# Supplementary material for: Two Novel Iflaviruses Discovered in Bat Samples in Washington State
Source: Viruses. 2022 May 7;14(5):994. doi: 10.3390/v14050994 (PMC9143909; doi:10.3390/v14050994)
Supplement: Supplementary file 1 [file viruses-14-00994-s001.zip]

Archive with 21 entries (20 files):
- File S1 king_3_RACE_trace_SF1.ab1
- File S2 rolda_3_RACE_trace_SF2.ab1
- File S3 king_5_utr.pdb
- File S4 king_3_UTR.pdb
- File S5 rolda_5_utr.pdb
- Flie S6 rolda_3_UTR.pdb
- Table S1 ST1_Primers.csv
- Table S2 ST2_IDSeq_Heatmap.csv
- Table S3 ST3_King_BigQuery.csv
- Table S4 ST4_Rolda_BigQuery.csv
- __MACOSX/
- __MACOSX/._king_3_RACE_trace_SF1.ab1
- __MACOSX/._king_3_UTR.pdb
- __MACOSX/._king_5_utr.pdb
- __MACOSX/._rolda_3_RACE_trace_SF2.ab1
- __MACOSX/._rolda_3_UTR.pdb
- __MACOSX/._rolda_5_utr.pdb
- __MACOSX/._ST1_Primers.csv
- __MACOSX/._ST2_IDSeq_Heatmap.csv
- __MACOSX/._ST3_King_BigQuery.csv
- __MACOSX/._ST4_Rolda_BigQuery.csv
