# Supplementary material for: Two Novel Iflaviruses Discovered in Bat Samples in Washington State
Source: Viruses. 2022 May 7;14(5):994. doi: 10.3390/v14050994 (PMC9143909; doi:10.3390/v14050994)
Supplement: Supplementary file 1 [file viruses-14-00994-s001.zip › File S3 king_5_utr.pdb]

HEADER                                            25-MAR-22   XXXX              
EXPDTA    THEORETICAL MODEL                                                     
REMARK 220                                                                      
REMARK 220 EXPERIMENTAL DETAILS                                                 
REMARK 220  EXPERIMENT TYPE                : THEORETICAL MODELLING              
REMARK 220  DATE OF DATA COLLECTION        : 25-MAR-22                          
REMARK 220                                                                      
REMARK 220 REMARK: MODEL GENERATED BY ROSETTA                                   
REMARK 220  VERSION 2020.01+master.1785269                                      
ATOM      1  C5'   U A   1       2.323   1.218   0.000  1.00  0.00           C  
ATOM      2  C4'   U A   1       3.795   0.985   0.236  1.00  0.00           C  
ATOM      3  O4'   U A   1       3.998   0.433   1.565  1.00  0.00           O  
ATOM      4  C3'   U A   1       4.466  -0.035  -0.670  1.00  0.00           C  
ATOM      5  O3'   U A   1       4.809   0.492  -1.939  1.00  0.00           O  
ATOM      6  C1'   U A   1       5.129  -0.385   1.537  1.00  0.00           C  
ATOM      7  C2'   U A   1       5.717  -0.339   0.152  1.00  0.00           C  
ATOM      8  O2'   U A   1       6.656   0.724   0.071  1.00  0.00           O  
ATOM      9  N1    U A   1       4.749  -1.760   1.941  1.00  0.00           N  
ATOM     10  C2    U A   1       5.774  -2.631   2.260  1.00  0.00           C  
ATOM     11  O2    U A   1       6.951  -2.315   2.222  1.00  0.00           O  
ATOM     12  N3    U A   1       5.375  -3.892   2.628  1.00  0.00           N  
ATOM     13  C4    U A   1       4.082  -4.364   2.709  1.00  0.00           C  
ATOM     14  O4    U A   1       3.885  -5.530   3.058  1.00  0.00           O  
ATOM     15  C5    U A   1       3.074  -3.409   2.366  1.00  0.00           C  
ATOM     16  C6    U A   1       3.435  -2.173   2.004  1.00  0.00           C  
ATOM     17  H4'   U A   1       4.264   1.843   0.174  1.00  0.00           H  
ATOM     18  H3'   U A   1       3.901  -0.834  -0.731  1.00  0.00           H  
ATOM     19  H1'   U A   1       5.781  -0.027   2.176  1.00  0.00           H  
ATOM     20  H2'   U A   1       6.117  -1.195  -0.106  1.00  0.00           H  
ATOM     21 HO2'   U A   1       7.443   0.496   0.609  1.00  0.00           H  
ATOM     22  H3    U A   1       6.086  -4.525   2.858  1.00  0.00           H  
ATOM     23  H5    U A   1       2.126  -3.659   2.396  1.00  0.00           H  
ATOM     24  H6    U A   1       2.726  -1.539   1.773  1.00  0.00           H  
ATOM     25  P     U A   2       4.439  -0.315  -3.278  1.00  0.00           P  
ATOM     26  OP2   U A   2       3.055  -0.832  -3.134  1.00  0.00           O  
ATOM     27  OP1   U A   2       4.785   0.541  -4.442  1.00  0.00           O  
ATOM     28  O5'   U A   2       5.434  -1.558  -3.266  1.00  0.00           O  
ATOM     29  C5'   U A   2       6.839  -1.369  -3.344  1.00  0.00           C  
ATOM     30  C4'   U A   2       7.594  -2.586  -2.858  1.00  0.00           C  
ATOM     31  O4'   U A   2       7.272  -2.855  -1.467  1.00  0.00           O  
ATOM     32  C3'   U A   2       7.301  -3.902  -3.561  1.00  0.00           C  
ATOM     33  O3'   U A   2       8.011  -4.054  -4.780  1.00  0.00           O  
ATOM     34  C1'   U A   2       7.233  -4.234  -1.236  1.00  0.00           C  
ATOM     35  C2'   U A   2       7.742  -4.906  -2.511  1.00  0.00           C  
ATOM     36  O2'   U A   2       9.146  -5.029  -2.441  1.00  0.00           O  
ATOM     37  N1    U A   2       5.840  -4.622  -0.958  1.00  0.00           N  
ATOM     38  C2    U A   2       5.619  -5.773  -0.212  1.00  0.00           C  
ATOM     39  O2    U A   2       6.523  -6.469   0.226  1.00  0.00           O  
ATOM     40  N3    U A   2       4.296  -6.081  -0.003  1.00  0.00           N  
ATOM     41  C4    U A   2       3.198  -5.385  -0.460  1.00  0.00           C  
ATOM     42  O4    U A   2       2.073  -5.813  -0.223  1.00  0.00           O  
ATOM     43  C5    U A   2       3.505  -4.215  -1.219  1.00  0.00           C  
ATOM     44  C6    U A   2       4.779  -3.878  -1.434  1.00  0.00           C  
ATOM     45  H5'   U A   2       7.088  -0.598  -2.793  1.00  0.00           H  
ATOM     46 H5''   U A   2       7.087  -1.191  -4.275  1.00  0.00           H  
ATOM     47  H4'   U A   2       8.650  -2.340  -3.045  1.00  0.00           H  
ATOM     48  H3'   U A   2       6.250  -4.015  -3.867  1.00  0.00           H  
ATOM     49  H1'   U A   2       7.853  -4.608  -0.408  1.00  0.00           H  
ATOM     50  H2'   U A   2       7.379  -5.923  -2.718  1.00  0.00           H  
ATOM     51 HO2'   U A   2       9.388  -5.699  -1.738  1.00  0.00           H  
ATOM     52  H3    U A   2       4.109  -6.902   0.539  1.00  0.00           H  
ATOM     53  H5    U A   2       2.694  -3.592  -1.627  1.00  0.00           H  
ATOM     54  H6    U A   2       4.994  -2.972  -2.020  1.00  0.00           H  
ATOM     55  P     G A   3       7.287  -4.740  -6.046  1.00  0.00           P  
ATOM     56  OP2   G A   3       5.861  -4.320  -6.110  1.00  0.00           O  
ATOM     57  OP1   G A   3       8.175  -4.492  -7.215  1.00  0.00           O  
ATOM     58  O5'   G A   3       7.325  -6.300  -5.716  1.00  0.00           O  
ATOM     59  C5'   G A   3       8.583  -6.982  -5.558  1.00  0.00           C  
ATOM     60  C4'   G A   3       8.381  -8.353  -4.951  1.00  0.00           C  
ATOM     61  O4'   G A   3       7.840  -8.208  -3.612  1.00  0.00           O  
ATOM     62  C3'   G A   3       7.394  -9.287  -5.634  1.00  0.00           C  
ATOM     63  O3'   G A   3       7.926  -9.947  -6.777  1.00  0.00           O  
ATOM     64  C1'   G A   3       7.025  -9.317  -3.314  1.00  0.00           C  
ATOM     65  C2'   G A   3       7.080 -10.262  -4.515  1.00  0.00           C  
ATOM     66  O2'   G A   3       8.109 -11.207  -4.322  1.00  0.00           O  
ATOM     67  N1    G A   3       2.425 -10.599  -1.671  1.00  0.00           N  
ATOM     68  C2    G A   3       3.594 -11.322  -1.664  1.00  0.00           C  
ATOM     69  N2    G A   3       3.530 -12.568  -1.180  1.00  0.00           N  
ATOM     70  N3    G A   3       4.744 -10.860  -2.100  1.00  0.00           N  
ATOM     71  C4    G A   3       4.642  -9.591  -2.548  1.00  0.00           C  
ATOM     72  C5    G A   3       3.531  -8.780  -2.594  1.00  0.00           C  
ATOM     73  C6    G A   3       2.295  -9.292  -2.130  1.00  0.00           C  
ATOM     74  O6    G A   3       1.193  -8.738  -2.104  1.00  0.00           O  
ATOM     75  N7    G A   3       3.850  -7.538  -3.128  1.00  0.00           N  
ATOM     76  C8    G A   3       5.123  -7.623  -3.402  1.00  0.00           C  
ATOM     77  N9    G A   3       5.660  -8.849  -3.091  1.00  0.00           N  
ATOM     78  H5'   G A   3       9.253  -6.395  -4.915  1.00  0.00           H  
ATOM     79 H5''   G A   3       9.081  -7.086  -6.533  1.00  0.00           H  
ATOM     80  H4'   G A   3       9.375  -8.820  -5.004  1.00  0.00           H  
ATOM     81  H3'   G A   3       6.508  -8.775  -6.038  1.00  0.00           H  
ATOM     82  H1'   G A   3       7.327  -9.902  -2.433  1.00  0.00           H  
ATOM     83  H2'   G A   3       6.180 -10.861  -4.715  1.00  0.00           H  
ATOM     84 HO2'   G A   3       8.584 -11.365  -5.188  1.00  0.00           H  
ATOM     85  H1    G A   3       1.603 -11.046  -1.320  1.00  0.00           H  
ATOM     86  H22   G A   3       4.353 -13.136  -1.153  1.00  0.00           H  
ATOM     87  H21   G A   3       2.661 -12.931  -0.845  1.00  0.00           H  
ATOM     88  H8    G A   3       5.704  -6.801  -3.846  1.00  0.00           H  
ATOM     89  P     A A   4       6.958 -10.319  -8.005  1.00  0.00           P  
ATOM     90  OP2   A A   4       5.963  -9.231  -8.168  1.00  0.00           O  
ATOM     91  OP1   A A   4       7.820 -10.694  -9.153  1.00  0.00           O  
ATOM     92  O5'   A A   4       6.173 -11.613  -7.497  1.00  0.00           O  
ATOM     93  C5'   A A   4       6.868 -12.847  -7.220  1.00  0.00           C  
ATOM     94  C4'   A A   4       5.926 -13.855  -6.618  1.00  0.00           C  
ATOM     95  O4'   A A   4       5.427 -13.369  -5.341  1.00  0.00           O  
ATOM     96  C3'   A A   4       4.660 -14.132  -7.407  1.00  0.00           C  
ATOM     97  O3'   A A   4       4.870 -15.001  -8.514  1.00  0.00           O  
ATOM     98  C1'   A A   4       4.114 -13.844  -5.133  1.00  0.00           C  
ATOM     99  C2'   A A   4       3.750 -14.719  -6.336  1.00  0.00           C  
ATOM    100  O2'   A A   4       4.025 -16.071  -6.030  1.00  0.00           O  
ATOM    101  N1    A A   4      -0.555 -12.287  -3.717  1.00  0.00           N  
ATOM    102  C2    A A   4       0.075 -13.460  -3.611  1.00  0.00           C  
ATOM    103  N3    A A   4       1.309 -13.789  -3.985  1.00  0.00           N  
ATOM    104  C4    A A   4       1.939 -12.733  -4.528  1.00  0.00           C  
ATOM    105  C5    A A   4       1.427 -11.461  -4.702  1.00  0.00           C  
ATOM    106  C6    A A   4       0.103 -11.245  -4.271  1.00  0.00           C  
ATOM    107  N6    A A   4      -0.532 -10.078  -4.384  1.00  0.00           N  
ATOM    108  N7    A A   4       2.370 -10.629  -5.295  1.00  0.00           N  
ATOM    109  C8    A A   4       3.408 -11.407  -5.474  1.00  0.00           C  
ATOM    110  N9    A A   4       3.211 -12.699  -5.046  1.00  0.00           N  
ATOM    111  H5'   A A   4       7.704 -12.663  -6.529  1.00  0.00           H  
ATOM    112 H5''   A A   4       7.300 -13.253  -8.147  1.00  0.00           H  
ATOM    113  H4'   A A   4       6.522 -14.777  -6.559  1.00  0.00           H  
ATOM    114  H3'   A A   4       4.223 -13.235  -7.871  1.00  0.00           H  
ATOM    115  H1'   A A   4       3.965 -14.459  -4.234  1.00  0.00           H  
ATOM    116  H2'   A A   4       2.692 -14.720  -6.632  1.00  0.00           H  
ATOM    117 HO2'   A A   4       3.178 -16.602  -6.075  1.00  0.00           H  
ATOM    118  H2    A A   4      -0.509 -14.269  -3.152  1.00  0.00           H  
ATOM    119  H61   A A   4      -1.476  -9.989  -4.061  1.00  0.00           H  
ATOM    120  H62   A A   4      -0.068  -9.293  -4.791  1.00  0.00           H  
ATOM    121  H8    A A   4       4.348 -11.060  -5.930  1.00  0.00           H  
ATOM    122  P     A A   5       3.850 -14.955  -9.755  1.00  0.00           P  
ATOM    123  OP2   A A   5       3.440 -13.555  -9.973  1.00  0.00           O  
ATOM    124  OP1   A A   5       4.452 -15.721 -10.864  1.00  0.00           O  
ATOM    125  O5'   A A   5       2.577 -15.771  -9.241  1.00  0.00           O  
ATOM    126  C5'   A A   5       2.691 -17.171  -8.913  1.00  0.00           C  
ATOM    127  C4'   A A   5       1.517 -17.629  -8.091  1.00  0.00           C  
ATOM    128  O4'   A A   5       1.273 -16.674  -7.028  1.00  0.00           O  
ATOM    129  C3'   A A   5       0.233 -17.664  -8.890  1.00  0.00           C  
ATOM    130  O3'   A A   5       0.148 -18.906  -9.550  1.00  0.00           O  
ATOM    131  C1'   A A   5      -0.130 -16.458  -6.897  1.00  0.00           C  
ATOM    132  C2'   A A   5      -0.839 -17.438  -7.837  1.00  0.00           C  
ATOM    133  O2'   A A   5      -1.166 -18.600  -7.112  1.00  0.00           O  
ATOM    134  N1    A A   5      -3.417 -12.607  -6.014  1.00  0.00           N  
ATOM    135  C2    A A   5      -3.482 -13.916  -5.760  1.00  0.00           C  
ATOM    136  N3    A A   5      -2.609 -14.872  -6.045  1.00  0.00           N  
ATOM    137  C4    A A   5      -1.543 -14.363  -6.682  1.00  0.00           C  
ATOM    138  C5    A A   5      -1.337 -13.040  -7.024  1.00  0.00           C  
ATOM    139  C6    A A   5      -2.337 -12.124  -6.657  1.00  0.00           C  
ATOM    140  N6    A A   5      -2.278 -10.811  -6.903  1.00  0.00           N  
ATOM    141  N7    A A   5      -0.130 -12.889  -7.692  1.00  0.00           N  
ATOM    142  C8    A A   5       0.364 -14.100  -7.726  1.00  0.00           C  
ATOM    143  N9    A A   5      -0.427 -15.040  -7.108  1.00  0.00           N  
ATOM    144  H5'   A A   5       3.619 -17.354  -8.353  1.00  0.00           H  
ATOM    145 H5''   A A   5       2.746 -17.771  -9.833  1.00  0.00           H  
ATOM    146  H4'   A A   5       1.802 -18.637  -7.755  1.00  0.00           H  
ATOM    147  H3'   A A   5       0.184 -16.903  -9.683  1.00  0.00           H  
ATOM    148  H1'   A A   5      -0.483 -16.679  -5.879  1.00  0.00           H  
ATOM    149  H2'   A A   5      -1.794 -17.107  -8.268  1.00  0.00           H  
ATOM    150 HO2'   A A   5      -1.894 -18.392  -6.458  1.00  0.00           H  
ATOM    151  H2    A A   5      -4.391 -14.249  -5.240  1.00  0.00           H  
ATOM    152  H61   A A   5      -3.026 -10.213  -6.610  1.00  0.00           H  
ATOM    153  H62   A A   5      -1.488 -10.426  -7.378  1.00  0.00           H  
ATOM    154  H8    A A   5       1.331 -14.343  -8.193  1.00  0.00           H  
ATOM    155  P     A A   6      -0.685 -19.029 -10.904  1.00  0.00           P  
ATOM    156  OP2   A A   6      -0.412 -17.849 -11.732  1.00  0.00           O  
ATOM    157  OP1   A A   6      -0.458 -20.377 -11.461  1.00  0.00           O  
ATOM    158  O5'   A A   6      -2.166 -19.005 -10.331  1.00  0.00           O  
ATOM    159  C5'   A A   6      -3.234 -18.496 -11.093  1.00  0.00           C  
ATOM    160  C4'   A A   6      -4.470 -18.390 -10.245  1.00  0.00           C  
ATOM    161  O4'   A A   6      -4.216 -17.593  -9.058  1.00  0.00           O  
ATOM    162  C3'   A A   6      -5.534 -17.630 -10.997  1.00  0.00           C  
ATOM    163  O3'   A A   6      -6.235 -18.489 -11.865  1.00  0.00           O  
ATOM    164  C1'   A A   6      -5.242 -16.640  -8.884  1.00  0.00           C  
ATOM    165  C2'   A A   6      -6.347 -16.986  -9.888  1.00  0.00           C  
ATOM    166  O2'   A A   6      -7.289 -17.863  -9.313  1.00  0.00           O  
ATOM    167  N1    A A   6      -6.046 -11.574  -8.573  1.00  0.00           N  
ATOM    168  C2    A A   6      -6.783 -12.626  -8.208  1.00  0.00           C  
ATOM    169  N3    A A   6      -6.506 -13.919  -8.301  1.00  0.00           N  
ATOM    170  C4    A A   6      -5.292 -14.106  -8.844  1.00  0.00           C  
ATOM    171  C5    A A   6      -4.412 -13.124  -9.263  1.00  0.00           C  
ATOM    172  C6    A A   6      -4.836 -11.787  -9.122  1.00  0.00           C  
ATOM    173  N6    A A   6      -4.120 -10.727  -9.501  1.00  0.00           N  
ATOM    174  N7    A A   6      -3.245 -13.690  -9.760  1.00  0.00           N  
ATOM    175  C8    A A   6      -3.449 -14.981  -9.647  1.00  0.00           C  
ATOM    176  N9    A A   6      -4.676 -15.305  -9.111  1.00  0.00           N  
ATOM    177  H5'   A A   6      -3.430 -19.150 -11.955  1.00  0.00           H  
ATOM    178 H5''   A A   6      -2.974 -17.505 -11.495  1.00  0.00           H  
ATOM    179  H4'   A A   6      -4.745 -19.435 -10.040  1.00  0.00           H  
ATOM    180  H3'   A A   6      -5.135 -16.840 -11.651  1.00  0.00           H  
ATOM    181  H1'   A A   6      -5.708 -16.624  -7.888  1.00  0.00           H  
ATOM    182  H2'   A A   6      -6.944 -16.132 -10.241  1.00  0.00           H  
ATOM    183 HO2'   A A   6      -7.792 -17.387  -8.591  1.00  0.00           H  
ATOM    184  H2    A A   6      -7.761 -12.385  -7.768  1.00  0.00           H  
ATOM    185  H61   A A   6      -4.486  -9.804  -9.374  1.00  0.00           H  
ATOM    186  H62   A A   6      -3.218 -10.854  -9.911  1.00  0.00           H  
ATOM    187  H8    A A   6      -2.710 -15.736  -9.954  1.00  0.00           H  
ATOM    188  P     A A   7      -6.653 -17.965 -13.325  1.00  0.00           P  
ATOM    189  OP2   A A   7      -5.522 -17.204 -13.890  1.00  0.00           O  
ATOM    190  OP1   A A   7      -7.211 -19.108 -14.074  1.00  0.00           O  
ATOM    191  O5'   A A   7      -7.848 -16.944 -13.043  1.00  0.00           O  
ATOM    192  C5'   A A   7      -9.096 -17.413 -12.494  1.00  0.00           C  
ATOM    193  C4'   A A   7      -9.993 -16.263 -12.134  1.00  0.00           C  
ATOM    194  O4'   A A   7      -9.364 -15.454 -11.104  1.00  0.00           O  
ATOM    195  C3'   A A   7     -10.261 -15.284 -13.262  1.00  0.00           C  
ATOM    196  O3'   A A   7     -11.286 -15.753 -14.128  1.00  0.00           O  
ATOM    197  C1'   A A   7      -9.693 -14.097 -11.310  1.00  0.00           C  
ATOM    198  C2'   A A   7     -10.658 -14.033 -12.495  1.00  0.00           C  
ATOM    199  O2'   A A   7     -11.980 -14.109 -12.008  1.00  0.00           O  
ATOM    200  N1    A A   7      -7.570  -9.430 -11.712  1.00  0.00           N  
ATOM    201  C2    A A   7      -8.809  -9.830 -11.411  1.00  0.00           C  
ATOM    202  N3    A A   7      -9.296 -11.061 -11.316  1.00  0.00           N  
ATOM    203  C4    A A   7      -8.341 -11.969 -11.576  1.00  0.00           C  
ATOM    204  C5    A A   7      -7.024 -11.712 -11.906  1.00  0.00           C  
ATOM    205  C6    A A   7      -6.633 -10.367 -11.968  1.00  0.00           C  
ATOM    206  N6    A A   7      -5.394  -9.969 -12.266  1.00  0.00           N  
ATOM    207  N7    A A   7      -6.331 -12.895 -12.115  1.00  0.00           N  
ATOM    208  C8    A A   7      -7.224 -13.827 -11.901  1.00  0.00           C  
ATOM    209  N9    A A   7      -8.468 -13.338 -11.578  1.00  0.00           N  
ATOM    210  H5'   A A   7      -8.909 -18.023 -11.598  1.00  0.00           H  
ATOM    211 H5''   A A   7      -9.609 -18.060 -13.221  1.00  0.00           H  
ATOM    212  H4'   A A   7     -10.936 -16.742 -11.834  1.00  0.00           H  
ATOM    213  H3'   A A   7      -9.399 -15.131 -13.928  1.00  0.00           H  
ATOM    214  H1'   A A   7     -10.198 -13.615 -10.460  1.00  0.00           H  
ATOM    215  H2'   A A   7     -10.633 -13.128 -13.118  1.00  0.00           H  
ATOM    216 HO2'   A A   7     -12.494 -14.783 -12.540  1.00  0.00           H  
ATOM    217  H2    A A   7      -9.529  -9.024 -11.215  1.00  0.00           H  
ATOM    218  H61   A A   7      -5.175  -8.992 -12.296  1.00  0.00           H  
ATOM    219  H62   A A   7      -4.684 -10.645 -12.460  1.00  0.00           H  
ATOM    220  H8    A A   7      -7.004 -14.902 -11.982  1.00  0.00           H  
ATOM    221  P     U A   8     -11.240 -15.400 -15.696  1.00  0.00           P  
ATOM    222  OP2   U A   8      -9.857 -15.553 -16.207  1.00  0.00           O  
ATOM    223  OP1   U A   8     -12.332 -16.183 -16.328  1.00  0.00           O  
ATOM    224  O5'   U A   8     -11.633 -13.856 -15.758  1.00  0.00           O  
ATOM    225  C5'   U A   8     -12.929 -13.416 -15.331  1.00  0.00           C  
ATOM    226  C4'   U A   8     -13.034 -11.910 -15.402  1.00  0.00           C  
ATOM    227  O4'   U A   8     -12.127 -11.314 -14.436  1.00  0.00           O  
ATOM    228  C3'   U A   8     -12.648 -11.242 -16.710  1.00  0.00           C  
ATOM    229  O3'   U A   8     -13.654 -11.317 -17.710  1.00  0.00           O  
ATOM    230  C1'   U A   8     -11.708 -10.054 -14.912  1.00  0.00           C  
ATOM    231  C2'   U A   8     -12.399  -9.813 -16.253  1.00  0.00           C  
ATOM    232  O2'   U A   8     -13.584  -9.091 -16.023  1.00  0.00           O  
ATOM    233  N1    U A   8     -10.239 -10.056 -15.054  1.00  0.00           N  
ATOM    234  C2    U A   8      -9.604  -8.826 -15.147  1.00  0.00           C  
ATOM    235  O2    U A   8     -10.207  -7.770 -15.144  1.00  0.00           O  
ATOM    236  N3    U A   8      -8.235  -8.884 -15.267  1.00  0.00           N  
ATOM    237  C4    U A   8      -7.456 -10.020 -15.326  1.00  0.00           C  
ATOM    238  O4    U A   8      -6.236  -9.909 -15.405  1.00  0.00           O  
ATOM    239  C5    U A   8      -8.184 -11.251 -15.245  1.00  0.00           C  
ATOM    240  C6    U A   8      -9.515 -11.228 -15.108  1.00  0.00           C  
ATOM    241  H5'   U A   8     -13.120 -13.747 -14.300  1.00  0.00           H  
ATOM    242 H5''   U A   8     -13.709 -13.866 -15.963  1.00  0.00           H  
ATOM    243  H4'   U A   8     -14.100 -11.706 -15.224  1.00  0.00           H  
ATOM    244  H3'   U A   8     -11.779 -11.703 -17.201  1.00  0.00           H  
ATOM    245  H1'   U A   8     -11.973  -9.209 -14.260  1.00  0.00           H  
ATOM    246  H2'   U A   8     -11.854  -9.218 -16.999  1.00  0.00           H  
ATOM    247 HO2'   U A   8     -13.358  -8.153 -15.761  1.00  0.00           H  
ATOM    248  H3    U A   8      -7.754  -8.008 -15.320  1.00  0.00           H  
ATOM    249  H5    U A   8      -7.650 -12.212 -15.297  1.00  0.00           H  
ATOM    250  H6    U A   8     -10.056 -12.184 -15.047  1.00  0.00           H  
ATOM    251  P     C A   9     -13.249 -11.337 -19.265  1.00  0.00           P  
ATOM    252  OP2   C A   9     -12.083 -12.241 -19.426  1.00  0.00           O  
ATOM    253  OP1   C A   9     -14.481 -11.581 -20.058  1.00  0.00           O  
ATOM    254  O5'   C A   9     -12.764  -9.848 -19.557  1.00  0.00           O  
ATOM    255  C5'   C A   9     -13.671  -8.758 -19.489  1.00  0.00           C  
ATOM    256  C4'   C A   9     -13.341  -7.694 -20.504  1.00  0.00           C  
ATOM    257  O4'   C A   9     -13.379  -8.276 -21.835  1.00  0.00           O  
ATOM    258  C3'   C A   9     -14.340  -6.549 -20.568  1.00  0.00           C  
ATOM    259  O3'   C A   9     -14.081  -5.559 -19.585  1.00  0.00           O  
ATOM    260  C1'   C A   9     -13.952  -7.360 -22.744  1.00  0.00           C  
ATOM    261  C2'   C A   9     -14.161  -6.045 -21.989  1.00  0.00           C  
ATOM    262  O2'   C A   9     -13.006  -5.249 -22.127  1.00  0.00           O  
ATOM    263  N1    C A   9     -15.213  -7.941 -23.253  1.00  0.00           N  
ATOM    264  C2    C A   9     -15.855  -7.324 -24.336  1.00  0.00           C  
ATOM    265  O2    C A   9     -15.349  -6.308 -24.835  1.00  0.00           O  
ATOM    266  N3    C A   9     -17.011  -7.848 -24.808  1.00  0.00           N  
ATOM    267  C4    C A   9     -17.529  -8.939 -24.240  1.00  0.00           C  
ATOM    268  N4    C A   9     -18.673  -9.422 -24.738  1.00  0.00           N  
ATOM    269  C5    C A   9     -16.900  -9.585 -23.138  1.00  0.00           C  
ATOM    270  C6    C A   9     -15.754  -9.061 -22.682  1.00  0.00           C  
ATOM    271  H5'   C A   9     -13.633  -8.366 -18.592  1.00  0.00           H  
ATOM    272 H5''   C A   9     -14.579  -9.088 -19.656  1.00  0.00           H  
ATOM    273  H4'   C A   9     -12.358  -7.317 -20.187  1.00  0.00           H  
ATOM    274  H3'   C A   9     -15.377  -6.855 -20.364  1.00  0.00           H  
ATOM    275  H1'   C A   9     -13.335  -7.128 -23.624  1.00  0.00           H  
ATOM    276  H2'   C A   9     -14.991  -5.405 -22.320  1.00  0.00           H  
ATOM    277 HO2'   C A   9     -12.924  -4.939 -23.074  1.00  0.00           H  
ATOM    278  H42   C A   9     -19.089 -10.238 -24.335  1.00  0.00           H  
ATOM    279  H41   C A   9     -19.112  -8.968 -25.512  1.00  0.00           H  
ATOM    280  H5    C A   9     -17.341 -10.481 -22.676  1.00  0.00           H  
ATOM    281  H6    C A   9     -15.241  -9.534 -21.832  1.00  0.00           H  
ATOM    282  P     C A  10     -15.307  -4.805 -18.869  1.00  0.00           P  
ATOM    283  OP2   C A  10     -16.412  -5.762 -18.617  1.00  0.00           O  
ATOM    284  OP1   C A  10     -14.722  -4.054 -17.724  1.00  0.00           O  
ATOM    285  O5'   C A  10     -15.827  -3.782 -19.978  1.00  0.00           O  
ATOM    286  C5'   C A  10     -14.987  -2.715 -20.464  1.00  0.00           C  
ATOM    287  C4'   C A  10     -15.669  -1.980 -21.600  1.00  0.00           C  
ATOM    288  O4'   C A  10     -15.851  -2.879 -22.724  1.00  0.00           O  
ATOM    289  C3'   C A  10     -17.066  -1.458 -21.308  1.00  0.00           C  
ATOM    290  O3'   C A  10     -17.058  -0.220 -20.605  1.00  0.00           O  
ATOM    291  C1'   C A  10     -17.066  -2.570 -23.386  1.00  0.00           C  
ATOM    292  C2'   C A  10     -17.672  -1.346 -22.700  1.00  0.00           C  
ATOM    293  O2'   C A  10     -17.283  -0.191 -23.407  1.00  0.00           O  
ATOM    294  N1    C A  10     -17.960  -3.742 -23.324  1.00  0.00           N  
ATOM    295  C2    C A  10     -19.046  -3.805 -24.205  1.00  0.00           C  
ATOM    296  O2    C A  10     -19.225  -2.878 -25.005  1.00  0.00           O  
ATOM    297  N3    C A  10     -19.871  -4.877 -24.163  1.00  0.00           N  
ATOM    298  C4    C A  10     -19.645  -5.857 -23.287  1.00  0.00           C  
ATOM    299  N4    C A  10     -20.479  -6.898 -23.286  1.00  0.00           N  
ATOM    300  C5    C A  10     -18.552  -5.816 -22.374  1.00  0.00           C  
ATOM    301  C6    C A  10     -17.743  -4.753 -22.426  1.00  0.00           C  
ATOM    302  H5'   C A  10     -14.026  -3.119 -20.812  1.00  0.00           H  
ATOM    303 H5''   C A  10     -14.765  -2.009 -19.650  1.00  0.00           H  
ATOM    304  H4'   C A  10     -15.011  -1.120 -21.796  1.00  0.00           H  
ATOM    305  H3'   C A  10     -17.656  -2.118 -20.653  1.00  0.00           H  
ATOM    306  H1'   C A  10     -16.946  -2.314 -24.448  1.00  0.00           H  
ATOM    307  H2'   C A  10     -18.769  -1.288 -22.681  1.00  0.00           H  
ATOM    308 HO2'   C A  10     -17.745  -0.171 -24.294  1.00  0.00           H  
ATOM    309  H42   C A  10     -20.340  -7.650 -22.641  1.00  0.00           H  
ATOM    310  H41   C A  10     -21.243  -6.926 -23.930  1.00  0.00           H  
ATOM    311  H5    C A  10     -18.382  -6.629 -21.651  1.00  0.00           H  
ATOM    312  H6    C A  10     -16.888  -4.687 -21.737  1.00  0.00           H  
ATOM    313  P     C A  11     -18.201   0.078 -19.516  1.00  0.00           P  
ATOM    314  OP2   C A  11     -18.466  -1.150 -18.718  1.00  0.00           O  
ATOM    315  OP1   C A  11     -17.793   1.327 -18.829  1.00  0.00           O  
ATOM    316  O5'   C A  11     -19.482   0.360 -20.421  1.00  0.00           O  
ATOM    317  C5'   C A  11     -19.539   1.523 -21.243  1.00  0.00           C  
ATOM    318  C4'   C A  11     -20.847   1.579 -21.992  1.00  0.00           C  
ATOM    319  O4'   C A  11     -20.914   0.504 -22.959  1.00  0.00           O  
ATOM    320  C3'   C A  11     -22.091   1.366 -21.156  1.00  0.00           C  
ATOM    321  O3'   C A  11     -22.447   2.560 -20.492  1.00  0.00           O  
ATOM    322  C1'   C A  11     -22.262   0.133 -23.152  1.00  0.00           C  
ATOM    323  C2'   C A  11     -23.113   0.989 -22.215  1.00  0.00           C  
ATOM    324  O2'   C A  11     -23.603   2.115 -22.910  1.00  0.00           O  
ATOM    325  N1    C A  11     -22.414  -1.294 -22.867  1.00  0.00           N  
ATOM    326  C2    C A  11     -23.510  -1.964 -23.405  1.00  0.00           C  
ATOM    327  O2    C A  11     -24.287  -1.338 -24.146  1.00  0.00           O  
ATOM    328  N3    C A  11     -23.695  -3.271 -23.113  1.00  0.00           N  
ATOM    329  C4    C A  11     -22.824  -3.906 -22.327  1.00  0.00           C  
ATOM    330  N4    C A  11     -23.058  -5.190 -22.044  1.00  0.00           N  
ATOM    331  C5    C A  11     -21.680  -3.253 -21.790  1.00  0.00           C  
ATOM    332  C6    C A  11     -21.516  -1.956 -22.082  1.00  0.00           C  
ATOM    333  H5'   C A  11     -18.705   1.522 -21.959  1.00  0.00           H  
ATOM    334 H5''   C A  11     -19.432   2.427 -20.625  1.00  0.00           H  
ATOM    335  H4'   C A  11     -20.864   2.590 -22.426  1.00  0.00           H  
ATOM    336  H3'   C A  11     -21.961   0.626 -20.351  1.00  0.00           H  
ATOM    337  H1'   C A  11     -22.639   0.304 -24.171  1.00  0.00           H  
ATOM    338  H2'   C A  11     -24.005   0.506 -21.791  1.00  0.00           H  
ATOM    339 HO2'   C A  11     -24.600   2.148 -22.834  1.00  0.00           H  
ATOM    340  H42   C A  11     -22.426  -5.697 -21.456  1.00  0.00           H  
ATOM    341  H41   C A  11     -23.865  -5.645 -22.419  1.00  0.00           H  
ATOM    342  H5    C A  11     -20.960  -3.794 -21.157  1.00  0.00           H  
ATOM    343  H6    C A  11     -20.643  -1.416 -21.686  1.00  0.00           H  
ATOM    344  P     U A  12     -23.257   2.494 -19.095  1.00  0.00           P  
ATOM    345  OP2   U A  12     -22.803   1.330 -18.284  1.00  0.00           O  
ATOM    346  OP1   U A  12     -23.202   3.857 -18.511  1.00  0.00           O  
ATOM    347  O5'   U A  12     -24.762   2.243 -19.542  1.00  0.00           O  
ATOM    348  C5'   U A  12     -25.470   3.241 -20.279  1.00  0.00           C  
ATOM    349  C4'   U A  12     -26.758   2.674 -20.827  1.00  0.00           C  
ATOM    350  O4'   U A  12     -26.483   1.579 -21.741  1.00  0.00           O  
ATOM    351  C3'   U A  12     -27.713   2.071 -19.819  1.00  0.00           C  
ATOM    352  O3'   U A  12     -28.479   3.042 -19.152  1.00  0.00           O  
ATOM    353  C1'   U A  12     -27.531   0.638 -21.664  1.00  0.00           C  
ATOM    354  C2'   U A  12     -28.580   1.202 -20.706  1.00  0.00           C  
ATOM    355  O2'   U A  12     -29.515   1.980 -21.430  1.00  0.00           O  
ATOM    356  N1    U A  12     -26.992  -0.650 -21.200  1.00  0.00           N  
ATOM    357  C2    U A  12     -27.687  -1.795 -21.550  1.00  0.00           C  
ATOM    358  O2    U A  12     -28.726  -1.769 -22.187  1.00  0.00           O  
ATOM    359  N3    U A  12     -27.124  -2.972 -21.117  1.00  0.00           N  
ATOM    360  C4    U A  12     -25.971  -3.123 -20.382  1.00  0.00           C  
ATOM    361  O4    U A  12     -25.549  -4.256 -20.152  1.00  0.00           O  
ATOM    362  C5    U A  12     -25.317  -1.894 -20.035  1.00  0.00           C  
ATOM    363  C6    U A  12     -25.835  -0.729 -20.446  1.00  0.00           C  
ATOM    364  H5'   U A  12     -24.849   3.612 -21.107  1.00  0.00           H  
ATOM    365 H5''   U A  12     -25.693   4.102 -19.631  1.00  0.00           H  
ATOM    366  H4'   U A  12     -27.257   3.539 -21.289  1.00  0.00           H  
ATOM    367  H3'   U A  12     -27.211   1.533 -19.001  1.00  0.00           H  
ATOM    368  H1'   U A  12     -28.040   0.448 -22.620  1.00  0.00           H  
ATOM    369  H2'   U A  12     -29.179   0.477 -20.137  1.00  0.00           H  
ATOM    370 HO2'   U A  12     -29.751   2.796 -20.901  1.00  0.00           H  
ATOM    371  H3    U A  12     -27.608  -3.814 -21.361  1.00  0.00           H  
ATOM    372  H5    U A  12     -24.395  -1.909 -19.433  1.00  0.00           H  
ATOM    373  H6    U A  12     -25.321   0.204 -20.172  1.00  0.00           H  
ATOM    374  P     G A  13     -28.763   2.874 -17.583  1.00  0.00           P  
ATOM    375  OP2   G A  13     -27.572   2.242 -16.969  1.00  0.00           O  
ATOM    376  OP1   G A  13     -29.257   4.177 -17.071  1.00  0.00           O  
ATOM    377  O5'   G A  13     -29.948   1.816 -17.505  1.00  0.00           O  
ATOM    378  C5'   G A  13     -31.263   2.131 -17.991  1.00  0.00           C  
ATOM    379  C4'   G A  13     -32.109   0.880 -18.038  1.00  0.00           C  
ATOM    380  O4'   G A  13     -31.519  -0.087 -18.948  1.00  0.00           O  
ATOM    381  C3'   G A  13     -32.196   0.116 -16.731  1.00  0.00           C  
ATOM    382  O3'   G A  13     -33.151   0.689 -15.856  1.00  0.00           O  
ATOM    383  C1'   G A  13     -31.784  -1.396 -18.489  1.00  0.00           C  
ATOM    384  C2'   G A  13     -32.598  -1.272 -17.201  1.00  0.00           C  
ATOM    385  O2'   G A  13     -33.969  -1.379 -17.508  1.00  0.00           O  
ATOM    386  N1    G A  13     -29.590  -5.880 -17.689  1.00  0.00           N  
ATOM    387  C2    G A  13     -30.915  -5.574 -17.904  1.00  0.00           C  
ATOM    388  N2    G A  13     -31.778  -6.602 -17.893  1.00  0.00           N  
ATOM    389  N3    G A  13     -31.362  -4.350 -18.114  1.00  0.00           N  
ATOM    390  C4    G A  13     -30.369  -3.438 -18.092  1.00  0.00           C  
ATOM    391  C5    G A  13     -29.021  -3.635 -17.889  1.00  0.00           C  
ATOM    392  C6    G A  13     -28.551  -4.957 -17.659  1.00  0.00           C  
ATOM    393  O6    G A  13     -27.391  -5.337 -17.443  1.00  0.00           O  
ATOM    394  N7    G A  13     -28.332  -2.432 -17.950  1.00  0.00           N  
ATOM    395  C8    G A  13     -29.260  -1.540 -18.179  1.00  0.00           C  
ATOM    396  N9    G A  13     -30.519  -2.086 -18.269  1.00  0.00           N  
ATOM    397  H5'   G A  13     -31.198   2.575 -18.994  1.00  0.00           H  
ATOM    398 H5''   G A  13     -31.737   2.878 -17.338  1.00  0.00           H  
ATOM    399  H4'   G A  13     -33.105   1.241 -18.331  1.00  0.00           H  
ATOM    400  H3'   G A  13     -31.262   0.126 -16.149  1.00  0.00           H  
ATOM    401  H1'   G A  13     -32.374  -2.015 -19.181  1.00  0.00           H  
ATOM    402  H2'   G A  13     -32.425  -2.045 -16.438  1.00  0.00           H  
ATOM    403 HO2'   G A  13     -34.181  -2.320 -17.773  1.00  0.00           H  
ATOM    404  H1    G A  13     -29.355  -6.841 -17.543  1.00  0.00           H  
ATOM    405  H22   G A  13     -32.753  -6.436 -18.044  1.00  0.00           H  
ATOM    406  H21   G A  13     -31.448  -7.532 -17.735  1.00  0.00           H  
ATOM    407  H8    G A  13     -29.053  -0.464 -18.285  1.00  0.00           H  
ATOM    408  P     U A  14     -32.925   0.597 -14.267  1.00  0.00           P  
ATOM    409  OP2   U A  14     -31.483   0.783 -13.991  1.00  0.00           O  
ATOM    410  OP1   U A  14     -33.913   1.500 -13.629  1.00  0.00           O  
ATOM    411  O5'   U A  14     -33.333  -0.900 -13.922  1.00  0.00           O  
ATOM    412  C5'   U A  14     -34.691  -1.334 -14.070  1.00  0.00           C  
ATOM    413  C4'   U A  14     -34.807  -2.805 -13.771  1.00  0.00           C  
ATOM    414  O4'   U A  14     -34.039  -3.559 -14.744  1.00  0.00           O  
ATOM    415  C3'   U A  14     -34.245  -3.267 -12.439  1.00  0.00           C  
ATOM    416  O3'   U A  14     -35.148  -3.035 -11.369  1.00  0.00           O  
ATOM    417  C1'   U A  14     -33.542  -4.734 -14.141  1.00  0.00           C  
ATOM    418  C2'   U A  14     -34.035  -4.750 -12.692  1.00  0.00           C  
ATOM    419  O2'   U A  14     -35.237  -5.482 -12.614  1.00  0.00           O  
ATOM    420  N1    U A  14     -32.074  -4.732 -14.214  1.00  0.00           N  
ATOM    421  C2    U A  14     -31.440  -5.956 -14.183  1.00  0.00           C  
ATOM    422  O2    U A  14     -32.046  -7.001 -14.081  1.00  0.00           O  
ATOM    423  N3    U A  14     -30.068  -5.907 -14.261  1.00  0.00           N  
ATOM    424  C4    U A  14     -29.282  -4.777 -14.358  1.00  0.00           C  
ATOM    425  O4    U A  14     -28.053  -4.894 -14.431  1.00  0.00           O  
ATOM    426  C5    U A  14     -30.013  -3.543 -14.370  1.00  0.00           C  
ATOM    427  C6    U A  14     -31.349  -3.563 -14.302  1.00  0.00           C  
ATOM    428  H5'   U A  14     -35.042  -1.137 -15.093  1.00  0.00           H  
ATOM    429 H5''   U A  14     -35.346  -0.767 -13.390  1.00  0.00           H  
ATOM    430  H4'   U A  14     -35.890  -2.999 -13.784  1.00  0.00           H  
ATOM    431  H3'   U A  14     -33.334  -2.730 -12.134  1.00  0.00           H  
ATOM    432  H1'   U A  14     -33.891  -5.667 -14.607  1.00  0.00           H  
ATOM    433  H2'   U A  14     -33.369  -5.217 -11.952  1.00  0.00           H  
ATOM    434 HO2'   U A  14     -35.165  -6.167 -11.888  1.00  0.00           H  
ATOM    435  H3    U A  14     -29.589  -6.786 -14.244  1.00  0.00           H  
ATOM    436  H5    U A  14     -29.476  -2.583 -14.433  1.00  0.00           H  
ATOM    437  H6    U A  14     -31.893  -2.606 -14.313  1.00  0.00           H  
ATOM    438  P     G A  15     -34.582  -2.772  -9.890  1.00  0.00           P  
ATOM    439  OP2   G A  15     -33.363  -1.920  -9.957  1.00  0.00           O  
ATOM    440  OP1   G A  15     -35.744  -2.330  -9.082  1.00  0.00           O  
ATOM    441  O5'   G A  15     -34.145  -4.204  -9.349  1.00  0.00           O  
ATOM    442  C5'   G A  15     -35.117  -5.233  -9.116  1.00  0.00           C  
ATOM    443  C4'   G A  15     -34.434  -6.566  -8.946  1.00  0.00           C  
ATOM    444  O4'   G A  15     -33.687  -6.881 -10.152  1.00  0.00           O  
ATOM    445  C3'   G A  15     -33.377  -6.654  -7.854  1.00  0.00           C  
ATOM    446  O3'   G A  15     -33.960  -6.838  -6.576  1.00  0.00           O  
ATOM    447  C1'   G A  15     -32.550  -7.660  -9.809  1.00  0.00           C  
ATOM    448  C2'   G A  15     -32.593  -7.878  -8.297  1.00  0.00           C  
ATOM    449  O2'   G A  15     -33.290  -9.079  -8.034  1.00  0.00           O  
ATOM    450  N1    G A  15     -27.555  -8.077 -10.563  1.00  0.00           N  
ATOM    451  C2    G A  15     -28.469  -9.038 -10.181  1.00  0.00           C  
ATOM    452  N2    G A  15     -27.989 -10.271  -9.957  1.00  0.00           N  
ATOM    453  N3    G A  15     -29.764  -8.805 -10.032  1.00  0.00           N  
ATOM    454  C4    G A  15     -30.080  -7.517 -10.293  1.00  0.00           C  
ATOM    455  C5    G A  15     -29.248  -6.482 -10.678  1.00  0.00           C  
ATOM    456  C6    G A  15     -27.863  -6.743 -10.841  1.00  0.00           C  
ATOM    457  O6    G A  15     -26.973  -5.962 -11.179  1.00  0.00           O  
ATOM    458  N7    G A  15     -29.966  -5.307 -10.842  1.00  0.00           N  
ATOM    459  C8    G A  15     -31.199  -5.639 -10.560  1.00  0.00           C  
ATOM    460  N9    G A  15     -31.335  -6.963 -10.211  1.00  0.00           N  
ATOM    461  H5'   G A  15     -35.823  -5.283  -9.957  1.00  0.00           H  
ATOM    462 H5''   G A  15     -35.705  -4.999  -8.217  1.00  0.00           H  
ATOM    463  H4'   G A  15     -35.253  -7.260  -8.710  1.00  0.00           H  
ATOM    464  H3'   G A  15     -32.778  -5.738  -7.742  1.00  0.00           H  
ATOM    465  H1'   G A  15     -32.527  -8.656 -10.275  1.00  0.00           H  
ATOM    466  H2'   G A  15     -31.635  -7.982  -7.769  1.00  0.00           H  
ATOM    467 HO2'   G A  15     -32.727  -9.858  -8.310  1.00  0.00           H  
ATOM    468  H1    G A  15     -26.599  -8.356 -10.647  1.00  0.00           H  
ATOM    469  H22   G A  15     -28.609 -11.005  -9.679  1.00  0.00           H  
ATOM    470  H21   G A  15     -27.013 -10.455 -10.066  1.00  0.00           H  
ATOM    471  H8    G A  15     -32.040  -4.929 -10.590  1.00  0.00           H  
ATOM    472  P     G A  16     -33.231  -6.257  -5.264  1.00  0.00           P  
ATOM    473  OP2   G A  16     -32.661  -4.915  -5.557  1.00  0.00           O  
ATOM    474  OP1   G A  16     -34.215  -6.413  -4.168  1.00  0.00           O  
ATOM    475  O5'   G A  16     -32.036  -7.268  -4.987  1.00  0.00           O  
ATOM    476  C5'   G A  16     -32.311  -8.598  -4.597  1.00  0.00           C  
ATOM    477  C4'   G A  16     -31.033  -9.393  -4.518  1.00  0.00           C  
ATOM    478  O4'   G A  16     -30.451  -9.510  -5.846  1.00  0.00           O  
ATOM    479  C3'   G A  16     -29.912  -8.782  -3.701  1.00  0.00           C  
ATOM    480  O3'   G A  16     -30.111  -8.937  -2.306  1.00  0.00           O  
ATOM    481  C1'   G A  16     -29.051  -9.621  -5.711  1.00  0.00           C  
ATOM    482  C2'   G A  16     -28.714  -9.552  -4.223  1.00  0.00           C  
ATOM    483  O2'   G A  16     -28.645 -10.864  -3.710  1.00  0.00           O  
ATOM    484  N1    G A  16     -24.665  -7.798  -7.467  1.00  0.00           N  
ATOM    485  C2    G A  16     -24.929  -8.998  -6.860  1.00  0.00           C  
ATOM    486  N2    G A  16     -23.889  -9.802  -6.662  1.00  0.00           N  
ATOM    487  N3    G A  16     -26.128  -9.379  -6.472  1.00  0.00           N  
ATOM    488  C4    G A  16     -27.062  -8.440  -6.730  1.00  0.00           C  
ATOM    489  C5    G A  16     -26.902  -7.210  -7.325  1.00  0.00           C  
ATOM    490  C6    G A  16     -25.610  -6.819  -7.749  1.00  0.00           C  
ATOM    491  O6    G A  16     -25.267  -5.771  -8.305  1.00  0.00           O  
ATOM    492  N7    G A  16     -28.113  -6.537  -7.400  1.00  0.00           N  
ATOM    493  C8    G A  16     -28.971  -7.357  -6.855  1.00  0.00           C  
ATOM    494  N9    G A  16     -28.397  -8.522  -6.413  1.00  0.00           N  
ATOM    495  H5'   G A  16     -32.997  -9.068  -5.316  1.00  0.00           H  
ATOM    496 H5''   G A  16     -32.815  -8.607  -3.619  1.00  0.00           H  
ATOM    497  H4'   G A  16     -31.337 -10.344  -4.058  1.00  0.00           H  
ATOM    498  H3'   G A  16     -29.814  -7.693  -3.828  1.00  0.00           H  
ATOM    499  H1'   G A  16     -28.634 -10.566  -6.090  1.00  0.00           H  
ATOM    500  H2'   G A  16     -27.757  -9.091  -3.941  1.00  0.00           H  
ATOM    501 HO2'   G A  16     -27.817 -11.312  -4.048  1.00  0.00           H  
ATOM    502  H1    G A  16     -23.718  -7.611  -7.728  1.00  0.00           H  
ATOM    503  H22   G A  16     -24.021 -10.690  -6.220  1.00  0.00           H  
ATOM    504  H21   G A  16     -22.976  -9.521  -6.953  1.00  0.00           H  
ATOM    505  H8    G A  16     -30.044  -7.130  -6.749  1.00  0.00           H  
ATOM    506  P     G A  17     -29.528  -7.830  -1.298  1.00  0.00           P  
ATOM    507  OP2   G A  17     -29.763  -6.494  -1.891  1.00  0.00           O  
ATOM    508  OP1   G A  17     -30.026  -8.118   0.070  1.00  0.00           O  
ATOM    509  O5'   G A  17     -27.965  -8.119  -1.313  1.00  0.00           O  
ATOM    510  C5'   G A  17     -27.447  -9.343  -0.780  1.00  0.00           C  
ATOM    511  C4'   G A  17     -25.950  -9.413  -0.970  1.00  0.00           C  
ATOM    512  O4'   G A  17     -25.604  -9.435  -2.383  1.00  0.00           O  
ATOM    513  C3'   G A  17     -25.141  -8.247  -0.427  1.00  0.00           C  
ATOM    514  O3'   G A  17     -24.942  -8.355   0.965  1.00  0.00           O  
ATOM    515  C1'   G A  17     -24.346  -8.825  -2.561  1.00  0.00           C  
ATOM    516  C2'   G A  17     -23.836  -8.421  -1.174  1.00  0.00           C  
ATOM    517  O2'   G A  17     -23.068  -9.466  -0.607  1.00  0.00           O  
ATOM    518  N1    G A  17     -21.937  -5.257  -5.228  1.00  0.00           N  
ATOM    519  C2    G A  17     -21.429  -6.334  -4.547  1.00  0.00           C  
ATOM    520  N2    G A  17     -20.094  -6.465  -4.545  1.00  0.00           N  
ATOM    521  N3    G A  17     -22.170  -7.220  -3.909  1.00  0.00           N  
ATOM    522  C4    G A  17     -23.486  -6.931  -3.996  1.00  0.00           C  
ATOM    523  C5    G A  17     -24.098  -5.880  -4.647  1.00  0.00           C  
ATOM    524  C6    G A  17     -23.286  -4.942  -5.345  1.00  0.00           C  
ATOM    525  O6    G A  17     -23.635  -3.947  -6.005  1.00  0.00           O  
ATOM    526  N7    G A  17     -25.478  -5.939  -4.489  1.00  0.00           N  
ATOM    527  C8    G A  17     -25.674  -7.003  -3.759  1.00  0.00           C  
ATOM    528  N9    G A  17     -24.507  -7.644  -3.411  1.00  0.00           N  
ATOM    529  H5'   G A  17     -27.921 -10.201  -1.277  1.00  0.00           H  
ATOM    530 H5''   G A  17     -27.687  -9.419   0.291  1.00  0.00           H  
ATOM    531  H4'   G A  17     -25.651 -10.314  -0.416  1.00  0.00           H  
ATOM    532  H3'   G A  17     -25.634  -7.271  -0.550  1.00  0.00           H  
ATOM    533  H1'   G A  17     -23.572  -9.461  -3.014  1.00  0.00           H  
ATOM    534  H2'   G A  17     -23.200  -7.525  -1.131  1.00  0.00           H  
ATOM    535 HO2'   G A  17     -23.291  -9.556   0.364  1.00  0.00           H  
ATOM    536  H1    G A  17     -21.287  -4.646  -5.678  1.00  0.00           H  
ATOM    537  H22   G A  17     -19.669  -7.231  -4.062  1.00  0.00           H  
ATOM    538  H21   G A  17     -19.525  -5.799  -5.025  1.00  0.00           H  
ATOM    539  H8    G A  17     -26.672  -7.345  -3.442  1.00  0.00           H  
ATOM    540  P     G A  18     -24.837  -7.017   1.873  1.00  0.00           P  
ATOM    541  OP2   G A  18     -25.839  -6.028   1.370  1.00  0.00           O  
ATOM    542  OP1   G A  18     -24.872  -7.428   3.308  1.00  0.00           O  
ATOM    543  O5'   G A  18     -23.374  -6.441   1.589  1.00  0.00           O  
ATOM    544  C5'   G A  18     -22.190  -7.153   2.023  1.00  0.00           C  
ATOM    545  C4'   G A  18     -20.940  -6.465   1.539  1.00  0.00           C  
ATOM    546  O4'   G A  18     -20.855  -6.556   0.086  1.00  0.00           O  
ATOM    547  C3'   G A  18     -20.853  -4.972   1.806  1.00  0.00           C  
ATOM    548  O3'   G A  18     -20.507  -4.655   3.149  1.00  0.00           O  
ATOM    549  C1'   G A  18     -20.171  -5.426  -0.396  1.00  0.00           C  
ATOM    550  C2'   G A  18     -19.783  -4.562   0.808  1.00  0.00           C  
ATOM    551  O2'   G A  18     -18.479  -4.899   1.245  1.00  0.00           O  
ATOM    552  N1    G A  18     -20.501  -1.616  -3.768  1.00  0.00           N  
ATOM    553  C2    G A  18     -19.385  -2.206  -3.234  1.00  0.00           C  
ATOM    554  N2    G A  18     -18.212  -1.688  -3.611  1.00  0.00           N  
ATOM    555  N3    G A  18     -19.419  -3.232  -2.391  1.00  0.00           N  
ATOM    556  C4    G A  18     -20.686  -3.638  -2.133  1.00  0.00           C  
ATOM    557  C5    G A  18     -21.868  -3.124  -2.625  1.00  0.00           C  
ATOM    558  C6    G A  18     -21.814  -2.000  -3.506  1.00  0.00           C  
ATOM    559  O6    G A  18     -22.750  -1.365  -4.005  1.00  0.00           O  
ATOM    560  N7    G A  18     -22.957  -3.830  -2.130  1.00  0.00           N  
ATOM    561  C8    G A  18     -22.432  -4.733  -1.344  1.00  0.00           C  
ATOM    562  N9    G A  18     -21.060  -4.653  -1.269  1.00  0.00           N  
ATOM    563  H5'   G A  18     -22.209  -8.184   1.642  1.00  0.00           H  
ATOM    564 H5''   G A  18     -22.169  -7.217   3.121  1.00  0.00           H  
ATOM    565  H4'   G A  18     -20.128  -6.969   2.082  1.00  0.00           H  
ATOM    566  H3'   G A  18     -21.805  -4.440   1.665  1.00  0.00           H  
ATOM    567  H1'   G A  18     -19.244  -5.641  -0.946  1.00  0.00           H  
ATOM    568  H2'   G A  18     -19.754  -3.476   0.640  1.00  0.00           H  
ATOM    569 HO2'   G A  18     -17.809  -4.578   0.575  1.00  0.00           H  
ATOM    570  H1    G A  18     -20.363  -0.849  -4.394  1.00  0.00           H  
ATOM    571  H22   G A  18     -17.359  -2.074  -3.258  1.00  0.00           H  
ATOM    572  H21   G A  18     -18.187  -0.916  -4.245  1.00  0.00           H  
ATOM    573  H8    G A  18     -23.028  -5.469  -0.782  1.00  0.00           H  
ATOM    574  P     G A  19     -21.044  -3.287   3.803  1.00  0.00           P  
ATOM    575  OP2   G A  19     -22.446  -3.068   3.398  1.00  0.00           O  
ATOM    576  OP1   G A  19     -20.698  -3.309   5.241  1.00  0.00           O  
ATOM    577  O5'   G A  19     -20.167  -2.153   3.117  1.00  0.00           O  
ATOM    578  C5'   G A  19     -18.753  -2.104   3.323  1.00  0.00           C  
ATOM    579  C4'   G A  19     -18.151  -1.000   2.504  1.00  0.00           C  
ATOM    580  O4'   G A  19     -18.352  -1.281   1.091  1.00  0.00           O  
ATOM    581  C3'   G A  19     -18.771   0.377   2.679  1.00  0.00           C  
ATOM    582  O3'   G A  19     -18.321   1.027   3.856  1.00  0.00           O  
ATOM    583  C1'   G A  19     -18.428  -0.060   0.392  1.00  0.00           C  
ATOM    584  C2'   G A  19     -18.302   1.075   1.413  1.00  0.00           C  
ATOM    585  O2'   G A  19     -16.958   1.505   1.482  1.00  0.00           O  
ATOM    586  N1    G A  19     -21.201   2.618  -2.872  1.00  0.00           N  
ATOM    587  C2    G A  19     -19.859   2.703  -2.589  1.00  0.00           C  
ATOM    588  N2    G A  19     -19.173   3.661  -3.225  1.00  0.00           N  
ATOM    589  N3    G A  19     -19.234   1.903  -1.746  1.00  0.00           N  
ATOM    590  C4    G A  19     -20.065   0.981  -1.214  1.00  0.00           C  
ATOM    591  C5    G A  19     -21.410   0.797  -1.442  1.00  0.00           C  
ATOM    592  C6    G A  19     -22.078   1.681  -2.328  1.00  0.00           C  
ATOM    593  O6    G A  19     -23.274   1.709  -2.629  1.00  0.00           O  
ATOM    594  N7    G A  19     -21.892  -0.278  -0.709  1.00  0.00           N  
ATOM    595  C8    G A  19     -20.854  -0.705  -0.044  1.00  0.00           C  
ATOM    596  N9    G A  19     -19.724   0.043  -0.273  1.00  0.00           N  
ATOM    597  H5'   G A  19     -18.297  -3.064   3.044  1.00  0.00           H  
ATOM    598 H5''   G A  19     -18.532  -1.940   4.388  1.00  0.00           H  
ATOM    599  H4'   G A  19     -17.101  -0.967   2.827  1.00  0.00           H  
ATOM    600  H3'   G A  19     -19.865   0.359   2.797  1.00  0.00           H  
ATOM    601  H1'   G A  19     -17.639   0.096  -0.358  1.00  0.00           H  
ATOM    602  H2'   G A  19     -18.873   1.989   1.196  1.00  0.00           H  
ATOM    603 HO2'   G A  19     -16.719   1.989   0.640  1.00  0.00           H  
ATOM    604  H1    G A  19     -21.580   3.281  -3.517  1.00  0.00           H  
ATOM    605  H22   G A  19     -18.193   3.767  -3.060  1.00  0.00           H  
ATOM    606  H21   G A  19     -19.641   4.271  -3.864  1.00  0.00           H  
ATOM    607  H8    G A  19     -20.888  -1.561   0.648  1.00  0.00           H  
ATOM    608  P     U A  20     -19.186   2.221   4.482  1.00  0.00           P  
ATOM    609  OP2   U A  20     -20.604   1.795   4.373  1.00  0.00           O  
ATOM    610  OP1   U A  20     -18.600   2.488   5.820  1.00  0.00           O  
ATOM    611  O5'   U A  20     -18.993   3.526   3.590  1.00  0.00           O  
ATOM    612  C5'   U A  20     -19.553   4.769   3.984  1.00  0.00           C  
ATOM    613  C4'   U A  20     -20.353   5.398   2.870  1.00  0.00           C  
ATOM    614  O4'   U A  20     -20.480   4.444   1.776  1.00  0.00           O  
ATOM    615  C3'   U A  20     -21.785   5.783   3.207  1.00  0.00           C  
ATOM    616  O3'   U A  20     -21.894   7.080   3.766  1.00  0.00           O  
ATOM    617  C1'   U A  20     -21.751   4.578   1.168  1.00  0.00           C  
ATOM    618  C2'   U A  20     -22.460   5.756   1.842  1.00  0.00           C  
ATOM    619  O2'   U A  20     -22.182   6.940   1.107  1.00  0.00           O  
ATOM    620  N1    U A  20     -22.494   3.306   1.334  1.00  0.00           N  
ATOM    621  C2    U A  20     -23.638   3.139   0.575  1.00  0.00           C  
ATOM    622  O2    U A  20     -24.046   3.980  -0.206  1.00  0.00           O  
ATOM    623  N3    U A  20     -24.292   1.946   0.761  1.00  0.00           N  
ATOM    624  C4    U A  20     -23.929   0.922   1.611  1.00  0.00           C  
ATOM    625  O4    U A  20     -24.625  -0.093   1.666  1.00  0.00           O  
ATOM    626  C5    U A  20     -22.736   1.164   2.364  1.00  0.00           C  
ATOM    627  C6    U A  20     -22.079   2.317   2.201  1.00  0.00           C  
ATOM    628  H5'   U A  20     -18.830   5.378   4.241  1.00  0.00           H  
ATOM    629 H5''   U A  20     -20.140   4.625   4.755  1.00  0.00           H  
ATOM    630  H4'   U A  20     -19.882   6.191   2.540  1.00  0.00           H  
ATOM    631  H3'   U A  20     -22.197   5.135   3.816  1.00  0.00           H  
ATOM    632  H1'   U A  20     -21.645   4.770   0.213  1.00  0.00           H  
ATOM    633  H2'   U A  20     -23.423   5.596   1.920  1.00  0.00           H  
ATOM    634 HO2'   U A  20     -23.015   7.270   0.708  1.00  0.00           H  
ATOM    635  H3    U A  20     -25.105   1.807   0.233  1.00  0.00           H  
ATOM    636  H5    U A  20     -22.404   0.489   2.993  1.00  0.00           H  
ATOM    637  H6    U A  20     -21.266   2.459   2.729  1.00  0.00           H  
ATOM    638  P     G A  21     -23.103   7.433   4.763  1.00  0.00           P  
ATOM    639  OP2   G A  21     -22.897   6.674   6.022  1.00  0.00           O  
ATOM    640  OP1   G A  21     -23.243   8.911   4.811  1.00  0.00           O  
ATOM    641  O5'   G A  21     -24.390   6.840   4.035  1.00  0.00           O  
ATOM    642  C5'   G A  21     -25.595   6.617   4.751  1.00  0.00           C  
ATOM    643  C4'   G A  21     -26.267   5.337   4.321  1.00  0.00           C  
ATOM    644  O4'   G A  21     -25.268   4.279   4.276  1.00  0.00           O  
ATOM    645  C3'   G A  21     -27.374   4.825   5.231  1.00  0.00           C  
ATOM    646  O3'   G A  21     -28.374   4.102   4.533  1.00  0.00           O  
ATOM    647  C1'   G A  21     -25.647   3.238   5.156  1.00  0.00           C  
ATOM    648  C2'   G A  21     -26.627   3.862   6.145  1.00  0.00           C  
ATOM    649  O2'   G A  21     -27.493   2.854   6.649  1.00  0.00           O  
ATOM    650  N1    G A  21     -22.746  -0.838   6.096  1.00  0.00           N  
ATOM    651  C2    G A  21     -23.907  -0.740   5.369  1.00  0.00           C  
ATOM    652  N2    G A  21     -24.360  -1.875   4.817  1.00  0.00           N  
ATOM    653  N3    G A  21     -24.577   0.387   5.194  1.00  0.00           N  
ATOM    654  C4    G A  21     -23.984   1.428   5.816  1.00  0.00           C  
ATOM    655  C5    G A  21     -22.827   1.438   6.565  1.00  0.00           C  
ATOM    656  C6    G A  21     -22.118   0.222   6.745  1.00  0.00           C  
ATOM    657  O6    G A  21     -21.072   0.025   7.374  1.00  0.00           O  
ATOM    658  N7    G A  21     -22.554   2.715   7.033  1.00  0.00           N  
ATOM    659  C8    G A  21     -23.532   3.445   6.570  1.00  0.00           C  
ATOM    660  N9    G A  21     -24.435   2.728   5.823  1.00  0.00           N  
ATOM    661  H5'   G A  21     -26.205   7.367   4.594  1.00  0.00           H  
ATOM    662 H5''   G A  21     -25.393   6.566   5.709  1.00  0.00           H  
ATOM    663  H4'   G A  21     -26.628   5.454   3.417  1.00  0.00           H  
ATOM    664  H3'   G A  21     -27.796   5.551   5.735  1.00  0.00           H  
ATOM    665  H1'   G A  21     -26.089   2.506   4.677  1.00  0.00           H  
ATOM    666  H2'   G A  21     -26.165   4.337   6.867  1.00  0.00           H  
ATOM    667 HO2'   G A  21     -26.981   2.258   7.235  1.00  0.00           H  
ATOM    668  H1    G A  21     -22.325  -1.720   6.166  1.00  0.00           H  
ATOM    669  H22   G A  21     -25.185  -1.867   4.286  1.00  0.00           H  
ATOM    670  H21   G A  21     -23.870  -2.714   4.941  1.00  0.00           H  
ATOM    671  H8    G A  21     -23.612   4.407   6.738  1.00  0.00           H  
ATOM    672  P     U A  22     -29.768   4.809   4.158  1.00  0.00           P  
ATOM    673  OP2   U A  22     -30.846   4.132   4.921  1.00  0.00           O  
ATOM    674  OP1   U A  22     -29.588   6.278   4.286  1.00  0.00           O  
ATOM    675  O5'   U A  22     -29.968   4.470   2.614  1.00  0.00           O  
ATOM    676  C5'   U A  22     -29.206   5.132   1.617  1.00  0.00           C  
ATOM    677  C4'   U A  22     -29.091   4.303   0.361  1.00  0.00           C  
ATOM    678  O4'   U A  22     -28.156   3.215   0.625  1.00  0.00           O  
ATOM    679  C3'   U A  22     -30.373   3.645  -0.127  1.00  0.00           C  
ATOM    680  O3'   U A  22     -30.439   3.541  -1.538  1.00  0.00           O  
ATOM    681  C1'   U A  22     -28.770   1.990   0.311  1.00  0.00           C  
ATOM    682  C2'   U A  22     -30.267   2.246   0.464  1.00  0.00           C  
ATOM    683  O2'   U A  22     -30.989   1.303  -0.315  1.00  0.00           O  
ATOM    684  N1    U A  22     -28.276   0.958   1.256  1.00  0.00           N  
ATOM    685  C2    U A  22     -27.968  -0.283   0.730  1.00  0.00           C  
ATOM    686  O2    U A  22     -28.084  -0.552  -0.453  1.00  0.00           O  
ATOM    687  N3    U A  22     -27.515  -1.205   1.641  1.00  0.00           N  
ATOM    688  C4    U A  22     -27.342  -1.020   2.996  1.00  0.00           C  
ATOM    689  O4    U A  22     -26.925  -1.953   3.685  1.00  0.00           O  
ATOM    690  C5    U A  22     -27.680   0.287   3.469  1.00  0.00           C  
ATOM    691  C6    U A  22     -28.123   1.205   2.604  1.00  0.00           C  
ATOM    692  H5'   U A  22     -28.308   5.309   1.966  1.00  0.00           H  
ATOM    693 H5''   U A  22     -29.638   5.984   1.398  1.00  0.00           H  
ATOM    694  H4'   U A  22     -28.722   4.851  -0.362  1.00  0.00           H  
ATOM    695  H3'   U A  22     -31.170   4.113   0.198  1.00  0.00           H  
ATOM    696  H1'   U A  22     -28.583   1.704  -0.608  1.00  0.00           H  
ATOM    697  H2'   U A  22     -30.547   2.230   1.402  1.00  0.00           H  
ATOM    698 HO2'   U A  22     -30.899   0.416   0.093  1.00  0.00           H  
ATOM    699  H3    U A  22     -27.291  -2.092   1.289  1.00  0.00           H  
ATOM    700  H5    U A  22     -27.587   0.508   4.420  1.00  0.00           H  
ATOM    701  H6    U A  22     -28.349   2.092   2.952  1.00  0.00           H  
ATOM    702  P     U A  23     -31.599   4.298  -2.352  1.00  0.00           P  
ATOM    703  OP2   U A  23     -31.728   3.647  -3.680  1.00  0.00           O  
ATOM    704  OP1   U A  23     -32.788   4.405  -1.468  1.00  0.00           O  
ATOM    705  O5'   U A  23     -31.018   5.765  -2.576  1.00  0.00           O  
ATOM    706  C5'   U A  23     -31.845   6.810  -3.066  1.00  0.00           C  
ATOM    707  C4'   U A  23     -31.034   8.013  -3.480  1.00  0.00           C  
ATOM    708  O4'   U A  23     -30.374   8.592  -2.331  1.00  0.00           O  
ATOM    709  C3'   U A  23     -29.882   7.748  -4.438  1.00  0.00           C  
ATOM    710  O3'   U A  23     -30.308   7.532  -5.771  1.00  0.00           O  
ATOM    711  C1'   U A  23     -29.204   9.263  -2.763  1.00  0.00           C  
ATOM    712  C2'   U A  23     -29.038   8.999  -4.261  1.00  0.00           C  
ATOM    713  O2'   U A  23     -29.579  10.092  -4.988  1.00  0.00           O  
ATOM    714  N1    U A  23     -28.045   8.782  -1.974  1.00  0.00           N  
ATOM    715  C2    U A  23     -26.889   9.539  -2.025  1.00  0.00           C  
ATOM    716  O2    U A  23     -26.793  10.564  -2.679  1.00  0.00           O  
ATOM    717  N3    U A  23     -25.842   9.056  -1.279  1.00  0.00           N  
ATOM    718  C4    U A  23     -25.830   7.916  -0.504  1.00  0.00           C  
ATOM    719  O4    U A  23     -24.805   7.614   0.110  1.00  0.00           O  
ATOM    720  C5    U A  23     -27.059   7.183  -0.498  1.00  0.00           C  
ATOM    721  C6    U A  23     -28.095   7.632  -1.215  1.00  0.00           C  
ATOM    722  H5'   U A  23     -32.474   7.076  -2.363  1.00  0.00           H  
ATOM    723 H5''   U A  23     -32.349   6.483  -3.840  1.00  0.00           H  
ATOM    724  H4'   U A  23     -31.631   8.679  -3.880  1.00  0.00           H  
ATOM    725  H3'   U A  23     -29.367   6.971  -4.135  1.00  0.00           H  
ATOM    726  H1'   U A  23     -29.320  10.226  -2.616  1.00  0.00           H  
ATOM    727  H2'   U A  23     -28.101   8.836  -4.496  1.00  0.00           H  
ATOM    728 HO2'   U A  23     -29.011  10.879  -4.852  1.00  0.00           H  
ATOM    729  H3    U A  23     -25.013   9.578  -1.302  1.00  0.00           H  
ATOM    730  H5    U A  23     -27.140   6.360   0.027  1.00  0.00           H  
ATOM    731  H6    U A  23     -28.924   7.112  -1.195  1.00  0.00           H  
ATOM    732  P     C A  24     -29.514   6.506  -6.719  1.00  0.00           P  
ATOM    733  OP2   C A  24     -29.166   5.309  -5.913  1.00  0.00           O  
ATOM    734  OP1   C A  24     -30.291   6.345  -7.974  1.00  0.00           O  
ATOM    735  O5'   C A  24     -28.163   7.274  -7.072  1.00  0.00           O  
ATOM    736  C5'   C A  24     -28.186   8.501  -7.785  1.00  0.00           C  
ATOM    737  C4'   C A  24     -26.915   9.288  -7.582  1.00  0.00           C  
ATOM    738  O4'   C A  24     -26.667   9.533  -6.172  1.00  0.00           O  
ATOM    739  C3'   C A  24     -25.631   8.618  -8.046  1.00  0.00           C  
ATOM    740  O3'   C A  24     -25.451   8.680  -9.450  1.00  0.00           O  
ATOM    741  C1'   C A  24     -25.286   9.558  -5.924  1.00  0.00           C  
ATOM    742  C2'   C A  24     -24.585   9.396  -7.272  1.00  0.00           C  
ATOM    743  O2'   C A  24     -24.367  10.677  -7.845  1.00  0.00           O  
ATOM    744  N1    C A  24     -24.948   8.467  -4.978  1.00  0.00           N  
ATOM    745  C2    C A  24     -23.733   8.540  -4.285  1.00  0.00           C  
ATOM    746  O2    C A  24     -22.980   9.507  -4.482  1.00  0.00           O  
ATOM    747  N3    C A  24     -23.400   7.558  -3.416  1.00  0.00           N  
ATOM    748  C4    C A  24     -24.226   6.529  -3.223  1.00  0.00           C  
ATOM    749  N4    C A  24     -23.856   5.583  -2.356  1.00  0.00           N  
ATOM    750  C5    C A  24     -25.467   6.425  -3.911  1.00  0.00           C  
ATOM    751  C6    C A  24     -25.786   7.403  -4.768  1.00  0.00           C  
ATOM    752  H5'   C A  24     -28.947   9.036  -7.476  1.00  0.00           H  
ATOM    753 H5''   C A  24     -28.296   8.313  -8.741  1.00  0.00           H  
ATOM    754  H4'   C A  24     -27.011  10.145  -8.047  1.00  0.00           H  
ATOM    755  H3'   C A  24     -25.612   7.681  -7.761  1.00  0.00           H  
ATOM    756  H1'   C A  24     -25.035  10.420  -5.532  1.00  0.00           H  
ATOM    757  H2'   C A  24     -23.750   8.890  -7.189  1.00  0.00           H  
ATOM    758 HO2'   C A  24     -24.656  10.661  -8.781  1.00  0.00           H  
ATOM    759  H42   C A  24     -24.441   4.815  -2.192  1.00  0.00           H  
ATOM    760  H41   C A  24     -23.000   5.658  -1.884  1.00  0.00           H  
ATOM    761  H5    C A  24     -26.068   5.665  -3.762  1.00  0.00           H  
ATOM    762  H6    C A  24     -26.636   7.350  -5.251  1.00  0.00           H  
ATOM    763  P     C A  25     -24.989   7.373 -10.264  1.00  0.00           P  
ATOM    764  OP2   C A  25     -25.787   6.220  -9.777  1.00  0.00           O  
ATOM    765  OP1   C A  25     -24.992   7.708 -11.711  1.00  0.00           O  
ATOM    766  O5'   C A  25     -23.477   7.152  -9.814  1.00  0.00           O  
ATOM    767  C5'   C A  25     -22.480   8.120 -10.104  1.00  0.00           C  
ATOM    768  C4'   C A  25     -21.279   7.969  -9.206  1.00  0.00           C  
ATOM    769  O4'   C A  25     -21.693   8.037  -7.811  1.00  0.00           O  
ATOM    770  C3'   C A  25     -20.562   6.633  -9.290  1.00  0.00           C  
ATOM    771  O3'   C A  25     -19.676   6.518 -10.389  1.00  0.00           O  
ATOM    772  C1'   C A  25     -20.940   7.148  -7.028  1.00  0.00           C  
ATOM    773  C2'   C A  25     -19.862   6.565  -7.939  1.00  0.00           C  
ATOM    774  O2'   C A  25     -18.711   7.371  -7.856  1.00  0.00           O  
ATOM    775  N1    C A  25     -21.844   6.095  -6.518  1.00  0.00           N  
ATOM    776  C2    C A  25     -21.427   5.328  -5.424  1.00  0.00           C  
ATOM    777  O2    C A  25     -20.321   5.554  -4.920  1.00  0.00           O  
ATOM    778  N3    C A  25     -22.239   4.361  -4.947  1.00  0.00           N  
ATOM    779  C4    C A  25     -23.424   4.141  -5.516  1.00  0.00           C  
ATOM    780  N4    C A  25     -24.188   3.177  -5.008  1.00  0.00           N  
ATOM    781  C5    C A  25     -23.877   4.901  -6.633  1.00  0.00           C  
ATOM    782  C6    C A  25     -23.063   5.861  -7.097  1.00  0.00           C  
ATOM    783  H5'   C A  25     -22.860   9.015  -9.981  1.00  0.00           H  
ATOM    784 H5''   C A  25     -22.197   8.018 -11.036  1.00  0.00           H  
ATOM    785  H4'   C A  25     -20.601   8.773  -9.528  1.00  0.00           H  
ATOM    786  H3'   C A  25     -21.238   5.777  -9.435  1.00  0.00           H  
ATOM    787  H1'   C A  25     -20.424   7.584  -6.161  1.00  0.00           H  
ATOM    788  H2'   C A  25     -19.501   5.554  -7.698  1.00  0.00           H  
ATOM    789 HO2'   C A  25     -18.308   7.287  -6.944  1.00  0.00           H  
ATOM    790  H42   C A  25     -25.084   2.984  -5.411  1.00  0.00           H  
ATOM    791  H41   C A  25     -23.869   2.647  -4.224  1.00  0.00           H  
ATOM    792  H5    C A  25     -24.856   4.704  -7.096  1.00  0.00           H  
ATOM    793  H6    C A  25     -23.378   6.470  -7.958  1.00  0.00           H  
ATOM    794  P     C A  26     -19.484   5.088 -11.086  1.00  0.00           P  
ATOM    795  OP2   C A  26     -20.807   4.412 -11.141  1.00  0.00           O  
ATOM    796  OP1   C A  26     -18.701   5.270 -12.335  1.00  0.00           O  
ATOM    797  O5'   C A  26     -18.581   4.282 -10.051  1.00  0.00           O  
ATOM    798  C5'   C A  26     -17.262   4.744  -9.708  1.00  0.00           C  
ATOM    799  C4'   C A  26     -16.650   3.852  -8.658  1.00  0.00           C  
ATOM    800  O4'   C A  26     -17.422   3.938  -7.432  1.00  0.00           O  
ATOM    801  C3'   C A  26     -16.634   2.365  -8.964  1.00  0.00           C  
ATOM    802  O3'   C A  26     -15.527   2.015  -9.773  1.00  0.00           O  
ATOM    803  C1'   C A  26     -17.364   2.703  -6.753  1.00  0.00           C  
ATOM    804  C2'   C A  26     -16.484   1.765  -7.577  1.00  0.00           C  
ATOM    805  O2'   C A  26     -15.152   1.864  -7.110  1.00  0.00           O  
ATOM    806  N1    C A  26     -18.738   2.195  -6.577  1.00  0.00           N  
ATOM    807  C2    C A  26     -18.973   1.210  -5.601  1.00  0.00           C  
ATOM    808  O2    C A  26     -18.026   0.807  -4.913  1.00  0.00           O  
ATOM    809  N3    C A  26     -20.225   0.726  -5.439  1.00  0.00           N  
ATOM    810  C4    C A  26     -21.222   1.184  -6.203  1.00  0.00           C  
ATOM    811  N4    C A  26     -22.436   0.671  -6.017  1.00  0.00           N  
ATOM    812  C5    C A  26     -21.015   2.187  -7.193  1.00  0.00           C  
ATOM    813  C6    C A  26     -19.771   2.660  -7.346  1.00  0.00           C  
ATOM    814  H5'   C A  26     -17.309   5.777  -9.334  1.00  0.00           H  
ATOM    815 H5''   C A  26     -16.622   4.755 -10.603  1.00  0.00           H  
ATOM    816  H4'   C A  26     -15.611   4.206  -8.577  1.00  0.00           H  
ATOM    817  H3'   C A  26     -17.506   2.023  -9.541  1.00  0.00           H  
ATOM    818  H1'   C A  26     -16.918   2.761  -5.750  1.00  0.00           H  
ATOM    819  H2'   C A  26     -16.724   0.693  -7.550  1.00  0.00           H  
ATOM    820 HO2'   C A  26     -14.531   1.965  -7.888  1.00  0.00           H  
ATOM    821  H42   C A  26     -23.205   0.990  -6.573  1.00  0.00           H  
ATOM    822  H41   C A  26     -22.580  -0.033  -5.323  1.00  0.00           H  
ATOM    823  H5    C A  26     -21.847   2.557  -7.811  1.00  0.00           H  
ATOM    824  H6    C A  26     -19.574   3.435  -8.102  1.00  0.00           H  
ATOM    825  P     C A  27     -15.616   0.702 -10.681  1.00  0.00           P  
ATOM    826  OP2   C A  27     -16.960   0.653 -11.314  1.00  0.00           O  
ATOM    827  OP1   C A  27     -14.399   0.677 -11.527  1.00  0.00           O  
ATOM    828  O5'   C A  27     -15.520  -0.466  -9.608  1.00  0.00           O  
ATOM    829  C5'   C A  27     -14.893  -1.720  -9.913  1.00  0.00           C  
ATOM    830  C4'   C A  27     -14.926  -2.600  -8.696  1.00  0.00           C  
ATOM    831  O4'   C A  27     -15.766  -1.988  -7.684  1.00  0.00           O  
ATOM    832  C3'   C A  27     -15.562  -3.960  -8.911  1.00  0.00           C  
ATOM    833  O3'   C A  27     -14.654  -4.875  -9.475  1.00  0.00           O  
ATOM    834  C1'   C A  27     -16.447  -2.991  -6.970  1.00  0.00           C  
ATOM    835  C2'   C A  27     -15.972  -4.343  -7.502  1.00  0.00           C  
ATOM    836  O2'   C A  27     -14.881  -4.793  -6.726  1.00  0.00           O  
ATOM    837  N1    C A  27     -17.899  -2.783  -7.140  1.00  0.00           N  
ATOM    838  C2    C A  27     -18.783  -3.546  -6.366  1.00  0.00           C  
ATOM    839  O2    C A  27     -18.324  -4.408  -5.601  1.00  0.00           O  
ATOM    840  N3    C A  27     -20.114  -3.329  -6.477  1.00  0.00           N  
ATOM    841  C4    C A  27     -20.573  -2.404  -7.331  1.00  0.00           C  
ATOM    842  N4    C A  27     -21.897  -2.203  -7.390  1.00  0.00           N  
ATOM    843  C5    C A  27     -19.696  -1.638  -8.155  1.00  0.00           C  
ATOM    844  C6    C A  27     -18.381  -1.857  -8.027  1.00  0.00           C  
ATOM    845  H5'   C A  27     -13.855  -1.555 -10.235  1.00  0.00           H  
ATOM    846 H5''   C A  27     -15.415  -2.209 -10.749  1.00  0.00           H  
ATOM    847  H4'   C A  27     -13.868  -2.713  -8.419  1.00  0.00           H  
ATOM    848  H3'   C A  27     -16.402  -3.947  -9.622  1.00  0.00           H  
ATOM    849  H1'   C A  27     -16.253  -2.988  -5.888  1.00  0.00           H  
ATOM    850  H2'   C A  27     -16.694  -5.172  -7.482  1.00  0.00           H  
ATOM    851 HO2'   C A  27     -15.206  -5.072  -5.823  1.00  0.00           H  
ATOM    852  H42   C A  27     -22.272  -1.520  -8.018  1.00  0.00           H  
ATOM    853  H41   C A  27     -22.509  -2.735  -6.807  1.00  0.00           H  
ATOM    854  H5    C A  27     -20.087  -0.899  -8.869  1.00  0.00           H  
ATOM    855  H6    C A  27     -17.674  -1.285  -8.646  1.00  0.00           H  
ATOM    856  P     C A  28     -15.174  -5.921 -10.564  1.00  0.00           P  
ATOM    857  OP2   C A  28     -16.092  -5.214 -11.485  1.00  0.00           O  
ATOM    858  OP1   C A  28     -13.976  -6.611 -11.109  1.00  0.00           O  
ATOM    859  O5'   C A  28     -16.027  -6.950  -9.701  1.00  0.00           O  
ATOM    860  C5'   C A  28     -15.394  -7.759  -8.707  1.00  0.00           C  
ATOM    861  C4'   C A  28     -16.401  -8.658  -8.044  1.00  0.00           C  
ATOM    862  O4'   C A  28     -17.318  -7.858  -7.257  1.00  0.00           O  
ATOM    863  C3'   C A  28     -17.317  -9.453  -8.957  1.00  0.00           C  
ATOM    864  O3'   C A  28     -16.676 -10.611  -9.465  1.00  0.00           O  
ATOM    865  C1'   C A  28     -18.560  -8.508  -7.203  1.00  0.00           C  
ATOM    866  C2'   C A  28     -18.436  -9.808  -7.995  1.00  0.00           C  
ATOM    867  O2'   C A  28     -18.039 -10.820  -7.091  1.00  0.00           O  
ATOM    868  N1    C A  28     -19.596  -7.605  -7.749  1.00  0.00           N  
ATOM    869  C2    C A  28     -20.951  -7.878  -7.475  1.00  0.00           C  
ATOM    870  O2    C A  28     -21.246  -8.890  -6.814  1.00  0.00           O  
ATOM    871  N3    C A  28     -21.900  -7.036  -7.944  1.00  0.00           N  
ATOM    872  C4    C A  28     -21.549  -5.972  -8.673  1.00  0.00           C  
ATOM    873  N4    C A  28     -22.518  -5.166  -9.114  1.00  0.00           N  
ATOM    874  C5    C A  28     -20.185  -5.684  -8.982  1.00  0.00           C  
ATOM    875  C6    C A  28     -19.253  -6.516  -8.504  1.00  0.00           C  
ATOM    876  H5'   C A  28     -14.913  -7.123  -7.951  1.00  0.00           H  
ATOM    877 H5''   C A  28     -14.601  -8.369  -9.166  1.00  0.00           H  
ATOM    878  H4'   C A  28     -15.788  -9.367  -7.467  1.00  0.00           H  
ATOM    879  H3'   C A  28     -17.626  -8.903  -9.859  1.00  0.00           H  
ATOM    880  H1'   C A  28     -18.881  -8.782  -6.188  1.00  0.00           H  
ATOM    881  H2'   C A  28     -19.325 -10.204  -8.506  1.00  0.00           H  
ATOM    882 HO2'   C A  28     -18.805 -11.051  -6.491  1.00  0.00           H  
ATOM    883  H42   C A  28     -22.290  -4.362  -9.663  1.00  0.00           H  
ATOM    884  H41   C A  28     -23.472  -5.367  -8.895  1.00  0.00           H  
ATOM    885  H5    C A  28     -19.912  -4.811  -9.593  1.00  0.00           H  
ATOM    886  H6    C A  28     -18.191  -6.324  -8.723  1.00  0.00           H  
ATOM    887  P     C A  29     -17.206 -11.303 -10.817  1.00  0.00           P  
ATOM    888  OP2   C A  29     -17.589 -10.235 -11.771  1.00  0.00           O  
ATOM    889  OP1   C A  29     -16.165 -12.284 -11.203  1.00  0.00           O  
ATOM    890  O5'   C A  29     -18.512 -12.111 -10.388  1.00  0.00           O  
ATOM    891  C5'   C A  29     -19.461 -12.517 -11.372  1.00  0.00           C  
ATOM    892  C4'   C A  29     -20.782 -12.867 -10.731  1.00  0.00           C  
ATOM    893  O4'   C A  29     -21.221 -11.800  -9.848  1.00  0.00           O  
ATOM    894  C3'   C A  29     -21.953 -13.065 -11.671  1.00  0.00           C  
ATOM    895  O3'   C A  29     -21.917 -14.363 -12.244  1.00  0.00           O  
ATOM    896  C1'   C A  29     -22.624 -11.739  -9.845  1.00  0.00           C  
ATOM    897  C2'   C A  29     -23.130 -12.881 -10.723  1.00  0.00           C  
ATOM    898  O2'   C A  29     -23.310 -13.999  -9.884  1.00  0.00           O  
ATOM    899  N1    C A  29     -23.035 -10.401 -10.330  1.00  0.00           N  
ATOM    900  C2    C A  29     -24.369 -10.001 -10.164  1.00  0.00           C  
ATOM    901  O2    C A  29     -25.173 -10.788  -9.657  1.00  0.00           O  
ATOM    902  N3    C A  29     -24.747  -8.763 -10.567  1.00  0.00           N  
ATOM    903  C4    C A  29     -23.852  -7.943 -11.121  1.00  0.00           C  
ATOM    904  N4    C A  29     -24.262  -6.725 -11.479  1.00  0.00           N  
ATOM    905  C5    C A  29     -22.498  -8.331 -11.325  1.00  0.00           C  
ATOM    906  C6    C A  29     -22.136  -9.554 -10.922  1.00  0.00           C  
ATOM    907  H5'   C A  29     -19.082 -13.387 -11.927  1.00  0.00           H  
ATOM    908 H5''   C A  29     -19.613 -11.710 -12.104  1.00  0.00           H  
ATOM    909  H4'   C A  29     -20.590 -13.826 -10.228  1.00  0.00           H  
ATOM    910  H3'   C A  29     -21.948 -12.381 -12.533  1.00  0.00           H  
ATOM    911  H1'   C A  29     -23.088 -11.868  -8.856  1.00  0.00           H  
ATOM    912  H2'   C A  29     -24.086 -12.762 -11.252  1.00  0.00           H  
ATOM    913 HO2'   C A  29     -22.885 -14.803 -10.302  1.00  0.00           H  
ATOM    914  H42   C A  29     -23.619  -6.083 -11.899  1.00  0.00           H  
ATOM    915  H41   C A  29     -25.212  -6.453 -11.329  1.00  0.00           H  
ATOM    916  H5    C A  29     -21.776  -7.650 -11.799  1.00  0.00           H  
ATOM    917  H6    C A  29     -21.096  -9.886 -11.064  1.00  0.00           H  
ATOM    918  P     A A  30     -22.415 -14.587 -13.751  1.00  0.00           P  
ATOM    919  OP2   A A  30     -22.016 -13.440 -14.593  1.00  0.00           O  
ATOM    920  OP1   A A  30     -21.995 -15.954 -14.133  1.00  0.00           O  
ATOM    921  O5'   A A  30     -24.001 -14.565 -13.633  1.00  0.00           O  
ATOM    922  C5'   A A  30     -24.696 -15.538 -12.837  1.00  0.00           C  
ATOM    923  C4'   A A  30     -26.167 -15.202 -12.760  1.00  0.00           C  
ATOM    924  O4'   A A  30     -26.340 -13.945 -12.051  1.00  0.00           O  
ATOM    925  C3'   A A  30     -26.877 -14.979 -14.085  1.00  0.00           C  
ATOM    926  O3'   A A  30     -27.245 -16.213 -14.684  1.00  0.00           O  
ATOM    927  C1'   A A  30     -27.442 -13.258 -12.589  1.00  0.00           C  
ATOM    928  C2'   A A  30     -28.080 -14.158 -13.643  1.00  0.00           C  
ATOM    929  O2'   A A  30     -29.039 -14.956 -12.970  1.00  0.00           O  
ATOM    930  N1    A A  30     -28.762  -8.389 -13.698  1.00  0.00           N  
ATOM    931  C2    A A  30     -29.501  -9.467 -13.405  1.00  0.00           C  
ATOM    932  N3    A A  30     -29.110 -10.721 -13.180  1.00  0.00           N  
ATOM    933  C4    A A  30     -27.772 -10.832 -13.293  1.00  0.00           C  
ATOM    934  C5    A A  30     -26.884  -9.818 -13.613  1.00  0.00           C  
ATOM    935  C6    A A  30     -27.425  -8.531 -13.810  1.00  0.00           C  
ATOM    936  N6    A A  30     -26.691  -7.453 -14.094  1.00  0.00           N  
ATOM    937  N7    A A  30     -25.583 -10.305 -13.673  1.00  0.00           N  
ATOM    938  C8    A A  30     -25.706 -11.572 -13.363  1.00  0.00           C  
ATOM    939  N9    A A  30     -26.998 -11.951 -13.080  1.00  0.00           N  
ATOM    940  H5'   A A  30     -24.272 -15.570 -11.823  1.00  0.00           H  
ATOM    941 H5''   A A  30     -24.570 -16.541 -13.271  1.00  0.00           H  
ATOM    942  H4'   A A  30     -26.618 -16.077 -12.270  1.00  0.00           H  
ATOM    943  H3'   A A  30     -26.252 -14.485 -14.843  1.00  0.00           H  
ATOM    944  H1'   A A  30     -28.217 -13.047 -11.838  1.00  0.00           H  
ATOM    945  H2'   A A  30     -28.619 -13.707 -14.489  1.00  0.00           H  
ATOM    946 HO2'   A A  30     -29.828 -14.393 -12.723  1.00  0.00           H  
ATOM    947  H2    A A  30     -30.584  -9.294 -13.342  1.00  0.00           H  
ATOM    948  H61   A A  30     -27.135  -6.564 -14.218  1.00  0.00           H  
ATOM    949  H62   A A  30     -25.699  -7.532 -14.183  1.00  0.00           H  
ATOM    950  H8    A A  30     -24.853 -12.265 -13.315  1.00  0.00           H  
ATOM    951  P     C A  31     -27.509 -16.265 -16.263  1.00  0.00           P  
ATOM    952  OP2   C A  31     -26.474 -15.439 -16.934  1.00  0.00           O  
ATOM    953  OP1   C A  31     -27.674 -17.690 -16.648  1.00  0.00           O  
ATOM    954  O5'   C A  31     -28.897 -15.505 -16.440  1.00  0.00           O  
ATOM    955  C5'   C A  31     -29.310 -15.009 -17.723  1.00  0.00           C  
ATOM    956  C4'   C A  31     -30.476 -14.061 -17.571  1.00  0.00           C  
ATOM    957  O4'   C A  31     -30.188 -13.082 -16.534  1.00  0.00           O  
ATOM    958  C3'   C A  31     -30.820 -13.219 -18.793  1.00  0.00           C  
ATOM    959  O3'   C A  31     -31.622 -13.930 -19.741  1.00  0.00           O  
ATOM    960  C1'   C A  31     -30.739 -11.834 -16.879  1.00  0.00           C  
ATOM    961  C2'   C A  31     -31.555 -12.041 -18.161  1.00  0.00           C  
ATOM    962  O2'   C A  31     -32.895 -12.346 -17.814  1.00  0.00           O  
ATOM    963  N1    C A  31     -29.630 -10.861 -17.032  1.00  0.00           N  
ATOM    964  C2    C A  31     -29.918  -9.480 -17.011  1.00  0.00           C  
ATOM    965  O2    C A  31     -31.098  -9.104 -16.897  1.00  0.00           O  
ATOM    966  N3    C A  31     -28.900  -8.596 -17.118  1.00  0.00           N  
ATOM    967  C4    C A  31     -27.646  -9.031 -17.246  1.00  0.00           C  
ATOM    968  N4    C A  31     -26.667  -8.118 -17.319  1.00  0.00           N  
ATOM    969  C5    C A  31     -27.331 -10.419 -17.294  1.00  0.00           C  
ATOM    970  C6    C A  31     -28.339 -11.288 -17.184  1.00  0.00           C  
ATOM    971  H5'   C A  31     -29.597 -15.845 -18.377  1.00  0.00           H  
ATOM    972 H5''   C A  31     -28.473 -14.489 -18.213  1.00  0.00           H  
ATOM    973  H4'   C A  31     -31.331 -14.720 -17.360  1.00  0.00           H  
ATOM    974  H3'   C A  31     -29.941 -12.911 -19.380  1.00  0.00           H  
ATOM    975  H1'   C A  31     -31.423 -11.409 -16.130  1.00  0.00           H  
ATOM    976  H2'   C A  31     -31.633 -11.177 -18.837  1.00  0.00           H  
ATOM    977 HO2'   C A  31     -33.326 -11.541 -17.405  1.00  0.00           H  
ATOM    978  H42   C A  31     -25.715  -8.411 -17.417  1.00  0.00           H  
ATOM    979  H41   C A  31     -26.888  -7.145 -17.277  1.00  0.00           H  
ATOM    980  H5    C A  31     -26.294 -10.764 -17.421  1.00  0.00           H  
ATOM    981  H6    C A  31     -28.131 -12.368 -17.217  1.00  0.00           H  
ATOM    982  P     A A  32     -31.369 -13.733 -21.323  1.00  0.00           P  
ATOM    983  OP2   A A  32     -29.914 -13.620 -21.609  1.00  0.00           O  
ATOM    984  OP1   A A  32     -32.169 -14.773 -22.016  1.00  0.00           O  
ATOM    985  O5'   A A  32     -32.030 -12.324 -21.644  1.00  0.00           O  
ATOM    986  C5'   A A  32     -33.441 -12.115 -21.494  1.00  0.00           C  
ATOM    987  C4'   A A  32     -33.782 -10.677 -21.796  1.00  0.00           C  
ATOM    988  O4'   A A  32     -33.192  -9.841 -20.778  1.00  0.00           O  
ATOM    989  C3'   A A  32     -33.238 -10.142 -23.110  1.00  0.00           C  
ATOM    990  O3'   A A  32     -34.176 -10.410 -24.154  1.00  0.00           O  
ATOM    991  C1'   A A  32     -32.760  -8.610 -21.353  1.00  0.00           C  
ATOM    992  C2'   A A  32     -33.133  -8.642 -22.841  1.00  0.00           C  
ATOM    993  O2'   A A  32     -34.354  -7.956 -23.020  1.00  0.00           O  
ATOM    994  N1    A A  32     -28.899  -5.233 -21.026  1.00  0.00           N  
ATOM    995  C2    A A  32     -30.204  -5.086 -21.289  1.00  0.00           C  
ATOM    996  N3    A A  32     -31.165  -6.010 -21.342  1.00  0.00           N  
ATOM    997  C4    A A  32     -30.663  -7.230 -21.071  1.00  0.00           C  
ATOM    998  C5    A A  32     -29.349  -7.535 -20.769  1.00  0.00           C  
ATOM    999  C6    A A  32     -28.429  -6.470 -20.765  1.00  0.00           C  
ATOM   1000  N6    A A  32     -27.123  -6.620 -20.532  1.00  0.00           N  
ATOM   1001  N7    A A  32     -29.204  -8.894 -20.528  1.00  0.00           N  
ATOM   1002  C8    A A  32     -30.409  -9.375 -20.707  1.00  0.00           C  
ATOM   1003  N9    A A  32     -31.339  -8.426 -21.051  1.00  0.00           N  
ATOM   1004  H5'   A A  32     -33.753 -12.366 -20.470  1.00  0.00           H  
ATOM   1005 H5''   A A  32     -33.995 -12.781 -22.172  1.00  0.00           H  
ATOM   1006  H4'   A A  32     -34.881 -10.665 -21.838  1.00  0.00           H  
ATOM   1007  H3'   A A  32     -32.303 -10.624 -23.429  1.00  0.00           H  
ATOM   1008  H1'   A A  32     -33.264  -7.737 -20.915  1.00  0.00           H  
ATOM   1009  H2'   A A  32     -32.432  -8.137 -23.521  1.00  0.00           H  
ATOM   1010 HO2'   A A  32     -34.951  -8.488 -23.620  1.00  0.00           H  
ATOM   1011  H2    A A  32     -30.530  -4.057 -21.491  1.00  0.00           H  
ATOM   1012  H61   A A  32     -26.517  -5.824 -20.553  1.00  0.00           H  
ATOM   1013  H62   A A  32     -26.750  -7.526 -20.336  1.00  0.00           H  
ATOM   1014  H8    A A  32     -30.654 -10.442 -20.594  1.00  0.00           H  
ATOM   1015  P     G A  33     -33.650 -10.566 -25.662  1.00  0.00           P  
ATOM   1016  OP2   G A  33     -32.401 -11.367 -25.651  1.00  0.00           O  
ATOM   1017  OP1   G A  33     -34.808 -11.017 -26.485  1.00  0.00           O  
ATOM   1018  O5'   G A  33     -33.296  -9.067 -26.060  1.00  0.00           O  
ATOM   1019  C5'   G A  33     -32.278  -8.768 -27.013  1.00  0.00           C  
ATOM   1020  C4'   G A  33     -32.057  -7.284 -27.066  1.00  0.00           C  
ATOM   1021  O4'   G A  33     -31.753  -6.784 -25.739  1.00  0.00           O  
ATOM   1022  C3'   G A  33     -30.863  -6.889 -27.898  1.00  0.00           C  
ATOM   1023  O3'   G A  33     -31.288  -6.851 -29.249  1.00  0.00           O  
ATOM   1024  C1'   G A  33     -30.774  -5.778 -25.827  1.00  0.00           C  
ATOM   1025  C2'   G A  33     -30.498  -5.534 -27.310  1.00  0.00           C  
ATOM   1026  O2'   G A  33     -31.335  -4.496 -27.768  1.00  0.00           O  
ATOM   1027  N1    G A  33     -26.248  -4.452 -23.937  1.00  0.00           N  
ATOM   1028  C2    G A  33     -27.169  -3.680 -24.609  1.00  0.00           C  
ATOM   1029  N2    G A  33     -26.830  -2.404 -24.826  1.00  0.00           N  
ATOM   1030  N3    G A  33     -28.333  -4.130 -25.039  1.00  0.00           N  
ATOM   1031  C4    G A  33     -28.504  -5.442 -24.748  1.00  0.00           C  
ATOM   1032  C5    G A  33     -27.648  -6.295 -24.081  1.00  0.00           C  
ATOM   1033  C6    G A  33     -26.410  -5.797 -23.616  1.00  0.00           C  
ATOM   1034  O6    G A  33     -25.529  -6.394 -22.990  1.00  0.00           O  
ATOM   1035  N7    G A  33     -28.196  -7.565 -23.984  1.00  0.00           N  
ATOM   1036  C8    G A  33     -29.351  -7.467 -24.586  1.00  0.00           C  
ATOM   1037  N9    G A  33     -29.596  -6.211 -25.082  1.00  0.00           N  
ATOM   1038  H5'   G A  33     -32.568  -9.140 -28.005  1.00  0.00           H  
ATOM   1039 H5''   G A  33     -31.343  -9.278 -26.738  1.00  0.00           H  
ATOM   1040  H4'   G A  33     -32.983  -6.890 -27.507  1.00  0.00           H  
ATOM   1041  H3'   G A  33     -30.035  -7.612 -27.854  1.00  0.00           H  
ATOM   1042  H1'   G A  33     -31.078  -4.813 -25.395  1.00  0.00           H  
ATOM   1043  H2'   G A  33     -29.482  -5.214 -27.582  1.00  0.00           H  
ATOM   1044 HO2'   G A  33     -31.035  -3.626 -27.376  1.00  0.00           H  
ATOM   1045  H1    G A  33     -25.394  -4.013 -23.657  1.00  0.00           H  
ATOM   1046  H22   G A  33     -27.459  -1.797 -25.313  1.00  0.00           H  
ATOM   1047  H21   G A  33     -25.950  -2.058 -24.503  1.00  0.00           H  
ATOM   1048  H8    G A  33     -30.053  -8.309 -24.691  1.00  0.00           H  
ATOM   1049  P     G A  34     -30.230  -7.131 -30.415  1.00  0.00           P  
ATOM   1050  OP2   G A  34     -29.372  -8.279 -30.025  1.00  0.00           O  
ATOM   1051  OP1   G A  34     -30.943  -7.164 -31.711  1.00  0.00           O  
ATOM   1052  O5'   G A  34     -29.365  -5.806 -30.373  1.00  0.00           O  
ATOM   1053  C5'   G A  34     -28.060  -5.811 -30.862  1.00  0.00           C  
ATOM   1054  C4'   G A  34     -27.403  -4.495 -30.587  1.00  0.00           C  
ATOM   1055  O4'   G A  34     -27.498  -4.140 -29.175  1.00  0.00           O  
ATOM   1056  C3'   G A  34     -25.922  -4.545 -30.885  1.00  0.00           C  
ATOM   1057  O3'   G A  34     -25.726  -4.375 -32.274  1.00  0.00           O  
ATOM   1058  C1'   G A  34     -26.251  -3.663 -28.744  1.00  0.00           C  
ATOM   1059  C2'   G A  34     -25.378  -3.453 -29.985  1.00  0.00           C  
ATOM   1060  O2'   G A  34     -25.634  -2.176 -30.513  1.00  0.00           O  
ATOM   1061  N1    G A  34     -22.366  -4.675 -25.638  1.00  0.00           N  
ATOM   1062  C2    G A  34     -22.642  -3.530 -26.346  1.00  0.00           C  
ATOM   1063  N2    G A  34     -21.744  -2.553 -26.255  1.00  0.00           N  
ATOM   1064  N3    G A  34     -23.717  -3.368 -27.096  1.00  0.00           N  
ATOM   1065  C4    G A  34     -24.493  -4.469 -27.110  1.00  0.00           C  
ATOM   1066  C5    G A  34     -24.302  -5.665 -26.447  1.00  0.00           C  
ATOM   1067  C6    G A  34     -23.158  -5.819 -25.629  1.00  0.00           C  
ATOM   1068  O6    G A  34     -22.820  -6.798 -24.957  1.00  0.00           O  
ATOM   1069  N7    G A  34     -25.328  -6.555 -26.730  1.00  0.00           N  
ATOM   1070  C8    G A  34     -26.107  -5.900 -27.547  1.00  0.00           C  
ATOM   1071  N9    G A  34     -25.650  -4.633 -27.832  1.00  0.00           N  
ATOM   1072  H5'   G A  34     -28.062  -6.007 -31.943  1.00  0.00           H  
ATOM   1073 H5''   G A  34     -27.484  -6.620 -30.389  1.00  0.00           H  
ATOM   1074  H4'   G A  34     -27.914  -3.794 -31.263  1.00  0.00           H  
ATOM   1075  H3'   G A  34     -25.453  -5.510 -30.641  1.00  0.00           H  
ATOM   1076  H1'   G A  34     -26.295  -2.699 -28.217  1.00  0.00           H  
ATOM   1077  H2'   G A  34     -24.286  -3.506 -29.866  1.00  0.00           H  
ATOM   1078 HO2'   G A  34     -25.690  -2.231 -31.510  1.00  0.00           H  
ATOM   1079  H1    G A  34     -21.531  -4.689 -25.089  1.00  0.00           H  
ATOM   1080  H22   G A  34     -21.885  -1.698 -26.755  1.00  0.00           H  
ATOM   1081  H21   G A  34     -20.930  -2.672 -25.689  1.00  0.00           H  
ATOM   1082  H8    G A  34     -27.029  -6.322 -27.974  1.00  0.00           H  
ATOM   1083  P     G A  35     -24.591  -5.226 -33.021  1.00  0.00           P  
ATOM   1084  OP2   G A  35     -24.599  -6.630 -32.552  1.00  0.00           O  
ATOM   1085  OP1   G A  35     -24.736  -4.943 -34.473  1.00  0.00           O  
ATOM   1086  O5'   G A  35     -23.247  -4.551 -32.500  1.00  0.00           O  
ATOM   1087  C5'   G A  35     -22.949  -3.188 -32.830  1.00  0.00           C  
ATOM   1088  C4'   G A  35     -21.703  -2.735 -32.122  1.00  0.00           C  
ATOM   1089  O4'   G A  35     -21.907  -2.815 -30.692  1.00  0.00           O  
ATOM   1090  C3'   G A  35     -20.444  -3.559 -32.349  1.00  0.00           C  
ATOM   1091  O3'   G A  35     -19.794  -3.202 -33.561  1.00  0.00           O  
ATOM   1092  C1'   G A  35     -20.688  -3.116 -30.051  1.00  0.00           C  
ATOM   1093  C2'   G A  35     -19.612  -3.180 -31.139  1.00  0.00           C  
ATOM   1094  O2'   G A  35     -19.042  -1.900 -31.284  1.00  0.00           O  
ATOM   1095  N1    G A  35     -18.606  -6.327 -26.717  1.00  0.00           N  
ATOM   1096  C2    G A  35     -18.131  -5.126 -27.190  1.00  0.00           C  
ATOM   1097  N2    G A  35     -16.941  -4.726 -26.723  1.00  0.00           N  
ATOM   1098  N3    G A  35     -18.775  -4.372 -28.060  1.00  0.00           N  
ATOM   1099  C4    G A  35     -19.945  -4.921 -28.436  1.00  0.00           C  
ATOM   1100  C5    G A  35     -20.505  -6.111 -28.031  1.00  0.00           C  
ATOM   1101  C6    G A  35     -19.810  -6.911 -27.092  1.00  0.00           C  
ATOM   1102  O6    G A  35     -20.146  -8.003 -26.613  1.00  0.00           O  
ATOM   1103  N7    G A  35     -21.725  -6.320 -28.660  1.00  0.00           N  
ATOM   1104  C8    G A  35     -21.882  -5.273 -29.422  1.00  0.00           C  
ATOM   1105  N9    G A  35     -20.838  -4.383 -29.335  1.00  0.00           N  
ATOM   1106  H5'   G A  35     -23.790  -2.539 -32.548  1.00  0.00           H  
ATOM   1107 H5''   G A  35     -22.813  -3.085 -33.917  1.00  0.00           H  
ATOM   1108  H4'   G A  35     -21.527  -1.722 -32.511  1.00  0.00           H  
ATOM   1109  H3'   G A  35     -20.633  -4.637 -32.458  1.00  0.00           H  
ATOM   1110  H1'   G A  35     -20.353  -2.372 -29.314  1.00  0.00           H  
ATOM   1111  H2'   G A  35     -18.765  -3.861 -30.976  1.00  0.00           H  
ATOM   1112 HO2'   G A  35     -18.481  -1.690 -30.483  1.00  0.00           H  
ATOM   1113  H1    G A  35     -18.041  -6.818 -26.055  1.00  0.00           H  
ATOM   1114  H22   G A  35     -16.547  -3.861 -27.035  1.00  0.00           H  
ATOM   1115  H21   G A  35     -16.447  -5.291 -26.063  1.00  0.00           H  
ATOM   1116  H8    G A  35     -22.760  -5.120 -30.069  1.00  0.00           H  
ATOM   1117  P     C A  36     -19.002  -4.314 -34.409  1.00  0.00           P  
ATOM   1118  OP2   C A  36     -19.821  -5.552 -34.425  1.00  0.00           O  
ATOM   1119  OP1   C A  36     -18.580  -3.697 -35.693  1.00  0.00           O  
ATOM   1120  O5'   C A  36     -17.693  -4.598 -33.547  1.00  0.00           O  
ATOM   1121  C5'   C A  36     -16.725  -3.582 -33.334  1.00  0.00           C  
ATOM   1122  C4'   C A  36     -15.709  -3.989 -32.295  1.00  0.00           C  
ATOM   1123  O4'   C A  36     -16.343  -4.262 -31.015  1.00  0.00           O  
ATOM   1124  C3'   C A  36     -14.941  -5.272 -32.574  1.00  0.00           C  
ATOM   1125  O3'   C A  36     -13.910  -5.102 -33.532  1.00  0.00           O  
ATOM   1126  C1'   C A  36     -15.573  -5.200 -30.321  1.00  0.00           C  
ATOM   1127  C2'   C A  36     -14.377  -5.564 -31.195  1.00  0.00           C  
ATOM   1128  O2'   C A  36     -13.289  -4.703 -30.891  1.00  0.00           O  
ATOM   1129  N1    C A  36     -16.412  -6.379 -29.994  1.00  0.00           N  
ATOM   1130  C2    C A  36     -16.006  -7.214 -28.945  1.00  0.00           C  
ATOM   1131  O2    C A  36     -14.964  -6.946 -28.326  1.00  0.00           O  
ATOM   1132  N3    C A  36     -16.753  -8.296 -28.626  1.00  0.00           N  
ATOM   1133  C4    C A  36     -17.867  -8.562 -29.307  1.00  0.00           C  
ATOM   1134  N4    C A  36     -18.573  -9.640 -28.957  1.00  0.00           N  
ATOM   1135  C5    C A  36     -18.307  -7.734 -30.378  1.00  0.00           C  
ATOM   1136  C6    C A  36     -17.561  -6.666 -30.683  1.00  0.00           C  
ATOM   1137  H5'   C A  36     -17.178  -2.766 -33.035  1.00  0.00           H  
ATOM   1138 H5''   C A  36     -16.262  -3.400 -34.178  1.00  0.00           H  
ATOM   1139  H4'   C A  36     -15.073  -3.254 -32.170  1.00  0.00           H  
ATOM   1140  H3'   C A  36     -15.572  -5.976 -32.834  1.00  0.00           H  
ATOM   1141  H1'   C A  36     -15.253  -4.787 -29.492  1.00  0.00           H  
ATOM   1142  H2'   C A  36     -14.129  -6.508 -31.102  1.00  0.00           H  
ATOM   1143 HO2'   C A  36     -12.920  -4.950 -30.017  1.00  0.00           H  
ATOM   1144  H42   C A  36     -19.397  -9.863 -29.438  1.00  0.00           H  
ATOM   1145  H41   C A  36     -18.266 -10.209 -28.219  1.00  0.00           H  
ATOM   1146  H5    C A  36     -19.129  -7.938 -30.872  1.00  0.00           H  
ATOM   1147  H6    C A  36     -17.847  -6.084 -31.417  1.00  0.00           H  
ATOM   1148  P     G A  37     -13.626  -6.244 -34.626  1.00  0.00           P  
ATOM   1149  OP2   G A  37     -14.933  -6.718 -35.147  1.00  0.00           O  
ATOM   1150  OP1   G A  37     -12.601  -5.732 -35.571  1.00  0.00           O  
ATOM   1151  O5'   G A  37     -12.971  -7.430 -33.785  1.00  0.00           O  
ATOM   1152  C5'   G A  37     -11.765  -7.232 -33.064  1.00  0.00           C  
ATOM   1153  C4'   G A  37     -11.535  -8.331 -32.057  1.00  0.00           C  
ATOM   1154  O4'   G A  37     -12.623  -8.362 -31.145  1.00  0.00           O  
ATOM   1155  C3'   G A  37     -11.536  -9.750 -32.606  1.00  0.00           C  
ATOM   1156  O3'   G A  37     -10.306 -10.110 -33.211  1.00  0.00           O  
ATOM   1157  C1'   G A  37     -12.830  -9.664 -30.645  1.00  0.00           C  
ATOM   1158  C2'   G A  37     -11.813 -10.557 -31.363  1.00  0.00           C  
ATOM   1159  O2'   G A  37     -10.650 -10.676 -30.556  1.00  0.00           O  
ATOM   1160  N1    G A  37     -16.671 -12.849 -29.636  1.00  0.00           N  
ATOM   1161  C2    G A  37     -15.410 -12.801 -29.094  1.00  0.00           C  
ATOM   1162  N2    G A  37     -15.129 -13.720 -28.158  1.00  0.00           N  
ATOM   1163  N3    G A  37     -14.490 -11.916 -29.441  1.00  0.00           N  
ATOM   1164  C4    G A  37     -14.937 -11.069 -30.392  1.00  0.00           C  
ATOM   1165  C5    G A  37     -16.175 -11.031 -30.998  1.00  0.00           C  
ATOM   1166  C6    G A  37     -17.152 -11.986 -30.617  1.00  0.00           C  
ATOM   1167  O6    G A  37     -18.307 -12.117 -31.038  1.00  0.00           O  
ATOM   1168  N7    G A  37     -16.237 -10.003 -31.928  1.00  0.00           N  
ATOM   1169  C8    G A  37     -15.058  -9.445 -31.871  1.00  0.00           C  
ATOM   1170  N9    G A  37     -14.221 -10.041 -30.960  1.00  0.00           N  
ATOM   1171  H5'   G A  37     -11.810  -6.373 -32.595  1.00  0.00           H  
ATOM   1172 H5''   G A  37     -11.015  -7.213 -33.694  1.00  0.00           H  
ATOM   1173  H4'   G A  37     -10.708  -8.143 -31.565  1.00  0.00           H  
ATOM   1174  H3'   G A  37     -12.281  -9.851 -33.233  1.00  0.00           H  
ATOM   1175  H1'   G A  37     -12.688  -9.720 -29.677  1.00  0.00           H  
ATOM   1176  H2'   G A  37     -12.194 -11.434 -31.580  1.00  0.00           H  
ATOM   1177 HO2'   G A  37     -10.772 -11.417 -29.926  1.00  0.00           H  
ATOM   1178  H1    G A  37     -17.280 -13.544 -29.310  1.00  0.00           H  
ATOM   1179  H22   G A  37     -14.244 -13.734 -27.735  1.00  0.00           H  
ATOM   1180  H21   G A  37     -15.805 -14.379 -27.896  1.00  0.00           H  
ATOM   1181  H8    G A  37     -14.799  -8.677 -32.422  1.00  0.00           H  
ATOM   1182  P     U A  38     -10.287 -11.116 -34.465  1.00  0.00           P  
ATOM   1183  OP2   U A  38     -11.477 -10.826 -35.303  1.00  0.00           O  
ATOM   1184  OP1   U A  38      -8.932 -11.069 -35.072  1.00  0.00           O  
ATOM   1185  O5'   U A  38     -10.484 -12.554 -33.809  1.00  0.00           O  
ATOM   1186  C5'   U A  38      -9.494 -13.107 -32.955  1.00  0.00           C  
ATOM   1187  C4'   U A  38     -10.109 -13.923 -31.845  1.00  0.00           C  
ATOM   1188  O4'   U A  38     -10.770 -15.086 -32.385  1.00  0.00           O  
ATOM   1189  C3'   U A  38      -9.139 -14.542 -30.850  1.00  0.00           C  
ATOM   1190  O3'   U A  38      -9.768 -14.971 -29.656  1.00  0.00           O  
ATOM   1191  C1'   U A  38     -10.000 -16.243 -32.165  1.00  0.00           C  
ATOM   1192  C2'   U A  38      -8.651 -15.765 -31.627  1.00  0.00           C  
ATOM   1193  O2'   U A  38      -8.093 -16.739 -30.757  1.00  0.00           O  
ATOM   1194  N1    U A  38      -9.867 -16.973 -33.450  1.00  0.00           N  
ATOM   1195  C2    U A  38     -10.068 -18.340 -33.422  1.00  0.00           C  
ATOM   1196  O2    U A  38     -10.345 -18.952 -32.405  1.00  0.00           O  
ATOM   1197  N3    U A  38      -9.936 -18.973 -34.634  1.00  0.00           N  
ATOM   1198  C4    U A  38      -9.628 -18.393 -35.846  1.00  0.00           C  
ATOM   1199  O4    U A  38      -9.543 -19.101 -36.851  1.00  0.00           O  
ATOM   1200  C5    U A  38      -9.433 -16.976 -35.798  1.00  0.00           C  
ATOM   1201  C6    U A  38      -9.558 -16.334 -34.632  1.00  0.00           C  
ATOM   1202  H5'   U A  38      -8.968 -12.380 -32.562  1.00  0.00           H  
ATOM   1203 H5''   U A  38      -8.902 -13.683 -33.482  1.00  0.00           H  
ATOM   1204  H4'   U A  38     -10.774 -13.374 -31.380  1.00  0.00           H  
ATOM   1205  H3'   U A  38      -8.390 -13.927 -30.705  1.00  0.00           H  
ATOM   1206  H1'   U A  38     -10.423 -16.828 -31.502  1.00  0.00           H  
ATOM   1207  H2'   U A  38      -8.025 -15.513 -32.338  1.00  0.00           H  
ATOM   1208 HO2'   U A  38      -7.792 -17.506 -31.287  1.00  0.00           H  
ATOM   1209  H3    U A  38     -10.074 -19.943 -34.637  1.00  0.00           H  
ATOM   1210  H5    U A  38      -9.212 -16.480 -36.615  1.00  0.00           H  
ATOM   1211  H6    U A  38      -9.419 -15.365 -34.626  1.00  0.00           H  
ATOM   1212  P     U A  39      -9.920 -13.952 -28.430  1.00  0.00           P  
ATOM   1213  OP2   U A  39     -11.076 -13.084 -28.765  1.00  0.00           O  
ATOM   1214  OP1   U A  39      -9.964 -14.793 -27.206  1.00  0.00           O  
ATOM   1215  O5'   U A  39      -8.620 -13.035 -28.351  1.00  0.00           O  
ATOM   1216  C5'   U A  39      -7.352 -13.592 -28.043  1.00  0.00           C  
ATOM   1217  C4'   U A  39      -6.262 -13.007 -28.908  1.00  0.00           C  
ATOM   1218  O4'   U A  39      -6.869 -12.031 -29.782  1.00  0.00           O  
ATOM   1219  C3'   U A  39      -5.176 -12.227 -28.182  1.00  0.00           C  
ATOM   1220  O3'   U A  39      -4.144 -13.055 -27.677  1.00  0.00           O  
ATOM   1221  C1'   U A  39      -5.975 -10.952 -30.013  1.00  0.00           C  
ATOM   1222  C2'   U A  39      -4.686 -11.249 -29.240  1.00  0.00           C  
ATOM   1223  O2'   U A  39      -3.755 -11.866 -30.119  1.00  0.00           O  
ATOM   1224  N1    U A  39      -6.624  -9.696 -29.564  1.00  0.00           N  
ATOM   1225  C2    U A  39      -6.029  -8.508 -29.945  1.00  0.00           C  
ATOM   1226  O2    U A  39      -5.016  -8.457 -30.621  1.00  0.00           O  
ATOM   1227  N3    U A  39      -6.664  -7.372 -29.507  1.00  0.00           N  
ATOM   1228  C4    U A  39      -7.809  -7.301 -28.742  1.00  0.00           C  
ATOM   1229  O4    U A  39      -8.259  -6.198 -28.427  1.00  0.00           O  
ATOM   1230  C5    U A  39      -8.369  -8.569 -28.386  1.00  0.00           C  
ATOM   1231  C6    U A  39      -7.772  -9.691 -28.800  1.00  0.00           C  
ATOM   1232  H5'   U A  39      -7.385 -14.561 -28.185  1.00  0.00           H  
ATOM   1233 H5''   U A  39      -7.143 -13.413 -27.103  1.00  0.00           H  
ATOM   1234  H4'   U A  39      -5.841 -13.702 -29.454  1.00  0.00           H  
ATOM   1235  H3'   U A  39      -5.581 -11.730 -27.441  1.00  0.00           H  
ATOM   1236  H1'   U A  39      -5.770 -10.887 -30.970  1.00  0.00           H  
ATOM   1237  H2'   U A  39      -4.317 -10.437 -28.835  1.00  0.00           H  
ATOM   1238 HO2'   U A  39      -3.462 -11.209 -30.785  1.00  0.00           H  
ATOM   1239  H3    U A  39      -6.259  -6.518 -29.765  1.00  0.00           H  
ATOM   1240  H5    U A  39      -9.184  -8.614 -27.843  1.00  0.00           H  
ATOM   1241  H6    U A  39      -8.174 -10.546 -28.542  1.00  0.00           H  
ATOM   1242  P     U A  40      -3.533 -12.785 -26.215  1.00  0.00           P  
ATOM   1243  OP2   U A  40      -4.658 -12.734 -25.249  1.00  0.00           O  
ATOM   1244  OP1   U A  40      -2.420 -13.745 -25.997  1.00  0.00           O  
ATOM   1245  O5'   U A  40      -2.908 -11.324 -26.323  1.00  0.00           O  
ATOM   1246  C5'   U A  40      -1.807 -11.062 -27.180  1.00  0.00           C  
ATOM   1247  C4'   U A  40      -1.573  -9.581 -27.349  1.00  0.00           C  
ATOM   1248  O4'   U A  40      -2.748  -8.966 -27.927  1.00  0.00           O  
ATOM   1249  C3'   U A  40      -1.362  -8.785 -26.071  1.00  0.00           C  
ATOM   1250  O3'   U A  40      -0.045  -8.894 -25.561  1.00  0.00           O  
ATOM   1251  C1'   U A  40      -2.910  -7.658 -27.437  1.00  0.00           C  
ATOM   1252  C2'   U A  40      -1.738  -7.377 -26.501  1.00  0.00           C  
ATOM   1253  O2'   U A  40      -0.689  -6.767 -27.240  1.00  0.00           O  
ATOM   1254  N1    U A  40      -4.218  -7.574 -26.742  1.00  0.00           N  
ATOM   1255  C2    U A  40      -4.799  -6.323 -26.640  1.00  0.00           C  
ATOM   1256  O2    U A  40      -4.287  -5.313 -27.091  1.00  0.00           O  
ATOM   1257  N3    U A  40      -6.008  -6.293 -25.990  1.00  0.00           N  
ATOM   1258  C4    U A  40      -6.683  -7.362 -25.440  1.00  0.00           C  
ATOM   1259  O4    U A  40      -7.766  -7.172 -24.885  1.00  0.00           O  
ATOM   1260  C5    U A  40      -6.023  -8.624 -25.583  1.00  0.00           C  
ATOM   1261  C6    U A  40      -4.845  -8.682 -26.213  1.00  0.00           C  
ATOM   1262  H5'   U A  40      -1.985 -11.459 -28.058  1.00  0.00           H  
ATOM   1263 H5''   U A  40      -1.002 -11.471 -26.801  1.00  0.00           H  
ATOM   1264  H4'   U A  40      -0.807  -9.435 -27.943  1.00  0.00           H  
ATOM   1265  H3'   U A  40      -1.996  -9.089 -25.388  1.00  0.00           H  
ATOM   1266  H1'   U A  40      -2.894  -7.015 -28.177  1.00  0.00           H  
ATOM   1267  H2'   U A  40      -2.009  -6.828 -25.737  1.00  0.00           H  
ATOM   1268 HO2'   U A  40      -0.406  -5.950 -26.777  1.00  0.00           H  
ATOM   1269  H3    U A  40      -6.437  -5.416 -25.907  1.00  0.00           H  
ATOM   1270  H5    U A  40      -6.432  -9.438 -25.223  1.00  0.00           H  
ATOM   1271  H6    U A  40      -4.413  -9.557 -26.297  1.00  0.00           H  
ATOM   1272  P     A A  41       0.217  -8.846 -23.977  1.00  0.00           P  
ATOM   1273  OP2   A A  41      -0.939  -9.487 -23.300  1.00  0.00           O  
ATOM   1274  OP1   A A  41       1.589  -9.350 -23.721  1.00  0.00           O  
ATOM   1275  O5'   A A  41       0.190  -7.291 -23.629  1.00  0.00           O  
ATOM   1276  C5'   A A  41       1.096  -6.390 -24.248  1.00  0.00           C  
ATOM   1277  C4'   A A  41       0.566  -4.978 -24.242  1.00  0.00           C  
ATOM   1278  O4'   A A  41      -0.712  -4.933 -24.936  1.00  0.00           O  
ATOM   1279  C3'   A A  41       0.270  -4.383 -22.873  1.00  0.00           C  
ATOM   1280  O3'   A A  41       1.414  -3.825 -22.252  1.00  0.00           O  
ATOM   1281  C1'   A A  41      -1.612  -4.086 -24.255  1.00  0.00           C  
ATOM   1282  C2'   A A  41      -0.815  -3.359 -23.177  1.00  0.00           C  
ATOM   1283  O2'   A A  41      -0.263  -2.172 -23.728  1.00  0.00           O  
ATOM   1284  N1    A A  41      -6.522  -4.144 -22.692  1.00  0.00           N  
ATOM   1285  C2    A A  41      -5.752  -3.176 -23.202  1.00  0.00           C  
ATOM   1286  N3    A A  41      -4.479  -3.229 -23.588  1.00  0.00           N  
ATOM   1287  C4    A A  41      -3.978  -4.464 -23.405  1.00  0.00           C  
ATOM   1288  C5    A A  41      -4.645  -5.560 -22.892  1.00  0.00           C  
ATOM   1289  C6    A A  41      -5.989  -5.373 -22.521  1.00  0.00           C  
ATOM   1290  N6    A A  41      -6.757  -6.338 -22.011  1.00  0.00           N  
ATOM   1291  N7    A A  41      -3.809  -6.668 -22.850  1.00  0.00           N  
ATOM   1292  C8    A A  41      -2.674  -6.223 -23.330  1.00  0.00           C  
ATOM   1293  N9    A A  41      -2.705  -4.898 -23.687  1.00  0.00           N  
ATOM   1294  H5'   A A  41       1.244  -6.671 -25.176  1.00  0.00           H  
ATOM   1295 H5''   A A  41       1.950  -6.413 -23.768  1.00  0.00           H  
ATOM   1296  H4'   A A  41       1.201  -4.397 -24.709  1.00  0.00           H  
ATOM   1297  H3'   A A  41      -0.101  -5.083 -22.295  1.00  0.00           H  
ATOM   1298  H1'   A A  41      -1.985  -3.430 -24.882  1.00  0.00           H  
ATOM   1299  H2'   A A  41      -1.364  -3.172 -22.387  1.00  0.00           H  
ATOM   1300 HO2'   A A  41       0.650  -2.059 -23.390  1.00  0.00           H  
ATOM   1301  H2    A A  41      -6.186  -2.303 -23.306  1.00  0.00           H  
ATOM   1302  H61   A A  41      -7.689  -6.148 -21.771  1.00  0.00           H  
ATOM   1303  H62   A A  41      -6.392  -7.238 -21.879  1.00  0.00           H  
ATOM   1304  H8    A A  41      -1.877  -6.785 -23.426  1.00  0.00           H  
ATOM   1305  P     G A  42       1.616  -3.957 -20.663  1.00  0.00           P  
ATOM   1306  OP2   G A  42       1.134  -5.299 -20.248  1.00  0.00           O  
ATOM   1307  OP1   G A  42       3.006  -3.545 -20.339  1.00  0.00           O  
ATOM   1308  O5'   G A  42       0.625  -2.867 -20.055  1.00  0.00           O  
ATOM   1309  C5'   G A  42       0.784  -1.489 -20.357  1.00  0.00           C  
ATOM   1310  C4'   G A  42      -0.487  -0.717 -20.104  1.00  0.00           C  
ATOM   1311  O4'   G A  42      -1.561  -1.285 -20.891  1.00  0.00           O  
ATOM   1312  C3'   G A  42      -1.014  -0.749 -18.677  1.00  0.00           C  
ATOM   1313  O3'   G A  42      -0.397   0.211 -17.837  1.00  0.00           O  
ATOM   1314  C1'   G A  42      -2.777  -1.257 -20.173  1.00  0.00           C  
ATOM   1315  C2'   G A  42      -2.506  -0.500 -18.872  1.00  0.00           C  
ATOM   1316  O2'   G A  42      -2.776   0.879 -19.078  1.00  0.00           O  
ATOM   1317  N1    G A  42      -6.677  -4.352 -19.115  1.00  0.00           N  
ATOM   1318  C2    G A  42      -6.664  -2.989 -19.284  1.00  0.00           C  
ATOM   1319  N2    G A  42      -7.843  -2.362 -19.156  1.00  0.00           N  
ATOM   1320  N3    G A  42      -5.575  -2.290 -19.560  1.00  0.00           N  
ATOM   1321  C4    G A  42      -4.481  -3.074 -19.653  1.00  0.00           C  
ATOM   1322  C5    G A  42      -4.387  -4.441 -19.502  1.00  0.00           C  
ATOM   1323  C6    G A  42      -5.562  -5.180 -19.207  1.00  0.00           C  
ATOM   1324  O6    G A  42      -5.684  -6.398 -19.036  1.00  0.00           O  
ATOM   1325  N7    G A  42      -3.078  -4.867 -19.678  1.00  0.00           N  
ATOM   1326  C8    G A  42      -2.413  -3.772 -19.927  1.00  0.00           C  
ATOM   1327  N9    G A  42      -3.203  -2.648 -19.928  1.00  0.00           N  
ATOM   1328  H5'   G A  42       1.033  -1.395 -21.300  1.00  0.00           H  
ATOM   1329 H5''   G A  42       1.500  -1.120 -19.799  1.00  0.00           H  
ATOM   1330  H4'   G A  42      -0.355   0.217 -20.373  1.00  0.00           H  
ATOM   1331  H3'   G A  42      -0.880  -1.641 -18.297  1.00  0.00           H  
ATOM   1332  H1'   G A  42      -3.469  -0.789 -20.685  1.00  0.00           H  
ATOM   1333  H2'   G A  42      -3.031  -0.866 -18.130  1.00  0.00           H  
ATOM   1334 HO2'   G A  42      -2.103   1.410 -18.603  1.00  0.00           H  
ATOM   1335  H1    G A  42      -7.537  -4.777 -18.913  1.00  0.00           H  
ATOM   1336  H22   G A  42      -7.894  -1.389 -19.267  1.00  0.00           H  
ATOM   1337  H21   G A  42      -8.653  -2.873 -18.952  1.00  0.00           H  
ATOM   1338  H8    G A  42      -1.448  -3.755 -20.097  1.00  0.00           H  
ATOM   1339  P     A A  43      -0.438   0.033 -16.240  1.00  0.00           P  
ATOM   1340  OP2   A A  43      -0.512  -1.419 -15.942  1.00  0.00           O  
ATOM   1341  OP1   A A  43       0.657   0.847 -15.657  1.00  0.00           O  
ATOM   1342  O5'   A A  43      -1.824   0.694 -15.815  1.00  0.00           O  
ATOM   1343  C5'   A A  43      -2.484   0.299 -14.622  1.00  0.00           C  
ATOM   1344  C4'   A A  43      -3.983   0.198 -14.822  1.00  0.00           C  
ATOM   1345  O4'   A A  43      -4.280  -0.580 -16.020  1.00  0.00           O  
ATOM   1346  C3'   A A  43      -4.743  -0.513 -13.708  1.00  0.00           C  
ATOM   1347  O3'   A A  43      -5.018   0.356 -12.608  1.00  0.00           O  
ATOM   1348  C1'   A A  43      -5.419  -1.371 -15.800  1.00  0.00           C  
ATOM   1349  C2'   A A  43      -5.997  -0.977 -14.435  1.00  0.00           C  
ATOM   1350  O2'   A A  43      -6.930   0.064 -14.619  1.00  0.00           O  
ATOM   1351  N1    A A  43      -6.964  -6.282 -15.801  1.00  0.00           N  
ATOM   1352  C2    A A  43      -7.640  -5.137 -15.873  1.00  0.00           C  
ATOM   1353  N3    A A  43      -7.183  -3.894 -15.897  1.00  0.00           N  
ATOM   1354  C4    A A  43      -5.843  -3.878 -15.835  1.00  0.00           C  
ATOM   1355  C5    A A  43      -5.011  -4.975 -15.769  1.00  0.00           C  
ATOM   1356  C6    A A  43      -5.616  -6.232 -15.752  1.00  0.00           C  
ATOM   1357  N6    A A  43      -4.935  -7.373 -15.689  1.00  0.00           N  
ATOM   1358  N7    A A  43      -3.685  -4.586 -15.724  1.00  0.00           N  
ATOM   1359  C8    A A  43      -3.740  -3.277 -15.753  1.00  0.00           C  
ATOM   1360  N9    A A  43      -5.018  -2.779 -15.806  1.00  0.00           N  
ATOM   1361  H5'   A A  43      -2.300   0.959 -13.921  1.00  0.00           H  
ATOM   1362 H5''   A A  43      -2.140  -0.573 -14.338  1.00  0.00           H  
ATOM   1363  H4'   A A  43      -4.320   1.245 -14.858  1.00  0.00           H  
ATOM   1364  H3'   A A  43      -4.184  -1.343 -13.252  1.00  0.00           H  
ATOM   1365  H1'   A A  43      -6.227  -1.252 -16.536  1.00  0.00           H  
ATOM   1366  H2'   A A  43      -6.545  -1.753 -13.881  1.00  0.00           H  
ATOM   1367 HO2'   A A  43      -6.812   0.750 -13.899  1.00  0.00           H  
ATOM   1368  H2    A A  43      -8.733  -5.236 -15.919  1.00  0.00           H  
ATOM   1369  H61   A A  43      -5.422  -8.247 -15.681  1.00  0.00           H  
ATOM   1370  H62   A A  43      -3.937  -7.358 -15.652  1.00  0.00           H  
ATOM   1371  H8    A A  43      -2.846  -2.636 -15.731  1.00  0.00           H  
ATOM   1372  P     U A  44      -4.976  -0.217 -11.100  1.00  0.00           P  
ATOM   1373  OP2   U A  44      -3.856  -1.163 -10.942  1.00  0.00           O  
ATOM   1374  OP1   U A  44      -5.080   0.955 -10.201  1.00  0.00           O  
ATOM   1375  O5'   U A  44      -6.317  -1.060 -10.954  1.00  0.00           O  
ATOM   1376  C5'   U A  44      -7.605  -0.429 -11.061  1.00  0.00           C  
ATOM   1377  C4'   U A  44      -8.696  -1.473 -11.091  1.00  0.00           C  
ATOM   1378  O4'   U A  44      -8.531  -2.333 -12.254  1.00  0.00           O  
ATOM   1379  C3'   U A  44      -8.724  -2.449  -9.924  1.00  0.00           C  
ATOM   1380  O3'   U A  44      -9.371  -1.892  -8.788  1.00  0.00           O  
ATOM   1381  C1'   U A  44      -8.962  -3.638 -11.945  1.00  0.00           C  
ATOM   1382  C2'   U A  44      -9.514  -3.605 -10.519  1.00  0.00           C  
ATOM   1383  O2'   U A  44     -10.893  -3.309 -10.590  1.00  0.00           O  
ATOM   1384  N1    U A  44      -7.819  -4.555 -12.088  1.00  0.00           N  
ATOM   1385  C2    U A  44      -8.096  -5.907 -12.187  1.00  0.00           C  
ATOM   1386  O2    U A  44      -9.227  -6.355 -12.170  1.00  0.00           O  
ATOM   1387  N3    U A  44      -6.999  -6.718 -12.302  1.00  0.00           N  
ATOM   1388  C4    U A  44      -5.677  -6.334 -12.326  1.00  0.00           C  
ATOM   1389  O4    U A  44      -4.804  -7.192 -12.456  1.00  0.00           O  
ATOM   1390  C5    U A  44      -5.465  -4.923 -12.220  1.00  0.00           C  
ATOM   1391  C6    U A  44      -6.516  -4.101 -12.111  1.00  0.00           C  
ATOM   1392  H5'   U A  44      -7.652   0.182 -11.973  1.00  0.00           H  
ATOM   1393 H5''   U A  44      -7.766   0.250 -10.210  1.00  0.00           H  
ATOM   1394  H4'   U A  44      -9.628  -0.890 -11.079  1.00  0.00           H  
ATOM   1395  H3'   U A  44      -7.725  -2.723  -9.554  1.00  0.00           H  
ATOM   1396  H1'   U A  44      -9.764  -4.026 -12.590  1.00  0.00           H  
ATOM   1397  H2'   U A  44      -9.444  -4.522  -9.916  1.00  0.00           H  
ATOM   1398 HO2'   U A  44     -11.387  -4.100 -10.953  1.00  0.00           H  
ATOM   1399  H3    U A  44      -7.175  -7.701 -12.374  1.00  0.00           H  
ATOM   1400  H5    U A  44      -4.442  -4.516 -12.228  1.00  0.00           H  
ATOM   1401  H6    U A  44      -6.334  -3.019 -12.032  1.00  0.00           H  
ATOM   1402  P     U A  45      -8.878  -2.302  -7.315  1.00  0.00           P  
ATOM   1403  OP2   U A  45      -7.411  -2.505  -7.330  1.00  0.00           O  
ATOM   1404  OP1   U A  45      -9.467  -1.312  -6.379  1.00  0.00           O  
ATOM   1405  O5'   U A  45      -9.516  -3.736  -7.054  1.00  0.00           O  
ATOM   1406  C5'   U A  45     -10.936  -3.919  -6.999  1.00  0.00           C  
ATOM   1407  C4'   U A  45     -11.267  -5.385  -6.940  1.00  0.00           C  
ATOM   1408  O4'   U A  45     -10.778  -6.055  -8.134  1.00  0.00           O  
ATOM   1409  C3'   U A  45     -10.619  -6.159  -5.803  1.00  0.00           C  
ATOM   1410  O3'   U A  45     -11.312  -5.989  -4.576  1.00  0.00           O  
ATOM   1411  C1'   U A  45     -10.367  -7.363  -7.804  1.00  0.00           C  
ATOM   1412  C2'   U A  45     -10.689  -7.583  -6.325  1.00  0.00           C  
ATOM   1413  O2'   U A  45     -11.992  -8.126  -6.237  1.00  0.00           O  
ATOM   1414  N1    U A  45      -8.935  -7.505  -8.120  1.00  0.00           N  
ATOM   1415  C2    U A  45      -8.448  -8.793  -8.279  1.00  0.00           C  
ATOM   1416  O2    U A  45      -9.133  -9.789  -8.113  1.00  0.00           O  
ATOM   1417  N3    U A  45      -7.127  -8.877  -8.635  1.00  0.00           N  
ATOM   1418  C4    U A  45      -6.253  -7.833  -8.834  1.00  0.00           C  
ATOM   1419  O4    U A  45      -5.096  -8.077  -9.193  1.00  0.00           O  
ATOM   1420  C5    U A  45      -6.820  -6.528  -8.619  1.00  0.00           C  
ATOM   1421  C6    U A  45      -8.106  -6.413  -8.275  1.00  0.00           C  
ATOM   1422  H5'   U A  45     -11.410  -3.467  -7.882  1.00  0.00           H  
ATOM   1423 H5''   U A  45     -11.349  -3.410  -6.115  1.00  0.00           H  
ATOM   1424  H4'   U A  45     -12.360  -5.409  -6.815  1.00  0.00           H  
ATOM   1425  H3'   U A  45      -9.595  -5.831  -5.573  1.00  0.00           H  
ATOM   1426  H1'   U A  45     -10.888  -8.152  -8.365  1.00  0.00           H  
ATOM   1427  H2'   U A  45     -10.054  -8.275  -5.755  1.00  0.00           H  
ATOM   1428 HO2'   U A  45     -11.981  -9.075  -6.553  1.00  0.00           H  
ATOM   1429  H3    U A  45      -6.756  -9.798  -8.761  1.00  0.00           H  
ATOM   1430  H5    U A  45      -6.196  -5.628  -8.737  1.00  0.00           H  
ATOM   1431  H6    U A  45      -8.522  -5.407  -8.116  1.00  0.00           H  
ATOM   1432  P     U A  46     -10.500  -6.060  -3.192  1.00  0.00           P  
ATOM   1433  OP2   U A  46      -9.208  -5.352  -3.366  1.00  0.00           O  
ATOM   1434  OP1   U A  46     -11.411  -5.656  -2.082  1.00  0.00           O  
ATOM   1435  O5'   U A  46     -10.178  -7.609  -3.044  1.00  0.00           O  
ATOM   1436  C5'   U A  46     -11.222  -8.571  -2.853  1.00  0.00           C  
ATOM   1437  C4'   U A  46     -10.647  -9.965  -2.849  1.00  0.00           C  
ATOM   1438  O4'   U A  46     -10.083 -10.253  -4.155  1.00  0.00           O  
ATOM   1439  C3'   U A  46      -9.475 -10.213  -1.911  1.00  0.00           C  
ATOM   1440  O3'   U A  46      -9.870 -10.391  -0.560  1.00  0.00           O  
ATOM   1441  C1'   U A  46      -9.013 -11.154  -4.008  1.00  0.00           C  
ATOM   1442  C2'   U A  46      -8.861 -11.464  -2.521  1.00  0.00           C  
ATOM   1443  O2'   U A  46      -9.594 -12.636  -2.238  1.00  0.00           O  
ATOM   1444  N1    U A  46      -7.789 -10.549  -4.555  1.00  0.00           N  
ATOM   1445  C2    U A  46      -6.795 -11.409  -4.995  1.00  0.00           C  
ATOM   1446  O2    U A  46      -6.907 -12.621  -4.963  1.00  0.00           O  
ATOM   1447  N3    U A  46      -5.664 -10.795  -5.471  1.00  0.00           N  
ATOM   1448  C4    U A  46      -5.425  -9.443  -5.553  1.00  0.00           C  
ATOM   1449  O4    U A  46      -4.357  -9.052  -6.014  1.00  0.00           O  
ATOM   1450  C5    U A  46      -6.494  -8.613  -5.088  1.00  0.00           C  
ATOM   1451  C6    U A  46      -7.617  -9.179  -4.618  1.00  0.00           C  
ATOM   1452  H5'   U A  46     -11.971  -8.480  -3.653  1.00  0.00           H  
ATOM   1453 H5''   U A  46     -11.743  -8.380  -1.902  1.00  0.00           H  
ATOM   1454  H4'   U A  46     -11.493 -10.604  -2.555  1.00  0.00           H  
ATOM   1455  H3'   U A  46      -8.767  -9.373  -1.858  1.00  0.00           H  
ATOM   1456  H1'   U A  46      -9.162 -12.115  -4.521  1.00  0.00           H  
ATOM   1457  H2'   U A  46      -7.851 -11.671  -2.138  1.00  0.00           H  
ATOM   1458 HO2'   U A  46      -8.984 -13.326  -1.847  1.00  0.00           H  
ATOM   1459  H3    U A  46      -4.930 -11.396  -5.792  1.00  0.00           H  
ATOM   1460  H5    U A  46      -6.395  -7.517  -5.114  1.00  0.00           H  
ATOM   1461  H6    U A  46      -8.429  -8.526  -4.265  1.00  0.00           H  
ATOM   1462  P     U A  47      -8.820 -10.088   0.619  1.00  0.00           P  
ATOM   1463  OP2   U A  47      -7.945  -8.963   0.216  1.00  0.00           O  
ATOM   1464  OP1   U A  47      -9.608  -9.985   1.872  1.00  0.00           O  
ATOM   1465  O5'   U A  47      -7.884 -11.373   0.674  1.00  0.00           O  
ATOM   1466  C5'   U A  47      -8.421 -12.672   0.954  1.00  0.00           C  
ATOM   1467  C4'   U A  47      -7.431 -13.741   0.555  1.00  0.00           C  
ATOM   1468  O4'   U A  47      -7.096 -13.597  -0.852  1.00  0.00           O  
ATOM   1469  C3'   U A  47      -6.081 -13.698   1.250  1.00  0.00           C  
ATOM   1470  O3'   U A  47      -6.123 -14.311   2.533  1.00  0.00           O  
ATOM   1471  C1'   U A  47      -5.745 -13.952  -1.073  1.00  0.00           C  
ATOM   1472  C2'   U A  47      -5.197 -14.453   0.267  1.00  0.00           C  
ATOM   1473  O2'   U A  47      -5.364 -15.857   0.343  1.00  0.00           O  
ATOM   1474  N1    U A  47      -5.027 -12.776  -1.596  1.00  0.00           N  
ATOM   1475  C2    U A  47      -3.907 -13.003  -2.390  1.00  0.00           C  
ATOM   1476  O2    U A  47      -3.511 -14.117  -2.680  1.00  0.00           O  
ATOM   1477  N3    U A  47      -3.269 -11.871  -2.831  1.00  0.00           N  
ATOM   1478  C4    U A  47      -3.620 -10.560  -2.577  1.00  0.00           C  
ATOM   1479  O4    U A  47      -2.897  -9.651  -2.990  1.00  0.00           O  
ATOM   1480  C5    U A  47      -4.796 -10.402  -1.767  1.00  0.00           C  
ATOM   1481  C6    U A  47      -5.439 -11.486  -1.313  1.00  0.00           C  
ATOM   1482  H5'   U A  47      -9.363 -12.817   0.408  1.00  0.00           H  
ATOM   1483 H5''   U A  47      -8.652 -12.763   2.026  1.00  0.00           H  
ATOM   1484  H4'   U A  47      -7.933 -14.684   0.817  1.00  0.00           H  
ATOM   1485  H3'   U A  47      -5.723 -12.679   1.457  1.00  0.00           H  
ATOM   1486  H1'   U A  47      -5.592 -14.760  -1.803  1.00  0.00           H  
ATOM   1487  H2'   U A  47      -4.125 -14.290   0.448  1.00  0.00           H  
ATOM   1488 HO2'   U A  47      -4.741 -16.303  -0.300  1.00  0.00           H  
ATOM   1489  H3    U A  47      -2.456 -12.008  -3.399  1.00  0.00           H  
ATOM   1490  H5    U A  47      -5.165  -9.395  -1.519  1.00  0.00           H  
ATOM   1491  H6    U A  47      -6.339 -11.345  -0.695  1.00  0.00           H  
ATOM   1492  P     C A  48      -5.200 -13.732   3.713  1.00  0.00           P  
ATOM   1493  OP2   C A  48      -5.168 -12.247   3.591  1.00  0.00           O  
ATOM   1494  OP1   C A  48      -5.654 -14.356   4.984  1.00  0.00           O  
ATOM   1495  O5'   C A  48      -3.745 -14.283   3.371  1.00  0.00           O  
ATOM   1496  C5'   C A  48      -3.478 -15.693   3.357  1.00  0.00           C  
ATOM   1497  C4'   C A  48      -2.119 -15.966   2.764  1.00  0.00           C  
ATOM   1498  O4'   C A  48      -2.093 -15.494   1.397  1.00  0.00           O  
ATOM   1499  C3'   C A  48      -0.947 -15.251   3.411  1.00  0.00           C  
ATOM   1500  O3'   C A  48      -0.495 -15.904   4.581  1.00  0.00           O  
ATOM   1501  C1'   C A  48      -0.793 -15.036   1.079  1.00  0.00           C  
ATOM   1502  C2'   C A  48       0.090 -15.279   2.302  1.00  0.00           C  
ATOM   1503  O2'   C A  48       0.721 -16.537   2.178  1.00  0.00           O  
ATOM   1504  N1    C A  48      -0.871 -13.612   0.711  1.00  0.00           N  
ATOM   1505  C2    C A  48       0.146 -13.083  -0.073  1.00  0.00           C  
ATOM   1506  O2    C A  48       1.083 -13.822  -0.411  1.00  0.00           O  
ATOM   1507  N3    C A  48       0.091 -11.780  -0.441  1.00  0.00           N  
ATOM   1508  C4    C A  48      -0.927 -11.017  -0.046  1.00  0.00           C  
ATOM   1509  N4    C A  48      -0.937  -9.737  -0.439  1.00  0.00           N  
ATOM   1510  C5    C A  48      -1.978 -11.530   0.768  1.00  0.00           C  
ATOM   1511  C6    C A  48      -1.912 -12.821   1.119  1.00  0.00           C  
ATOM   1512  H5'   C A  48      -4.247 -16.218   2.773  1.00  0.00           H  
ATOM   1513 H5''   C A  48      -3.520 -16.094   4.380  1.00  0.00           H  
ATOM   1514  H4'   C A  48      -1.987 -17.052   2.887  1.00  0.00           H  
ATOM   1515  H3'   C A  48      -1.187 -14.235   3.759  1.00  0.00           H  
ATOM   1516  H1'   C A  48      -0.320 -15.557   0.234  1.00  0.00           H  
ATOM   1517  H2'   C A  48       0.912 -14.569   2.473  1.00  0.00           H  
ATOM   1518 HO2'   C A  48       1.391 -16.503   1.436  1.00  0.00           H  
ATOM   1519  H42   C A  48      -1.685  -9.134  -0.160  1.00  0.00           H  
ATOM   1520  H41   C A  48      -0.198  -9.385  -1.011  1.00  0.00           H  
ATOM   1521  H5    C A  48      -2.809 -10.888   1.095  1.00  0.00           H  
ATOM   1522  H6    C A  48      -2.705 -13.254   1.747  1.00  0.00           H  
ATOM   1523  P     A A  49       0.084 -15.031   5.791  1.00  0.00           P  
ATOM   1524  OP2   A A  49      -0.743 -13.798   5.882  1.00  0.00           O  
ATOM   1525  OP1   A A  49       0.237 -15.907   6.982  1.00  0.00           O  
ATOM   1526  O5'   A A  49       1.545 -14.639   5.304  1.00  0.00           O  
ATOM   1527  C5'   A A  49       2.555 -15.648   5.141  1.00  0.00           C  
ATOM   1528  C4'   A A  49       3.807 -15.036   4.574  1.00  0.00           C  
ATOM   1529  O4'   A A  49       3.522 -14.493   3.259  1.00  0.00           O  
ATOM   1530  C3'   A A  49       4.334 -13.847   5.353  1.00  0.00           C  
ATOM   1531  O3'   A A  49       5.073 -14.255   6.492  1.00  0.00           O  
ATOM   1532  C1'   A A  49       4.302 -13.331   3.060  1.00  0.00           C  
ATOM   1533  C2'   A A  49       5.163 -13.122   4.307  1.00  0.00           C  
ATOM   1534  O2'   A A  49       6.417 -13.735   4.099  1.00  0.00           O  
ATOM   1535  N1    A A  49       3.829  -8.706   0.841  1.00  0.00           N  
ATOM   1536  C2    A A  49       4.875  -9.525   0.990  1.00  0.00           C  
ATOM   1537  N3    A A  49       4.937 -10.712   1.584  1.00  0.00           N  
ATOM   1538  C4    A A  49       3.738 -11.056   2.082  1.00  0.00           C  
ATOM   1539  C5    A A  49       2.570 -10.315   2.013  1.00  0.00           C  
ATOM   1540  C6    A A  49       2.634  -9.082   1.347  1.00  0.00           C  
ATOM   1541  N6    A A  49       1.584  -8.271   1.185  1.00  0.00           N  
ATOM   1542  N7    A A  49       1.530 -10.978   2.647  1.00  0.00           N  
ATOM   1543  C8    A A  49       2.078 -12.091   3.071  1.00  0.00           C  
ATOM   1544  N9    A A  49       3.410 -12.209   2.757  1.00  0.00           N  
ATOM   1545  H5'   A A  49       2.192 -16.441   4.472  1.00  0.00           H  
ATOM   1546 H5''   A A  49       2.777 -16.120   6.110  1.00  0.00           H  
ATOM   1547  H4'   A A  49       4.539 -15.856   4.590  1.00  0.00           H  
ATOM   1548  H3'   A A  49       3.543 -13.203   5.766  1.00  0.00           H  
ATOM   1549  H1'   A A  49       4.990 -13.414   2.206  1.00  0.00           H  
ATOM   1550  H2'   A A  49       5.397 -12.087   4.594  1.00  0.00           H  
ATOM   1551 HO2'   A A  49       6.951 -13.192   3.451  1.00  0.00           H  
ATOM   1552  H2    A A  49       5.819  -9.164   0.560  1.00  0.00           H  
ATOM   1553  H61   A A  49       1.691  -7.404   0.696  1.00  0.00           H  
ATOM   1554  H62   A A  49       0.691  -8.530   1.552  1.00  0.00           H  
ATOM   1555  H8    A A  49       1.521 -12.861   3.626  1.00  0.00           H  
ATOM   1556  P     G A  50       5.114 -13.327   7.804  1.00  0.00           P  
ATOM   1557  OP2   G A  50       3.715 -12.989   8.171  1.00  0.00           O  
ATOM   1558  OP1   G A  50       5.998 -13.981   8.803  1.00  0.00           O  
ATOM   1559  O5'   G A  50       5.831 -11.992   7.311  1.00  0.00           O  
ATOM   1560  C5'   G A  50       7.223 -11.973   7.031  1.00  0.00           C  
ATOM   1561  C4'   G A  50       7.608 -10.762   6.218  1.00  0.00           C  
ATOM   1562  O4'   G A  50       6.524  -9.798   6.206  1.00  0.00           O  
ATOM   1563  C3'   G A  50       8.788  -9.916   6.666  1.00  0.00           C  
ATOM   1564  O3'   G A  50      10.059 -10.514   6.399  1.00  0.00           O  
ATOM   1565  C1'   G A  50       7.040  -8.542   5.876  1.00  0.00           C  
ATOM   1566  C2'   G A  50       8.567  -8.665   5.821  1.00  0.00           C  
ATOM   1567  O2'   G A  50       8.985  -8.810   4.472  1.00  0.00           O  
ATOM   1568  N1    G A  50       6.746  -3.634   7.118  1.00  0.00           N  
ATOM   1569  C2    G A  50       7.225  -4.219   5.976  1.00  0.00           C  
ATOM   1570  N2    G A  50       7.700  -3.381   5.041  1.00  0.00           N  
ATOM   1571  N3    G A  50       7.240  -5.524   5.764  1.00  0.00           N  
ATOM   1572  C4    G A  50       6.732  -6.213   6.808  1.00  0.00           C  
ATOM   1573  C5    G A  50       6.230  -5.727   7.996  1.00  0.00           C  
ATOM   1574  C6    G A  50       6.215  -4.316   8.206  1.00  0.00           C  
ATOM   1575  O6    G A  50       5.804  -3.680   9.189  1.00  0.00           O  
ATOM   1576  N7    G A  50       5.807  -6.768   8.815  1.00  0.00           N  
ATOM   1577  C8    G A  50       6.054  -7.847   8.122  1.00  0.00           C  
ATOM   1578  N9    G A  50       6.620  -7.583   6.895  1.00  0.00           N  
ATOM   1579  H5'   G A  50       7.461 -12.782   6.533  1.00  0.00           H  
ATOM   1580 H5''   G A  50       7.719 -11.962   7.877  1.00  0.00           H  
ATOM   1581  H4'   G A  50       7.868 -11.173   5.232  1.00  0.00           H  
ATOM   1582  H3'   G A  50       8.823  -9.745   7.753  1.00  0.00           H  
ATOM   1583  H1'   G A  50       6.716  -8.148   4.902  1.00  0.00           H  
ATOM   1584  H2'   G A  50       9.134  -7.799   6.190  1.00  0.00           H  
ATOM   1585 HO2'   G A  50       9.713  -8.152   4.275  1.00  0.00           H  
ATOM   1586  H1    G A  50       6.780  -2.637   7.175  1.00  0.00           H  
ATOM   1587  H22   G A  50       8.065  -3.745   4.184  1.00  0.00           H  
ATOM   1588  H21   G A  50       7.690  -2.395   5.201  1.00  0.00           H  
ATOM   1589  H8    G A  50       5.837  -8.864   8.485  1.00  0.00           H  
ATOM   1590  P     A A  51      11.323 -10.171   7.345  1.00  0.00           P  
ATOM   1591  OP2   A A  51      10.855  -9.930   8.735  1.00  0.00           O  
ATOM   1592  OP1   A A  51      12.353 -11.208   7.089  1.00  0.00           O  
ATOM   1593  O5'   A A  51      11.868  -8.786   6.779  1.00  0.00           O  
ATOM   1594  C5'   A A  51      12.322  -8.665   5.418  1.00  0.00           C  
ATOM   1595  C4'   A A  51      12.395  -7.211   5.028  1.00  0.00           C  
ATOM   1596  O4'   A A  51      11.101  -6.594   5.248  1.00  0.00           O  
ATOM   1597  C3'   A A  51      13.354  -6.373   5.858  1.00  0.00           C  
ATOM   1598  O3'   A A  51      14.689  -6.458   5.373  1.00  0.00           O  
ATOM   1599  C1'   A A  51      11.260  -5.292   5.782  1.00  0.00           C  
ATOM   1600  C2'   A A  51      12.759  -4.977   5.740  1.00  0.00           C  
ATOM   1601  O2'   A A  51      13.073  -4.360   4.509  1.00  0.00           O  
ATOM   1602  N1    A A  51       9.208  -2.348   9.483  1.00  0.00           N  
ATOM   1603  C2    A A  51       9.763  -2.050   8.301  1.00  0.00           C  
ATOM   1604  N3    A A  51      10.292  -2.862   7.388  1.00  0.00           N  
ATOM   1605  C4    A A  51      10.227  -4.141   7.796  1.00  0.00           C  
ATOM   1606  C5    A A  51       9.694  -4.605   8.983  1.00  0.00           C  
ATOM   1607  C6    A A  51       9.148  -3.645   9.857  1.00  0.00           C  
ATOM   1608  N6    A A  51       8.567  -3.947  11.018  1.00  0.00           N  
ATOM   1609  N7    A A  51       9.807  -5.985   9.065  1.00  0.00           N  
ATOM   1610  C8    A A  51      10.390  -6.323   7.942  1.00  0.00           C  
ATOM   1611  N9    A A  51      10.661  -5.259   7.118  1.00  0.00           N  
ATOM   1612  H5'   A A  51      11.639  -9.199   4.743  1.00  0.00           H  
ATOM   1613 H5''   A A  51      13.313  -9.131   5.308  1.00  0.00           H  
ATOM   1614  H4'   A A  51      12.732  -7.231   3.980  1.00  0.00           H  
ATOM   1615  H3'   A A  51      13.432  -6.698   6.905  1.00  0.00           H  
ATOM   1616  H1'   A A  51      10.752  -4.505   5.206  1.00  0.00           H  
ATOM   1617  H2'   A A  51      13.138  -4.288   6.508  1.00  0.00           H  
ATOM   1618 HO2'   A A  51      12.695  -3.433   4.494  1.00  0.00           H  
ATOM   1619  H2    A A  51       9.785  -0.981   8.049  1.00  0.00           H  
ATOM   1620  H61   A A  51       8.186  -3.220  11.592  1.00  0.00           H  
ATOM   1621  H62   A A  51       8.510  -4.899  11.317  1.00  0.00           H  
ATOM   1622  H8    A A  51      10.633  -7.364   7.679  1.00  0.00           H  
ATOM   1623  P     U A  52      15.906  -6.588   6.415  1.00  0.00           P  
ATOM   1624  OP2   U A  52      15.541  -7.518   7.524  1.00  0.00           O  
ATOM   1625  OP1   U A  52      17.128  -6.850   5.608  1.00  0.00           O  
ATOM   1626  O5'   U A  52      16.024  -5.129   7.045  1.00  0.00           O  
ATOM   1627  C5'   U A  52      16.381  -4.000   6.227  1.00  0.00           C  
ATOM   1628  C4'   U A  52      16.224  -2.719   7.006  1.00  0.00           C  
ATOM   1629  O4'   U A  52      14.820  -2.481   7.289  1.00  0.00           O  
ATOM   1630  C3'   U A  52      16.880  -2.696   8.377  1.00  0.00           C  
ATOM   1631  O3'   U A  52      18.276  -2.441   8.302  1.00  0.00           O  
ATOM   1632  C1'   U A  52      14.702  -1.823   8.527  1.00  0.00           C  
ATOM   1633  C2'   U A  52      16.114  -1.581   9.065  1.00  0.00           C  
ATOM   1634  O2'   U A  52      16.545  -0.304   8.646  1.00  0.00           O  
ATOM   1635  N1    U A  52      13.889  -2.645   9.442  1.00  0.00           N  
ATOM   1636  C2    U A  52      13.247  -1.999  10.491  1.00  0.00           C  
ATOM   1637  O2    U A  52      13.301  -0.791  10.666  1.00  0.00           O  
ATOM   1638  N3    U A  52      12.531  -2.821  11.326  1.00  0.00           N  
ATOM   1639  C4    U A  52      12.373  -4.184  11.221  1.00  0.00           C  
ATOM   1640  O4    U A  52      11.643  -4.768  12.020  1.00  0.00           O  
ATOM   1641  C5    U A  52      13.053  -4.780  10.109  1.00  0.00           C  
ATOM   1642  C6    U A  52      13.770  -4.011   9.280  1.00  0.00           C  
ATOM   1643  H5'   U A  52      15.745  -3.967   5.331  1.00  0.00           H  
ATOM   1644 H5''   U A  52      17.421  -4.097   5.881  1.00  0.00           H  
ATOM   1645  H4'   U A  52      16.702  -1.958   6.372  1.00  0.00           H  
ATOM   1646  H3'   U A  52      16.818  -3.656   8.911  1.00  0.00           H  
ATOM   1647  H1'   U A  52      14.214  -0.840   8.460  1.00  0.00           H  
ATOM   1648  H2'   U A  52      16.247  -1.585  10.156  1.00  0.00           H  
ATOM   1649 HO2'   U A  52      16.770   0.252   9.447  1.00  0.00           H  
ATOM   1650  H3    U A  52      12.073  -2.382  12.100  1.00  0.00           H  
ATOM   1651  H5    U A  52      12.987  -5.866   9.938  1.00  0.00           H  
ATOM   1652  H6    U A  52      14.284  -4.487   8.431  1.00  0.00           H  
ATOM   1653  P     U A  53      19.240  -2.997   9.454  1.00  0.00           P  
ATOM   1654  OP2   U A  53      18.708  -4.316   9.901  1.00  0.00           O  
ATOM   1655  OP1   U A  53      20.633  -2.898   8.954  1.00  0.00           O  
ATOM   1656  O5'   U A  53      19.062  -1.968  10.653  1.00  0.00           O  
ATOM   1657  C5'   U A  53      19.439  -0.593  10.505  1.00  0.00           C  
ATOM   1658  C4'   U A  53      18.814   0.243  11.602  1.00  0.00           C  
ATOM   1659  O4'   U A  53      17.370   0.081  11.567  1.00  0.00           O  
ATOM   1660  C3'   U A  53      19.180  -0.124  13.031  1.00  0.00           C  
ATOM   1661  O3'   U A  53      20.428   0.432  13.438  1.00  0.00           O  
ATOM   1662  C1'   U A  53      16.841   0.141  12.879  1.00  0.00           C  
ATOM   1663  C2'   U A  53      18.010   0.455  13.816  1.00  0.00           C  
ATOM   1664  O2'   U A  53      18.099   1.857  14.001  1.00  0.00           O  
ATOM   1665  N1    U A  53      16.177  -1.139  13.186  1.00  0.00           N  
ATOM   1666  C2    U A  53      15.142  -1.127  14.116  1.00  0.00           C  
ATOM   1667  O2    U A  53      14.766  -0.114  14.687  1.00  0.00           O  
ATOM   1668  N3    U A  53      14.566  -2.352  14.357  1.00  0.00           N  
ATOM   1669  C4    U A  53      14.907  -3.562  13.783  1.00  0.00           C  
ATOM   1670  O4    U A  53      14.295  -4.581  14.110  1.00  0.00           O  
ATOM   1671  C5    U A  53      15.978  -3.493  12.839  1.00  0.00           C  
ATOM   1672  C6    U A  53      16.561  -2.316  12.578  1.00  0.00           C  
ATOM   1673  H5'   U A  53      19.117  -0.216   9.524  1.00  0.00           H  
ATOM   1674 H5''   U A  53      20.534  -0.495  10.545  1.00  0.00           H  
ATOM   1675  H4'   U A  53      19.173   1.263  11.400  1.00  0.00           H  
ATOM   1676  H3'   U A  53      19.316  -1.204  13.188  1.00  0.00           H  
ATOM   1677  H1'   U A  53      16.089   0.929  13.032  1.00  0.00           H  
ATOM   1678  H2'   U A  53      17.940   0.048  14.835  1.00  0.00           H  
ATOM   1679 HO2'   U A  53      17.319   2.173  14.541  1.00  0.00           H  
ATOM   1680  H3    U A  53      13.819  -2.371  15.023  1.00  0.00           H  
ATOM   1681  H5    U A  53      16.323  -4.405  12.327  1.00  0.00           H  
ATOM   1682  H6    U A  53      17.384  -2.285  11.847  1.00  0.00           H  
ATOM   1683  P     A A  54      21.462  -0.464  14.288  1.00  0.00           P  
ATOM   1684  OP2   A A  54      21.354  -1.872  13.821  1.00  0.00           O  
ATOM   1685  OP1   A A  54      22.784   0.219  14.256  1.00  0.00           O  
ATOM   1686  O5'   A A  54      20.905  -0.399  15.782  1.00  0.00           O  
ATOM   1687  C5'   A A  54      20.923   0.832  16.523  1.00  0.00           C  
ATOM   1688  C4'   A A  54      20.006   0.746  17.722  1.00  0.00           C  
ATOM   1689  O4'   A A  54      18.654   0.453  17.284  1.00  0.00           O  
ATOM   1690  C3'   A A  54      20.289  -0.352  18.735  1.00  0.00           C  
ATOM   1691  O3'   A A  54      21.340   0.008  19.632  1.00  0.00           O  
ATOM   1692  C1'   A A  54      17.973  -0.304  18.268  1.00  0.00           C  
ATOM   1693  C2'   A A  54      18.941  -0.478  19.441  1.00  0.00           C  
ATOM   1694  O2'   A A  54      18.702   0.557  20.376  1.00  0.00           O  
ATOM   1695  N1    A A  54      14.876  -4.376  18.767  1.00  0.00           N  
ATOM   1696  C2    A A  54      15.115  -3.323  19.561  1.00  0.00           C  
ATOM   1697  N3    A A  54      15.949  -2.300  19.374  1.00  0.00           N  
ATOM   1698  C4    A A  54      16.602  -2.427  18.203  1.00  0.00           C  
ATOM   1699  C5    A A  54      16.470  -3.457  17.285  1.00  0.00           C  
ATOM   1700  C6    A A  54      15.549  -4.474  17.596  1.00  0.00           C  
ATOM   1701  N6    A A  54      15.302  -5.519  16.799  1.00  0.00           N  
ATOM   1702  N7    A A  54      17.315  -3.262  16.200  1.00  0.00           N  
ATOM   1703  C8    A A  54      17.923  -2.132  16.474  1.00  0.00           C  
ATOM   1704  N9    A A  54      17.532  -1.565  17.667  1.00  0.00           N  
ATOM   1705  H5'   A A  54      20.607   1.666  15.880  1.00  0.00           H  
ATOM   1706 H5''   A A  54      21.946   1.055  16.860  1.00  0.00           H  
ATOM   1707  H4'   A A  54      20.130   1.716  18.226  1.00  0.00           H  
ATOM   1708  H3'   A A  54      20.638  -1.291  18.282  1.00  0.00           H  
ATOM   1709  H1'   A A  54      17.069   0.176  18.669  1.00  0.00           H  
ATOM   1710  H2'   A A  54      18.854  -1.404  20.026  1.00  0.00           H  
ATOM   1711 HO2'   A A  54      17.826   0.398  20.834  1.00  0.00           H  
ATOM   1712  H2    A A  54      14.545  -3.299  20.499  1.00  0.00           H  
ATOM   1713  H61   A A  54      14.631  -6.209  17.072  1.00  0.00           H  
ATOM   1714  H62   A A  54      15.788  -5.611  15.930  1.00  0.00           H  
ATOM   1715  H8    A A  54      18.673  -1.676  15.810  1.00  0.00           H  
ATOM   1716  P     U A  55      22.417  -1.097  20.105  1.00  0.00           P  
ATOM   1717  OP2   U A  55      22.819  -1.922  18.934  1.00  0.00           O  
ATOM   1718  OP1   U A  55      23.449  -0.349  20.860  1.00  0.00           O  
ATOM   1719  O5'   U A  55      21.617  -2.034  21.115  1.00  0.00           O  
ATOM   1720  C5'   U A  55      21.213  -1.559  22.407  1.00  0.00           C  
ATOM   1721  C4'   U A  55      20.119  -2.436  22.969  1.00  0.00           C  
ATOM   1722  O4'   U A  55      19.031  -2.512  22.005  1.00  0.00           O  
ATOM   1723  C3'   U A  55      20.474  -3.894  23.233  1.00  0.00           C  
ATOM   1724  O3'   U A  55      21.119  -4.079  24.496  1.00  0.00           O  
ATOM   1725  C1'   U A  55      18.442  -3.798  22.033  1.00  0.00           C  
ATOM   1726  C2'   U A  55      19.103  -4.562  23.182  1.00  0.00           C  
ATOM   1727  O2'   U A  55      18.336  -4.342  24.349  1.00  0.00           O  
ATOM   1728  N1    U A  55      18.622  -4.440  20.721  1.00  0.00           N  
ATOM   1729  C2    U A  55      17.771  -5.492  20.394  1.00  0.00           C  
ATOM   1730  O2    U A  55      16.920  -5.921  21.161  1.00  0.00           O  
ATOM   1731  N3    U A  55      17.963  -6.029  19.141  1.00  0.00           N  
ATOM   1732  C4    U A  55      18.908  -5.643  18.205  1.00  0.00           C  
ATOM   1733  O4    U A  55      18.955  -6.220  17.117  1.00  0.00           O  
ATOM   1734  C5    U A  55      19.763  -4.567  18.623  1.00  0.00           C  
ATOM   1735  C6    U A  55      19.595  -4.016  19.833  1.00  0.00           C  
ATOM   1736  H5'   U A  55      20.855  -0.523  22.335  1.00  0.00           H  
ATOM   1737 H5''   U A  55      22.073  -1.556  23.095  1.00  0.00           H  
ATOM   1738  H4'   U A  55      19.862  -1.964  23.928  1.00  0.00           H  
ATOM   1739  H3'   U A  55      21.191  -4.312  22.512  1.00  0.00           H  
ATOM   1740  H1'   U A  55      17.360  -3.795  22.232  1.00  0.00           H  
ATOM   1741  H2'   U A  55      19.167  -5.656  23.096  1.00  0.00           H  
ATOM   1742 HO2'   U A  55      17.469  -4.835  24.277  1.00  0.00           H  
ATOM   1743  H3    U A  55      17.357  -6.780  18.878  1.00  0.00           H  
ATOM   1744  H5    U A  55      20.554  -4.197  17.953  1.00  0.00           H  
ATOM   1745  H6    U A  55      20.260  -3.193  20.135  1.00  0.00           H  
ATOM   1746  P     C A  56      22.297  -5.161  24.651  1.00  0.00           P  
ATOM   1747  OP2   C A  56      23.142  -5.101  23.432  1.00  0.00           O  
ATOM   1748  OP1   C A  56      22.920  -4.972  25.986  1.00  0.00           O  
ATOM   1749  O5'   C A  56      21.537  -6.561  24.657  1.00  0.00           O  
ATOM   1750  C5'   C A  56      20.733  -6.950  25.761  1.00  0.00           C  
ATOM   1751  C4'   C A  56      19.994  -8.243  25.486  1.00  0.00           C  
ATOM   1752  O4'   C A  56      19.050  -8.021  24.403  1.00  0.00           O  
ATOM   1753  C3'   C A  56      20.838  -9.407  24.987  1.00  0.00           C  
ATOM   1754  O3'   C A  56      21.516 -10.111  26.014  1.00  0.00           O  
ATOM   1755  C1'   C A  56      18.935  -9.195  23.622  1.00  0.00           C  
ATOM   1756  C2'   C A  56      19.808 -10.269  24.274  1.00  0.00           C  
ATOM   1757  O2'   C A  56      19.029 -11.048  25.154  1.00  0.00           O  
ATOM   1758  N1    C A  56      19.410  -8.900  22.256  1.00  0.00           N  
ATOM   1759  C2    C A  56      18.986  -9.728  21.204  1.00  0.00           C  
ATOM   1760  O2    C A  56      18.166 -10.625  21.440  1.00  0.00           O  
ATOM   1761  N3    C A  56      19.480  -9.526  19.961  1.00  0.00           N  
ATOM   1762  C4    C A  56      20.349  -8.538  19.741  1.00  0.00           C  
ATOM   1763  N4    C A  56      20.839  -8.403  18.510  1.00  0.00           N  
ATOM   1764  C5    C A  56      20.763  -7.651  20.780  1.00  0.00           C  
ATOM   1765  C6    C A  56      20.272  -7.864  22.010  1.00  0.00           C  
ATOM   1766  H5'   C A  56      20.081  -6.242  25.946  1.00  0.00           H  
ATOM   1767 H5''   C A  56      21.306  -7.071  26.546  1.00  0.00           H  
ATOM   1768  H4'   C A  56      19.545  -8.507  26.455  1.00  0.00           H  
ATOM   1769  H3'   C A  56      21.659  -9.103  24.320  1.00  0.00           H  
ATOM   1770  H1'   C A  56      17.921  -9.613  23.541  1.00  0.00           H  
ATOM   1771  H2'   C A  56      20.265 -10.999  23.592  1.00  0.00           H  
ATOM   1772 HO2'   C A  56      18.395 -11.614  24.627  1.00  0.00           H  
ATOM   1773  H42   C A  56      21.494  -7.674  18.308  1.00  0.00           H  
ATOM   1774  H41   C A  56      20.551  -9.030  17.786  1.00  0.00           H  
ATOM   1775  H5    C A  56      21.461  -6.825  20.579  1.00  0.00           H  
ATOM   1776  H6    C A  56      20.569  -7.200  22.836  1.00  0.00           H  
ATOM   1777  P     G A  57      22.947 -10.776  25.706  1.00  0.00           P  
ATOM   1778  OP2   G A  57      23.737  -9.849  24.856  1.00  0.00           O  
ATOM   1779  OP1   G A  57      23.510 -11.242  26.997  1.00  0.00           O  
ATOM   1780  O5'   G A  57      22.620 -12.049  24.807  1.00  0.00           O  
ATOM   1781  C5'   G A  57      21.863 -13.151  25.328  1.00  0.00           C  
ATOM   1782  C4'   G A  57      21.569 -14.146  24.233  1.00  0.00           C  
ATOM   1783  O4'   G A  57      20.750 -13.512  23.213  1.00  0.00           O  
ATOM   1784  C3'   G A  57      22.758 -14.684  23.452  1.00  0.00           C  
ATOM   1785  O3'   G A  57      23.390 -15.757  24.143  1.00  0.00           O  
ATOM   1786  C1'   G A  57      21.041 -14.076  21.951  1.00  0.00           C  
ATOM   1787  C2'   G A  57      22.085 -15.171  22.176  1.00  0.00           C  
ATOM   1788  O2'   G A  57      21.409 -16.400  22.350  1.00  0.00           O  
ATOM   1789  N1    G A  57      22.208 -12.795  17.179  1.00  0.00           N  
ATOM   1790  C2    G A  57      21.655 -13.955  17.660  1.00  0.00           C  
ATOM   1791  N2    G A  57      21.400 -14.907  16.760  1.00  0.00           N  
ATOM   1792  N3    G A  57      21.372 -14.163  18.931  1.00  0.00           N  
ATOM   1793  C4    G A  57      21.692 -13.101  19.703  1.00  0.00           C  
ATOM   1794  C5    G A  57      22.241 -11.896  19.324  1.00  0.00           C  
ATOM   1795  C6    G A  57      22.546 -11.686  17.952  1.00  0.00           C  
ATOM   1796  O6    G A  57      23.053 -10.690  17.418  1.00  0.00           O  
ATOM   1797  N7    G A  57      22.407 -11.063  20.419  1.00  0.00           N  
ATOM   1798  C8    G A  57      21.973 -11.764  21.430  1.00  0.00           C  
ATOM   1799  N9    G A  57      21.539 -13.019  21.070  1.00  0.00           N  
ATOM   1800  H5'   G A  57      20.921 -12.790  25.763  1.00  0.00           H  
ATOM   1801 H5''   G A  57      22.422 -13.644  26.136  1.00  0.00           H  
ATOM   1802  H4'   G A  57      21.093 -14.987  24.755  1.00  0.00           H  
ATOM   1803  H3'   G A  57      23.562 -13.947  23.307  1.00  0.00           H  
ATOM   1804  H1'   G A  57      20.189 -14.547  21.440  1.00  0.00           H  
ATOM   1805  H2'   G A  57      22.802 -15.359  21.364  1.00  0.00           H  
ATOM   1806 HO2'   G A  57      21.868 -16.937  23.059  1.00  0.00           H  
ATOM   1807  H1    G A  57      22.384 -12.740  16.197  1.00  0.00           H  
ATOM   1808  H22   G A  57      20.996 -15.774  17.051  1.00  0.00           H  
ATOM   1809  H21   G A  57      21.613 -14.753  15.796  1.00  0.00           H  
ATOM   1810  H8    G A  57      21.964 -11.392  22.467  1.00  0.00           H  
ATOM   1811  P     G A  58      24.954 -16.056  23.894  1.00  0.00           P  
ATOM   1812  OP2   G A  58      25.716 -14.788  24.001  1.00  0.00           O  
ATOM   1813  OP1   G A  58      25.310 -17.199  24.778  1.00  0.00           O  
ATOM   1814  O5'   G A  58      25.000 -16.558  22.381  1.00  0.00           O  
ATOM   1815  C5'   G A  58      24.935 -17.965  22.089  1.00  0.00           C  
ATOM   1816  C4'   G A  58      24.906 -18.206  20.601  1.00  0.00           C  
ATOM   1817  O4'   G A  58      24.090 -17.204  19.948  1.00  0.00           O  
ATOM   1818  C3'   G A  58      26.234 -18.105  19.878  1.00  0.00           C  
ATOM   1819  O3'   G A  58      27.014 -19.274  20.034  1.00  0.00           O  
ATOM   1820  C1'   G A  58      24.584 -16.971  18.642  1.00  0.00           C  
ATOM   1821  C2'   G A  58      25.791 -17.888  18.439  1.00  0.00           C  
ATOM   1822  O2'   G A  58      25.389 -19.078  17.785  1.00  0.00           O  
ATOM   1823  N1    G A  58      26.097 -13.359  15.448  1.00  0.00           N  
ATOM   1824  C2    G A  58      25.846 -14.689  15.213  1.00  0.00           C  
ATOM   1825  N2    G A  58      26.029 -15.122  13.957  1.00  0.00           N  
ATOM   1826  N3    G A  58      25.447 -15.535  16.141  1.00  0.00           N  
ATOM   1827  C4    G A  58      25.329 -14.942  17.350  1.00  0.00           C  
ATOM   1828  C5    G A  58      25.562 -13.627  17.695  1.00  0.00           C  
ATOM   1829  C6    G A  58      25.975 -12.723  16.684  1.00  0.00           C  
ATOM   1830  O6    G A  58      26.215 -11.511  16.784  1.00  0.00           O  
ATOM   1831  N7    G A  58      25.332 -13.423  19.050  1.00  0.00           N  
ATOM   1832  C8    G A  58      24.966 -14.595  19.495  1.00  0.00           C  
ATOM   1833  N9    G A  58      24.941 -15.561  18.513  1.00  0.00           N  
ATOM   1834  H5'   G A  58      24.038 -18.405  22.546  1.00  0.00           H  
ATOM   1835 H5''   G A  58      25.804 -18.480  22.524  1.00  0.00           H  
ATOM   1836  H4'   G A  58      24.534 -19.236  20.504  1.00  0.00           H  
ATOM   1837  H3'   G A  58      26.885 -17.303  20.257  1.00  0.00           H  
ATOM   1838  H1'   G A  58      23.870 -17.199  17.837  1.00  0.00           H  
ATOM   1839  H2'   G A  58      26.594 -17.488  17.804  1.00  0.00           H  
ATOM   1840 HO2'   G A  58      25.149 -18.873  16.836  1.00  0.00           H  
ATOM   1841  H1    G A  58      26.392 -12.801  14.674  1.00  0.00           H  
ATOM   1842  H22   G A  58      25.862 -16.082  13.731  1.00  0.00           H  
ATOM   1843  H21   G A  58      26.331 -14.486  13.248  1.00  0.00           H  
ATOM   1844  H8    G A  58      24.707 -14.790  20.547  1.00  0.00           H  
ATOM   1845  P     U A  59      28.600 -19.161  20.266  1.00  0.00           P  
ATOM   1846  OP2   U A  59      28.837 -18.180  21.354  1.00  0.00           O  
ATOM   1847  OP1   U A  59      29.147 -20.537  20.386  1.00  0.00           O  
ATOM   1848  O5'   U A  59      29.144 -18.532  18.907  1.00  0.00           O  
ATOM   1849  C5'   U A  59      29.107 -19.271  17.695  1.00  0.00           C  
ATOM   1850  C4'   U A  59      29.614 -18.456  16.531  1.00  0.00           C  
ATOM   1851  O4'   U A  59      28.712 -17.355  16.413  1.00  0.00           O  
ATOM   1852  C3'   U A  59      30.954 -17.763  16.730  1.00  0.00           C  
ATOM   1853  O3'   U A  59      32.057 -18.578  16.374  1.00  0.00           O  
ATOM   1854  C1'   U A  59      29.403 -16.264  15.855  1.00  0.00           C  
ATOM   1855  C2'   U A  59      30.854 -16.666  15.648  1.00  0.00           C  
ATOM   1856  O2'   U A  59      31.032 -17.208  14.347  1.00  0.00           O  
ATOM   1857  N1    U A  59      29.267 -15.086  16.747  1.00  0.00           N  
ATOM   1858  C2    U A  59      29.399 -13.838  16.167  1.00  0.00           C  
ATOM   1859  O2    U A  59      29.617 -13.675  14.980  1.00  0.00           O  
ATOM   1860  N3    U A  59      29.265 -12.778  17.031  1.00  0.00           N  
ATOM   1861  C4    U A  59      29.019 -12.835  18.386  1.00  0.00           C  
ATOM   1862  O4    U A  59      28.925 -11.788  19.028  1.00  0.00           O  
ATOM   1863  C5    U A  59      28.893 -14.159  18.916  1.00  0.00           C  
ATOM   1864  C6    U A  59      29.018 -15.209  18.097  1.00  0.00           C  
ATOM   1865  H5'   U A  59      28.183 -19.543  17.515  1.00  0.00           H  
ATOM   1866 H5''   U A  59      29.663 -20.071  17.791  1.00  0.00           H  
ATOM   1867  H4'   U A  59      29.595 -19.012  15.724  1.00  0.00           H  
ATOM   1868  H3'   U A  59      30.976 -17.356  17.621  1.00  0.00           H  
ATOM   1869  H1'   U A  59      28.997 -16.061  14.986  1.00  0.00           H  
ATOM   1870  H2'   U A  59      31.479 -15.932  15.822  1.00  0.00           H  
ATOM   1871 HO2'   U A  59      31.182 -16.476  13.713  1.00  0.00           H  
ATOM   1872  H3    U A  59      29.356 -11.884  16.641  1.00  0.00           H  
ATOM   1873  H5    U A  59      28.717 -14.293  19.870  1.00  0.00           H  
ATOM   1874  H6    U A  59      28.929 -16.104  18.484  1.00  0.00           H  
ATOM   1875  P     A A  60      33.305 -18.705  17.373  1.00  0.00           P  
ATOM   1876  OP2   A A  60      32.888 -18.035  18.631  1.00  0.00           O  
ATOM   1877  OP1   A A  60      33.665 -20.144  17.392  1.00  0.00           O  
ATOM   1878  O5'   A A  60      34.538 -17.895  16.770  1.00  0.00           O  
ATOM   1879  C5'   A A  60      35.791 -17.873  17.437  1.00  0.00           C  
ATOM   1880  C4'   A A  60      36.755 -16.921  16.774  1.00  0.00           C  
ATOM   1881  O4'   A A  60      37.048 -17.361  15.421  1.00  0.00           O  
ATOM   1882  C3'   A A  60      36.264 -15.492  16.594  1.00  0.00           C  
ATOM   1883  O3'   A A  60      36.380 -14.713  17.771  1.00  0.00           O  
ATOM   1884  C1'   A A  60      37.236 -16.237  14.595  1.00  0.00           C  
ATOM   1885  C2'   A A  60      37.156 -14.993  15.469  1.00  0.00           C  
ATOM   1886  O2'   A A  60      38.454 -14.671  15.946  1.00  0.00           O  
ATOM   1887  N1    A A  60      35.693 -14.210  10.116  1.00  0.00           N  
ATOM   1888  C2    A A  60      36.762 -13.979  10.888  1.00  0.00           C  
ATOM   1889  N3    A A  60      37.103 -14.544  12.044  1.00  0.00           N  
ATOM   1890  C4    A A  60      36.191 -15.461  12.412  1.00  0.00           C  
ATOM   1891  C5    A A  60      35.043 -15.809  11.725  1.00  0.00           C  
ATOM   1892  C6    A A  60      34.796 -15.138  10.514  1.00  0.00           C  
ATOM   1893  N6    A A  60      33.730 -15.368   9.744  1.00  0.00           N  
ATOM   1894  N7    A A  60      34.342 -16.795  12.407  1.00  0.00           N  
ATOM   1895  C8    A A  60      35.071 -17.016  13.474  1.00  0.00           C  
ATOM   1896  N9    A A  60      36.204 -16.244  13.541  1.00  0.00           N  
ATOM   1897  H5'   A A  60      36.175 -18.775  17.426  1.00  0.00           H  
ATOM   1898 H5''   A A  60      35.655 -17.595  18.366  1.00  0.00           H  
ATOM   1899  H4'   A A  60      37.586 -16.906  17.293  1.00  0.00           H  
ATOM   1900  H3'   A A  60      35.329 -15.489  16.297  1.00  0.00           H  
ATOM   1901  H1'   A A  60      38.124 -16.290  14.183  1.00  0.00           H  
ATOM   1902  H2'   A A  60      36.747 -14.241  14.992  1.00  0.00           H  
ATOM   1903 HO2'   A A  60      38.992 -14.330  15.201  1.00  0.00           H  
ATOM   1904  H2    A A  60      37.382 -13.296  10.554  1.00  0.00           H  
ATOM   1905  H61   A A  60      33.612 -14.869   8.909  1.00  0.00           H  
ATOM   1906  H62   A A  60      33.067 -16.037  10.012  1.00  0.00           H  
ATOM   1907  H8    A A  60      34.828 -17.673  14.160  1.00  0.00           H  
ATOM   1908  P     U A  61      35.176 -13.748  18.224  1.00  0.00           P  
ATOM   1909  OP2   U A  61      33.900 -14.474  18.007  1.00  0.00           O  
ATOM   1910  OP1   U A  61      35.497 -13.213  19.571  1.00  0.00           O  
ATOM   1911  O5'   U A  61      35.240 -12.541  17.186  1.00  0.00           O  
ATOM   1912  C5'   U A  61      36.379 -11.697  17.118  1.00  0.00           C  
ATOM   1913  C4'   U A  61      36.369 -10.847  15.872  1.00  0.00           C  
ATOM   1914  O4'   U A  61      36.417 -11.704  14.694  1.00  0.00           O  
ATOM   1915  C3'   U A  61      35.139  -9.976  15.664  1.00  0.00           C  
ATOM   1916  O3'   U A  61      35.236  -8.718  16.306  1.00  0.00           O  
ATOM   1917  C1'   U A  61      35.579 -11.200  13.676  1.00  0.00           C  
ATOM   1918  C2'   U A  61      35.062  -9.841  14.142  1.00  0.00           C  
ATOM   1919  O2'   U A  61      35.943  -8.831  13.671  1.00  0.00           O  
ATOM   1920  N1    U A  61      34.481 -12.169  13.442  1.00  0.00           N  
ATOM   1921  C2    U A  61      33.820 -12.093  12.230  1.00  0.00           C  
ATOM   1922  O2    U A  61      34.101 -11.278  11.369  1.00  0.00           O  
ATOM   1923  N3    U A  61      32.812 -13.010  12.058  1.00  0.00           N  
ATOM   1924  C4    U A  61      32.403 -13.975  12.953  1.00  0.00           C  
ATOM   1925  O4    U A  61      31.476 -14.728  12.650  1.00  0.00           O  
ATOM   1926  C5    U A  61      33.132 -13.995  14.185  1.00  0.00           C  
ATOM   1927  C6    U A  61      34.119 -13.115  14.379  1.00  0.00           C  
ATOM   1928  H5'   U A  61      37.187 -12.251  17.120  1.00  0.00           H  
ATOM   1929 H5''   U A  61      36.390 -11.111  17.903  1.00  0.00           H  
ATOM   1930  H4'   U A  61      37.164 -10.275  15.874  1.00  0.00           H  
ATOM   1931  H3'   U A  61      34.345 -10.446  15.996  1.00  0.00           H  
ATOM   1932  H1'   U A  61      36.091 -11.084  12.848  1.00  0.00           H  
ATOM   1933  H2'   U A  61      34.143  -9.688  13.840  1.00  0.00           H  
ATOM   1934 HO2'   U A  61      35.869  -8.772  12.695  1.00  0.00           H  
ATOM   1935  H3    U A  61      32.330 -12.973  11.205  1.00  0.00           H  
ATOM   1936  H5    U A  61      32.909 -14.650  14.879  1.00  0.00           H  
ATOM   1937  H6    U A  61      34.602 -13.148  15.230  1.00  0.00           H  
ATOM   1938  P     U A  62      33.922  -8.009  16.900  1.00  0.00           P  
ATOM   1939  OP2   U A  62      32.753  -8.867  16.582  1.00  0.00           O  
ATOM   1940  OP1   U A  62      34.198  -7.636  18.311  1.00  0.00           O  
ATOM   1941  O5'   U A  62      33.792  -6.666  16.052  1.00  0.00           O  
ATOM   1942  C5'   U A  62      33.363  -6.696  14.699  1.00  0.00           C  
ATOM   1943  C4'   U A  62      33.418  -5.327  14.067  1.00  0.00           C  
ATOM   1944  O4'   U A  62      34.690  -4.702  14.395  1.00  0.00           O  
ATOM   1945  C3'   U A  62      33.319  -5.285  12.550  1.00  0.00           C  
ATOM   1946  O3'   U A  62      32.710  -4.101  12.067  1.00  0.00           O  
ATOM   1947  C1'   U A  62      35.392  -4.395  13.209  1.00  0.00           C  
ATOM   1948  C2'   U A  62      34.791  -5.290  12.131  1.00  0.00           C  
ATOM   1949  O2'   U A  62      34.966  -4.681  10.860  1.00  0.00           O  
ATOM   1950  N1    U A  62      36.830  -4.677  13.438  1.00  0.00           N  
ATOM   1951  C2    U A  62      37.739  -3.766  12.932  1.00  0.00           C  
ATOM   1952  O2    U A  62      37.409  -2.764  12.322  1.00  0.00           O  
ATOM   1953  N3    U A  62      39.058  -4.067  13.168  1.00  0.00           N  
ATOM   1954  C4    U A  62      39.553  -5.163  13.842  1.00  0.00           C  
ATOM   1955  O4    U A  62      40.771  -5.294  13.971  1.00  0.00           O  
ATOM   1956  C5    U A  62      38.555  -6.062  14.336  1.00  0.00           C  
ATOM   1957  C6    U A  62      37.263  -5.792  14.122  1.00  0.00           C  
ATOM   1958  H5'   U A  62      32.441  -7.027  14.664  1.00  0.00           H  
ATOM   1959 H5''   U A  62      33.941  -7.304  14.193  1.00  0.00           H  
ATOM   1960  H4'   U A  62      32.702  -4.777  14.446  1.00  0.00           H  
ATOM   1961  H3'   U A  62      32.842  -6.061  12.191  1.00  0.00           H  
ATOM   1962  H1'   U A  62      35.283  -3.456  12.947  1.00  0.00           H  
ATOM   1963  H2'   U A  62      35.168  -6.194  12.155  1.00  0.00           H  
ATOM   1964 HO2'   U A  62      35.918  -4.702  10.624  1.00  0.00           H  
ATOM   1965  H3    U A  62      39.719  -3.435  12.818  1.00  0.00           H  
ATOM   1966  H5    U A  62      38.817  -6.868  14.829  1.00  0.00           H  
ATOM   1967  H6    U A  62      36.600  -6.423  14.470  1.00  0.00           H  
ATOM   1968  P     U A  63      31.143  -4.083  11.713  1.00  0.00           P  
ATOM   1969  OP2   U A  63      30.385  -4.045  12.989  1.00  0.00           O  
ATOM   1970  OP1   U A  63      30.914  -3.030  10.691  1.00  0.00           O  
ATOM   1971  O5'   U A  63      30.887  -5.499  11.029  1.00  0.00           O  
ATOM   1972  C5'   U A  63      31.520  -5.843   9.806  1.00  0.00           C  
ATOM   1973  C4'   U A  63      31.362  -7.310   9.491  1.00  0.00           C  
ATOM   1974  O4'   U A  63      31.994  -8.132  10.507  1.00  0.00           O  
ATOM   1975  C3'   U A  63      29.935  -7.836   9.444  1.00  0.00           C  
ATOM   1976  O3'   U A  63      29.250  -7.471   8.259  1.00  0.00           O  
ATOM   1977  C1'   U A  63      31.318  -9.363  10.601  1.00  0.00           C  
ATOM   1978  C2'   U A  63      30.163  -9.334   9.596  1.00  0.00           C  
ATOM   1979  O2'   U A  63      30.597  -9.915   8.374  1.00  0.00           O  
ATOM   1980  N1    U A  63      30.845  -9.551  11.995  1.00  0.00           N  
ATOM   1981  C2    U A  63      30.467 -10.828  12.366  1.00  0.00           C  
ATOM   1982  O2    U A  63      30.508 -11.781  11.607  1.00  0.00           O  
ATOM   1983  N3    U A  63      30.038 -10.954  13.664  1.00  0.00           N  
ATOM   1984  C4    U A  63      29.948  -9.957  14.611  1.00  0.00           C  
ATOM   1985  O4    U A  63      29.540 -10.231  15.741  1.00  0.00           O  
ATOM   1986  C5    U A  63      30.356  -8.662  14.157  1.00  0.00           C  
ATOM   1987  C6    U A  63      30.780  -8.511  12.898  1.00  0.00           C  
ATOM   1988  H5'   U A  63      32.475  -5.632   9.870  1.00  0.00           H  
ATOM   1989 H5''   U A  63      31.123  -5.317   9.081  1.00  0.00           H  
ATOM   1990  H4'   U A  63      31.791  -7.483   8.628  1.00  0.00           H  
ATOM   1991  H3'   U A  63      29.430  -7.514  10.219  1.00  0.00           H  
ATOM   1992  H1'   U A  63      31.933 -10.089  10.366  1.00  0.00           H  
ATOM   1993  H2'   U A  63      29.367  -9.785   9.948  1.00  0.00           H  
ATOM   1994 HO2'   U A  63      29.970 -10.624   8.117  1.00  0.00           H  
ATOM   1995  H3    U A  63      29.765 -11.851  13.947  1.00  0.00           H  
ATOM   1996  H5    U A  63      30.326  -7.894  14.765  1.00  0.00           H  
ATOM   1997  H6    U A  63      31.052  -7.615  12.611  1.00  0.00           H  
ATOM   1998  P     C A  64      27.656  -7.270   8.276  1.00  0.00           P  
ATOM   1999  OP2   C A  64      27.287  -6.614   9.556  1.00  0.00           O  
ATOM   2000  OP1   C A  64      27.258  -6.642   6.990  1.00  0.00           O  
ATOM   2001  O5'   C A  64      27.079  -8.755   8.298  1.00  0.00           O  
ATOM   2002  C5'   C A  64      27.301  -9.640   7.211  1.00  0.00           C  
ATOM   2003  C4'   C A  64      27.164 -11.082   7.630  1.00  0.00           C  
ATOM   2004  O4'   C A  64      28.078 -11.354   8.730  1.00  0.00           O  
ATOM   2005  C3'   C A  64      25.813 -11.489   8.197  1.00  0.00           C  
ATOM   2006  O3'   C A  64      24.818 -11.745   7.211  1.00  0.00           O  
ATOM   2007  C1'   C A  64      27.503 -12.258   9.634  1.00  0.00           C  
ATOM   2008  C2'   C A  64      26.183 -12.717   9.015  1.00  0.00           C  
ATOM   2009  O2'   C A  64      26.404 -13.866   8.221  1.00  0.00           O  
ATOM   2010  N1    C A  64      27.271 -11.568  10.921  1.00  0.00           N  
ATOM   2011  C2    C A  64      27.221 -12.330  12.104  1.00  0.00           C  
ATOM   2012  O2    C A  64      27.409 -13.557  12.044  1.00  0.00           O  
ATOM   2013  N3    C A  64      26.964 -11.707  13.278  1.00  0.00           N  
ATOM   2014  C4    C A  64      26.763 -10.387  13.306  1.00  0.00           C  
ATOM   2015  N4    C A  64      26.491  -9.819  14.482  1.00  0.00           N  
ATOM   2016  C5    C A  64      26.829  -9.590  12.127  1.00  0.00           C  
ATOM   2017  C6    C A  64      27.085 -10.213  10.969  1.00  0.00           C  
ATOM   2018  H5'   C A  64      28.204  -9.493   6.860  1.00  0.00           H  
ATOM   2019 H5''   C A  64      26.649  -9.449   6.505  1.00  0.00           H  
ATOM   2020  H4'   C A  64      27.362 -11.649   6.708  1.00  0.00           H  
ATOM   2021  H3'   C A  64      25.342 -10.711   8.817  1.00  0.00           H  
ATOM   2022  H1'   C A  64      28.089 -13.164   9.844  1.00  0.00           H  
ATOM   2023  H2'   C A  64      25.390 -13.014   9.716  1.00  0.00           H  
ATOM   2024 HO2'   C A  64      26.643 -14.638   8.810  1.00  0.00           H  
ATOM   2025  H42   C A  64      26.334  -8.833  14.537  1.00  0.00           H  
ATOM   2026  H41   C A  64      26.444 -10.379  15.308  1.00  0.00           H  
ATOM   2027  H5    C A  64      26.673  -8.502  12.166  1.00  0.00           H  
ATOM   2028  H6    C A  64      27.143  -9.628  10.040  1.00  0.00           H  
ATOM   2029  P     C A  65      23.273 -11.427   7.544  1.00  0.00           P  
ATOM   2030  OP2   C A  65      23.177 -10.159   8.320  1.00  0.00           O  
ATOM   2031  OP1   C A  65      22.519 -11.565   6.277  1.00  0.00           O  
ATOM   2032  O5'   C A  65      22.840 -12.614   8.513  1.00  0.00           O  
ATOM   2033  C5'   C A  65      22.880 -13.980   8.064  1.00  0.00           C  
ATOM   2034  C4'   C A  65      22.520 -14.915   9.199  1.00  0.00           C  
ATOM   2035  O4'   C A  65      23.505 -14.794  10.263  1.00  0.00           O  
ATOM   2036  C3'   C A  65      21.196 -14.641   9.894  1.00  0.00           C  
ATOM   2037  O3'   C A  65      20.086 -15.184   9.185  1.00  0.00           O  
ATOM   2038  C1'   C A  65      22.872 -14.972  11.515  1.00  0.00           C  
ATOM   2039  C2'   C A  65      21.406 -15.307  11.245  1.00  0.00           C  
ATOM   2040  O2'   C A  65      21.281 -16.709  11.169  1.00  0.00           O  
ATOM   2041  N1    C A  65      23.040 -13.739  12.317  1.00  0.00           N  
ATOM   2042  C2    C A  65      22.885 -13.810  13.714  1.00  0.00           C  
ATOM   2043  O2    C A  65      22.624 -14.909  14.243  1.00  0.00           O  
ATOM   2044  N3    C A  65      23.021 -12.681  14.451  1.00  0.00           N  
ATOM   2045  C4    C A  65      23.299 -11.517  13.852  1.00  0.00           C  
ATOM   2046  N4    C A  65      23.412 -10.426  14.619  1.00  0.00           N  
ATOM   2047  C5    C A  65      23.468 -11.419  12.440  1.00  0.00           C  
ATOM   2048  C6    C A  65      23.334 -12.542  11.720  1.00  0.00           C  
ATOM   2049  H5'   C A  65      23.883 -14.224   7.686  1.00  0.00           H  
ATOM   2050 H5''   C A  65      22.177 -14.123   7.230  1.00  0.00           H  
ATOM   2051  H4'   C A  65      22.470 -15.906   8.724  1.00  0.00           H  
ATOM   2052  H3'   C A  65      20.952 -13.571   9.974  1.00  0.00           H  
ATOM   2053  H1'   C A  65      23.283 -15.798  12.115  1.00  0.00           H  
ATOM   2054  H2'   C A  65      20.664 -14.993  11.992  1.00  0.00           H  
ATOM   2055 HO2'   C A  65      20.675 -16.950  10.411  1.00  0.00           H  
ATOM   2056  H42   C A  65      23.618  -9.540  14.202  1.00  0.00           H  
ATOM   2057  H41   C A  65      23.291 -10.497  15.608  1.00  0.00           H  
ATOM   2058  H5    C A  65      23.698 -10.456  11.960  1.00  0.00           H  
ATOM   2059  H6    C A  65      23.458 -12.504  10.627  1.00  0.00           H  
ATOM   2060  P     G A  66      18.646 -14.461   9.278  1.00  0.00           P  
ATOM   2061  OP2   G A  66      18.780 -12.982   9.197  1.00  0.00           O  
ATOM   2062  OP1   G A  66      17.813 -15.174   8.282  1.00  0.00           O  
ATOM   2063  O5'   G A  66      18.127 -14.790  10.750  1.00  0.00           O  
ATOM   2064  C5'   G A  66      17.788 -16.140  11.138  1.00  0.00           C  
ATOM   2065  C4'   G A  66      17.310 -16.177  12.571  1.00  0.00           C  
ATOM   2066  O4'   G A  66      18.413 -15.860  13.463  1.00  0.00           O  
ATOM   2067  C3'   G A  66      16.233 -15.171  12.957  1.00  0.00           C  
ATOM   2068  O3'   G A  66      14.925 -15.564  12.549  1.00  0.00           O  
ATOM   2069  C1'   G A  66      17.904 -15.228  14.616  1.00  0.00           C  
ATOM   2070  C2'   G A  66      16.385 -15.133  14.471  1.00  0.00           C  
ATOM   2071  O2'   G A  66      15.818 -16.253  15.112  1.00  0.00           O  
ATOM   2072  N1    G A  66      18.865 -11.349  17.735  1.00  0.00           N  
ATOM   2073  C2    G A  66      18.294 -12.571  18.007  1.00  0.00           C  
ATOM   2074  N2    G A  66      17.916 -12.782  19.274  1.00  0.00           N  
ATOM   2075  N3    G A  66      18.110 -13.516  17.102  1.00  0.00           N  
ATOM   2076  C4    G A  66      18.555 -13.142  15.883  1.00  0.00           C  
ATOM   2077  C5    G A  66      19.141 -11.952  15.509  1.00  0.00           C  
ATOM   2078  C6    G A  66      19.330 -10.943  16.488  1.00  0.00           C  
ATOM   2079  O6    G A  66      19.827  -9.822  16.354  1.00  0.00           O  
ATOM   2080  N7    G A  66      19.457 -11.963  14.158  1.00  0.00           N  
ATOM   2081  C8    G A  66      19.062 -13.136  13.741  1.00  0.00           C  
ATOM   2082  N9    G A  66      18.494 -13.897  14.735  1.00  0.00           N  
ATOM   2083  H5'   G A  66      18.663 -16.796  11.027  1.00  0.00           H  
ATOM   2084 H5''   G A  66      17.003 -16.537  10.478  1.00  0.00           H  
ATOM   2085  H4'   G A  66      16.894 -17.188  12.690  1.00  0.00           H  
ATOM   2086  H3'   G A  66      16.356 -14.186  12.483  1.00  0.00           H  
ATOM   2087  H1'   G A  66      18.102 -15.766  15.555  1.00  0.00           H  
ATOM   2088  H2'   G A  66      15.880 -14.270  14.926  1.00  0.00           H  
ATOM   2089 HO2'   G A  66      15.897 -16.145  16.104  1.00  0.00           H  
ATOM   2090  H1    G A  66      18.952 -10.702  18.492  1.00  0.00           H  
ATOM   2091  H22   G A  66      17.497 -13.653  19.531  1.00  0.00           H  
ATOM   2092  H21   G A  66      18.053 -12.070  19.962  1.00  0.00           H  
ATOM   2093  H8    G A  66      19.165 -13.476  12.699  1.00  0.00           H  
ATOM   2094  P     U A  67      13.872 -14.451  12.077  1.00  0.00           P  
ATOM   2095  OP2   U A  67      14.643 -13.188  11.959  1.00  0.00           O  
ATOM   2096  OP1   U A  67      13.196 -15.013  10.880  1.00  0.00           O  
ATOM   2097  O5'   U A  67      12.775 -14.254  13.215  1.00  0.00           O  
ATOM   2098  C5'   U A  67      11.752 -13.279  13.082  1.00  0.00           C  
ATOM   2099  C4'   U A  67      11.813 -12.253  14.187  1.00  0.00           C  
ATOM   2100  O4'   U A  67      10.971 -11.118  13.879  1.00  0.00           O  
ATOM   2101  C3'   U A  67      11.308 -12.704  15.549  1.00  0.00           C  
ATOM   2102  O3'   U A  67      12.219 -13.554  16.224  1.00  0.00           O  
ATOM   2103  C1'   U A  67      10.493 -10.530  15.073  1.00  0.00           C  
ATOM   2104  C2'   U A  67      11.036 -11.372  16.239  1.00  0.00           C  
ATOM   2105  O2'   U A  67      12.238 -10.783  16.714  1.00  0.00           O  
ATOM   2106  N1    U A  67       9.010 -10.516  15.031  1.00  0.00           N  
ATOM   2107  C2    U A  67       8.363  -9.663  15.905  1.00  0.00           C  
ATOM   2108  O2    U A  67       8.952  -8.939  16.689  1.00  0.00           O  
ATOM   2109  N3    U A  67       6.992  -9.683  15.831  1.00  0.00           N  
ATOM   2110  C4    U A  67       6.216 -10.454  14.991  1.00  0.00           C  
ATOM   2111  O4    U A  67       4.988 -10.358  15.045  1.00  0.00           O  
ATOM   2112  C5    U A  67       6.953 -11.312  14.115  1.00  0.00           C  
ATOM   2113  C6    U A  67       8.289 -11.311  14.166  1.00  0.00           C  
ATOM   2114  H5'   U A  67      10.880 -13.725  13.109  1.00  0.00           H  
ATOM   2115 H5''   U A  67      11.853 -12.825  12.220  1.00  0.00           H  
ATOM   2116  H4'   U A  67      12.740 -11.950  14.278  1.00  0.00           H  
ATOM   2117  H3'   U A  67      10.455 -13.172  15.437  1.00  0.00           H  
ATOM   2118  H1'   U A  67      10.824  -9.610  15.157  1.00  0.00           H  
ATOM   2119  H2'   U A  67      10.372 -11.466  16.953  1.00  0.00           H  
ATOM   2120 HO2'   U A  67      12.898 -11.490  16.873  1.00  0.00           H  
ATOM   2121  H3    U A  67       6.513  -9.086  16.442  1.00  0.00           H  
ATOM   2122  H5    U A  67       6.482 -11.895  13.483  1.00  0.00           H  
ATOM   2123  H6    U A  67       8.771 -11.908  13.557  1.00  0.00           H  
ATOM   2124  P     G A  68      11.676 -14.759  17.138  1.00  0.00           P  
ATOM   2125  OP2   G A  68      10.479 -15.336  16.475  1.00  0.00           O  
ATOM   2126  OP1   G A  68      12.826 -15.637  17.473  1.00  0.00           O  
ATOM   2127  O5'   G A  68      11.198 -14.041  18.478  1.00  0.00           O  
ATOM   2128  C5'   G A  68      10.992 -14.785  19.670  1.00  0.00           C  
ATOM   2129  C4'   G A  68      11.455 -14.016  20.894  1.00  0.00           C  
ATOM   2130  O4'   G A  68      12.909 -13.923  20.896  1.00  0.00           O  
ATOM   2131  C3'   G A  68      11.008 -12.568  21.024  1.00  0.00           C  
ATOM   2132  O3'   G A  68       9.678 -12.451  21.517  1.00  0.00           O  
ATOM   2133  C1'   G A  68      13.298 -12.733  21.542  1.00  0.00           C  
ATOM   2134  C2'   G A  68      12.029 -12.022  22.012  1.00  0.00           C  
ATOM   2135  O2'   G A  68      11.754 -12.414  23.345  1.00  0.00           O  
ATOM   2136  N1    G A  68      15.902  -8.425  20.881  1.00  0.00           N  
ATOM   2137  C2    G A  68      15.333  -8.932  22.017  1.00  0.00           C  
ATOM   2138  N2    G A  68      15.434  -8.172  23.114  1.00  0.00           N  
ATOM   2139  N3    G A  68      14.706 -10.092  22.076  1.00  0.00           N  
ATOM   2140  C4    G A  68      14.676 -10.709  20.879  1.00  0.00           C  
ATOM   2141  C5    G A  68      15.213 -10.289  19.680  1.00  0.00           C  
ATOM   2142  C6    G A  68      15.896  -9.043  19.637  1.00  0.00           C  
ATOM   2143  O6    G A  68      16.441  -8.493  18.670  1.00  0.00           O  
ATOM   2144  N7    G A  68      14.966 -11.215  18.675  1.00  0.00           N  
ATOM   2145  C8    G A  68      14.288 -12.162  19.268  1.00  0.00           C  
ATOM   2146  N9    G A  68      14.061 -11.912  20.603  1.00  0.00           N  
ATOM   2147  H5'   G A  68      11.490 -15.626  19.613  1.00  0.00           H  
ATOM   2148 H5''   G A  68      10.036 -14.985  19.760  1.00  0.00           H  
ATOM   2149  H4'   G A  68      11.026 -14.573  21.739  1.00  0.00           H  
ATOM   2150  H3'   G A  68      10.976 -12.027  20.066  1.00  0.00           H  
ATOM   2151  H1'   G A  68      13.928 -12.883  22.430  1.00  0.00           H  
ATOM   2152  H2'   G A  68      12.048 -10.924  22.038  1.00  0.00           H  
ATOM   2153 HO2'   G A  68      12.430 -12.006  23.960  1.00  0.00           H  
ATOM   2154  H1    G A  68      16.358  -7.539  20.949  1.00  0.00           H  
ATOM   2155  H22   G A  68      15.033  -8.483  23.976  1.00  0.00           H  
ATOM   2156  H21   G A  68      15.908  -7.293  23.071  1.00  0.00           H  
ATOM   2157  H8    G A  68      13.925 -13.064  18.751  1.00  0.00           H  
ATOM   2158  P     U A  69       8.695 -11.318  20.920  1.00  0.00           P  
ATOM   2159  OP2   U A  69       8.933 -11.148  19.472  1.00  0.00           O  
ATOM   2160  OP1   U A  69       7.329 -11.669  21.395  1.00  0.00           O  
ATOM   2161  O5'   U A  69       9.145  -9.973  21.644  1.00  0.00           O  
ATOM   2162  C5'   U A  69       9.013  -9.822  23.071  1.00  0.00           C  
ATOM   2163  C4'   U A  69       9.763  -8.600  23.539  1.00  0.00           C  
ATOM   2164  O4'   U A  69      11.162  -8.733  23.188  1.00  0.00           O  
ATOM   2165  C3'   U A  69       9.358  -7.275  22.913  1.00  0.00           C  
ATOM   2166  O3'   U A  69       8.229  -6.727  23.570  1.00  0.00           O  
ATOM   2167  C1'   U A  69      11.699  -7.466  22.861  1.00  0.00           C  
ATOM   2168  C2'   U A  69      10.606  -6.433  23.131  1.00  0.00           C  
ATOM   2169  O2'   U A  69      10.750  -5.963  24.457  1.00  0.00           O  
ATOM   2170  N1    U A  69      12.113  -7.482  21.453  1.00  0.00           N  
ATOM   2171  C2    U A  69      13.029  -6.533  21.038  1.00  0.00           C  
ATOM   2172  O2    U A  69      13.499  -5.683  21.781  1.00  0.00           O  
ATOM   2173  N3    U A  69      13.378  -6.614  19.719  1.00  0.00           N  
ATOM   2174  C4    U A  69      12.920  -7.525  18.794  1.00  0.00           C  
ATOM   2175  O4    U A  69      13.380  -7.508  17.654  1.00  0.00           O  
ATOM   2176  C5    U A  69      11.971  -8.463  19.298  1.00  0.00           C  
ATOM   2177  C6    U A  69      11.608  -8.409  20.576  1.00  0.00           C  
ATOM   2178  H5'   U A  69       9.403 -10.713  23.583  1.00  0.00           H  
ATOM   2179 H5''   U A  69       7.951  -9.731  23.345  1.00  0.00           H  
ATOM   2180  H4'   U A  69       9.556  -8.555  24.619  1.00  0.00           H  
ATOM   2181  H3'   U A  69       9.049  -7.360  21.861  1.00  0.00           H  
ATOM   2182  H1'   U A  69      12.577  -7.164  23.450  1.00  0.00           H  
ATOM   2183  H2'   U A  69      10.615  -5.521  22.518  1.00  0.00           H  
ATOM   2184 HO2'   U A  69       9.847  -5.878  24.881  1.00  0.00           H  
ATOM   2185  H3    U A  69      14.037  -5.937  19.388  1.00  0.00           H  
ATOM   2186  H5    U A  69      11.541  -9.226  18.631  1.00  0.00           H  
ATOM   2187  H6    U A  69      10.876  -9.142  20.948  1.00  0.00           H  
ATOM   2188  P     A A  70       7.147  -5.886  22.734  1.00  0.00           P  
ATOM   2189  OP2   A A  70       6.907  -6.564  21.439  1.00  0.00           O  
ATOM   2190  OP1   A A  70       6.009  -5.658  23.668  1.00  0.00           O  
ATOM   2191  O5'   A A  70       7.870  -4.501  22.421  1.00  0.00           O  
ATOM   2192  C5'   A A  70       8.212  -3.579  23.466  1.00  0.00           C  
ATOM   2193  C4'   A A  70       8.989  -2.415  22.893  1.00  0.00           C  
ATOM   2194  O4'   A A  70      10.277  -2.891  22.420  1.00  0.00           O  
ATOM   2195  C3'   A A  70       8.394  -1.726  21.673  1.00  0.00           C  
ATOM   2196  O3'   A A  70       7.355  -0.819  22.027  1.00  0.00           O  
ATOM   2197  C1'   A A  70      10.688  -2.100  21.320  1.00  0.00           C  
ATOM   2198  C2'   A A  70       9.616  -1.040  21.073  1.00  0.00           C  
ATOM   2199  O2'   A A  70      10.007   0.149  21.731  1.00  0.00           O  
ATOM   2200  N1    A A  70      12.892  -2.520  16.695  1.00  0.00           N  
ATOM   2201  C2    A A  70      12.883  -1.531  17.597  1.00  0.00           C  
ATOM   2202  N3    A A  70      12.293  -1.485  18.790  1.00  0.00           N  
ATOM   2203  C4    A A  70      11.627  -2.630  19.033  1.00  0.00           C  
ATOM   2204  C5    A A  70      11.541  -3.730  18.200  1.00  0.00           C  
ATOM   2205  C6    A A  70      12.224  -3.658  16.977  1.00  0.00           C  
ATOM   2206  N6    A A  70      12.251  -4.652  16.089  1.00  0.00           N  
ATOM   2207  N7    A A  70      10.756  -4.721  18.774  1.00  0.00           N  
ATOM   2208  C8    A A  70      10.399  -4.212  19.926  1.00  0.00           C  
ATOM   2209  N9    A A  70      10.892  -2.949  20.150  1.00  0.00           N  
ATOM   2210  H5'   A A  70       8.812  -4.086  24.236  1.00  0.00           H  
ATOM   2211 H5''   A A  70       7.299  -3.212  23.959  1.00  0.00           H  
ATOM   2212  H4'   A A  70       9.032  -1.689  23.718  1.00  0.00           H  
ATOM   2213  H3'   A A  70       7.911  -2.417  20.967  1.00  0.00           H  
ATOM   2214  H1'   A A  70      11.631  -1.564  21.500  1.00  0.00           H  
ATOM   2215  H2'   A A  70       9.455  -0.722  20.033  1.00  0.00           H  
ATOM   2216 HO2'   A A  70       9.204   0.584  22.141  1.00  0.00           H  
ATOM   2217  H2    A A  70      13.441  -0.628  17.313  1.00  0.00           H  
ATOM   2218  H61   A A  70      12.760  -4.546  15.234  1.00  0.00           H  
ATOM   2219  H62   A A  70      11.763  -5.504  16.276  1.00  0.00           H  
ATOM   2220  H8    A A  70       9.760  -4.745  20.646  1.00  0.00           H  
ATOM   2221  P     A A  71       6.208  -0.442  20.950  1.00  0.00           P  
ATOM   2222  OP2   A A  71       5.654  -1.673  20.337  1.00  0.00           O  
ATOM   2223  OP1   A A  71       5.292   0.500  21.627  1.00  0.00           O  
ATOM   2224  O5'   A A  71       7.001   0.337  19.805  1.00  0.00           O  
ATOM   2225  C5'   A A  71       6.835   1.757  19.608  1.00  0.00           C  
ATOM   2226  C4'   A A  71       8.020   2.314  18.854  1.00  0.00           C  
ATOM   2227  O4'   A A  71       9.083   1.323  18.823  1.00  0.00           O  
ATOM   2228  C3'   A A  71       7.776   2.640  17.386  1.00  0.00           C  
ATOM   2229  O3'   A A  71       7.180   3.923  17.210  1.00  0.00           O  
ATOM   2230  C1'   A A  71       9.766   1.391  17.585  1.00  0.00           C  
ATOM   2231  C2'   A A  71       9.183   2.570  16.804  1.00  0.00           C  
ATOM   2232  O2'   A A  71       9.954   3.721  17.081  1.00  0.00           O  
ATOM   2233  N1    A A  71      11.337  -1.511  13.653  1.00  0.00           N  
ATOM   2234  C2    A A  71      11.657  -0.271  14.040  1.00  0.00           C  
ATOM   2235  N3    A A  71      11.199   0.434  15.075  1.00  0.00           N  
ATOM   2236  C4    A A  71      10.285  -0.274  15.760  1.00  0.00           C  
ATOM   2237  C5    A A  71       9.847  -1.553  15.477  1.00  0.00           C  
ATOM   2238  C6    A A  71      10.423  -2.196  14.370  1.00  0.00           C  
ATOM   2239  N6    A A  71      10.124  -3.440  13.998  1.00  0.00           N  
ATOM   2240  N7    A A  71       8.888  -1.957  16.394  1.00  0.00           N  
ATOM   2241  C8    A A  71       8.781  -0.933  17.208  1.00  0.00           C  
ATOM   2242  N9    A A  71       9.605   0.115  16.889  1.00  0.00           N  
ATOM   2243  H5'   A A  71       6.738   2.264  20.579  1.00  0.00           H  
ATOM   2244 H5''   A A  71       5.909   1.955  19.048  1.00  0.00           H  
ATOM   2245  H4'   A A  71       8.266   3.244  19.388  1.00  0.00           H  
ATOM   2246  H3'   A A  71       7.071   1.955  16.892  1.00  0.00           H  
ATOM   2247  H1'   A A  71      10.847   1.570  17.673  1.00  0.00           H  
ATOM   2248  H2'   A A  71       9.185   2.493  15.708  1.00  0.00           H  
ATOM   2249 HO2'   A A  71      10.849   3.637  16.644  1.00  0.00           H  
ATOM   2250  H2    A A  71      12.403   0.240  13.415  1.00  0.00           H  
ATOM   2251  H61   A A  71      10.576  -3.847  13.202  1.00  0.00           H  
ATOM   2252  H62   A A  71       9.450  -3.968  14.512  1.00  0.00           H  
ATOM   2253  H8    A A  71       8.093  -0.918  18.068  1.00  0.00           H  
ATOM   2254  P     U A  72       6.046   4.133  16.084  1.00  0.00           P  
ATOM   2255  OP2   U A  72       5.182   2.922  16.006  1.00  0.00           O  
ATOM   2256  OP1   U A  72       5.431   5.455  16.362  1.00  0.00           O  
ATOM   2257  O5'   U A  72       6.850   4.210  14.709  1.00  0.00           O  
ATOM   2258  C5'   U A  72       7.731   5.307  14.412  1.00  0.00           C  
ATOM   2259  C4'   U A  72       8.589   4.979  13.207  1.00  0.00           C  
ATOM   2260  O4'   U A  72       9.367   3.784  13.487  1.00  0.00           O  
ATOM   2261  C3'   U A  72       7.865   4.628  11.912  1.00  0.00           C  
ATOM   2262  O3'   U A  72       7.446   5.768  11.173  1.00  0.00           O  
ATOM   2263  C1'   U A  72       9.590   3.074  12.293  1.00  0.00           C  
ATOM   2264  C2'   U A  72       8.939   3.863  11.156  1.00  0.00           C  
ATOM   2265  O2'   U A  72       9.906   4.706  10.559  1.00  0.00           O  
ATOM   2266  N1    U A  72       8.998   1.732  12.427  1.00  0.00           N  
ATOM   2267  C2    U A  72       9.427   0.753  11.541  1.00  0.00           C  
ATOM   2268  O2    U A  72      10.290   0.950  10.699  1.00  0.00           O  
ATOM   2269  N3    U A  72       8.811  -0.464  11.679  1.00  0.00           N  
ATOM   2270  C4    U A  72       7.838  -0.803  12.592  1.00  0.00           C  
ATOM   2271  O4    U A  72       7.357  -1.936  12.567  1.00  0.00           O  
ATOM   2272  C5    U A  72       7.462   0.251  13.484  1.00  0.00           C  
ATOM   2273  C6    U A  72       8.040   1.452  13.376  1.00  0.00           C  
ATOM   2274  H5'   U A  72       8.376   5.519  15.277  1.00  0.00           H  
ATOM   2275 H5''   U A  72       7.148   6.218  14.214  1.00  0.00           H  
ATOM   2276  H4'   U A  72       9.179   5.892  13.040  1.00  0.00           H  
ATOM   2277  H3'   U A  72       6.928   4.073  12.067  1.00  0.00           H  
ATOM   2278  H1'   U A  72      10.647   2.940  12.024  1.00  0.00           H  
ATOM   2279  H2'   U A  72       8.533   3.275  10.321  1.00  0.00           H  
ATOM   2280 HO2'   U A  72      10.562   4.151  10.047  1.00  0.00           H  
ATOM   2281  H3    U A  72       9.098  -1.184  11.046  1.00  0.00           H  
ATOM   2282  H5    U A  72       6.698   0.074  14.256  1.00  0.00           H  
ATOM   2283  H6    U A  72       7.737   2.248  14.072  1.00  0.00           H  
ATOM   2284  P     U A  73       5.970   5.798  10.539  1.00  0.00           P  
ATOM   2285  OP2   U A  73       5.056   5.087  11.472  1.00  0.00           O  
ATOM   2286  OP1   U A  73       5.681   7.205  10.164  1.00  0.00           O  
ATOM   2287  O5'   U A  73       6.103   4.917   9.216  1.00  0.00           O  
ATOM   2288  C5'   U A  73       6.914   5.362   8.108  1.00  0.00           C  
ATOM   2289  C4'   U A  73       7.231   4.211   7.180  1.00  0.00           C  
ATOM   2290  O4'   U A  73       7.911   3.168   7.932  1.00  0.00           O  
ATOM   2291  C3'   U A  73       6.062   3.472   6.547  1.00  0.00           C  
ATOM   2292  O3'   U A  73       5.517   4.128   5.403  1.00  0.00           O  
ATOM   2293  C1'   U A  73       7.563   1.898   7.437  1.00  0.00           C  
ATOM   2294  C2'   U A  73       6.700   2.133   6.198  1.00  0.00           C  
ATOM   2295  O2'   U A  73       7.530   2.186   5.054  1.00  0.00           O  
ATOM   2296  N1    U A  73       6.807   1.183   8.479  1.00  0.00           N  
ATOM   2297  C2    U A  73       6.644  -0.186   8.325  1.00  0.00           C  
ATOM   2298  O2    U A  73       7.124  -0.812   7.391  1.00  0.00           O  
ATOM   2299  N3    U A  73       5.896  -0.795   9.305  1.00  0.00           N  
ATOM   2300  C4    U A  73       5.308  -0.192  10.401  1.00  0.00           C  
ATOM   2301  O4    U A  73       4.641  -0.872  11.182  1.00  0.00           O  
ATOM   2302  C5    U A  73       5.537   1.219  10.499  1.00  0.00           C  
ATOM   2303  C6    U A  73       6.261   1.843   9.563  1.00  0.00           C  
ATOM   2304  H5'   U A  73       7.851   5.802   8.477  1.00  0.00           H  
ATOM   2305 H5''   U A  73       6.387   6.149   7.546  1.00  0.00           H  
ATOM   2306  H4'   U A  73       7.825   4.669   6.375  1.00  0.00           H  
ATOM   2307  H3'   U A  73       5.191   3.373   7.211  1.00  0.00           H  
ATOM   2308  H1'   U A  73       8.395   1.249   7.128  1.00  0.00           H  
ATOM   2309  H2'   U A  73       5.957   1.359   5.960  1.00  0.00           H  
ATOM   2310 HO2'   U A  73       7.885   1.272   4.856  1.00  0.00           H  
ATOM   2311  H3    U A  73       5.759  -1.782   9.215  1.00  0.00           H  
ATOM   2312  H5    U A  73       5.116   1.790  11.341  1.00  0.00           H  
ATOM   2313  H6    U A  73       6.425   2.927   9.658  1.00  0.00           H  
ATOM   2314  P     A A  74       3.930   4.341   5.271  1.00  0.00           P  
ATOM   2315  OP2   A A  74       3.463   5.076   6.473  1.00  0.00           O  
ATOM   2316  OP1   A A  74       3.650   4.890   3.920  1.00  0.00           O  
ATOM   2317  O5'   A A  74       3.337   2.864   5.336  1.00  0.00           O  
ATOM   2318  C5'   A A  74       3.662   1.903   4.341  1.00  0.00           C  
ATOM   2319  C4'   A A  74       3.230   0.526   4.744  1.00  0.00           C  
ATOM   2320  O4'   A A  74       3.767   0.197   6.055  1.00  0.00           O  
ATOM   2321  C3'   A A  74       1.734   0.408   4.937  1.00  0.00           C  
ATOM   2322  O3'   A A  74       1.080   0.262   3.690  1.00  0.00           O  
ATOM   2323  C1'   A A  74       2.830  -0.568   6.778  1.00  0.00           C  
ATOM   2324  C2'   A A  74       1.627  -0.796   5.860  1.00  0.00           C  
ATOM   2325  O2'   A A  74       1.812  -2.015   5.161  1.00  0.00           O  
ATOM   2326  N1    A A  74       0.677  -0.848  11.456  1.00  0.00           N  
ATOM   2327  C2    A A  74       0.807  -1.741  10.470  1.00  0.00           C  
ATOM   2328  N3    A A  74       1.374  -1.601   9.270  1.00  0.00           N  
ATOM   2329  C4    A A  74       1.858  -0.361   9.116  1.00  0.00           C  
ATOM   2330  C5    A A  74       1.806   0.669  10.038  1.00  0.00           C  
ATOM   2331  C6    A A  74       1.175   0.395  11.271  1.00  0.00           C  
ATOM   2332  N6    A A  74       1.042   1.290  12.258  1.00  0.00           N  
ATOM   2333  N7    A A  74       2.413   1.810   9.532  1.00  0.00           N  
ATOM   2334  C8    A A  74       2.808   1.454   8.334  1.00  0.00           C  
ATOM   2335  N9    A A  74       2.512   0.149   8.016  1.00  0.00           N  
ATOM   2336  H5'   A A  74       4.632   1.905   4.199  1.00  0.00           H  
ATOM   2337 H5''   A A  74       3.216   2.146   3.504  1.00  0.00           H  
ATOM   2338  H4'   A A  74       3.587  -0.117   3.927  1.00  0.00           H  
ATOM   2339  H3'   A A  74       1.274   1.300   5.388  1.00  0.00           H  
ATOM   2340  H1'   A A  74       3.191  -1.560   7.085  1.00  0.00           H  
ATOM   2341  H2'   A A  74       0.639  -0.882   6.333  1.00  0.00           H  
ATOM   2342 HO2'   A A  74       1.700  -2.783   5.792  1.00  0.00           H  
ATOM   2343  H2    A A  74       0.386  -2.734  10.678  1.00  0.00           H  
ATOM   2344  H61   A A  74       0.583   1.032  13.110  1.00  0.00           H  
ATOM   2345  H62   A A  74       1.401   2.215  12.146  1.00  0.00           H  
ATOM   2346  H8    A A  74       3.335   2.133   7.647  1.00  0.00           H  
ATOM   2347  P     G A  75      -0.274   1.076   3.408  1.00  0.00           P  
ATOM   2348  OP2   G A  75      -0.189   2.417   4.034  1.00  0.00           O  
ATOM   2349  OP1   G A  75      -0.601   0.953   1.968  1.00  0.00           O  
ATOM   2350  O5'   G A  75      -1.352   0.271   4.239  1.00  0.00           O  
ATOM   2351  C5'   G A  75      -1.630  -1.089   3.917  1.00  0.00           C  
ATOM   2352  C4'   G A  75      -2.463  -1.719   5.012  1.00  0.00           C  
ATOM   2353  O4'   G A  75      -1.696  -1.730   6.247  1.00  0.00           O  
ATOM   2354  C3'   G A  75      -3.746  -1.028   5.455  1.00  0.00           C  
ATOM   2355  O3'   G A  75      -4.855  -1.256   4.582  1.00  0.00           O  
ATOM   2356  C1'   G A  75      -2.564  -1.788   7.349  1.00  0.00           C  
ATOM   2357  C2'   G A  75      -3.986  -1.707   6.794  1.00  0.00           C  
ATOM   2358  O2'   G A  75      -4.478  -3.022   6.620  1.00  0.00           O  
ATOM   2359  N1    G A  75      -3.159   0.176  11.999  1.00  0.00           N  
ATOM   2360  C2    G A  75      -3.654  -0.995  11.478  1.00  0.00           C  
ATOM   2361  N2    G A  75      -4.413  -1.740  12.304  1.00  0.00           N  
ATOM   2362  N3    G A  75      -3.424  -1.409  10.238  1.00  0.00           N  
ATOM   2363  C4    G A  75      -2.648  -0.538   9.551  1.00  0.00           C  
ATOM   2364  C5    G A  75      -2.107   0.656   9.980  1.00  0.00           C  
ATOM   2365  C6    G A  75      -2.362   1.085  11.312  1.00  0.00           C  
ATOM   2366  O6    G A  75      -1.974   2.116  11.879  1.00  0.00           O  
ATOM   2367  N7    G A  75      -1.371   1.256   8.967  1.00  0.00           N  
ATOM   2368  C8    G A  75      -1.475   0.432   7.955  1.00  0.00           C  
ATOM   2369  N9    G A  75      -2.238  -0.677   8.239  1.00  0.00           N  
ATOM   2370  H5'   G A  75      -0.692  -1.648   3.793  1.00  0.00           H  
ATOM   2371 H5''   G A  75      -2.168  -1.146   2.959  1.00  0.00           H  
ATOM   2372  H4'   G A  75      -2.724  -2.710   4.615  1.00  0.00           H  
ATOM   2373  H3'   G A  75      -3.674   0.070   5.474  1.00  0.00           H  
ATOM   2374  H1'   G A  75      -2.510  -2.704   7.955  1.00  0.00           H  
ATOM   2375  H2'   G A  75      -4.740  -1.189   7.404  1.00  0.00           H  
ATOM   2376 HO2'   G A  75      -4.660  -3.432   7.514  1.00  0.00           H  
ATOM   2377  H1    G A  75      -3.389   0.395  12.947  1.00  0.00           H  
ATOM   2378  H22   G A  75      -4.802  -2.604  11.982  1.00  0.00           H  
ATOM   2379  H21   G A  75      -4.589  -1.431  13.238  1.00  0.00           H  
ATOM   2380  H8    G A  75      -1.002   0.610   6.977  1.00  0.00           H  
ATOM   2381  P     C A  76      -5.915  -0.065   4.302  1.00  0.00           P  
ATOM   2382  OP2   C A  76      -5.189   1.235   4.361  1.00  0.00           O  
ATOM   2383  OP1   C A  76      -6.665  -0.430   3.072  1.00  0.00           O  
ATOM   2384  O5'   C A  76      -6.930  -0.125   5.528  1.00  0.00           O  
ATOM   2385  C5'   C A  76      -7.787  -1.258   5.708  1.00  0.00           C  
ATOM   2386  C4'   C A  76      -8.259  -1.342   7.137  1.00  0.00           C  
ATOM   2387  O4'   C A  76      -7.121  -1.341   8.037  1.00  0.00           O  
ATOM   2388  C3'   C A  76      -9.095  -0.178   7.639  1.00  0.00           C  
ATOM   2389  O3'   C A  76     -10.444  -0.271   7.213  1.00  0.00           O  
ATOM   2390  C1'   C A  76      -7.469  -0.709   9.248  1.00  0.00           C  
ATOM   2391  C2'   C A  76      -8.939  -0.311   9.146  1.00  0.00           C  
ATOM   2392  O2'   C A  76      -9.715  -1.351   9.707  1.00  0.00           O  
ATOM   2393  N1    C A  76      -6.589   0.458   9.454  1.00  0.00           N  
ATOM   2394  C2    C A  76      -6.453   0.975  10.754  1.00  0.00           C  
ATOM   2395  O2    C A  76      -7.066   0.425  11.693  1.00  0.00           O  
ATOM   2396  N3    C A  76      -5.660   2.053  10.955  1.00  0.00           N  
ATOM   2397  C4    C A  76      -5.016   2.607   9.926  1.00  0.00           C  
ATOM   2398  N4    C A  76      -4.249   3.668  10.171  1.00  0.00           N  
ATOM   2399  C5    C A  76      -5.131   2.100   8.601  1.00  0.00           C  
ATOM   2400  C6    C A  76      -5.920   1.037   8.412  1.00  0.00           C  
ATOM   2401  H5'   C A  76      -7.253  -2.182   5.442  1.00  0.00           H  
ATOM   2402 H5''   C A  76      -8.656  -1.184   5.037  1.00  0.00           H  
ATOM   2403  H4'   C A  76      -8.869  -2.257   7.165  1.00  0.00           H  
ATOM   2404  H3'   C A  76      -8.765   0.800   7.255  1.00  0.00           H  
ATOM   2405  H1'   C A  76      -7.371  -1.346  10.139  1.00  0.00           H  
ATOM   2406  H2'   C A  76      -9.263   0.590   9.687  1.00  0.00           H  
ATOM   2407 HO2'   C A  76     -10.535  -1.493   9.152  1.00  0.00           H  
ATOM   2408  H42   C A  76      -3.752   4.110   9.424  1.00  0.00           H  
ATOM   2409  H41   C A  76      -4.170   4.022  11.102  1.00  0.00           H  
ATOM   2410  H5    C A  76      -4.591   2.567   7.763  1.00  0.00           H  
ATOM   2411  H6    C A  76      -6.032   0.617   7.401  1.00  0.00           H  
ATOM   2412  P     U A  77     -11.275   1.060   6.864  1.00  0.00           P  
ATOM   2413  OP2   U A  77     -10.464   1.874   5.925  1.00  0.00           O  
ATOM   2414  OP1   U A  77     -12.653   0.656   6.484  1.00  0.00           O  
ATOM   2415  O5'   U A  77     -11.355   1.839   8.251  1.00  0.00           O  
ATOM   2416  C5'   U A  77     -12.083   1.306   9.346  1.00  0.00           C  
ATOM   2417  C4'   U A  77     -11.867   2.111  10.604  1.00  0.00           C  
ATOM   2418  O4'   U A  77     -10.452   2.166  10.904  1.00  0.00           O  
ATOM   2419  C3'   U A  77     -12.257   3.580  10.535  1.00  0.00           C  
ATOM   2420  O3'   U A  77     -13.648   3.792  10.696  1.00  0.00           O  
ATOM   2421  C1'   U A  77     -10.143   3.387  11.541  1.00  0.00           C  
ATOM   2422  C2'   U A  77     -11.433   4.186  11.655  1.00  0.00           C  
ATOM   2423  O2'   U A  77     -12.024   3.936  12.922  1.00  0.00           O  
ATOM   2424  N1    U A  77      -9.109   4.096  10.749  1.00  0.00           N  
ATOM   2425  C2    U A  77      -8.422   5.117  11.379  1.00  0.00           C  
ATOM   2426  O2    U A  77      -8.629   5.445  12.534  1.00  0.00           O  
ATOM   2427  N3    U A  77      -7.474   5.744  10.608  1.00  0.00           N  
ATOM   2428  C4    U A  77      -7.150   5.465   9.297  1.00  0.00           C  
ATOM   2429  O4    U A  77      -6.272   6.123   8.738  1.00  0.00           O  
ATOM   2430  C5    U A  77      -7.902   4.398   8.710  1.00  0.00           C  
ATOM   2431  C6    U A  77      -8.830   3.769   9.439  1.00  0.00           C  
ATOM   2432  H5'   U A  77     -11.793   0.383   9.505  1.00  0.00           H  
ATOM   2433 H5''   U A  77     -13.038   1.308   9.127  1.00  0.00           H  
ATOM   2434  H4'   U A  77     -12.334   1.672  11.344  1.00  0.00           H  
ATOM   2435  H3'   U A  77     -11.959   3.953   9.680  1.00  0.00           H  
ATOM   2436  H1'   U A  77      -9.795   3.205  12.439  1.00  0.00           H  
ATOM   2437  H2'   U A  77     -11.278   5.143  11.510  1.00  0.00           H  
ATOM   2438 HO2'   U A  77     -11.494   4.384  13.615  1.00  0.00           H  
ATOM   2439  H3    U A  77      -6.975   6.471  11.035  1.00  0.00           H  
ATOM   2440  H5    U A  77      -7.737   4.131   7.781  1.00  0.00           H  
ATOM   2441  H6    U A  77      -9.331   3.043   9.014  1.00  0.00           H  
ATOM   2442  P     A A  78     -14.436   4.782   9.705  1.00  0.00           P  
ATOM   2443  OP2   A A  78     -14.081   4.416   8.311  1.00  0.00           O  
ATOM   2444  OP1   A A  78     -15.862   4.807  10.117  1.00  0.00           O  
ATOM   2445  O5'   A A  78     -13.808   6.214  10.014  1.00  0.00           O  
ATOM   2446  C5'   A A  78     -13.894   6.784  11.311  1.00  0.00           C  
ATOM   2447  C4'   A A  78     -12.950   7.949  11.469  1.00  0.00           C  
ATOM   2448  O4'   A A  78     -11.579   7.493  11.337  1.00  0.00           O  
ATOM   2449  C3'   A A  78     -13.069   9.050  10.427  1.00  0.00           C  
ATOM   2450  O3'   A A  78     -14.119   9.962  10.700  1.00  0.00           O  
ATOM   2451  C1'   A A  78     -10.811   8.440  10.640  1.00  0.00           C  
ATOM   2452  C2'   A A  78     -11.684   9.682  10.473  1.00  0.00           C  
ATOM   2453  O2'   A A  78     -11.537  10.517  11.612  1.00  0.00           O  
ATOM   2454  N1    A A  78      -7.888   8.916   6.424  1.00  0.00           N  
ATOM   2455  C2    A A  78      -8.024   9.678   7.516  1.00  0.00           C  
ATOM   2456  N3    A A  78      -8.805   9.495   8.578  1.00  0.00           N  
ATOM   2457  C4    A A  78      -9.521   8.364   8.451  1.00  0.00           C  
ATOM   2458  C5    A A  78      -9.491   7.479   7.390  1.00  0.00           C  
ATOM   2459  C6    A A  78      -8.622   7.786   6.328  1.00  0.00           C  
ATOM   2460  N6    A A  78      -8.487   7.027   5.239  1.00  0.00           N  
ATOM   2461  N7    A A  78     -10.365   6.422   7.607  1.00  0.00           N  
ATOM   2462  C8    A A  78     -10.895   6.688   8.775  1.00  0.00           C  
ATOM   2463  N9    A A  78     -10.430   7.849   9.344  1.00  0.00           N  
ATOM   2464  H5'   A A  78     -13.671   6.099  11.977  1.00  0.00           H  
ATOM   2465 H5''   A A  78     -14.811   7.092  11.465  1.00  0.00           H  
ATOM   2466  H4'   A A  78     -13.071   8.337  12.360  1.00  0.00           H  
ATOM   2467  H3'   A A  78     -13.212   8.645   9.545  1.00  0.00           H  
ATOM   2468  H1'   A A  78     -10.003   8.675  11.142  1.00  0.00           H  
ATOM   2469  H2'   A A  78     -11.480  10.161   9.642  1.00  0.00           H  
ATOM   2470 HO2'   A A  78     -11.403   9.955  12.403  1.00  0.00           H  
ATOM   2471  H2    A A  78      -7.469  10.487   7.536  1.00  0.00           H  
ATOM   2472  H61   A A  78      -7.864   7.293   4.530  1.00  0.00           H  
ATOM   2473  H62   A A  78      -9.009   6.202   5.148  1.00  0.00           H  
ATOM   2474  H8    A A  78     -11.563   6.112   9.204  1.00  0.00           H  
ATOM   2475  P     A A  79     -14.528  11.055   9.604  1.00  0.00           P  
ATOM   2476  OP2   A A  79     -13.730  10.733   8.394  1.00  0.00           O  
ATOM   2477  OP1   A A  79     -16.010  11.027   9.535  1.00  0.00           O  
ATOM   2478  O5'   A A  79     -14.084  12.497  10.117  1.00  0.00           O  
ATOM   2479  C5'   A A  79     -14.874  13.211  11.055  1.00  0.00           C  
ATOM   2480  C4'   A A  79     -14.099  14.341  11.686  1.00  0.00           C  
ATOM   2481  O4'   A A  79     -12.863  13.843  12.262  1.00  0.00           O  
ATOM   2482  C3'   A A  79     -13.648  15.448  10.745  1.00  0.00           C  
ATOM   2483  O3'   A A  79     -14.647  16.429  10.523  1.00  0.00           O  
ATOM   2484  C1'   A A  79     -11.810  14.764  12.053  1.00  0.00           C  
ATOM   2485  C2'   A A  79     -12.440  16.020  11.464  1.00  0.00           C  
ATOM   2486  O2'   A A  79     -12.832  16.879  12.526  1.00  0.00           O  
ATOM   2487  N1    A A  79      -6.915  14.728  10.444  1.00  0.00           N  
ATOM   2488  C2    A A  79      -7.554  15.458  11.366  1.00  0.00           C  
ATOM   2489  N3    A A  79      -8.832  15.416  11.735  1.00  0.00           N  
ATOM   2490  C4    A A  79      -9.499  14.483  11.033  1.00  0.00           C  
ATOM   2491  C5    A A  79      -8.980  13.655  10.054  1.00  0.00           C  
ATOM   2492  C6    A A  79      -7.613  13.799   9.756  1.00  0.00           C  
ATOM   2493  N6    A A  79      -6.976  13.071   8.836  1.00  0.00           N  
ATOM   2494  N7    A A  79      -9.965  12.817   9.548  1.00  0.00           N  
ATOM   2495  C8    A A  79     -11.038  13.151  10.221  1.00  0.00           C  
ATOM   2496  N9    A A  79     -10.828  14.153  11.137  1.00  0.00           N  
ATOM   2497  H5'   A A  79     -15.171  12.596  11.759  1.00  0.00           H  
ATOM   2498 H5''   A A  79     -15.660  13.578  10.600  1.00  0.00           H  
ATOM   2499  H4'   A A  79     -14.647  14.734  12.397  1.00  0.00           H  
ATOM   2500  H3'   A A  79     -13.375  15.068   9.883  1.00  0.00           H  
ATOM   2501  H1'   A A  79     -11.371  14.986  12.901  1.00  0.00           H  
ATOM   2502  H2'   A A  79     -11.830  16.468  10.841  1.00  0.00           H  
ATOM   2503 HO2'   A A  79     -12.030  17.228  12.965  1.00  0.00           H  
ATOM   2504  H2    A A  79      -7.002  16.118  11.837  1.00  0.00           H  
ATOM   2505  H61   A A  79      -6.020  13.217   8.673  1.00  0.00           H  
ATOM   2506  H62   A A  79      -7.462  12.391   8.325  1.00  0.00           H  
ATOM   2507  H8    A A  79     -11.910  12.725  10.083  1.00  0.00           H  
ATOM   2508  P     U A  80     -14.787  17.129   9.083  1.00  0.00           P  
ATOM   2509  OP2   U A  80     -14.912  16.058   8.062  1.00  0.00           O  
ATOM   2510  OP1   U A  80     -15.835  18.176   9.181  1.00  0.00           O  
ATOM   2511  O5'   U A  80     -13.384  17.853   8.870  1.00  0.00           O  
ATOM   2512  C5'   U A  80     -13.012  18.971   9.662  1.00  0.00           C  
ATOM   2513  C4'   U A  80     -11.556  19.334   9.467  1.00  0.00           C  
ATOM   2514  O4'   U A  80     -10.716  18.199   9.818  1.00  0.00           O  
ATOM   2515  C3'   U A  80     -11.100  19.678   8.056  1.00  0.00           C  
ATOM   2516  O3'   U A  80     -11.424  21.012   7.684  1.00  0.00           O  
ATOM   2517  C1'   U A  80      -9.541  18.221   9.047  1.00  0.00           C  
ATOM   2518  C2'   U A  80      -9.597  19.471   8.169  1.00  0.00           C  
ATOM   2519  O2'   U A  80      -8.955  20.525   8.854  1.00  0.00           O  
ATOM   2520  N1    U A  80      -9.495  16.998   8.226  1.00  0.00           N  
ATOM   2521  C2    U A  80      -8.265  16.615   7.707  1.00  0.00           C  
ATOM   2522  O2    U A  80      -7.226  17.218   7.934  1.00  0.00           O  
ATOM   2523  N3    U A  80      -8.294  15.497   6.911  1.00  0.00           N  
ATOM   2524  C4    U A  80      -9.392  14.734   6.590  1.00  0.00           C  
ATOM   2525  O4    U A  80      -9.253  13.756   5.857  1.00  0.00           O  
ATOM   2526  C5    U A  80     -10.620  15.178   7.175  1.00  0.00           C  
ATOM   2527  C6    U A  80     -10.630  16.263   7.955  1.00  0.00           C  
ATOM   2528  H5'   U A  80     -13.164  18.757  10.606  1.00  0.00           H  
ATOM   2529 H5''   U A  80     -13.568  19.738   9.413  1.00  0.00           H  
ATOM   2530  H4'   U A  80     -11.414  20.226  10.095  1.00  0.00           H  
ATOM   2531  H3'   U A  80     -11.582  19.070   7.276  1.00  0.00           H  
ATOM   2532  H1'   U A  80      -8.601  18.272   9.616  1.00  0.00           H  
ATOM   2533  H2'   U A  80      -9.100  19.427   7.190  1.00  0.00           H  
ATOM   2534 HO2'   U A  80      -7.967  20.369   8.858  1.00  0.00           H  
ATOM   2535  H3    U A  80      -7.420  15.206   6.519  1.00  0.00           H  
ATOM   2536  H5    U A  80     -11.555  14.629   6.983  1.00  0.00           H  
ATOM   2537  H6    U A  80     -11.584  16.588   8.396  1.00  0.00           H  
ATOM   2538  P     G A  81     -11.799  21.346   6.153  1.00  0.00           P  
ATOM   2539  OP2   G A  81     -12.638  20.246   5.606  1.00  0.00           O  
ATOM   2540  OP1   G A  81     -12.304  22.750   6.116  1.00  0.00           O  
ATOM   2541  O5'   G A  81     -10.403  21.297   5.387  1.00  0.00           O  
ATOM   2542  C5'   G A  81      -9.352  22.212   5.725  1.00  0.00           C  
ATOM   2543  C4'   G A  81      -8.061  21.788   5.076  1.00  0.00           C  
ATOM   2544  O4'   G A  81      -7.715  20.448   5.519  1.00  0.00           O  
ATOM   2545  C3'   G A  81      -8.059  21.671   3.560  1.00  0.00           C  
ATOM   2546  O3'   G A  81      -7.889  22.945   2.943  1.00  0.00           O  
ATOM   2547  C1'   G A  81      -7.006  19.786   4.503  1.00  0.00           C  
ATOM   2548  C2'   G A  81      -6.857  20.763   3.335  1.00  0.00           C  
ATOM   2549  O2'   G A  81      -5.627  21.442   3.494  1.00  0.00           O  
ATOM   2550  N1    G A  81      -6.823  15.438   1.891  1.00  0.00           N  
ATOM   2551  C2    G A  81      -5.875  16.423   2.012  1.00  0.00           C  
ATOM   2552  N2    G A  81      -4.727  16.213   1.357  1.00  0.00           N  
ATOM   2553  N3    G A  81      -6.043  17.526   2.725  1.00  0.00           N  
ATOM   2554  C4    G A  81      -7.254  17.560   3.327  1.00  0.00           C  
ATOM   2555  C5    G A  81      -8.269  16.630   3.270  1.00  0.00           C  
ATOM   2556  C6    G A  81      -8.079  15.456   2.491  1.00  0.00           C  
ATOM   2557  O6    G A  81      -8.862  14.520   2.296  1.00  0.00           O  
ATOM   2558  N7    G A  81      -9.357  17.041   4.028  1.00  0.00           N  
ATOM   2559  C8    G A  81      -8.992  18.195   4.522  1.00  0.00           C  
ATOM   2560  N9    G A  81      -7.726  18.568   4.139  1.00  0.00           N  
ATOM   2561  H5'   G A  81      -9.222  22.252   6.816  1.00  0.00           H  
ATOM   2562 H5''   G A  81      -9.616  23.228   5.395  1.00  0.00           H  
ATOM   2563  H4'   G A  81      -7.346  22.572   5.363  1.00  0.00           H  
ATOM   2564  H3'   G A  81      -9.006  21.295   3.143  1.00  0.00           H  
ATOM   2565  H1'   G A  81      -5.991  19.477   4.792  1.00  0.00           H  
ATOM   2566  H2'   G A  81      -6.822  20.351   2.316  1.00  0.00           H  
ATOM   2567 HO2'   G A  81      -4.872  20.817   3.295  1.00  0.00           H  
ATOM   2568  H1    G A  81      -6.595  14.644   1.328  1.00  0.00           H  
ATOM   2569  H22   G A  81      -3.993  16.892   1.406  1.00  0.00           H  
ATOM   2570  H21   G A  81      -4.602  15.380   0.819  1.00  0.00           H  
ATOM   2571  H8    G A  81      -9.633  18.803   5.179  1.00  0.00           H  
ATOM   2572  P     A A  82      -8.682  23.300   1.591  1.00  0.00           P  
ATOM   2573  OP2   A A  82     -10.091  22.862   1.756  1.00  0.00           O  
ATOM   2574  OP1   A A  82      -8.388  24.712   1.242  1.00  0.00           O  
ATOM   2575  O5'   A A  82      -8.003  22.368   0.490  1.00  0.00           O  
ATOM   2576  C5'   A A  82      -6.630  22.514   0.159  1.00  0.00           C  
ATOM   2577  C4'   A A  82      -6.143  21.371  -0.696  1.00  0.00           C  
ATOM   2578  O4'   A A  82      -6.237  20.111   0.043  1.00  0.00           O  
ATOM   2579  C3'   A A  82      -6.938  21.101  -1.964  1.00  0.00           C  
ATOM   2580  O3'   A A  82      -6.583  21.957  -3.036  1.00  0.00           O  
ATOM   2581  C1'   A A  82      -6.492  19.069  -0.848  1.00  0.00           C  
ATOM   2582  C2'   A A  82      -6.522  19.672  -2.253  1.00  0.00           C  
ATOM   2583  O2'   A A  82      -5.214  19.618  -2.803  1.00  0.00           O  
ATOM   2584  N1    A A  82      -9.719  15.136  -1.669  1.00  0.00           N  
ATOM   2585  C2    A A  82      -8.530  15.450  -2.198  1.00  0.00           C  
ATOM   2586  N3    A A  82      -7.743  16.492  -1.938  1.00  0.00           N  
ATOM   2587  C4    A A  82      -8.296  17.285  -1.004  1.00  0.00           C  
ATOM   2588  C5    A A  82      -9.509  17.094  -0.369  1.00  0.00           C  
ATOM   2589  C6    A A  82     -10.247  15.954  -0.732  1.00  0.00           C  
ATOM   2590  N6    A A  82     -11.433  15.640  -0.206  1.00  0.00           N  
ATOM   2591  N7    A A  82      -9.755  18.117   0.537  1.00  0.00           N  
ATOM   2592  C8    A A  82      -8.702  18.890   0.432  1.00  0.00           C  
ATOM   2593  N9    A A  82      -7.779  18.446  -0.483  1.00  0.00           N  
ATOM   2594  H5'   A A  82      -6.103  22.542   0.985  1.00  0.00           H  
ATOM   2595 H5''   A A  82      -6.505  23.354  -0.328  1.00  0.00           H  
ATOM   2596  H4'   A A  82      -5.205  21.529  -0.932  1.00  0.00           H  
ATOM   2597  H3'   A A  82      -7.896  21.134  -1.757  1.00  0.00           H  
ATOM   2598  H1'   A A  82      -5.778  18.398  -0.796  1.00  0.00           H  
ATOM   2599  H2'   A A  82      -7.175  19.215  -2.823  1.00  0.00           H  
ATOM   2600 HO2'   A A  82      -5.001  18.688  -3.027  1.00  0.00           H  
ATOM   2601  H2    A A  82      -8.191  14.825  -2.873  1.00  0.00           H  
ATOM   2602  H61   A A  82     -11.901  14.830  -0.499  1.00  0.00           H  
ATOM   2603  H62   A A  82     -11.835  16.218   0.476  1.00  0.00           H  
ATOM   2604  H8    A A  82      -8.585  19.709   0.957  1.00  0.00           H  
ATOM   2605  P     A A  83      -7.725  22.674  -3.910  1.00  0.00           P  
ATOM   2606  OP2   A A  83      -8.822  23.075  -2.994  1.00  0.00           O  
ATOM   2607  OP1   A A  83      -7.075  23.694  -4.770  1.00  0.00           O  
ATOM   2608  O5'   A A  83      -8.273  21.512  -4.853  1.00  0.00           O  
ATOM   2609  C5'   A A  83      -7.443  20.924  -5.844  1.00  0.00           C  
ATOM   2610  C4'   A A  83      -8.084  19.701  -6.451  1.00  0.00           C  
ATOM   2611  O4'   A A  83      -8.228  18.669  -5.444  1.00  0.00           O  
ATOM   2612  C3'   A A  83      -9.496  19.884  -6.986  1.00  0.00           C  
ATOM   2613  O3'   A A  83      -9.526  20.403  -8.304  1.00  0.00           O  
ATOM   2614  C1'   A A  83      -9.429  17.965  -5.626  1.00  0.00           C  
ATOM   2615  C2'   A A  83     -10.064  18.481  -6.911  1.00  0.00           C  
ATOM   2616  O2'   A A  83      -9.615  17.685  -7.998  1.00  0.00           O  
ATOM   2617  N1    A A  83     -13.598  16.466  -2.995  1.00  0.00           N  
ATOM   2618  C2    A A  83     -13.032  16.010  -4.120  1.00  0.00           C  
ATOM   2619  N3    A A  83     -11.944  16.449  -4.751  1.00  0.00           N  
ATOM   2620  C4    A A  83     -11.406  17.495  -4.099  1.00  0.00           C  
ATOM   2621  C5    A A  83     -11.873  18.074  -2.934  1.00  0.00           C  
ATOM   2622  C6    A A  83     -13.032  17.517  -2.365  1.00  0.00           C  
ATOM   2623  N6    A A  83     -13.598  17.971  -1.244  1.00  0.00           N  
ATOM   2624  N7    A A  83     -11.061  19.134  -2.553  1.00  0.00           N  
ATOM   2625  C8    A A  83     -10.136  19.170  -3.481  1.00  0.00           C  
ATOM   2626  N9    A A  83     -10.284  18.207  -4.448  1.00  0.00           N  
ATOM   2627  H5'   A A  83      -6.590  20.668  -5.435  1.00  0.00           H  
ATOM   2628 H5''   A A  83      -7.273  21.581  -6.551  1.00  0.00           H  
ATOM   2629  H4'   A A  83      -7.509  19.365  -7.170  1.00  0.00           H  
ATOM   2630  H3'   A A  83      -9.998  20.466  -6.376  1.00  0.00           H  
ATOM   2631  H1'   A A  83      -9.254  17.004  -5.712  1.00  0.00           H  
ATOM   2632  H2'   A A  83     -11.042  18.492  -6.848  1.00  0.00           H  
ATOM   2633 HO2'   A A  83     -10.034  16.801  -7.940  1.00  0.00           H  
ATOM   2634  H2    A A  83     -13.481  15.246  -4.538  1.00  0.00           H  
ATOM   2635  H61   A A  83     -14.406  17.541  -0.895  1.00  0.00           H  
ATOM   2636  H62   A A  83     -13.204  18.732  -0.769  1.00  0.00           H  
ATOM   2637  H8    A A  83      -9.407  19.826  -3.485  1.00  0.00           H  
ATOM   2638  P     G A  84     -10.531  21.600  -8.679  1.00  0.00           P  
ATOM   2639  OP2   G A  84     -10.570  22.543  -7.532  1.00  0.00           O  
ATOM   2640  OP1   G A  84     -10.168  22.101 -10.029  1.00  0.00           O  
ATOM   2641  O5'   G A  84     -11.955  20.892  -8.783  1.00  0.00           O  
ATOM   2642  C5'   G A  84     -12.179  19.839  -9.709  1.00  0.00           C  
ATOM   2643  C4'   G A  84     -13.381  19.011  -9.326  1.00  0.00           C  
ATOM   2644  O4'   G A  84     -13.226  18.463  -7.997  1.00  0.00           O  
ATOM   2645  C3'   G A  84     -14.695  19.766  -9.191  1.00  0.00           C  
ATOM   2646  O3'   G A  84     -15.288  20.073 -10.441  1.00  0.00           O  
ATOM   2647  C1'   G A  84     -14.477  18.249  -7.399  1.00  0.00           C  
ATOM   2648  C2'   G A  84     -15.522  18.765  -8.395  1.00  0.00           C  
ATOM   2649  O2'   G A  84     -15.957  17.690  -9.214  1.00  0.00           O  
ATOM   2650  N1    G A  84     -16.554  18.692  -2.773  1.00  0.00           N  
ATOM   2651  C2    G A  84     -16.818  17.780  -3.766  1.00  0.00           C  
ATOM   2652  N2    G A  84     -17.758  16.861  -3.496  1.00  0.00           N  
ATOM   2653  N3    G A  84     -16.205  17.766  -4.938  1.00  0.00           N  
ATOM   2654  C4    G A  84     -15.292  18.755  -5.042  1.00  0.00           C  
ATOM   2655  C5    G A  84     -14.953  19.715  -4.112  1.00  0.00           C  
ATOM   2656  C6    G A  84     -15.618  19.718  -2.859  1.00  0.00           C  
ATOM   2657  O6    G A  84     -15.459  20.487  -1.904  1.00  0.00           O  
ATOM   2658  N7    G A  84     -13.963  20.552  -4.607  1.00  0.00           N  
ATOM   2659  C8    G A  84     -13.723  20.095  -5.806  1.00  0.00           C  
ATOM   2660  N9    G A  84     -14.494  19.006  -6.134  1.00  0.00           N  
ATOM   2661  H5'   G A  84     -11.388  19.262  -9.735  1.00  0.00           H  
ATOM   2662 H5''   G A  84     -12.324  20.222 -10.599  1.00  0.00           H  
ATOM   2663  H4'   G A  84     -13.468  18.268  -9.959  1.00  0.00           H  
ATOM   2664  H3'   G A  84     -14.548  20.574  -8.657  1.00  0.00           H  
ATOM   2665  H1'   G A  84     -14.643  17.301  -7.214  1.00  0.00           H  
ATOM   2666  H2'   G A  84     -16.272  19.201  -7.939  1.00  0.00           H  
ATOM   2667 HO2'   G A  84     -16.471  17.060  -8.666  1.00  0.00           H  
ATOM   2668  H1    G A  84     -17.064  18.616  -1.939  1.00  0.00           H  
ATOM   2669  H22   G A  84     -17.988  16.185  -4.167  1.00  0.00           H  
ATOM   2670  H21   G A  84     -18.216  16.865  -2.630  1.00  0.00           H  
ATOM   2671  H8    G A  84     -13.059  20.489  -6.409  1.00  0.00           H  
ATOM   2672  P     A A  85     -16.062  21.466 -10.647  1.00  0.00           P  
ATOM   2673  OP2   A A  85     -15.319  22.518  -9.909  1.00  0.00           O  
ATOM   2674  OP1   A A  85     -16.327  21.636 -12.098  1.00  0.00           O  
ATOM   2675  O5'   A A  85     -17.459  21.244  -9.913  1.00  0.00           O  
ATOM   2676  C5'   A A  85     -18.373  22.316  -9.746  1.00  0.00           C  
ATOM   2677  C4'   A A  85     -19.802  21.832  -9.749  1.00  0.00           C  
ATOM   2678  O4'   A A  85     -20.115  21.217 -11.016  1.00  0.00           O  
ATOM   2679  C3'   A A  85     -20.139  20.743  -8.743  1.00  0.00           C  
ATOM   2680  O3'   A A  85     -20.335  21.241  -7.430  1.00  0.00           O  
ATOM   2681  C1'   A A  85     -21.071  20.201 -10.831  1.00  0.00           C  
ATOM   2682  C2'   A A  85     -21.402  20.144  -9.342  1.00  0.00           C  
ATOM   2683  O2'   A A  85     -22.533  20.962  -9.083  1.00  0.00           O  
ATOM   2684  N1    A A  85     -22.021  15.274 -12.004  1.00  0.00           N  
ATOM   2685  C2    A A  85     -22.805  16.257 -11.540  1.00  0.00           C  
ATOM   2686  N3    A A  85     -22.491  17.519 -11.256  1.00  0.00           N  
ATOM   2687  C4    A A  85     -21.189  17.751 -11.497  1.00  0.00           C  
ATOM   2688  C5    A A  85     -20.261  16.845 -11.974  1.00  0.00           C  
ATOM   2689  C6    A A  85     -20.718  15.541 -12.237  1.00  0.00           C  
ATOM   2690  N6    A A  85     -19.938  14.562 -12.699  1.00  0.00           N  
ATOM   2691  N7    A A  85     -19.013  17.441 -12.100  1.00  0.00           N  
ATOM   2692  C8    A A  85     -19.212  18.674 -11.704  1.00  0.00           C  
ATOM   2693  N9    A A  85     -20.507  18.931 -11.325  1.00  0.00           N  
ATOM   2694  H5'   A A  85     -18.252  22.958 -10.477  1.00  0.00           H  
ATOM   2695 H5''   A A  85     -18.189  22.765  -8.895  1.00  0.00           H  
ATOM   2696  H4'   A A  85     -20.397  22.600  -9.615  1.00  0.00           H  
ATOM   2697  H3'   A A  85     -19.426  20.070  -8.746  1.00  0.00           H  
ATOM   2698  H1'   A A  85     -21.883  20.417 -11.337  1.00  0.00           H  
ATOM   2699  H2'   A A  85     -21.542  19.223  -9.038  1.00  0.00           H  
ATOM   2700 HO2'   A A  85     -23.325  20.547  -9.483  1.00  0.00           H  
ATOM   2701  H2    A A  85     -23.742  16.011 -11.388  1.00  0.00           H  
ATOM   2702  H61   A A  85     -20.315  13.672 -12.863  1.00  0.00           H  
ATOM   2703  H62   A A  85     -18.989  14.732 -12.875  1.00  0.00           H  
ATOM   2704  H8    A A  85     -18.502  19.349 -11.680  1.00  0.00           H  
ATOM   2705  P     G A  86     -19.705  20.461  -6.182  1.00  0.00           P  
ATOM   2706  OP2   G A  86     -18.360  20.009  -6.623  1.00  0.00           O  
ATOM   2707  OP1   G A  86     -19.827  21.382  -5.023  1.00  0.00           O  
ATOM   2708  O5'   G A  86     -20.584  19.168  -5.879  1.00  0.00           O  
ATOM   2709  C5'   G A  86     -21.946  19.286  -5.496  1.00  0.00           C  
ATOM   2710  C4'   G A  86     -22.704  18.005  -5.741  1.00  0.00           C  
ATOM   2711  O4'   G A  86     -22.690  17.668  -7.158  1.00  0.00           O  
ATOM   2712  C3'   G A  86     -22.139  16.758  -5.078  1.00  0.00           C  
ATOM   2713  O3'   G A  86     -22.452  16.674  -3.698  1.00  0.00           O  
ATOM   2714  C1'   G A  86     -22.641  16.282  -7.319  1.00  0.00           C  
ATOM   2715  C2'   G A  86     -22.746  15.654  -5.926  1.00  0.00           C  
ATOM   2716  O2'   G A  86     -24.114  15.450  -5.603  1.00  0.00           O  
ATOM   2717  N1    G A  86     -19.976  12.641  -9.677  1.00  0.00           N  
ATOM   2718  C2    G A  86     -21.238  12.590  -9.137  1.00  0.00           C  
ATOM   2719  N2    G A  86     -21.880  11.416  -9.235  1.00  0.00           N  
ATOM   2720  N3    G A  86     -21.830  13.614  -8.544  1.00  0.00           N  
ATOM   2721  C4    G A  86     -21.046  14.712  -8.532  1.00  0.00           C  
ATOM   2722  C5    G A  86     -19.775  14.869  -9.043  1.00  0.00           C  
ATOM   2723  C6    G A  86     -19.152  13.762  -9.676  1.00  0.00           C  
ATOM   2724  O6    G A  86     -18.030  13.702 -10.192  1.00  0.00           O  
ATOM   2725  N7    G A  86     -19.313  16.159  -8.828  1.00  0.00           N  
ATOM   2726  C8    G A  86     -20.292  16.753  -8.202  1.00  0.00           C  
ATOM   2727  N9    G A  86     -21.374  15.933  -7.990  1.00  0.00           N  
ATOM   2728  H5'   G A  86     -22.363  20.008  -6.012  1.00  0.00           H  
ATOM   2729 H5''   G A  86     -21.993  19.508  -4.542  1.00  0.00           H  
ATOM   2730  H4'   G A  86     -23.632  18.128  -5.448  1.00  0.00           H  
ATOM   2731  H3'   G A  86     -21.166  16.739  -5.187  1.00  0.00           H  
ATOM   2732  H1'   G A  86     -23.395  15.983  -7.869  1.00  0.00           H  
ATOM   2733  H2'   G A  86     -22.230  14.823  -5.859  1.00  0.00           H  
ATOM   2734 HO2'   G A  86     -24.461  14.706  -6.139  1.00  0.00           H  
ATOM   2735  H1    G A  86     -19.627  11.827 -10.096  1.00  0.00           H  
ATOM   2736  H22   G A  86     -22.784  11.320  -8.867  1.00  0.00           H  
ATOM   2737  H21   G A  86     -21.448  10.653  -9.672  1.00  0.00           H  
ATOM   2738  H8    G A  86     -20.258  17.689  -7.913  1.00  0.00           H  
ATOM   2739  P     U A  87     -21.332  16.210  -2.642  1.00  0.00           P  
ATOM   2740  OP2   U A  87     -20.129  17.056  -2.847  1.00  0.00           O  
ATOM   2741  OP1   U A  87     -21.964  16.145  -1.300  1.00  0.00           O  
ATOM   2742  O5'   U A  87     -20.973  14.724  -3.091  1.00  0.00           O  
ATOM   2743  C5'   U A  87     -21.958  13.703  -3.087  1.00  0.00           C  
ATOM   2744  C4'   U A  87     -21.454  12.440  -3.741  1.00  0.00           C  
ATOM   2745  O4'   U A  87     -21.201  12.641  -5.143  1.00  0.00           O  
ATOM   2746  C3'   U A  87     -20.139  11.890  -3.211  1.00  0.00           C  
ATOM   2747  O3'   U A  87     -20.278  11.219  -1.972  1.00  0.00           O  
ATOM   2748  C1'   U A  87     -20.162  11.778  -5.528  1.00  0.00           C  
ATOM   2749  C2'   U A  87     -19.776  10.945  -4.334  1.00  0.00           C  
ATOM   2750  O2'   U A  87     -20.575   9.771  -4.297  1.00  0.00           O  
ATOM   2751  N1    U A  87     -19.022  12.565  -6.058  1.00  0.00           N  
ATOM   2752  C2    U A  87     -18.147  11.914  -6.908  1.00  0.00           C  
ATOM   2753  O2    U A  87     -18.276  10.746  -7.230  1.00  0.00           O  
ATOM   2754  N3    U A  87     -17.108  12.682  -7.373  1.00  0.00           N  
ATOM   2755  C4    U A  87     -16.856  14.006  -7.082  1.00  0.00           C  
ATOM   2756  O4    U A  87     -15.875  14.559  -7.581  1.00  0.00           O  
ATOM   2757  C5    U A  87     -17.803  14.614  -6.197  1.00  0.00           C  
ATOM   2758  C6    U A  87     -18.825  13.890  -5.730  1.00  0.00           C  
ATOM   2759  H5'   U A  87     -22.749  14.019  -3.572  1.00  0.00           H  
ATOM   2760 H5''   U A  87     -22.210  13.504  -2.161  1.00  0.00           H  
ATOM   2761  H4'   U A  87     -22.147  11.755  -3.638  1.00  0.00           H  
ATOM   2762  H3'   U A  87     -19.451  12.582  -3.126  1.00  0.00           H  
ATOM   2763  H1'   U A  87     -20.506  11.190  -6.234  1.00  0.00           H  
ATOM   2764  H2'   U A  87     -18.820  10.732  -4.329  1.00  0.00           H  
ATOM   2765 HO2'   U A  87     -19.994   8.986  -4.382  1.00  0.00           H  
ATOM   2766  H3    U A  87     -16.475  12.240  -7.977  1.00  0.00           H  
ATOM   2767  H5    U A  87     -17.702  15.554  -5.937  1.00  0.00           H  
ATOM   2768  H6    U A  87     -19.458  14.328  -5.125  1.00  0.00           H  
ATOM   2769  P     U A  88     -19.030  11.109  -0.966  1.00  0.00           P  
ATOM   2770  OP2   U A  88     -18.234  12.356  -1.085  1.00  0.00           O  
ATOM   2771  OP1   U A  88     -19.545  10.690   0.363  1.00  0.00           O  
ATOM   2772  O5'   U A  88     -18.162   9.911  -1.558  1.00  0.00           O  
ATOM   2773  C5'   U A  88     -18.694   8.598  -1.643  1.00  0.00           C  
ATOM   2774  C4'   U A  88     -18.000   7.784  -2.707  1.00  0.00           C  
ATOM   2775  O4'   U A  88     -17.994   8.517  -3.938  1.00  0.00           O  
ATOM   2776  C3'   U A  88     -16.531   7.473  -2.463  1.00  0.00           C  
ATOM   2777  O3'   U A  88     -16.335   6.345  -1.629  1.00  0.00           O  
ATOM   2778  C1'   U A  88     -16.795   8.268  -4.656  1.00  0.00           C  
ATOM   2779  C2'   U A  88     -16.014   7.229  -3.864  1.00  0.00           C  
ATOM   2780  O2'   U A  88     -16.367   5.932  -4.324  1.00  0.00           O  
ATOM   2781  N1    U A  88     -16.045   9.537  -4.812  1.00  0.00           N  
ATOM   2782  C2    U A  88     -15.141   9.611  -5.856  1.00  0.00           C  
ATOM   2783  O2    U A  88     -14.945   8.693  -6.633  1.00  0.00           O  
ATOM   2784  N3    U A  88     -14.471  10.805  -5.962  1.00  0.00           N  
ATOM   2785  C4    U A  88     -14.606  11.910  -5.150  1.00  0.00           C  
ATOM   2786  O4    U A  88     -13.927  12.913  -5.376  1.00  0.00           O  
ATOM   2787  C5    U A  88     -15.558  11.762  -4.092  1.00  0.00           C  
ATOM   2788  C6    U A  88     -16.226  10.610  -3.966  1.00  0.00           C  
ATOM   2789  H5'   U A  88     -19.649   8.653  -1.856  1.00  0.00           H  
ATOM   2790 H5''   U A  88     -18.584   8.151  -0.778  1.00  0.00           H  
ATOM   2791  H4'   U A  88     -18.483   6.942  -2.842  1.00  0.00           H  
ATOM   2792  H3'   U A  88     -16.079   8.247  -2.068  1.00  0.00           H  
ATOM   2793  H1'   U A  88     -17.009   7.905  -5.541  1.00  0.00           H  
ATOM   2794  H2'   U A  88     -15.048   7.383  -3.923  1.00  0.00           H  
ATOM   2795 HO2'   U A  88     -15.993   5.798  -5.221  1.00  0.00           H  
ATOM   2796  H3    U A  88     -13.825  10.878  -6.696  1.00  0.00           H  
ATOM   2797  H5    U A  88     -15.719  12.499  -3.466  1.00  0.00           H  
ATOM   2798  H6    U A  88     -16.871  10.533  -3.233  1.00  0.00           H  
ATOM   2799  P     A A  89     -15.108   6.308  -0.592  1.00  0.00           P  
ATOM   2800  OP2   A A  89     -15.147   7.556   0.211  1.00  0.00           O  
ATOM   2801  OP1   A A  89     -15.124   4.992   0.093  1.00  0.00           O  
ATOM   2802  O5'   A A  89     -13.816   6.364  -1.524  1.00  0.00           O  
ATOM   2803  C5'   A A  89     -13.525   5.311  -2.430  1.00  0.00           C  
ATOM   2804  C4'   A A  89     -12.449   5.705  -3.411  1.00  0.00           C  
ATOM   2805  O4'   A A  89     -12.858   6.881  -4.163  1.00  0.00           O  
ATOM   2806  C3'   A A  89     -11.115   6.115  -2.808  1.00  0.00           C  
ATOM   2807  O3'   A A  89     -10.325   5.010  -2.404  1.00  0.00           O  
ATOM   2808  C1'   A A  89     -11.734   7.684  -4.459  1.00  0.00           C  
ATOM   2809  C2'   A A  89     -10.501   6.953  -3.923  1.00  0.00           C  
ATOM   2810  O2'   A A  89      -9.967   6.130  -4.950  1.00  0.00           O  
ATOM   2811  N1    A A  89     -10.273  12.625  -4.418  1.00  0.00           N  
ATOM   2812  C2    A A  89      -9.897  11.581  -5.168  1.00  0.00           C  
ATOM   2813  N3    A A  89     -10.319  10.319  -5.125  1.00  0.00           N  
ATOM   2814  C4    A A  89     -11.250  10.162  -4.168  1.00  0.00           C  
ATOM   2815  C5    A A  89     -11.739  11.138  -3.319  1.00  0.00           C  
ATOM   2816  C6    A A  89     -11.211  12.433  -3.466  1.00  0.00           C  
ATOM   2817  N6    A A  89     -11.585  13.474  -2.719  1.00  0.00           N  
ATOM   2818  N7    A A  89     -12.693  10.609  -2.460  1.00  0.00           N  
ATOM   2819  C8    A A  89     -12.759   9.346  -2.804  1.00  0.00           C  
ATOM   2820  N9    A A  89     -11.913   9.006  -3.831  1.00  0.00           N  
ATOM   2821  H5'   A A  89     -14.339   5.080  -2.925  1.00  0.00           H  
ATOM   2822 H5''   A A  89     -13.226   4.526  -1.925  1.00  0.00           H  
ATOM   2823  H4'   A A  89     -12.301   4.961  -4.032  1.00  0.00           H  
ATOM   2824  H3'   A A  89     -11.276   6.694  -2.034  1.00  0.00           H  
ATOM   2825  H1'   A A  89     -11.652   7.791  -5.430  1.00  0.00           H  
ATOM   2826  H2'   A A  89      -9.833   7.580  -3.575  1.00  0.00           H  
ATOM   2827 HO2'   A A  89      -9.583   6.701  -5.647  1.00  0.00           H  
ATOM   2828  H2    A A  89      -9.213  11.773  -5.844  1.00  0.00           H  
ATOM   2829  H61   A A  89     -11.181  14.355  -2.868  1.00  0.00           H  
ATOM   2830  H62   A A  89     -12.264  13.359  -2.022  1.00  0.00           H  
ATOM   2831  H8    A A  89     -13.357   8.703  -2.368  1.00  0.00           H  
ATOM   2832  P     C A  90      -9.379   5.123  -1.109  1.00  0.00           P  
ATOM   2833  OP2   C A  90     -10.091   5.932  -0.088  1.00  0.00           O  
ATOM   2834  OP1   C A  90      -8.907   3.758  -0.765  1.00  0.00           O  
ATOM   2835  O5'   C A  90      -8.126   5.963  -1.619  1.00  0.00           O  
ATOM   2836  C5'   C A  90      -7.324   5.498  -2.695  1.00  0.00           C  
ATOM   2837  C4'   C A  90      -6.455   6.597  -3.258  1.00  0.00           C  
ATOM   2838  O4'   C A  90      -7.267   7.686  -3.762  1.00  0.00           O  
ATOM   2839  C3'   C A  90      -5.522   7.284  -2.273  1.00  0.00           C  
ATOM   2840  O3'   C A  90      -4.366   6.518  -1.980  1.00  0.00           O  
ATOM   2841  C1'   C A  90      -6.576   8.909  -3.622  1.00  0.00           C  
ATOM   2842  C2'   C A  90      -5.219   8.594  -2.988  1.00  0.00           C  
ATOM   2843  O2'   C A  90      -4.257   8.408  -4.016  1.00  0.00           O  
ATOM   2844  N1    C A  90      -7.389   9.825  -2.786  1.00  0.00           N  
ATOM   2845  C2    C A  90      -7.181  11.204  -2.914  1.00  0.00           C  
ATOM   2846  O2    C A  90      -6.329  11.616  -3.716  1.00  0.00           O  
ATOM   2847  N3    C A  90      -7.910  12.061  -2.163  1.00  0.00           N  
ATOM   2848  C4    C A  90      -8.819  11.593  -1.308  1.00  0.00           C  
ATOM   2849  N4    C A  90      -9.515  12.476  -0.588  1.00  0.00           N  
ATOM   2850  C5    C A  90      -9.055  10.198  -1.154  1.00  0.00           C  
ATOM   2851  C6    C A  90      -8.328   9.359  -1.903  1.00  0.00           C  
ATOM   2852  H5'   C A  90      -7.909   5.158  -3.404  1.00  0.00           H  
ATOM   2853 H5''   C A  90      -6.752   4.770  -2.375  1.00  0.00           H  
ATOM   2854  H4'   C A  90      -5.924   6.225  -3.992  1.00  0.00           H  
ATOM   2855  H3'   C A  90      -5.999   7.477  -1.439  1.00  0.00           H  
ATOM   2856  H1'   C A  90      -6.433   9.312  -4.504  1.00  0.00           H  
ATOM   2857  H2'   C A  90      -4.945   9.291  -2.357  1.00  0.00           H  
ATOM   2858 HO2'   C A  90      -4.087   9.268  -4.454  1.00  0.00           H  
ATOM   2859  H42   C A  90     -10.191  12.164   0.049  1.00  0.00           H  
ATOM   2860  H41   C A  90      -9.350  13.436  -0.696  1.00  0.00           H  
ATOM   2861  H5    C A  90      -9.726   9.863  -0.523  1.00  0.00           H  
ATOM   2862  H6    C A  90      -8.475   8.396  -1.811  1.00  0.00           H  
ATOM   2863  P     C A  91      -3.714   6.568  -0.512  1.00  0.00           P  
ATOM   2864  OP2   C A  91      -4.815   6.549   0.483  1.00  0.00           O  
ATOM   2865  OP1   C A  91      -2.648   5.535  -0.447  1.00  0.00           O  
ATOM   2866  O5'   C A  91      -3.016   7.999  -0.449  1.00  0.00           O  
ATOM   2867  C5'   C A  91      -1.984   8.348  -1.359  1.00  0.00           C  
ATOM   2868  C4'   C A  91      -1.716   9.827  -1.354  1.00  0.00           C  
ATOM   2869  O4'   C A  91      -2.913  10.526  -1.783  1.00  0.00           O  
ATOM   2870  C3'   C A  91      -1.379  10.442  -0.005  1.00  0.00           C  
ATOM   2871  O3'   C A  91       0.004  10.276   0.295  1.00  0.00           O  
ATOM   2872  C1'   C A  91      -3.031  11.742  -1.074  1.00  0.00           C  
ATOM   2873  C2'   C A  91      -1.771  11.899  -0.216  1.00  0.00           C  
ATOM   2874  O2'   C A  91      -0.815  12.619  -0.969  1.00  0.00           O  
ATOM   2875  N1    C A  91      -4.272  11.714  -0.274  1.00  0.00           N  
ATOM   2876  C2    C A  91      -4.889  12.929   0.049  1.00  0.00           C  
ATOM   2877  O2    C A  91      -4.378  13.991  -0.355  1.00  0.00           O  
ATOM   2878  N3    C A  91      -6.021  12.917   0.794  1.00  0.00           N  
ATOM   2879  C4    C A  91      -6.538  11.758   1.202  1.00  0.00           C  
ATOM   2880  N4    C A  91      -7.658  11.792   1.929  1.00  0.00           N  
ATOM   2881  C5    C A  91      -5.932  10.507   0.883  1.00  0.00           C  
ATOM   2882  C6    C A  91      -4.813  10.530   0.151  1.00  0.00           C  
ATOM   2883  H5'   C A  91      -2.249   8.075  -2.262  1.00  0.00           H  
ATOM   2884 H5''   C A  91      -1.163   7.874  -1.109  1.00  0.00           H  
ATOM   2885  H4'   C A  91      -0.843   9.944  -2.013  1.00  0.00           H  
ATOM   2886  H3'   C A  91      -1.902   9.969   0.840  1.00  0.00           H  
ATOM   2887  H1'   C A  91      -3.092  12.631  -1.718  1.00  0.00           H  
ATOM   2888  H2'   C A  91      -1.860  12.455   0.727  1.00  0.00           H  
ATOM   2889 HO2'   C A  91       0.072  12.159  -0.910  1.00  0.00           H  
ATOM   2890  H42   C A  91      -8.071  10.940   2.252  1.00  0.00           H  
ATOM   2891  H41   C A  91      -8.083  12.668   2.149  1.00  0.00           H  
ATOM   2892  H5    C A  91      -6.368   9.558   1.230  1.00  0.00           H  
ATOM   2893  H6    C A  91      -4.318   9.584  -0.115  1.00  0.00           H  
ATOM   2894  P     A A  92       0.461   9.890   1.787  1.00  0.00           P  
ATOM   2895  OP2   A A  92      -0.558   8.977   2.360  1.00  0.00           O  
ATOM   2896  OP1   A A  92       1.877   9.460   1.733  1.00  0.00           O  
ATOM   2897  O5'   A A  92       0.394  11.264   2.584  1.00  0.00           O  
ATOM   2898  C5'   A A  92       1.299  12.335   2.283  1.00  0.00           C  
ATOM   2899  C4'   A A  92       0.911  13.564   3.063  1.00  0.00           C  
ATOM   2900  O4'   A A  92      -0.363  14.057   2.576  1.00  0.00           O  
ATOM   2901  C3'   A A  92       0.680  13.316   4.543  1.00  0.00           C  
ATOM   2902  O3'   A A  92       1.907  13.337   5.254  1.00  0.00           O  
ATOM   2903  C1'   A A  92      -1.079  14.605   3.663  1.00  0.00           C  
ATOM   2904  C2'   A A  92      -0.223  14.473   4.925  1.00  0.00           C  
ATOM   2905  O2'   A A  92       0.524  15.653   5.113  1.00  0.00           O  
ATOM   2906  N1    A A  92      -5.948  14.994   5.264  1.00  0.00           N  
ATOM   2907  C2    A A  92      -4.915  15.844   5.315  1.00  0.00           C  
ATOM   2908  N3    A A  92      -3.668  15.680   4.886  1.00  0.00           N  
ATOM   2909  C4    A A  92      -3.512  14.461   4.343  1.00  0.00           C  
ATOM   2910  C5    A A  92      -4.476  13.473   4.229  1.00  0.00           C  
ATOM   2911  C6    A A  92      -5.759  13.776   4.716  1.00  0.00           C  
ATOM   2912  N6    A A  92      -6.787  12.930   4.663  1.00  0.00           N  
ATOM   2913  N7    A A  92      -3.950  12.339   3.622  1.00  0.00           N  
ATOM   2914  C8    A A  92      -2.707  12.664   3.375  1.00  0.00           C  
ATOM   2915  N9    A A  92      -2.373  13.936   3.785  1.00  0.00           N  
ATOM   2916  H5'   A A  92       1.281  12.554   1.206  1.00  0.00           H  
ATOM   2917 H5''   A A  92       2.329  12.041   2.535  1.00  0.00           H  
ATOM   2918  H4'   A A  92       1.761  14.249   2.924  1.00  0.00           H  
ATOM   2919  H3'   A A  92       0.250  12.328   4.764  1.00  0.00           H  
ATOM   2920  H1'   A A  92      -1.288  15.676   3.530  1.00  0.00           H  
ATOM   2921  H2'   A A  92      -0.753  14.302   5.873  1.00  0.00           H  
ATOM   2922 HO2'   A A  92       0.521  15.899   6.082  1.00  0.00           H  
ATOM   2923  H2    A A  92      -5.128  16.817   5.780  1.00  0.00           H  
ATOM   2924  H61   A A  92      -7.679  13.203   5.025  1.00  0.00           H  
ATOM   2925  H62   A A  92      -6.668  12.023   4.261  1.00  0.00           H  
ATOM   2926  H8    A A  92      -1.991  11.982   2.890  1.00  0.00           H  
ATOM   2927  P     C A  93       2.173  12.282   6.437  1.00  0.00           P  
ATOM   2928  OP2   C A  93       1.435  11.034   6.116  1.00  0.00           O  
ATOM   2929  OP1   C A  93       3.637  12.225   6.682  1.00  0.00           O  
ATOM   2930  O5'   C A  93       1.487  12.948   7.711  1.00  0.00           O  
ATOM   2931  C5'   C A  93       2.010  14.137   8.284  1.00  0.00           C  
ATOM   2932  C4'   C A  93       0.928  14.967   8.931  1.00  0.00           C  
ATOM   2933  O4'   C A  93      -0.163  15.184   8.026  1.00  0.00           O  
ATOM   2934  C3'   C A  93       0.222  14.337  10.121  1.00  0.00           C  
ATOM   2935  O3'   C A  93       1.002  14.363  11.304  1.00  0.00           O  
ATOM   2936  C1'   C A  93      -1.382  15.277   8.725  1.00  0.00           C  
ATOM   2937  C2'   C A  93      -1.049  15.165  10.196  1.00  0.00           C  
ATOM   2938  O2'   C A  93      -0.791  16.457  10.725  1.00  0.00           O  
ATOM   2939  N1    C A  93      -2.274  14.183   8.265  1.00  0.00           N  
ATOM   2940  C2    C A  93      -3.657  14.402   8.281  1.00  0.00           C  
ATOM   2941  O2    C A  93      -4.094  15.494   8.677  1.00  0.00           O  
ATOM   2942  N3    C A  93      -4.492  13.422   7.867  1.00  0.00           N  
ATOM   2943  C4    C A  93      -3.998  12.257   7.446  1.00  0.00           C  
ATOM   2944  N4    C A  93      -4.860  11.318   7.046  1.00  0.00           N  
ATOM   2945  C5    C A  93      -2.598  12.003   7.418  1.00  0.00           C  
ATOM   2946  C6    C A  93      -1.782  12.981   7.830  1.00  0.00           C  
ATOM   2947  H5'   C A  93       2.442  14.666   7.581  1.00  0.00           H  
ATOM   2948 H5''   C A  93       2.677  13.898   8.960  1.00  0.00           H  
ATOM   2949  H4'   C A  93       1.308  15.827   9.206  1.00  0.00           H  
ATOM   2950  H3'   C A  93      -0.017  13.409   9.915  1.00  0.00           H  
ATOM   2951  H1'   C A  93      -1.813  16.141   8.557  1.00  0.00           H  
ATOM   2952  H2'   C A  93      -1.750  14.701  10.699  1.00  0.00           H  
ATOM   2953 HO2'   C A  93      -1.629  16.962  10.759  1.00  0.00           H  
ATOM   2954  H42   C A  93      -4.529  10.452   6.732  1.00  0.00           H  
ATOM   2955  H41   C A  93      -5.824  11.497   7.068  1.00  0.00           H  
ATOM   2956  H5    C A  93      -2.244  11.144   7.107  1.00  0.00           H  
ATOM   2957  H6    C A  93      -0.815  12.825   7.818  1.00  0.00           H  
ATOM   2958  P     A A  94       0.796  13.238  12.434  1.00  0.00           P  
ATOM   2959  OP2   A A  94       0.695  11.920  11.757  1.00  0.00           O  
ATOM   2960  OP1   A A  94       1.823  13.447  13.485  1.00  0.00           O  
ATOM   2961  O5'   A A  94      -0.629  13.579  13.061  1.00  0.00           O  
ATOM   2962  C5'   A A  94      -0.855  14.813  13.727  1.00  0.00           C  
ATOM   2963  C4'   A A  94      -2.244  14.880  14.312  1.00  0.00           C  
ATOM   2964  O4'   A A  94      -3.208  14.941  13.231  1.00  0.00           O  
ATOM   2965  C3'   A A  94      -2.678  13.679  15.139  1.00  0.00           C  
ATOM   2966  O3'   A A  94      -2.207  13.725  16.475  1.00  0.00           O  
ATOM   2967  C1'   A A  94      -4.400  14.244  13.616  1.00  0.00           C  
ATOM   2968  C2'   A A  94      -4.198  13.716  15.037  1.00  0.00           C  
ATOM   2969  O2'   A A  94      -4.753  14.645  15.956  1.00  0.00           O  
ATOM   2970  N1    A A  94      -7.822  10.783  11.925  1.00  0.00           N  
ATOM   2971  C2    A A  94      -7.877  11.703  12.897  1.00  0.00           C  
ATOM   2972  N3    A A  94      -6.947  12.573  13.284  1.00  0.00           N  
ATOM   2973  C4    A A  94      -5.832  12.439  12.544  1.00  0.00           C  
ATOM   2974  C5    A A  94      -5.626  11.541  11.514  1.00  0.00           C  
ATOM   2975  C6    A A  94      -6.688  10.674  11.200  1.00  0.00           C  
ATOM   2976  N6    A A  94      -6.633   9.756  10.233  1.00  0.00           N  
ATOM   2977  N7    A A  94      -4.353  11.692  10.980  1.00  0.00           N  
ATOM   2978  C8    A A  94      -3.828  12.661  11.688  1.00  0.00           C  
ATOM   2979  N9    A A  94      -4.668  13.160  12.652  1.00  0.00           N  
ATOM   2980  H5'   A A  94      -0.742  15.547  13.088  1.00  0.00           H  
ATOM   2981 H5''   A A  94      -0.199  14.913  14.448  1.00  0.00           H  
ATOM   2982  H4'   A A  94      -2.330  15.688  14.859  1.00  0.00           H  
ATOM   2983  H3'   A A  94      -2.344  12.863  14.709  1.00  0.00           H  
ATOM   2984  H1'   A A  94      -5.146  14.881  13.608  1.00  0.00           H  
ATOM   2985  H2'   A A  94      -4.587  12.822  15.144  1.00  0.00           H  
ATOM   2986 HO2'   A A  94      -4.112  14.798  16.681  1.00  0.00           H  
ATOM   2987  H2    A A  94      -8.722  11.741  13.392  1.00  0.00           H  
ATOM   2988  H61   A A  94      -7.407   9.179  10.060  1.00  0.00           H  
ATOM   2989  H62   A A  94      -5.821   9.659   9.694  1.00  0.00           H  
ATOM   2990  H8    A A  94      -2.919  12.999  11.542  1.00  0.00           H  
ATOM   2991  P     U A  95      -1.736  12.378  17.212  1.00  0.00           P  
ATOM   2992  OP2   U A  95      -0.996  11.549  16.227  1.00  0.00           O  
ATOM   2993  OP1   U A  95      -1.081  12.757  18.490  1.00  0.00           O  
ATOM   2994  O5'   U A  95      -3.100  11.632  17.559  1.00  0.00           O  
ATOM   2995  C5'   U A  95      -4.031  12.199  18.468  1.00  0.00           C  
ATOM   2996  C4'   U A  95      -5.343  11.453  18.460  1.00  0.00           C  
ATOM   2997  O4'   U A  95      -5.971  11.563  17.156  1.00  0.00           O  
ATOM   2998  C3'   U A  95      -5.261   9.952  18.691  1.00  0.00           C  
ATOM   2999  O3'   U A  95      -5.110   9.609  20.057  1.00  0.00           O  
ATOM   3000  C1'   U A  95      -6.698  10.381  16.883  1.00  0.00           C  
ATOM   3001  C2'   U A  95      -6.572   9.468  18.100  1.00  0.00           C  
ATOM   3002  O2'   U A  95      -7.657   9.715  18.983  1.00  0.00           O  
ATOM   3003  N1    U A  95      -6.161   9.754  15.651  1.00  0.00           N  
ATOM   3004  C2    U A  95      -7.017   8.941  14.931  1.00  0.00           C  
ATOM   3005  O2    U A  95      -8.170   8.728  15.265  1.00  0.00           O  
ATOM   3006  N3    U A  95      -6.476   8.383  13.799  1.00  0.00           N  
ATOM   3007  C4    U A  95      -5.194   8.548  13.321  1.00  0.00           C  
ATOM   3008  O4    U A  95      -4.857   7.976  12.284  1.00  0.00           O  
ATOM   3009  C5    U A  95      -4.365   9.402  14.116  1.00  0.00           C  
ATOM   3010  C6    U A  95      -4.866   9.959  15.223  1.00  0.00           C  
ATOM   3011  H5'   U A  95      -4.194  13.132  18.217  1.00  0.00           H  
ATOM   3012 H5''   U A  95      -3.654  12.172  19.372  1.00  0.00           H  
ATOM   3013  H4'   U A  95      -5.935  11.845  19.134  1.00  0.00           H  
ATOM   3014  H3'   U A  95      -4.516   9.573  18.180  1.00  0.00           H  
ATOM   3015  H1'   U A  95      -7.642  10.608  16.746  1.00  0.00           H  
ATOM   3016  H2'   U A  95      -6.523   8.524  17.841  1.00  0.00           H  
ATOM   3017 HO2'   U A  95      -8.485   9.391  18.570  1.00  0.00           H  
ATOM   3018  H3    U A  95      -7.066   7.803  13.274  1.00  0.00           H  
ATOM   3019  H5    U A  95      -3.438   9.576  13.850  1.00  0.00           H  
ATOM   3020  H6    U A  95      -4.278  10.538  15.750  1.00  0.00           H  
ATOM   3021  P     G A  96      -4.166   8.381  20.483  1.00  0.00           P  
ATOM   3022  OP2   G A  96      -2.997   8.360  19.567  1.00  0.00           O  
ATOM   3023  OP1   G A  96      -3.947   8.456  21.950  1.00  0.00           O  
ATOM   3024  O5'   G A  96      -5.051   7.091  20.183  1.00  0.00           O  
ATOM   3025  C5'   G A  96      -6.252   6.848  20.900  1.00  0.00           C  
ATOM   3026  C4'   G A  96      -7.074   5.761  20.253  1.00  0.00           C  
ATOM   3027  O4'   G A  96      -7.436   6.168  18.902  1.00  0.00           O  
ATOM   3028  C3'   G A  96      -6.365   4.438  20.031  1.00  0.00           C  
ATOM   3029  O3'   G A  96      -6.283   3.649  21.206  1.00  0.00           O  
ATOM   3030  C1'   G A  96      -7.531   5.025  18.079  1.00  0.00           C  
ATOM   3031  C2'   G A  96      -7.224   3.803  18.948  1.00  0.00           C  
ATOM   3032  O2'   G A  96      -8.435   3.284  19.470  1.00  0.00           O  
ATOM   3033  N1    G A  96      -6.194   3.359  13.458  1.00  0.00           N  
ATOM   3034  C2    G A  96      -7.199   2.925  14.280  1.00  0.00           C  
ATOM   3035  N2    G A  96      -7.958   1.928  13.801  1.00  0.00           N  
ATOM   3036  N3    G A  96      -7.450   3.432  15.482  1.00  0.00           N  
ATOM   3037  C4    G A  96      -6.602   4.430  15.793  1.00  0.00           C  
ATOM   3038  C5    G A  96      -5.564   4.938  15.040  1.00  0.00           C  
ATOM   3039  C6    G A  96      -5.304   4.378  13.759  1.00  0.00           C  
ATOM   3040  O6    G A  96      -4.423   4.688  12.945  1.00  0.00           O  
ATOM   3041  N7    G A  96      -4.920   5.963  15.719  1.00  0.00           N  
ATOM   3042  C8    G A  96      -5.567   6.060  16.850  1.00  0.00           C  
ATOM   3043  N9    G A  96      -6.604   5.166  16.957  1.00  0.00           N  
ATOM   3044  H5'   G A  96      -6.780   7.673  20.930  1.00  0.00           H  
ATOM   3045 H5''   G A  96      -6.029   6.578  21.816  1.00  0.00           H  
ATOM   3046  H4'   G A  96      -7.921   5.619  20.939  1.00  0.00           H  
ATOM   3047  H3'   G A  96      -5.313   4.545  19.725  1.00  0.00           H  
ATOM   3048  H1'   G A  96      -8.531   4.868  17.648  1.00  0.00           H  
ATOM   3049  H2'   G A  96      -6.731   2.950  18.461  1.00  0.00           H  
ATOM   3050 HO2'   G A  96      -8.957   2.851  18.736  1.00  0.00           H  
ATOM   3051  H1    G A  96      -6.092   2.905  12.574  1.00  0.00           H  
ATOM   3052  H22   G A  96      -8.713   1.567  14.350  1.00  0.00           H  
ATOM   3053  H21   G A  96      -7.770   1.546  12.897  1.00  0.00           H  
ATOM   3054  H8    G A  96      -5.310   6.788  17.635  1.00  0.00           H  
ATOM   3055  P     C A  97      -4.988   2.720  21.441  1.00  0.00           P  
ATOM   3056  OP2   C A  97      -3.795   3.461  20.951  1.00  0.00           O  
ATOM   3057  OP1   C A  97      -5.030   2.263  22.848  1.00  0.00           O  
ATOM   3058  O5'   C A  97      -5.250   1.468  20.487  1.00  0.00           O  
ATOM   3059  C5'   C A  97      -6.345   0.565  20.735  1.00  0.00           C  
ATOM   3060  C4'   C A  97      -6.525  -0.402  19.579  1.00  0.00           C  
ATOM   3061  O4'   C A  97      -6.813   0.334  18.361  1.00  0.00           O  
ATOM   3062  C3'   C A  97      -5.337  -1.274  19.194  1.00  0.00           C  
ATOM   3063  O3'   C A  97      -5.207  -2.416  20.035  1.00  0.00           O  
ATOM   3064  C1'   C A  97      -6.290  -0.355  17.243  1.00  0.00           C  
ATOM   3065  C2'   C A  97      -5.687  -1.663  17.763  1.00  0.00           C  
ATOM   3066  O2'   C A  97      -6.662  -2.691  17.704  1.00  0.00           O  
ATOM   3067  N1    C A  97      -5.290   0.509  16.580  1.00  0.00           N  
ATOM   3068  C2    C A  97      -4.962   0.270  15.236  1.00  0.00           C  
ATOM   3069  O2    C A  97      -5.518  -0.661  14.629  1.00  0.00           O  
ATOM   3070  N3    C A  97      -4.043   1.055  14.635  1.00  0.00           N  
ATOM   3071  C4    C A  97      -3.454   2.037  15.315  1.00  0.00           C  
ATOM   3072  N4    C A  97      -2.540   2.780  14.679  1.00  0.00           N  
ATOM   3073  C5    C A  97      -3.770   2.304  16.680  1.00  0.00           C  
ATOM   3074  C6    C A  97      -4.683   1.525  17.265  1.00  0.00           C  
ATOM   3075  H5'   C A  97      -7.276   1.132  20.884  1.00  0.00           H  
ATOM   3076 H5''   C A  97      -6.163  -0.003  21.659  1.00  0.00           H  
ATOM   3077  H4'   C A  97      -7.329  -1.074  19.914  1.00  0.00           H  
ATOM   3078  H3'   C A  97      -4.366  -0.767  19.294  1.00  0.00           H  
ATOM   3079  H1'   C A  97      -7.032  -0.626  16.479  1.00  0.00           H  
ATOM   3080  H2'   C A  97      -4.825  -2.059  17.208  1.00  0.00           H  
ATOM   3081 HO2'   C A  97      -6.669  -3.195  18.568  1.00  0.00           H  
ATOM   3082  H42   C A  97      -2.077   3.525  15.161  1.00  0.00           H  
ATOM   3083  H41   C A  97      -2.320   2.590  13.723  1.00  0.00           H  
ATOM   3084  H5    C A  97      -3.277   3.120  17.229  1.00  0.00           H  
ATOM   3085  H6    C A  97      -4.952   1.702  18.317  1.00  0.00           H  
ATOM   3086  P     U A  98      -3.748  -2.990  20.387  1.00  0.00           P  
ATOM   3087  OP2   U A  98      -2.800  -1.871  20.616  1.00  0.00           O  
ATOM   3088  OP1   U A  98      -3.949  -4.008  21.455  1.00  0.00           O  
ATOM   3089  O5'   U A  98      -3.286  -3.716  19.045  1.00  0.00           O  
ATOM   3090  C5'   U A  98      -3.958  -4.893  18.582  1.00  0.00           C  
ATOM   3091  C4'   U A  98      -3.449  -5.285  17.223  1.00  0.00           C  
ATOM   3092  O4'   U A  98      -3.737  -4.220  16.283  1.00  0.00           O  
ATOM   3093  C3'   U A  98      -1.949  -5.463  17.092  1.00  0.00           C  
ATOM   3094  O3'   U A  98      -1.492  -6.707  17.588  1.00  0.00           O  
ATOM   3095  C1'   U A  98      -2.777  -4.253  15.258  1.00  0.00           C  
ATOM   3096  C2'   U A  98      -1.768  -5.355  15.589  1.00  0.00           C  
ATOM   3097  O2'   U A  98      -2.139  -6.544  14.920  1.00  0.00           O  
ATOM   3098  N1    U A  98      -2.133  -2.931  15.143  1.00  0.00           N  
ATOM   3099  C2    U A  98      -1.501  -2.634  13.949  1.00  0.00           C  
ATOM   3100  O2    U A  98      -1.454  -3.415  13.015  1.00  0.00           O  
ATOM   3101  N3    U A  98      -0.915  -1.394  13.892  1.00  0.00           N  
ATOM   3102  C4    U A  98      -0.888  -0.440  14.884  1.00  0.00           C  
ATOM   3103  O4    U A  98      -0.292   0.621  14.686  1.00  0.00           O  
ATOM   3104  C5    U A  98      -1.554  -0.817  16.088  1.00  0.00           C  
ATOM   3105  C6    U A  98      -2.143  -2.018  16.175  1.00  0.00           C  
ATOM   3106  H5'   U A  98      -5.042  -4.716  18.533  1.00  0.00           H  
ATOM   3107 H5''   U A  98      -3.799  -5.722  19.288  1.00  0.00           H  
ATOM   3108  H4'   U A  98      -3.951  -6.241  17.013  1.00  0.00           H  
ATOM   3109  H3'   U A  98      -1.365  -4.731  17.669  1.00  0.00           H  
ATOM   3110  H1'   U A  98      -3.200  -4.493  14.272  1.00  0.00           H  
ATOM   3111  H2'   U A  98      -0.722  -5.179  15.300  1.00  0.00           H  
ATOM   3112 HO2'   U A  98      -2.100  -7.314  15.558  1.00  0.00           H  
ATOM   3113  H3    U A  98      -0.454  -1.156  13.036  1.00  0.00           H  
ATOM   3114  H5    U A  98      -1.583  -0.125  16.943  1.00  0.00           H  
ATOM   3115  H6    U A  98      -2.652  -2.289  17.112  1.00  0.00           H  
ATOM   3116  P     G A  99      -0.131  -6.789  18.437  1.00  0.00           P  
ATOM   3117  OP2   G A  99      -0.175  -5.734  19.480  1.00  0.00           O  
ATOM   3118  OP1   G A  99       0.080  -8.205  18.833  1.00  0.00           O  
ATOM   3119  O5'   G A  99       1.003  -6.397  17.387  1.00  0.00           O  
ATOM   3120  C5'   G A  99       1.369  -7.288  16.344  1.00  0.00           C  
ATOM   3121  C4'   G A  99       2.245  -6.610  15.319  1.00  0.00           C  
ATOM   3122  O4'   G A  99       1.525  -5.496  14.726  1.00  0.00           O  
ATOM   3123  C3'   G A  99       3.508  -5.950  15.853  1.00  0.00           C  
ATOM   3124  O3'   G A  99       4.575  -6.865  16.037  1.00  0.00           O  
ATOM   3125  C1'   G A  99       2.402  -4.435  14.541  1.00  0.00           C  
ATOM   3126  C2'   G A  99       3.802  -4.958  14.740  1.00  0.00           C  
ATOM   3127  O2'   G A  99       4.255  -5.618  13.567  1.00  0.00           O  
ATOM   3128  N1    G A  99       2.780   0.531  15.594  1.00  0.00           N  
ATOM   3129  C2    G A  99       3.258  -0.173  14.515  1.00  0.00           C  
ATOM   3130  N2    G A  99       3.925   0.535  13.591  1.00  0.00           N  
ATOM   3131  N3    G A  99       3.094  -1.475  14.352  1.00  0.00           N  
ATOM   3132  C4    G A  99       2.403  -2.029  15.370  1.00  0.00           C  
ATOM   3133  C5    G A  99       1.883  -1.417  16.491  1.00  0.00           C  
ATOM   3134  C6    G A  99       2.066  -0.019  16.654  1.00  0.00           C  
ATOM   3135  O6    G A  99       1.681   0.705  17.579  1.00  0.00           O  
ATOM   3136  N7    G A  99       1.238  -2.340  17.302  1.00  0.00           N  
ATOM   3137  C8    G A  99       1.375  -3.475  16.672  1.00  0.00           C  
ATOM   3138  N9    G A  99       2.071  -3.358  15.493  1.00  0.00           N  
ATOM   3139  H5'   G A  99       0.558  -7.617  15.904  1.00  0.00           H  
ATOM   3140 H5''   G A  99       1.855  -8.048  16.728  1.00  0.00           H  
ATOM   3141  H4'   G A  99       2.470  -7.256  14.617  1.00  0.00           H  
ATOM   3142  H3'   G A  99       3.295  -5.470  16.679  1.00  0.00           H  
ATOM   3143  H1'   G A  99       2.305  -4.102  13.625  1.00  0.00           H  
ATOM   3144  H2'   G A  99       4.431  -4.266  15.033  1.00  0.00           H  
ATOM   3145 HO2'   G A  99       4.497  -4.947  12.896  1.00  0.00           H  
ATOM   3146  H1    G A  99       2.955   1.495  15.621  1.00  0.00           H  
ATOM   3147  H22   G A  99       4.289   0.085  12.799  1.00  0.00           H  
ATOM   3148  H21   G A  99       4.051   1.499  13.705  1.00  0.00           H  
ATOM   3149  H8    G A  99       1.016  -4.323  17.006  1.00  0.00           H  
TER                                                                             
N_BS 101
N_NWC 7
N_WC 30
score -65.558
silent_score -65.558
                    
