# Supplementary material for: Two Novel Iflaviruses Discovered in Bat Samples in Washington State
Source: Viruses. 2022 May 7;14(5):994. doi: 10.3390/v14050994 (PMC9143909; doi:10.3390/v14050994)
Supplement: Supplementary file 1 [file viruses-14-00994-s001.zip › File S4 king_3_UTR.pdb]

HEADER                                            21-MAR-22   XXXX              
EXPDTA    THEORETICAL MODEL                                                     
REMARK 220                                                                      
REMARK 220 EXPERIMENTAL DETAILS                                                 
REMARK 220  EXPERIMENT TYPE                : THEORETICAL MODELLING              
REMARK 220  DATE OF DATA COLLECTION        : 21-MAR-22                          
REMARK 220                                                                      
REMARK 220 REMARK: MODEL GENERATED BY ROSETTA                                   
REMARK 220  VERSION 2020.01+master.1785269                                      
ATOM      1  C5'   G A   1       2.461   1.132  -0.281  1.00  0.00           C  
ATOM      2  C4'   G A   1       3.902   0.914   0.094  1.00  0.00           C  
ATOM      3  O4'   G A   1       3.970   0.351   1.428  1.00  0.00           O  
ATOM      4  C3'   G A   1       4.656  -0.084  -0.762  1.00  0.00           C  
ATOM      5  O3'   G A   1       5.102   0.495  -1.979  1.00  0.00           O  
ATOM      6  C1'   G A   1       5.069  -0.525   1.510  1.00  0.00           C  
ATOM      7  C2'   G A   1       5.794  -0.486   0.163  1.00  0.00           C  
ATOM      8  O2'   G A   1       6.827   0.481   0.224  1.00  0.00           O  
ATOM      9  N1    G A   1       6.345  -5.251   2.870  1.00  0.00           N  
ATOM     10  C2    G A   1       7.152  -4.172   2.598  1.00  0.00           C  
ATOM     11  N2    G A   1       8.476  -4.372   2.692  1.00  0.00           N  
ATOM     12  N3    G A   1       6.697  -2.981   2.254  1.00  0.00           N  
ATOM     13  C4    G A   1       5.351  -2.951   2.191  1.00  0.00           C  
ATOM     14  C5    G A   1       4.457  -3.971   2.433  1.00  0.00           C  
ATOM     15  C6    G A   1       4.957  -5.246   2.816  1.00  0.00           C  
ATOM     16  O6    G A   1       4.324  -6.276   3.090  1.00  0.00           O  
ATOM     17  N7    G A   1       3.152  -3.537   2.243  1.00  0.00           N  
ATOM     18  C8    G A   1       3.275  -2.283   1.904  1.00  0.00           C  
ATOM     19  N9    G A   1       4.582  -1.861   1.855  1.00  0.00           N  
ATOM     20  H4'   G A   1       4.362   1.906  -0.018  1.00  0.00           H  
ATOM     21  H3'   G A   1       4.045  -0.940  -1.085  1.00  0.00           H  
ATOM     22  H1'   G A   1       5.806  -0.250   2.278  1.00  0.00           H  
ATOM     23  H2'   G A   1       6.297  -1.409  -0.161  1.00  0.00           H  
ATOM     24 HO2'   G A   1       7.561   0.148   0.817  1.00  0.00           H  
ATOM     25  H1    G A   1       6.791  -6.108   3.127  1.00  0.00           H  
ATOM     26  H22   G A   1       9.109  -3.621   2.503  1.00  0.00           H  
ATOM     27  H21   G A   1       8.829  -5.270   2.952  1.00  0.00           H  
ATOM     28  H8    G A   1       2.419  -1.629   1.677  1.00  0.00           H  
ATOM     29  P     U A   2       5.002  -0.347  -3.341  1.00  0.00           P  
ATOM     30  OP2   U A   2       3.689  -1.024  -3.329  1.00  0.00           O  
ATOM     31  OP1   U A   2       5.366   0.524  -4.494  1.00  0.00           O  
ATOM     32  O5'   U A   2       6.115  -1.473  -3.176  1.00  0.00           O  
ATOM     33  C5'   U A   2       7.512  -1.137  -3.119  1.00  0.00           C  
ATOM     34  C4'   U A   2       8.327  -2.345  -2.706  1.00  0.00           C  
ATOM     35  O4'   U A   2       7.921  -2.778  -1.375  1.00  0.00           O  
ATOM     36  C3'   U A   2       8.143  -3.600  -3.544  1.00  0.00           C  
ATOM     37  O3'   U A   2       8.855  -3.592  -4.765  1.00  0.00           O  
ATOM     38  C1'   U A   2       8.086  -4.159  -1.269  1.00  0.00           C  
ATOM     39  C2'   U A   2       8.631  -4.679  -2.596  1.00  0.00           C  
ATOM     40  O2'   U A   2      10.039  -4.786  -2.532  1.00  0.00           O  
ATOM     41  N1    U A   2       6.780  -4.777  -0.974  1.00  0.00           N  
ATOM     42  C2    U A   2       6.790  -6.027  -0.368  1.00  0.00           C  
ATOM     43  O2    U A   2       7.817  -6.599  -0.044  1.00  0.00           O  
ATOM     44  N3    U A   2       5.551  -6.581  -0.155  1.00  0.00           N  
ATOM     45  C4    U A   2       4.328  -6.032  -0.470  1.00  0.00           C  
ATOM     46  O4    U A   2       3.301  -6.679  -0.248  1.00  0.00           O  
ATOM     47  C5    U A   2       4.393  -4.733  -1.075  1.00  0.00           C  
ATOM     48  C6    U A   2       5.584  -4.163  -1.300  1.00  0.00           C  
ATOM     49  H5'   U A   2       7.676  -0.319  -2.403  1.00  0.00           H  
ATOM     50 H5''   U A   2       7.855  -0.779  -4.102  1.00  0.00           H  
ATOM     51  H4'   U A   2       9.370  -2.006  -2.784  1.00  0.00           H  
ATOM     52  H3'   U A   2       7.105  -3.764  -3.872  1.00  0.00           H  
ATOM     53  H1'   U A   2       8.792  -4.474  -0.487  1.00  0.00           H  
ATOM     54  H2'   U A   2       8.298  -5.684  -2.889  1.00  0.00           H  
ATOM     55 HO2'   U A   2      10.290  -5.512  -1.892  1.00  0.00           H  
ATOM     56  H3    U A   2       5.533  -7.485   0.273  1.00  0.00           H  
ATOM     57  H5    U A   2       3.468  -4.206  -1.354  1.00  0.00           H  
ATOM     58  H6    U A   2       5.613  -3.166  -1.764  1.00  0.00           H  
ATOM     59  P     A A   3       8.149  -4.156  -6.090  1.00  0.00           P  
ATOM     60  OP2   A A   3       6.730  -3.702  -6.089  1.00  0.00           O  
ATOM     61  OP1   A A   3       9.034  -3.794  -7.224  1.00  0.00           O  
ATOM     62  O5'   A A   3       8.177  -5.743  -5.915  1.00  0.00           O  
ATOM     63  C5'   A A   3       9.420  -6.470  -5.980  1.00  0.00           C  
ATOM     64  C4'   A A   3       9.201  -7.945  -5.718  1.00  0.00           C  
ATOM     65  O4'   A A   3       8.864  -8.165  -4.322  1.00  0.00           O  
ATOM     66  C3'   A A   3       8.082  -8.666  -6.453  1.00  0.00           C  
ATOM     67  O3'   A A   3       8.447  -9.012  -7.784  1.00  0.00           O  
ATOM     68  C1'   A A   3       8.091  -9.317  -4.184  1.00  0.00           C  
ATOM     69  C2'   A A   3       7.922  -9.908  -5.584  1.00  0.00           C  
ATOM     70  O2'   A A   3       8.969 -10.833  -5.786  1.00  0.00           O  
ATOM     71  N1    A A   3       3.946 -10.961  -1.680  1.00  0.00           N  
ATOM     72  C2    A A   3       5.073 -11.569  -2.064  1.00  0.00           C  
ATOM     73  N3    A A   3       6.128 -11.064  -2.699  1.00  0.00           N  
ATOM     74  C4    A A   3       5.946  -9.757  -2.956  1.00  0.00           C  
ATOM     75  C5    A A   3       4.844  -8.992  -2.623  1.00  0.00           C  
ATOM     76  C6    A A   3       3.797  -9.644  -1.947  1.00  0.00           C  
ATOM     77  N6    A A   3       2.675  -9.041  -1.554  1.00  0.00           N  
ATOM     78  N7    A A   3       5.015  -7.682  -3.047  1.00  0.00           N  
ATOM     79  C8    A A   3       6.193  -7.687  -3.624  1.00  0.00           C  
ATOM     80  N9    A A   3       6.807  -8.914  -3.613  1.00  0.00           N  
ATOM     81  H5'   A A   3      10.130  -6.071  -5.241  1.00  0.00           H  
ATOM     82 H5''   A A   3       9.881  -6.341  -6.971  1.00  0.00           H  
ATOM     83  H4'   A A   3      10.139  -8.418  -6.042  1.00  0.00           H  
ATOM     84  H3'   A A   3       7.175  -8.058  -6.581  1.00  0.00           H  
ATOM     85  H1'   A A   3       8.496 -10.116  -3.546  1.00  0.00           H  
ATOM     86  H2'   A A   3       7.000 -10.465  -5.806  1.00  0.00           H  
ATOM     87 HO2'   A A   3       8.586 -11.723  -6.034  1.00  0.00           H  
ATOM     88  H2    A A   3       5.137 -12.639  -1.821  1.00  0.00           H  
ATOM     89  H61   A A   3       1.968  -9.563  -1.074  1.00  0.00           H  
ATOM     90  H62   A A   3       2.538  -8.069  -1.738  1.00  0.00           H  
ATOM     91  H8    A A   3       6.645  -6.792  -4.078  1.00  0.00           H  
ATOM     92  P     C A   4       7.308  -9.143  -8.918  1.00  0.00           P  
ATOM     93  OP2   C A   4       6.288  -8.103  -8.658  1.00  0.00           O  
ATOM     94  OP1   C A   4       7.988  -9.190 -10.237  1.00  0.00           O  
ATOM     95  O5'   C A   4       6.642 -10.567  -8.664  1.00  0.00           O  
ATOM     96  C5'   C A   4       7.419 -11.783  -8.747  1.00  0.00           C  
ATOM     97  C4'   C A   4       6.703 -12.907  -8.041  1.00  0.00           C  
ATOM     98  O4'   C A   4       6.456 -12.552  -6.653  1.00  0.00           O  
ATOM     99  C3'   C A   4       5.320 -13.227  -8.578  1.00  0.00           C  
ATOM    100  O3'   C A   4       5.364 -14.018  -9.752  1.00  0.00           O  
ATOM    101  C1'   C A   4       5.229 -13.117  -6.232  1.00  0.00           C  
ATOM    102  C2'   C A   4       4.683 -13.944  -7.400  1.00  0.00           C  
ATOM    103  O2'   C A   4       5.110 -15.289  -7.282  1.00  0.00           O  
ATOM    104  N1    C A   4       4.290 -12.052  -5.822  1.00  0.00           N  
ATOM    105  C2    C A   4       3.251 -12.378  -4.937  1.00  0.00           C  
ATOM    106  O2    C A   4       3.164 -13.540  -4.513  1.00  0.00           O  
ATOM    107  N3    C A   4       2.371 -11.419  -4.567  1.00  0.00           N  
ATOM    108  C4    C A   4       2.502 -10.177  -5.036  1.00  0.00           C  
ATOM    109  N4    C A   4       1.614  -9.266  -4.638  1.00  0.00           N  
ATOM    110  C5    C A   4       3.550  -9.815  -5.934  1.00  0.00           C  
ATOM    111  C6    C A   4       4.413 -10.773  -6.297  1.00  0.00           C  
ATOM    112  H5'   C A   4       8.409 -11.631  -8.293  1.00  0.00           H  
ATOM    113 H5''   C A   4       7.585 -12.053  -9.800  1.00  0.00           H  
ATOM    114  H4'   C A   4       7.364 -13.776  -8.183  1.00  0.00           H  
ATOM    115  H3'   C A   4       4.750 -12.337  -8.889  1.00  0.00           H  
ATOM    116  H1'   C A   4       5.334 -13.802  -5.378  1.00  0.00           H  
ATOM    117  H2'   C A   4       3.589 -14.004  -7.481  1.00  0.00           H  
ATOM    118 HO2'   C A   4       5.377 -15.635  -8.182  1.00  0.00           H  
ATOM    119  H42   C A   4       1.680  -8.324  -4.969  1.00  0.00           H  
ATOM    120  H41   C A   4       0.883  -9.523  -4.008  1.00  0.00           H  
ATOM    121  H5    C A   4       3.643  -8.787  -6.315  1.00  0.00           H  
ATOM    122  H6    C A   4       5.234 -10.531  -6.988  1.00  0.00           H  
ATOM    123  P     G A   5       4.260 -13.792 -10.895  1.00  0.00           P  
ATOM    124  OP2   G A   5       4.037 -12.330 -11.059  1.00  0.00           O  
ATOM    125  OP1   G A   5       4.678 -14.607 -12.065  1.00  0.00           O  
ATOM    126  O5'   G A   5       2.940 -14.428 -10.272  1.00  0.00           O  
ATOM    127  C5'   G A   5       2.871 -15.832  -9.994  1.00  0.00           C  
ATOM    128  C4'   G A   5       1.605 -16.158  -9.248  1.00  0.00           C  
ATOM    129  O4'   G A   5       1.623 -15.508  -7.947  1.00  0.00           O  
ATOM    130  C3'   G A   5       0.308 -15.653  -9.854  1.00  0.00           C  
ATOM    131  O3'   G A   5      -0.148 -16.410 -10.966  1.00  0.00           O  
ATOM    132  C1'   G A   5       0.300 -15.293  -7.535  1.00  0.00           C  
ATOM    133  C2'   G A   5      -0.629 -15.751  -8.661  1.00  0.00           C  
ATOM    134  O2'   G A   5      -1.060 -17.075  -8.416  1.00  0.00           O  
ATOM    135  N1    G A   5      -2.693 -11.824  -5.353  1.00  0.00           N  
ATOM    136  C2    G A   5      -2.771 -13.194  -5.316  1.00  0.00           C  
ATOM    137  N2    G A   5      -3.800 -13.710  -4.635  1.00  0.00           N  
ATOM    138  N3    G A   5      -1.904 -13.999  -5.905  1.00  0.00           N  
ATOM    139  C4    G A   5      -0.932 -13.315  -6.546  1.00  0.00           C  
ATOM    140  C5    G A   5      -0.759 -11.950  -6.640  1.00  0.00           C  
ATOM    141  C6    G A   5      -1.704 -11.095  -6.006  1.00  0.00           C  
ATOM    142  O6    G A   5      -1.735  -9.857  -5.983  1.00  0.00           O  
ATOM    143  N7    G A   5       0.371 -11.647  -7.391  1.00  0.00           N  
ATOM    144  C8    G A   5       0.851 -12.811  -7.740  1.00  0.00           C  
ATOM    145  N9    G A   5       0.097 -13.866  -7.278  1.00  0.00           N  
ATOM    146  H5'   G A   5       3.741 -16.143  -9.399  1.00  0.00           H  
ATOM    147 H5''   G A   5       2.903 -16.404 -10.933  1.00  0.00           H  
ATOM    148  H4'   G A   5       1.587 -17.257  -9.217  1.00  0.00           H  
ATOM    149  H3'   G A   5       0.379 -14.637 -10.270  1.00  0.00           H  
ATOM    150  H1'   G A   5       0.005 -15.848  -6.633  1.00  0.00           H  
ATOM    151  H2'   G A   5      -1.554 -15.175  -8.800  1.00  0.00           H  
ATOM    152 HO2'   G A   5      -1.708 -17.081  -7.654  1.00  0.00           H  
ATOM    153  H1    G A   5      -3.402 -11.308  -4.875  1.00  0.00           H  
ATOM    154  H22   G A   5      -3.910 -14.703  -4.573  1.00  0.00           H  
ATOM    155  H21   G A   5      -4.458 -13.106  -4.188  1.00  0.00           H  
ATOM    156  H8    G A   5       1.757 -12.935  -8.353  1.00  0.00           H  
ATOM    157  P     U A   6      -0.874 -15.663 -12.182  1.00  0.00           P  
ATOM    158  OP2   U A   6      -0.355 -14.277 -12.342  1.00  0.00           O  
ATOM    159  OP1   U A   6      -0.797 -16.615 -13.321  1.00  0.00           O  
ATOM    160  O5'   U A   6      -2.390 -15.558 -11.718  1.00  0.00           O  
ATOM    161  C5'   U A   6      -3.136 -16.735 -11.411  1.00  0.00           C  
ATOM    162  C4'   U A   6      -4.390 -16.372 -10.661  1.00  0.00           C  
ATOM    163  O4'   U A   6      -4.044 -15.703  -9.418  1.00  0.00           O  
ATOM    164  C3'   U A   6      -5.317 -15.381 -11.341  1.00  0.00           C  
ATOM    165  O3'   U A   6      -6.132 -16.011 -12.325  1.00  0.00           O  
ATOM    166  C1'   U A   6      -5.022 -14.758  -9.087  1.00  0.00           C  
ATOM    167  C2'   U A   6      -6.116 -14.858 -10.155  1.00  0.00           C  
ATOM    168  O2'   U A   6      -7.093 -15.778  -9.716  1.00  0.00           O  
ATOM    169  N1    U A   6      -4.388 -13.430  -9.059  1.00  0.00           N  
ATOM    170  C2    U A   6      -5.003 -12.449  -8.307  1.00  0.00           C  
ATOM    171  O2    U A   6      -5.998 -12.664  -7.641  1.00  0.00           O  
ATOM    172  N3    U A   6      -4.406 -11.216  -8.357  1.00  0.00           N  
ATOM    173  C4    U A   6      -3.265 -10.876  -9.052  1.00  0.00           C  
ATOM    174  O4    U A   6      -2.860  -9.710  -9.030  1.00  0.00           O  
ATOM    175  C5    U A   6      -2.672 -11.952  -9.778  1.00  0.00           C  
ATOM    176  C6    U A   6      -3.241 -13.161  -9.762  1.00  0.00           C  
ATOM    177  H5'   U A   6      -2.527 -17.422 -10.807  1.00  0.00           H  
ATOM    178 H5''   U A   6      -3.399 -17.267 -12.338  1.00  0.00           H  
ATOM    179  H4'   U A   6      -4.917 -17.330 -10.538  1.00  0.00           H  
ATOM    180  H3'   U A   6      -4.788 -14.593 -11.898  1.00  0.00           H  
ATOM    181  H1'   U A   6      -5.512 -14.899  -8.113  1.00  0.00           H  
ATOM    182  H2'   U A   6      -6.675 -13.942 -10.390  1.00  0.00           H  
ATOM    183 HO2'   U A   6      -7.401 -16.333 -10.489  1.00  0.00           H  
ATOM    184  H3    U A   6      -4.848 -10.484  -7.835  1.00  0.00           H  
ATOM    185  H5    U A   6      -1.747 -11.788 -10.353  1.00  0.00           H  
ATOM    186  H6    U A   6      -2.765 -13.976 -10.328  1.00  0.00           H  
ATOM    187  P     A A   7      -6.639 -15.170 -13.600  1.00  0.00           P  
ATOM    188  OP2   A A   7      -5.550 -14.277 -14.084  1.00  0.00           O  
ATOM    189  OP1   A A   7      -7.236 -16.167 -14.525  1.00  0.00           O  
ATOM    190  O5'   A A   7      -7.807 -14.245 -13.035  1.00  0.00           O  
ATOM    191  C5'   A A   7      -8.799 -13.690 -13.909  1.00  0.00           C  
ATOM    192  C4'   A A   7      -9.655 -12.705 -13.159  1.00  0.00           C  
ATOM    193  O4'   A A   7      -9.151 -12.586 -11.798  1.00  0.00           O  
ATOM    194  C3'   A A   7      -9.640 -11.272 -13.665  1.00  0.00           C  
ATOM    195  O3'   A A   7     -10.523 -11.046 -14.756  1.00  0.00           O  
ATOM    196  C1'   A A   7      -9.310 -11.269 -11.338  1.00  0.00           C  
ATOM    197  C2'   A A   7     -10.070 -10.508 -12.426  1.00  0.00           C  
ATOM    198  O2'   A A   7     -11.458 -10.607 -12.184  1.00  0.00           O  
ATOM    199  N1    A A   7      -6.685  -7.364  -9.279  1.00  0.00           N  
ATOM    200  C2    A A   7      -7.990  -7.662  -9.304  1.00  0.00           C  
ATOM    201  N3    A A   7      -8.606  -8.704  -9.858  1.00  0.00           N  
ATOM    202  C4    A A   7      -7.717  -9.521 -10.452  1.00  0.00           C  
ATOM    203  C5    A A   7      -6.345  -9.349 -10.514  1.00  0.00           C  
ATOM    204  C6    A A   7      -5.817  -8.202  -9.890  1.00  0.00           C  
ATOM    205  N6    A A   7      -4.516  -7.901  -9.868  1.00  0.00           N  
ATOM    206  N7    A A   7      -5.750 -10.392 -11.209  1.00  0.00           N  
ATOM    207  C8    A A   7      -6.756 -11.161 -11.547  1.00  0.00           C  
ATOM    208  N9    A A   7      -7.980 -10.692 -11.124  1.00  0.00           N  
ATOM    209  H5'   A A   7      -9.429 -14.490 -14.324  1.00  0.00           H  
ATOM    210 H5''   A A   7      -8.314 -13.188 -14.760  1.00  0.00           H  
ATOM    211  H4'   A A   7     -10.673 -13.111 -13.249  1.00  0.00           H  
ATOM    212  H3'   A A   7      -8.666 -10.954 -14.065  1.00  0.00           H  
ATOM    213  H1'   A A   7      -9.879 -11.145 -10.405  1.00  0.00           H  
ATOM    214  H2'   A A   7      -9.874  -9.429 -12.504  1.00  0.00           H  
ATOM    215 HO2'   A A   7     -11.697 -10.059 -11.382  1.00  0.00           H  
ATOM    216  H2    A A   7      -8.647  -6.943  -8.795  1.00  0.00           H  
ATOM    217  H61   A A   7      -4.202  -7.071  -9.406  1.00  0.00           H  
ATOM    218  H62   A A   7      -3.855  -8.505 -10.312  1.00  0.00           H  
ATOM    219  H8    A A   7      -6.635 -12.094 -12.119  1.00  0.00           H  
ATOM    220  P     G A   8     -10.225  -9.865 -15.805  1.00  0.00           P  
ATOM    221  OP2   G A   8      -8.818  -9.999 -16.261  1.00  0.00           O  
ATOM    222  OP1   G A   8     -11.323  -9.851 -16.806  1.00  0.00           O  
ATOM    223  O5'   G A   8     -10.337  -8.536 -14.933  1.00  0.00           O  
ATOM    224  C5'   G A   8      -9.771  -7.316 -15.388  1.00  0.00           C  
ATOM    225  C4'   G A   8      -9.581  -6.337 -14.257  1.00  0.00           C  
ATOM    226  O4'   G A   8      -8.836  -6.948 -13.166  1.00  0.00           O  
ATOM    227  C3'   G A   8      -8.747  -5.105 -14.573  1.00  0.00           C  
ATOM    228  O3'   G A   8      -9.442  -4.154 -15.362  1.00  0.00           O  
ATOM    229  C1'   G A   8      -8.043  -5.986 -12.541  1.00  0.00           C  
ATOM    230  C2'   G A   8      -8.374  -4.645 -13.170  1.00  0.00           C  
ATOM    231  O2'   G A   8      -9.488  -4.064 -12.506  1.00  0.00           O  
ATOM    232  N1    G A   8      -3.216  -4.577 -11.748  1.00  0.00           N  
ATOM    233  C2    G A   8      -4.381  -3.925 -11.424  1.00  0.00           C  
ATOM    234  N2    G A   8      -4.249  -2.742 -10.807  1.00  0.00           N  
ATOM    235  N3    G A   8      -5.589  -4.399 -11.684  1.00  0.00           N  
ATOM    236  C4    G A   8      -5.539  -5.595 -12.307  1.00  0.00           C  
ATOM    237  C5    G A   8      -4.431  -6.329 -12.674  1.00  0.00           C  
ATOM    238  C6    G A   8      -3.141  -5.810 -12.389  1.00  0.00           C  
ATOM    239  O6    G A   8      -2.038  -6.310 -12.635  1.00  0.00           O  
ATOM    240  N7    G A   8      -4.807  -7.512 -13.294  1.00  0.00           N  
ATOM    241  C8    G A   8      -6.112  -7.477 -13.293  1.00  0.00           C  
ATOM    242  N9    G A   8      -6.621  -6.342 -12.709  1.00  0.00           N  
ATOM    243  H5'   G A   8     -10.364  -6.918 -16.059  1.00  0.00           H  
ATOM    244 H5''   G A   8      -8.901  -7.501 -15.801  1.00  0.00           H  
ATOM    245  H4'   G A   8     -10.461  -6.068 -13.918  1.00  0.00           H  
ATOM    246  H3'   G A   8      -7.941  -5.378 -15.058  1.00  0.00           H  
ATOM    247  H1'   G A   8      -8.262  -5.961 -11.586  1.00  0.00           H  
ATOM    248  H2'   G A   8      -7.603  -4.039 -13.184  1.00  0.00           H  
ATOM    249 HO2'   G A   8      -9.209  -3.773 -11.613  1.00  0.00           H  
ATOM    250  H1    G A   8      -2.370  -4.141 -11.511  1.00  0.00           H  
ATOM    251  H22   G A   8      -5.047  -2.231 -10.551  1.00  0.00           H  
ATOM    252  H21   G A   8      -3.358  -2.385 -10.611  1.00  0.00           H  
ATOM    253  H8    G A   8      -6.670  -8.188 -13.669  1.00  0.00           H  
ATOM    254  P     U A   9      -8.629  -3.147 -16.315  1.00  0.00           P  
ATOM    255  OP2   U A   9      -7.559  -3.921 -16.994  1.00  0.00           O  
ATOM    256  OP1   U A   9      -9.613  -2.386 -17.127  1.00  0.00           O  
ATOM    257  O5'   U A   9      -7.937  -2.132 -15.301  1.00  0.00           O  
ATOM    258  C5'   U A   9      -7.250  -0.983 -15.774  1.00  0.00           C  
ATOM    259  C4'   U A   9      -6.829  -0.080 -14.641  1.00  0.00           C  
ATOM    260  O4'   U A   9      -8.032   0.404 -13.985  1.00  0.00           O  
ATOM    261  C3'   U A   9      -5.970  -0.718 -13.560  1.00  0.00           C  
ATOM    262  O3'   U A   9      -4.976   0.155 -13.054  1.00  0.00           O  
ATOM    263  C1'   U A   9      -7.928   0.168 -12.584  1.00  0.00           C  
ATOM    264  C2'   U A   9      -6.967  -1.006 -12.443  1.00  0.00           C  
ATOM    265  O2'   U A   9      -6.344  -0.942 -11.168  1.00  0.00           O  
ATOM    266  N1    U A   9      -9.271  -0.136 -12.033  1.00  0.00           N  
ATOM    267  C2    U A   9      -9.587   0.411 -10.803  1.00  0.00           C  
ATOM    268  O2    U A   9      -8.820   1.116 -10.172  1.00  0.00           O  
ATOM    269  N3    U A   9     -10.840   0.103 -10.334  1.00  0.00           N  
ATOM    270  C4    U A   9     -11.792  -0.679 -10.953  1.00  0.00           C  
ATOM    271  O4    U A   9     -12.877  -0.863 -10.399  1.00  0.00           O  
ATOM    272  C5    U A   9     -11.396  -1.210 -12.221  1.00  0.00           C  
ATOM    273  C6    U A   9     -10.182  -0.926 -12.703  1.00  0.00           C  
ATOM    274  H5'   U A   9      -7.840  -0.484 -16.377  1.00  0.00           H  
ATOM    275 H5''   U A   9      -6.454  -1.267 -16.269  1.00  0.00           H  
ATOM    276  H4'   U A   9      -6.324   0.675 -15.009  1.00  0.00           H  
ATOM    277  H3'   U A   9      -5.615  -1.569 -13.890  1.00  0.00           H  
ATOM    278  H1'   U A   9      -7.556   0.947 -12.120  1.00  0.00           H  
ATOM    279  H2'   U A   9      -7.423  -1.862 -12.580  1.00  0.00           H  
ATOM    280 HO2'   U A   9      -7.007  -1.156 -10.478  1.00  0.00           H  
ATOM    281  H3    U A   9     -11.084   0.481  -9.463  1.00  0.00           H  
ATOM    282  H5    U A   9     -12.011  -1.777 -12.732  1.00  0.00           H  
ATOM    283  H6    U A   9      -9.935  -1.302 -13.572  1.00  0.00           H  
ATOM    284  P     A A  10      -3.537   0.241 -13.763  1.00  0.00           P  
ATOM    285  OP2   A A  10      -2.734  -0.924 -13.315  1.00  0.00           O  
ATOM    286  OP1   A A  10      -3.751   0.471 -15.214  1.00  0.00           O  
ATOM    287  O5'   A A  10      -2.881   1.556 -13.147  1.00  0.00           O  
ATOM    288  C5'   A A  10      -1.504   1.842 -13.337  1.00  0.00           C  
ATOM    289  C4'   A A  10      -0.975   2.761 -12.265  1.00  0.00           C  
ATOM    290  O4'   A A  10      -1.922   3.848 -12.105  1.00  0.00           O  
ATOM    291  C3'   A A  10      -0.852   2.161 -10.873  1.00  0.00           C  
ATOM    292  O3'   A A  10       0.404   1.547 -10.643  1.00  0.00           O  
ATOM    293  C1'   A A  10      -2.158   4.128 -10.743  1.00  0.00           C  
ATOM    294  C2'   A A  10      -1.112   3.353  -9.960  1.00  0.00           C  
ATOM    295  O2'   A A  10       0.049   4.161  -9.827  1.00  0.00           O  
ATOM    296  N1    A A  10      -5.896   4.190  -7.197  1.00  0.00           N  
ATOM    297  C2    A A  10      -4.660   4.705  -7.211  1.00  0.00           C  
ATOM    298  N3    A A  10      -3.737   4.651  -8.169  1.00  0.00           N  
ATOM    299  C4    A A  10      -4.196   3.966  -9.232  1.00  0.00           C  
ATOM    300  C5    A A  10      -5.440   3.380  -9.366  1.00  0.00           C  
ATOM    301  C6    A A  10      -6.326   3.509  -8.281  1.00  0.00           C  
ATOM    302  N6    A A  10      -7.558   2.996  -8.266  1.00  0.00           N  
ATOM    303  N7    A A  10      -5.560   2.759 -10.601  1.00  0.00           N  
ATOM    304  C8    A A  10      -4.404   2.980 -11.177  1.00  0.00           C  
ATOM    305  N9    A A  10      -3.530   3.705 -10.405  1.00  0.00           N  
ATOM    306  H5'   A A  10      -1.383   2.269 -14.212  1.00  0.00           H  
ATOM    307 H5''   A A  10      -0.997   1.004 -13.319  1.00  0.00           H  
ATOM    308  H4'   A A  10      -0.107   3.115 -12.550  1.00  0.00           H  
ATOM    309  H3'   A A  10      -1.566   1.501 -10.743  1.00  0.00           H  
ATOM    310  H1'   A A  10      -2.057   5.086 -10.561  1.00  0.00           H  
ATOM    311  H2'   A A  10      -1.459   3.069  -9.089  1.00  0.00           H  
ATOM    312 HO2'   A A  10      -0.146   4.898  -9.211  1.00  0.00           H  
ATOM    313  H2    A A  10      -4.397   5.190  -6.400  1.00  0.00           H  
ATOM    314  H61   A A  10      -8.130   3.119  -7.479  1.00  0.00           H  
ATOM    315  H62   A A  10      -7.891   2.498  -9.041  1.00  0.00           H  
ATOM    316  H8    A A  10      -4.184   2.657 -12.077  1.00  0.00           H  
ATOM    317  P     A A  11       0.465   0.064 -10.039  1.00  0.00           P  
ATOM    318  OP2   A A  11      -0.185  -0.811 -11.047  1.00  0.00           O  
ATOM    319  OP1   A A  11       1.885  -0.167  -9.673  1.00  0.00           O  
ATOM    320  O5'   A A  11      -0.404   0.008  -8.705  1.00  0.00           O  
ATOM    321  C5'   A A  11      -1.699  -0.574  -8.702  1.00  0.00           C  
ATOM    322  C4'   A A  11      -2.065  -1.105  -7.339  1.00  0.00           C  
ATOM    323  O4'   A A  11      -1.348  -2.345  -7.107  1.00  0.00           O  
ATOM    324  C3'   A A  11      -1.761  -0.190  -6.163  1.00  0.00           C  
ATOM    325  O3'   A A  11      -2.877   0.010  -5.313  1.00  0.00           O  
ATOM    326  C1'   A A  11      -0.793  -2.345  -5.773  1.00  0.00           C  
ATOM    327  C2'   A A  11      -0.612  -0.872  -5.415  1.00  0.00           C  
ATOM    328  O2'   A A  11      -0.760  -0.735  -4.009  1.00  0.00           O  
ATOM    329  N1    A A  11       1.703  -6.541  -4.122  1.00  0.00           N  
ATOM    330  C2    A A  11       0.443  -6.119  -3.955  1.00  0.00           C  
ATOM    331  N3    A A  11      -0.142  -5.014  -4.414  1.00  0.00           N  
ATOM    332  C4    A A  11       0.727  -4.280  -5.132  1.00  0.00           C  
ATOM    333  C5    A A  11       2.051  -4.582  -5.390  1.00  0.00           C  
ATOM    334  C6    A A  11       2.549  -5.780  -4.849  1.00  0.00           C  
ATOM    335  N6    A A  11       3.805  -6.200  -5.014  1.00  0.00           N  
ATOM    336  N7    A A  11       2.637  -3.591  -6.167  1.00  0.00           N  
ATOM    337  C8    A A  11       1.670  -2.728  -6.358  1.00  0.00           C  
ATOM    338  N9    A A  11       0.485  -3.082  -5.759  1.00  0.00           N  
ATOM    339  H5'   A A  11      -1.720  -1.311  -9.349  1.00  0.00           H  
ATOM    340 H5''   A A  11      -2.355   0.103  -8.969  1.00  0.00           H  
ATOM    341  H4'   A A  11      -3.023  -1.311  -7.341  1.00  0.00           H  
ATOM    342  H3'   A A  11      -1.469   0.675  -6.520  1.00  0.00           H  
ATOM    343  H1'   A A  11      -1.416  -2.761  -5.139  1.00  0.00           H  
ATOM    344  H2'   A A  11       0.260  -0.546  -5.722  1.00  0.00           H  
ATOM    345 HO2'   A A  11      -0.009  -1.181  -3.565  1.00  0.00           H  
ATOM    346  H2    A A  11      -0.130  -6.707  -3.420  1.00  0.00           H  
ATOM    347  H61   A A  11       4.096  -7.046  -4.612  1.00  0.00           H  
ATOM    348  H62   A A  11       4.437  -5.665  -5.538  1.00  0.00           H  
ATOM    349  H8    A A  11       1.782  -1.905  -6.879  1.00  0.00           H  
ATOM    350  P     U A  12      -4.061   1.004  -5.755  1.00  0.00           P  
ATOM    351  OP2   U A  12      -4.043   2.174  -4.842  1.00  0.00           O  
ATOM    352  OP1   U A  12      -3.960   1.215  -7.222  1.00  0.00           O  
ATOM    353  O5'   U A  12      -5.388   0.172  -5.467  1.00  0.00           O  
ATOM    354  C5'   U A  12      -6.662   0.798  -5.499  1.00  0.00           C  
ATOM    355  C4'   U A  12      -7.755  -0.180  -5.853  1.00  0.00           C  
ATOM    356  O4'   U A  12      -7.515  -0.732  -7.174  1.00  0.00           O  
ATOM    357  C3'   U A  12      -7.851  -1.407  -4.959  1.00  0.00           C  
ATOM    358  O3'   U A  12      -8.527  -1.155  -3.739  1.00  0.00           O  
ATOM    359  C1'   U A  12      -7.968  -2.077  -7.208  1.00  0.00           C  
ATOM    360  C2'   U A  12      -8.594  -2.390  -5.846  1.00  0.00           C  
ATOM    361  O2'   U A  12      -9.983  -2.135  -5.887  1.00  0.00           O  
ATOM    362  N1    U A  12      -6.832  -2.965  -7.518  1.00  0.00           N  
ATOM    363  C2    U A  12      -7.076  -4.044  -8.345  1.00  0.00           C  
ATOM    364  O2    U A  12      -8.173  -4.283  -8.812  1.00  0.00           O  
ATOM    365  N3    U A  12      -5.988  -4.839  -8.602  1.00  0.00           N  
ATOM    366  C4    U A  12      -4.709  -4.677  -8.123  1.00  0.00           C  
ATOM    367  O4    U A  12      -3.842  -5.493  -8.432  1.00  0.00           O  
ATOM    368  C5    U A  12      -4.532  -3.541  -7.271  1.00  0.00           C  
ATOM    369  C6    U A  12      -5.571  -2.742  -7.004  1.00  0.00           C  
ATOM    370  H5'   U A  12      -6.649   1.516  -6.166  1.00  0.00           H  
ATOM    371 H5''   U A  12      -6.852   1.183  -4.618  1.00  0.00           H  
ATOM    372  H4'   U A  12      -8.682   0.405  -5.759  1.00  0.00           H  
ATOM    373  H3'   U A  12      -6.874  -1.792  -4.631  1.00  0.00           H  
ATOM    374  H1'   U A  12      -8.740  -2.268  -7.967  1.00  0.00           H  
ATOM    375  H2'   U A  12      -8.507  -3.428  -5.495  1.00  0.00           H  
ATOM    376 HO2'   U A  12     -10.272  -1.719  -5.024  1.00  0.00           H  
ATOM    377  H3    U A  12      -6.140  -5.625  -9.202  1.00  0.00           H  
ATOM    378  H5    U A  12      -3.545  -3.326  -6.834  1.00  0.00           H  
ATOM    379  H6    U A  12      -5.414  -1.873  -6.348  1.00  0.00           H  
ATOM    380  P     A A  13      -7.974  -1.813  -2.386  1.00  0.00           P  
ATOM    381  OP2   A A  13      -6.487  -1.853  -2.420  1.00  0.00           O  
ATOM    382  OP1   A A  13      -8.667  -1.156  -1.252  1.00  0.00           O  
ATOM    383  O5'   A A  13      -8.477  -3.312  -2.467  1.00  0.00           O  
ATOM    384  C5'   A A  13      -9.863  -3.622  -2.353  1.00  0.00           C  
ATOM    385  C4'   A A  13     -10.073  -5.087  -2.619  1.00  0.00           C  
ATOM    386  O4'   A A  13      -9.697  -5.386  -3.987  1.00  0.00           O  
ATOM    387  C3'   A A  13      -9.210  -6.028  -1.799  1.00  0.00           C  
ATOM    388  O3'   A A  13      -9.787  -6.231  -0.519  1.00  0.00           O  
ATOM    389  C1'   A A  13      -9.190  -6.713  -4.057  1.00  0.00           C  
ATOM    390  C2'   A A  13      -9.226  -7.298  -2.643  1.00  0.00           C  
ATOM    391  O2'   A A  13     -10.437  -8.008  -2.478  1.00  0.00           O  
ATOM    392  N1    A A  13      -5.721  -9.381  -6.770  1.00  0.00           N  
ATOM    393  C2    A A  13      -6.930  -9.700  -6.305  1.00  0.00           C  
ATOM    394  N3    A A  13      -7.787  -8.959  -5.607  1.00  0.00           N  
ATOM    395  C4    A A  13      -7.278  -7.739  -5.377  1.00  0.00           C  
ATOM    396  C5    A A  13      -6.045  -7.269  -5.785  1.00  0.00           C  
ATOM    397  C6    A A  13      -5.239  -8.148  -6.525  1.00  0.00           C  
ATOM    398  N6    A A  13      -4.027  -7.829  -6.997  1.00  0.00           N  
ATOM    399  N7    A A  13      -5.850  -5.963  -5.355  1.00  0.00           N  
ATOM    400  C8    A A  13      -6.956  -5.676  -4.708  1.00  0.00           C  
ATOM    401  N9    A A  13      -7.865  -6.706  -4.683  1.00  0.00           N  
ATOM    402  H5'   A A  13     -10.445  -3.021  -3.068  1.00  0.00           H  
ATOM    403 H5''   A A  13     -10.226  -3.365  -1.347  1.00  0.00           H  
ATOM    404  H4'   A A  13     -11.134  -5.254  -2.380  1.00  0.00           H  
ATOM    405  H3'   A A  13      -8.202  -5.638  -1.594  1.00  0.00           H  
ATOM    406  H1'   A A  13      -9.817  -7.361  -4.687  1.00  0.00           H  
ATOM    407  H2'   A A  13      -8.431  -8.003  -2.365  1.00  0.00           H  
ATOM    408 HO2'   A A  13     -10.239  -8.940  -2.171  1.00  0.00           H  
ATOM    409  H2    A A  13      -7.267 -10.722  -6.529  1.00  0.00           H  
ATOM    410  H61   A A  13      -3.501  -8.501  -7.520  1.00  0.00           H  
ATOM    411  H62   A A  13      -3.648  -6.920  -6.828  1.00  0.00           H  
ATOM    412  H8    A A  13      -7.137  -4.702  -4.230  1.00  0.00           H  
ATOM    413  P     C A  14      -8.855  -6.626   0.720  1.00  0.00           P  
ATOM    414  OP2   C A  14      -7.606  -5.830   0.685  1.00  0.00           O  
ATOM    415  OP1   C A  14      -9.715  -6.580   1.919  1.00  0.00           O  
ATOM    416  O5'   C A  14      -8.495  -8.143   0.428  1.00  0.00           O  
ATOM    417  C5'   C A  14      -9.482  -9.162   0.580  1.00  0.00           C  
ATOM    418  C4'   C A  14      -8.978 -10.456  -0.010  1.00  0.00           C  
ATOM    419  O4'   C A  14      -8.647 -10.268  -1.413  1.00  0.00           O  
ATOM    420  C3'   C A  14      -7.680 -10.958   0.591  1.00  0.00           C  
ATOM    421  O3'   C A  14      -7.848 -11.591   1.848  1.00  0.00           O  
ATOM    422  C1'   C A  14      -7.568 -11.133  -1.755  1.00  0.00           C  
ATOM    423  C2'   C A  14      -7.162 -11.895  -0.491  1.00  0.00           C  
ATOM    424  O2'   C A  14      -7.767 -13.173  -0.469  1.00  0.00           O  
ATOM    425  N1    C A  14      -6.443 -10.356  -2.310  1.00  0.00           N  
ATOM    426  C2    C A  14      -5.648 -10.941  -3.316  1.00  0.00           C  
ATOM    427  O2    C A  14      -5.931 -12.078  -3.729  1.00  0.00           O  
ATOM    428  N3    C A  14      -4.593 -10.253  -3.807  1.00  0.00           N  
ATOM    429  C4    C A  14      -4.317  -9.032  -3.341  1.00  0.00           C  
ATOM    430  N4    C A  14      -3.258  -8.396  -3.848  1.00  0.00           N  
ATOM    431  C5    C A  14      -5.113  -8.410  -2.334  1.00  0.00           C  
ATOM    432  C6    C A  14      -6.157  -9.098  -1.853  1.00  0.00           C  
ATOM    433  H5'   C A  14     -10.415  -8.862   0.081  1.00  0.00           H  
ATOM    434 H5''   C A  14      -9.718  -9.303   1.645  1.00  0.00           H  
ATOM    435  H4'   C A  14      -9.792 -11.171   0.180  1.00  0.00           H  
ATOM    436  H3'   C A  14      -6.956 -10.159   0.810  1.00  0.00           H  
ATOM    437  H1'   C A  14      -7.845 -11.886  -2.507  1.00  0.00           H  
ATOM    438  H2'   C A  14      -6.087 -12.101  -0.393  1.00  0.00           H  
ATOM    439 HO2'   C A  14      -7.064 -13.873  -0.340  1.00  0.00           H  
ATOM    440  H42   C A  14      -3.020  -7.481  -3.522  1.00  0.00           H  
ATOM    441  H41   C A  14      -2.703  -8.835  -4.554  1.00  0.00           H  
ATOM    442  H5    C A  14      -4.876  -7.401  -1.963  1.00  0.00           H  
ATOM    443  H6    C A  14      -6.792  -8.648  -1.075  1.00  0.00           H  
ATOM    444  P     G A  15      -6.633 -11.577   2.897  1.00  0.00           P  
ATOM    445  OP2   G A  15      -5.926 -10.272   2.783  1.00  0.00           O  
ATOM    446  OP1   G A  15      -7.144 -12.031   4.219  1.00  0.00           O  
ATOM    447  O5'   G A  15      -5.640 -12.676   2.332  1.00  0.00           O  
ATOM    448  C5'   G A  15      -6.017 -14.053   2.292  1.00  0.00           C  
ATOM    449  C4'   G A  15      -4.965 -14.837   1.569  1.00  0.00           C  
ATOM    450  O4'   G A  15      -4.845 -14.311   0.221  1.00  0.00           O  
ATOM    451  C3'   G A  15      -3.562 -14.693   2.130  1.00  0.00           C  
ATOM    452  O3'   G A  15      -3.360 -15.512   3.281  1.00  0.00           O  
ATOM    453  C1'   G A  15      -3.499 -14.471  -0.216  1.00  0.00           C  
ATOM    454  C2'   G A  15      -2.703 -15.090   0.935  1.00  0.00           C  
ATOM    455  O2'   G A  15      -2.639 -16.490   0.742  1.00  0.00           O  
ATOM    456  N1    G A  15       0.029 -12.212  -3.052  1.00  0.00           N  
ATOM    457  C2    G A  15      -0.207 -13.549  -2.845  1.00  0.00           C  
ATOM    458  N2    G A  15       0.601 -14.402  -3.488  1.00  0.00           N  
ATOM    459  N3    G A  15      -1.167 -14.015  -2.068  1.00  0.00           N  
ATOM    460  C4    G A  15      -1.894 -13.024  -1.515  1.00  0.00           C  
ATOM    461  C5    G A  15      -1.748 -11.663  -1.658  1.00  0.00           C  
ATOM    462  C6    G A  15      -0.706 -11.175  -2.487  1.00  0.00           C  
ATOM    463  O6    G A  15      -0.407 -10.004  -2.740  1.00  0.00           O  
ATOM    464  N7    G A  15      -2.706 -10.982  -0.919  1.00  0.00           N  
ATOM    465  C8    G A  15      -3.406 -11.927  -0.350  1.00  0.00           C  
ATOM    466  N9    G A  15      -2.964 -13.189  -0.670  1.00  0.00           N  
ATOM    467  H5'   G A  15      -6.987 -14.164   1.787  1.00  0.00           H  
ATOM    468 H5''   G A  15      -6.141 -14.439   3.315  1.00  0.00           H  
ATOM    469  H4'   G A  15      -5.310 -15.879   1.640  1.00  0.00           H  
ATOM    470  H3'   G A  15      -3.330 -13.679   2.486  1.00  0.00           H  
ATOM    471  H1'   G A  15      -3.416 -15.161  -1.069  1.00  0.00           H  
ATOM    472  H2'   G A  15      -1.655 -14.777   1.044  1.00  0.00           H  
ATOM    473 HO2'   G A  15      -1.689 -16.795   0.816  1.00  0.00           H  
ATOM    474  H1    G A  15       0.787 -11.965  -3.654  1.00  0.00           H  
ATOM    475  H22   G A  15       0.475 -15.388  -3.379  1.00  0.00           H  
ATOM    476  H21   G A  15       1.329 -14.054  -4.077  1.00  0.00           H  
ATOM    477  H8    G A  15      -4.259 -11.730   0.318  1.00  0.00           H  
ATOM    478  P     U A  16      -2.234 -15.101   4.358  1.00  0.00           P  
ATOM    479  OP2   U A  16      -2.199 -13.609   4.438  1.00  0.00           O  
ATOM    480  OP1   U A  16      -2.464 -15.896   5.585  1.00  0.00           O  
ATOM    481  O5'   U A  16      -0.864 -15.573   3.695  1.00  0.00           O  
ATOM    482  C5'   U A  16      -0.580 -16.966   3.476  1.00  0.00           C  
ATOM    483  C4'   U A  16       0.627 -17.117   2.578  1.00  0.00           C  
ATOM    484  O4'   U A  16       0.381 -16.427   1.321  1.00  0.00           O  
ATOM    485  C3'   U A  16       1.920 -16.499   3.092  1.00  0.00           C  
ATOM    486  O3'   U A  16       2.591 -17.361   4.003  1.00  0.00           O  
ATOM    487  C1'   U A  16       1.592 -15.847   0.856  1.00  0.00           C  
ATOM    488  C2'   U A  16       2.705 -16.294   1.806  1.00  0.00           C  
ATOM    489  O2'   U A  16       3.276 -17.501   1.330  1.00  0.00           O  
ATOM    490  N1    U A  16       1.433 -14.383   0.774  1.00  0.00           N  
ATOM    491  C2    U A  16       2.180 -13.711  -0.183  1.00  0.00           C  
ATOM    492  O2    U A  16       2.988 -14.274  -0.912  1.00  0.00           O  
ATOM    493  N3    U A  16       1.953 -12.357  -0.251  1.00  0.00           N  
ATOM    494  C4    U A  16       1.092 -11.618   0.525  1.00  0.00           C  
ATOM    495  O4    U A  16       0.979 -10.404   0.316  1.00  0.00           O  
ATOM    496  C5    U A  16       0.379 -12.375   1.511  1.00  0.00           C  
ATOM    497  C6    U A  16       0.566 -13.696   1.601  1.00  0.00           C  
ATOM    498  H5'   U A  16      -1.448 -17.461   3.017  1.00  0.00           H  
ATOM    499 H5''   U A  16      -0.393 -17.469   4.437  1.00  0.00           H  
ATOM    500  H4'   U A  16       0.764 -18.205   2.492  1.00  0.00           H  
ATOM    501  H3'   U A  16       1.770 -15.572   3.665  1.00  0.00           H  
ATOM    502  H1'   U A  16       1.877 -16.183  -0.151  1.00  0.00           H  
ATOM    503  H2'   U A  16       3.553 -15.606   1.931  1.00  0.00           H  
ATOM    504 HO2'   U A  16       3.470 -18.106   2.103  1.00  0.00           H  
ATOM    505  H3    U A  16       2.472 -11.851  -0.941  1.00  0.00           H  
ATOM    506  H5    U A  16      -0.321 -11.871   2.195  1.00  0.00           H  
ATOM    507  H6    U A  16       0.008 -14.257   2.365  1.00  0.00           H  
ATOM    508  P     A A  17       3.300 -16.746   5.311  1.00  0.00           P  
ATOM    509  OP2   A A  17       2.434 -15.688   5.895  1.00  0.00           O  
ATOM    510  OP1   A A  17       3.714 -17.896   6.144  1.00  0.00           O  
ATOM    511  O5'   A A  17       4.616 -16.063   4.738  1.00  0.00           O  
ATOM    512  C5'   A A  17       5.691 -16.868   4.225  1.00  0.00           C  
ATOM    513  C4'   A A  17       6.733 -15.992   3.575  1.00  0.00           C  
ATOM    514  O4'   A A  17       6.181 -15.359   2.391  1.00  0.00           O  
ATOM    515  C3'   A A  17       7.244 -14.833   4.408  1.00  0.00           C  
ATOM    516  O3'   A A  17       8.232 -15.258   5.329  1.00  0.00           O  
ATOM    517  C1'   A A  17       6.801 -14.098   2.215  1.00  0.00           C  
ATOM    518  C2'   A A  17       7.814 -13.905   3.343  1.00  0.00           C  
ATOM    519  O2'   A A  17       9.083 -14.319   2.884  1.00  0.00           O  
ATOM    520  N1    A A  17       5.641  -9.304   0.758  1.00  0.00           N  
ATOM    521  C2    A A  17       6.749 -10.034   0.617  1.00  0.00           C  
ATOM    522  N3    A A  17       6.993 -11.276   1.018  1.00  0.00           N  
ATOM    523  C4    A A  17       5.917 -11.792   1.638  1.00  0.00           C  
ATOM    524  C5    A A  17       4.707 -11.162   1.854  1.00  0.00           C  
ATOM    525  C6    A A  17       4.581  -9.850   1.387  1.00  0.00           C  
ATOM    526  N6    A A  17       3.475  -9.120   1.535  1.00  0.00           N  
ATOM    527  N7    A A  17       3.830 -11.998   2.528  1.00  0.00           N  
ATOM    528  C8    A A  17       4.517 -13.097   2.705  1.00  0.00           C  
ATOM    529  N9    A A  17       5.789 -13.044   2.188  1.00  0.00           N  
ATOM    530  H5'   A A  17       5.305 -17.591   3.491  1.00  0.00           H  
ATOM    531 H5''   A A  17       6.150 -17.449   5.038  1.00  0.00           H  
ATOM    532  H4'   A A  17       7.575 -16.674   3.382  1.00  0.00           H  
ATOM    533  H3'   A A  17       6.472 -14.366   5.037  1.00  0.00           H  
ATOM    534  H1'   A A  17       7.359 -14.029   1.270  1.00  0.00           H  
ATOM    535  H2'   A A  17       7.970 -12.881   3.712  1.00  0.00           H  
ATOM    536 HO2'   A A  17       9.429 -13.657   2.218  1.00  0.00           H  
ATOM    537  H2    A A  17       7.578  -9.536   0.096  1.00  0.00           H  
ATOM    538  H61   A A  17       3.441  -8.184   1.181  1.00  0.00           H  
ATOM    539  H62   A A  17       2.679  -9.506   1.999  1.00  0.00           H  
ATOM    540  H8    A A  17       4.113 -13.984   3.216  1.00  0.00           H  
ATOM    541  P     U A  18       8.317 -14.566   6.770  1.00  0.00           P  
ATOM    542  OP2   U A  18       6.942 -14.472   7.333  1.00  0.00           O  
ATOM    543  OP1   U A  18       9.380 -15.271   7.530  1.00  0.00           O  
ATOM    544  O5'   U A  18       8.823 -13.094   6.448  1.00  0.00           O  
ATOM    545  C5'   U A  18      10.145 -12.876   5.938  1.00  0.00           C  
ATOM    546  C4'   U A  18      10.308 -11.442   5.516  1.00  0.00           C  
ATOM    547  O4'   U A  18       9.423 -11.154   4.401  1.00  0.00           O  
ATOM    548  C3'   U A  18       9.914 -10.397   6.545  1.00  0.00           C  
ATOM    549  O3'   U A  18      10.908 -10.201   7.535  1.00  0.00           O  
ATOM    550  C1'   U A  18       9.039  -9.809   4.454  1.00  0.00           C  
ATOM    551  C2'   U A  18       9.725  -9.177   5.665  1.00  0.00           C  
ATOM    552  O2'   U A  18      10.965  -8.651   5.251  1.00  0.00           O  
ATOM    553  N1    U A  18       7.574  -9.723   4.570  1.00  0.00           N  
ATOM    554  C2    U A  18       6.964  -8.593   4.065  1.00  0.00           C  
ATOM    555  O2    U A  18       7.587  -7.705   3.508  1.00  0.00           O  
ATOM    556  N3    U A  18       5.601  -8.541   4.232  1.00  0.00           N  
ATOM    557  C4    U A  18       4.799  -9.485   4.832  1.00  0.00           C  
ATOM    558  O4    U A  18       3.586  -9.303   4.882  1.00  0.00           O  
ATOM    559  C5    U A  18       5.494 -10.634   5.319  1.00  0.00           C  
ATOM    560  C6    U A  18       6.827 -10.715   5.175  1.00  0.00           C  
ATOM    561  H5'   U A  18      10.333 -13.538   5.080  1.00  0.00           H  
ATOM    562 H5''   U A  18      10.893 -13.123   6.706  1.00  0.00           H  
ATOM    563  H4'   U A  18      11.381 -11.348   5.291  1.00  0.00           H  
ATOM    564  H3'   U A  18       9.021 -10.666   7.128  1.00  0.00           H  
ATOM    565  H1'   U A  18       9.336  -9.219   3.575  1.00  0.00           H  
ATOM    566  H2'   U A  18       9.213  -8.355   6.184  1.00  0.00           H  
ATOM    567 HO2'   U A  18      11.029  -7.691   5.527  1.00  0.00           H  
ATOM    568  H3    U A  18       5.139  -7.725   3.881  1.00  0.00           H  
ATOM    569  H5    U A  18       4.940 -11.448   5.811  1.00  0.00           H  
ATOM    570  H6    U A  18       7.346 -11.608   5.555  1.00  0.00           H  
ATOM    571  P     C A  19      10.509  -9.627   8.982  1.00  0.00           P  
ATOM    572  OP2   C A  19       9.175 -10.172   9.341  1.00  0.00           O  
ATOM    573  OP1   C A  19      11.659  -9.843   9.895  1.00  0.00           O  
ATOM    574  O5'   C A  19      10.355  -8.059   8.746  1.00  0.00           O  
ATOM    575  C5'   C A  19      11.458  -7.274   8.321  1.00  0.00           C  
ATOM    576  C4'   C A  19      11.026  -5.896   7.883  1.00  0.00           C  
ATOM    577  O4'   C A  19      10.120  -5.991   6.761  1.00  0.00           O  
ATOM    578  C3'   C A  19      10.218  -5.095   8.893  1.00  0.00           C  
ATOM    579  O3'   C A  19      11.014  -4.556   9.934  1.00  0.00           O  
ATOM    580  C1'   C A  19       9.249  -4.881   6.764  1.00  0.00           C  
ATOM    581  C2'   C A  19       9.561  -4.050   8.007  1.00  0.00           C  
ATOM    582  O2'   C A  19      10.475  -3.018   7.664  1.00  0.00           O  
ATOM    583  N1    C A  19       7.844  -5.356   6.742  1.00  0.00           N  
ATOM    584  C2    C A  19       6.863  -4.506   6.216  1.00  0.00           C  
ATOM    585  O2    C A  19       7.194  -3.389   5.788  1.00  0.00           O  
ATOM    586  N3    C A  19       5.574  -4.916   6.184  1.00  0.00           N  
ATOM    587  C4    C A  19       5.244  -6.120   6.650  1.00  0.00           C  
ATOM    588  N4    C A  19       3.959  -6.482   6.598  1.00  0.00           N  
ATOM    589  C5    C A  19       6.217  -7.007   7.191  1.00  0.00           C  
ATOM    590  C6    C A  19       7.489  -6.591   7.216  1.00  0.00           C  
ATOM    591  H5'   C A  19      11.900  -7.724   7.570  1.00  0.00           H  
ATOM    592 H5''   C A  19      12.094  -7.189   9.062  1.00  0.00           H  
ATOM    593  H4'   C A  19      11.817  -5.390   7.606  1.00  0.00           H  
ATOM    594  H3'   C A  19       9.528  -5.670   9.284  1.00  0.00           H  
ATOM    595  H1'   C A  19       9.424  -4.342   5.964  1.00  0.00           H  
ATOM    596  H2'   C A  19       8.748  -3.692   8.418  1.00  0.00           H  
ATOM    597 HO2'   C A  19      10.111  -2.158   7.961  1.00  0.00           H  
ATOM    598  H42   C A  19       3.684  -7.360   6.933  1.00  0.00           H  
ATOM    599  H41   C A  19       3.292  -5.868   6.225  1.00  0.00           H  
ATOM    600  H5    C A  19       5.964  -7.891   7.531  1.00  0.00           H  
ATOM    601  H6    C A  19       8.173  -7.187   7.585  1.00  0.00           H  
ATOM    602  P     U A  20      10.388  -4.336  11.399  1.00  0.00           P  
ATOM    603  OP2   U A  20       9.448  -5.453  11.668  1.00  0.00           O  
ATOM    604  OP1   U A  20      11.505  -4.073  12.341  1.00  0.00           O  
ATOM    605  O5'   U A  20       9.537  -2.998  11.257  1.00  0.00           O  
ATOM    606  C5'   U A  20      10.159  -1.771  10.908  1.00  0.00           C  
ATOM    607  C4'   U A  20       9.172  -0.793  10.320  1.00  0.00           C  
ATOM    608  O4'   U A  20       8.519  -1.365   9.150  1.00  0.00           O  
ATOM    609  C3'   U A  20       8.011  -0.391  11.216  1.00  0.00           C  
ATOM    610  O3'   U A  20       8.370   0.576  12.188  1.00  0.00           O  
ATOM    611  C1'   U A  20       7.177  -0.947   9.092  1.00  0.00           C  
ATOM    612  C2'   U A  20       6.981   0.084  10.205  1.00  0.00           C  
ATOM    613  O2'   U A  20       7.304   1.377   9.711  1.00  0.00           O  
ATOM    614  N1    U A  20       6.294  -2.126   9.256  1.00  0.00           N  
ATOM    615  C2    U A  20       5.054  -2.075   8.647  1.00  0.00           C  
ATOM    616  O2    U A  20       4.671  -1.118   7.996  1.00  0.00           O  
ATOM    617  N3    U A  20       4.271  -3.189   8.825  1.00  0.00           N  
ATOM    618  C4    U A  20       4.591  -4.326   9.535  1.00  0.00           C  
ATOM    619  O4    U A  20       3.775  -5.247   9.604  1.00  0.00           O  
ATOM    620  C5    U A  20       5.889  -4.309  10.138  1.00  0.00           C  
ATOM    621  C6    U A  20       6.673  -3.237   9.979  1.00  0.00           C  
ATOM    622  H5'   U A  20      10.865  -1.946  10.251  1.00  0.00           H  
ATOM    623 H5''   U A  20      10.559  -1.376  11.710  1.00  0.00           H  
ATOM    624  H4'   U A  20       9.653   0.014  10.043  1.00  0.00           H  
ATOM    625  H3'   U A  20       7.669  -1.185  11.677  1.00  0.00           H  
ATOM    626  H1'   U A  20       6.998  -0.524   8.226  1.00  0.00           H  
ATOM    627  H2'   U A  20       6.074   0.054  10.574  1.00  0.00           H  
ATOM    628 HO2'   U A  20       6.611   1.658   9.077  1.00  0.00           H  
ATOM    629  H3    U A  20       3.387  -3.173   8.402  1.00  0.00           H  
ATOM    630  H5    U A  20       6.201  -5.077  10.661  1.00  0.00           H  
ATOM    631  H6    U A  20       7.556  -3.250  10.402  1.00  0.00           H  
ATOM    632  P     U A  21       7.904   0.400  13.715  1.00  0.00           P  
ATOM    633  OP2   U A  21       7.721  -1.050  13.975  1.00  0.00           O  
ATOM    634  OP1   U A  21       8.826   1.189  14.571  1.00  0.00           O  
ATOM    635  O5'   U A  21       6.471   1.094  13.763  1.00  0.00           O  
ATOM    636  C5'   U A  21       6.344   2.508  13.732  1.00  0.00           C  
ATOM    637  C4'   U A  21       4.913   2.934  13.520  1.00  0.00           C  
ATOM    638  O4'   U A  21       4.452   2.423  12.248  1.00  0.00           O  
ATOM    639  C3'   U A  21       3.889   2.346  14.478  1.00  0.00           C  
ATOM    640  O3'   U A  21       3.902   2.964  15.751  1.00  0.00           O  
ATOM    641  C1'   U A  21       3.071   2.228  12.326  1.00  0.00           C  
ATOM    642  C2'   U A  21       2.620   2.613  13.711  1.00  0.00           C  
ATOM    643  O2'   U A  21       2.283   3.993  13.740  1.00  0.00           O  
ATOM    644  N1    U A  21       2.750   0.817  12.002  1.00  0.00           N  
ATOM    645  C2    U A  21       1.434   0.523  11.697  1.00  0.00           C  
ATOM    646  O2    U A  21       0.550   1.362  11.685  1.00  0.00           O  
ATOM    647  N3    U A  21       1.185  -0.795  11.403  1.00  0.00           N  
ATOM    648  C4    U A  21       2.095  -1.830  11.384  1.00  0.00           C  
ATOM    649  O4    U A  21       1.714  -2.966  11.100  1.00  0.00           O  
ATOM    650  C5    U A  21       3.437  -1.452  11.709  1.00  0.00           C  
ATOM    651  C6    U A  21       3.708  -0.175  11.998  1.00  0.00           C  
ATOM    652  H5'   U A  21       6.894   2.862  13.002  1.00  0.00           H  
ATOM    653 H5''   U A  21       6.664   2.877  14.581  1.00  0.00           H  
ATOM    654  H4'   U A  21       4.873   3.913  13.507  1.00  0.00           H  
ATOM    655  H3'   U A  21       4.036   1.380  14.554  1.00  0.00           H  
ATOM    656  H1'   U A  21       2.640   2.818  11.671  1.00  0.00           H  
ATOM    657  H2'   U A  21       1.882   2.054  14.030  1.00  0.00           H  
ATOM    658 HO2'   U A  21       1.400   4.115  13.332  1.00  0.00           H  
ATOM    659  H3    U A  21       0.258  -1.025  11.185  1.00  0.00           H  
ATOM    660  H5    U A  21       4.151  -2.124  11.718  1.00  0.00           H  
ATOM    661  H6    U A  21       4.633   0.058  12.218  1.00  0.00           H  
ATOM    662  P     U A  22       3.704   2.084  17.081  1.00  0.00           P  
ATOM    663  OP2   U A  22       4.755   1.036  17.098  1.00  0.00           O  
ATOM    664  OP1   U A  22       3.576   3.013  18.233  1.00  0.00           O  
ATOM    665  O5'   U A  22       2.297   1.370  16.864  1.00  0.00           O  
ATOM    666  C5'   U A  22       1.095   2.123  16.825  1.00  0.00           C  
ATOM    667  C4'   U A  22      -0.094   1.258  16.487  1.00  0.00           C  
ATOM    668  O4'   U A  22       0.103   0.649  15.180  1.00  0.00           O  
ATOM    669  C3'   U A  22      -0.337   0.066  17.400  1.00  0.00           C  
ATOM    670  O3'   U A  22      -0.969   0.420  18.617  1.00  0.00           O  
ATOM    671  C1'   U A  22      -0.461  -0.636  15.158  1.00  0.00           C  
ATOM    672  C2'   U A  22      -1.156  -0.851  16.504  1.00  0.00           C  
ATOM    673  O2'   U A  22      -2.503  -0.411  16.412  1.00  0.00           O  
ATOM    674  N1    U A  22       0.628  -1.615  14.924  1.00  0.00           N  
ATOM    675  C2    U A  22       0.291  -2.789  14.275  1.00  0.00           C  
ATOM    676  O2    U A  22      -0.840  -3.040  13.897  1.00  0.00           O  
ATOM    677  N3    U A  22       1.330  -3.665  14.079  1.00  0.00           N  
ATOM    678  C4    U A  22       2.645  -3.495  14.458  1.00  0.00           C  
ATOM    679  O4    U A  22       3.465  -4.380  14.210  1.00  0.00           O  
ATOM    680  C5    U A  22       2.919  -2.258  15.124  1.00  0.00           C  
ATOM    681  C6    U A  22       1.926  -1.386  15.326  1.00  0.00           C  
ATOM    682  H5'   U A  22       1.180   2.827  16.148  1.00  0.00           H  
ATOM    683 H5''   U A  22       0.948   2.537  17.701  1.00  0.00           H  
ATOM    684  H4'   U A  22      -0.896   1.820  16.459  1.00  0.00           H  
ATOM    685  H3'   U A  22       0.519  -0.363  17.606  1.00  0.00           H  
ATOM    686  H1'   U A  22      -1.123  -0.707  14.438  1.00  0.00           H  
ATOM    687  H2'   U A  22      -1.099  -1.784  16.798  1.00  0.00           H  
ATOM    688 HO2'   U A  22      -3.039  -1.112  15.984  1.00  0.00           H  
ATOM    689  H3    U A  22       1.113  -4.504  13.621  1.00  0.00           H  
ATOM    690  H5    U A  22       3.828  -2.052  15.428  1.00  0.00           H  
ATOM    691  H6    U A  22       2.140  -0.548  15.785  1.00  0.00           H  
ATOM    692  P     U A  23      -0.560  -0.317  19.985  1.00  0.00           P  
ATOM    693  OP2   U A  23       0.654  -1.130  19.724  1.00  0.00           O  
ATOM    694  OP1   U A  23      -0.545   0.698  21.068  1.00  0.00           O  
ATOM    695  O5'   U A  23      -1.772  -1.314  20.261  1.00  0.00           O  
ATOM    696  C5'   U A  23      -1.578  -2.512  20.998  1.00  0.00           C  
ATOM    697  C4'   U A  23      -2.687  -3.504  20.751  1.00  0.00           C  
ATOM    698  O4'   U A  23      -3.033  -3.492  19.336  1.00  0.00           O  
ATOM    699  C3'   U A  23      -2.364  -4.959  21.054  1.00  0.00           C  
ATOM    700  O3'   U A  23      -2.539  -5.292  22.419  1.00  0.00           O  
ATOM    701  C1'   U A  23      -3.279  -4.804  18.883  1.00  0.00           C  
ATOM    702  C2'   U A  23      -3.282  -5.719  20.115  1.00  0.00           C  
ATOM    703  O2'   U A  23      -4.602  -5.794  20.635  1.00  0.00           O  
ATOM    704  N1    U A  23      -2.230  -5.179  17.905  1.00  0.00           N  
ATOM    705  C2    U A  23      -2.510  -6.231  17.052  1.00  0.00           C  
ATOM    706  O2    U A  23      -3.563  -6.844  17.074  1.00  0.00           O  
ATOM    707  N3    U A  23      -1.510  -6.542  16.164  1.00  0.00           N  
ATOM    708  C4    U A  23      -0.283  -5.926  16.043  1.00  0.00           C  
ATOM    709  O4    U A  23       0.513  -6.325  15.192  1.00  0.00           O  
ATOM    710  C5    U A  23      -0.063  -4.847  16.958  1.00  0.00           C  
ATOM    711  C6    U A  23      -1.020  -4.522  17.832  1.00  0.00           C  
ATOM    712  H5'   U A  23      -1.550  -2.297  21.954  1.00  0.00           H  
ATOM    713 H5''   U A  23      -0.724  -2.915  20.735  1.00  0.00           H  
ATOM    714  H4'   U A  23      -3.470  -3.240  21.276  1.00  0.00           H  
ATOM    715  H3'   U A  23      -1.435  -5.143  20.803  1.00  0.00           H  
ATOM    716  H1'   U A  23      -4.157  -4.845  18.449  1.00  0.00           H  
ATOM    717  H2'   U A  23      -2.925  -6.607  19.904  1.00  0.00           H  
ATOM    718 HO2'   U A  23      -5.083  -6.518  20.181  1.00  0.00           H  
ATOM    719  H3    U A  23      -1.688  -7.285  15.550  1.00  0.00           H  
ATOM    720  H5    U A  23       0.783  -4.351  16.942  1.00  0.00           H  
ATOM    721  H6    U A  23      -0.845  -3.781  18.448  1.00  0.00           H  
ATOM    722  P     U A  24      -1.448  -6.196  23.178  1.00  0.00           P  
ATOM    723  OP2   U A  24      -0.100  -5.749  22.745  1.00  0.00           O  
ATOM    724  OP1   U A  24      -1.788  -6.211  24.624  1.00  0.00           O  
ATOM    725  O5'   U A  24      -1.692  -7.660  22.599  1.00  0.00           O  
ATOM    726  C5'   U A  24      -0.748  -8.697  22.817  1.00  0.00           C  
ATOM    727  C4'   U A  24      -1.244 -10.022  22.293  1.00  0.00           C  
ATOM    728  O4'   U A  24      -2.425 -10.410  23.028  1.00  0.00           O  
ATOM    729  C3'   U A  24      -1.692 -10.043  20.840  1.00  0.00           C  
ATOM    730  O3'   U A  24      -0.612 -10.150  19.929  1.00  0.00           O  
ATOM    731  C1'   U A  24      -3.300 -11.148  22.176  1.00  0.00           C  
ATOM    732  C2'   U A  24      -2.668 -11.209  20.789  1.00  0.00           C  
ATOM    733  O2'   U A  24      -1.985 -12.447  20.650  1.00  0.00           O  
ATOM    734  N1    U A  24      -4.630 -10.492  22.160  1.00  0.00           N  
ATOM    735  C2    U A  24      -5.681 -11.210  21.622  1.00  0.00           C  
ATOM    736  O2    U A  24      -5.557 -12.336  21.172  1.00  0.00           O  
ATOM    737  N3    U A  24      -6.893 -10.564  21.629  1.00  0.00           N  
ATOM    738  C4    U A  24      -7.157  -9.298  22.107  1.00  0.00           C  
ATOM    739  O4    U A  24      -8.305  -8.855  22.041  1.00  0.00           O  
ATOM    740  C5    U A  24      -6.023  -8.615  22.649  1.00  0.00           C  
ATOM    741  C6    U A  24      -4.831  -9.221  22.656  1.00  0.00           C  
ATOM    742  H5'   U A  24      -0.579  -8.778  23.779  1.00  0.00           H  
ATOM    743 H5''   U A  24       0.090  -8.469  22.363  1.00  0.00           H  
ATOM    744  H4'   U A  24      -0.546 -10.696  22.427  1.00  0.00           H  
ATOM    745  H3'   U A  24      -2.179  -9.217  20.641  1.00  0.00           H  
ATOM    746  H1'   U A  24      -3.391 -12.058  22.529  1.00  0.00           H  
ATOM    747  H2'   U A  24      -3.339 -11.085  20.086  1.00  0.00           H  
ATOM    748 HO2'   U A  24      -2.643 -13.173  20.621  1.00  0.00           H  
ATOM    749  H3    U A  24      -7.652 -11.055  21.252  1.00  0.00           H  
ATOM    750  H5    U A  24      -6.119  -7.710  23.013  1.00  0.00           H  
ATOM    751  H6    U A  24      -4.071  -8.732  23.031  1.00  0.00           H  
ATOM    752  P     G A  25      -0.524  -9.171  18.658  1.00  0.00           P  
ATOM    753  OP2   G A  25      -0.779  -7.785  19.127  1.00  0.00           O  
ATOM    754  OP1   G A  25       0.730  -9.479  17.925  1.00  0.00           O  
ATOM    755  O5'   G A  25      -1.751  -9.615  17.744  1.00  0.00           O  
ATOM    756  C5'   G A  25      -1.756 -10.877  17.093  1.00  0.00           C  
ATOM    757  C4'   G A  25      -3.129 -11.228  16.575  1.00  0.00           C  
ATOM    758  O4'   G A  25      -4.066 -11.323  17.670  1.00  0.00           O  
ATOM    759  C3'   G A  25      -3.766 -10.215  15.636  1.00  0.00           C  
ATOM    760  O3'   G A  25      -3.339 -10.360  14.292  1.00  0.00           O  
ATOM    761  C1'   G A  25      -5.336 -10.877  17.228  1.00  0.00           C  
ATOM    762  C2'   G A  25      -5.243 -10.584  15.737  1.00  0.00           C  
ATOM    763  O2'   G A  25      -5.532 -11.762  14.998  1.00  0.00           O  
ATOM    764  N1    G A  25      -9.136  -7.701  18.404  1.00  0.00           N  
ATOM    765  C2    G A  25      -9.135  -8.791  17.568  1.00  0.00           C  
ATOM    766  N2    G A  25     -10.297  -9.079  16.962  1.00  0.00           N  
ATOM    767  N3    G A  25      -8.073  -9.547  17.341  1.00  0.00           N  
ATOM    768  C4    G A  25      -6.993  -9.119  18.027  1.00  0.00           C  
ATOM    769  C5    G A  25      -6.888  -8.045  18.886  1.00  0.00           C  
ATOM    770  C6    G A  25      -8.035  -7.243  19.120  1.00  0.00           C  
ATOM    771  O6    G A  25      -8.144  -6.249  19.847  1.00  0.00           O  
ATOM    772  N7    G A  25      -5.600  -7.942  19.392  1.00  0.00           N  
ATOM    773  C8    G A  25      -4.957  -8.936  18.842  1.00  0.00           C  
ATOM    774  N9    G A  25      -5.742  -9.690  18.004  1.00  0.00           N  
ATOM    775  H5'   G A  25      -1.469 -11.566  17.728  1.00  0.00           H  
ATOM    776 H5''   G A  25      -1.127 -10.852  16.342  1.00  0.00           H  
ATOM    777  H4'   G A  25      -3.084 -12.097  16.123  1.00  0.00           H  
ATOM    778  H3'   G A  25      -3.630  -9.314  15.994  1.00  0.00           H  
ATOM    779  H1'   G A  25      -5.978 -11.601  17.379  1.00  0.00           H  
ATOM    780  H2'   G A  25      -5.819  -9.837  15.469  1.00  0.00           H  
ATOM    781 HO2'   G A  25      -6.486 -11.968  15.085  1.00  0.00           H  
ATOM    782  H1    G A  25      -9.976  -7.207  18.504  1.00  0.00           H  
ATOM    783  H22   G A  25     -10.356  -9.846  16.354  1.00  0.00           H  
ATOM    784  H21   G A  25     -11.088  -8.524  17.125  1.00  0.00           H  
ATOM    785  H8    G A  25      -4.011  -9.125  19.012  1.00  0.00           H  
ATOM    786  P     U A  26      -3.265  -9.078  13.325  1.00  0.00           P  
ATOM    787  OP2   U A  26      -2.628  -7.970  14.080  1.00  0.00           O  
ATOM    788  OP1   U A  26      -2.685  -9.513  12.029  1.00  0.00           O  
ATOM    789  O5'   U A  26      -4.791  -8.694  13.078  1.00  0.00           O  
ATOM    790  C5'   U A  26      -5.664  -9.577  12.390  1.00  0.00           C  
ATOM    791  C4'   U A  26      -7.094  -9.100  12.443  1.00  0.00           C  
ATOM    792  O4'   U A  26      -7.473  -8.947  13.836  1.00  0.00           O  
ATOM    793  C3'   U A  26      -7.368  -7.732  11.838  1.00  0.00           C  
ATOM    794  O3'   U A  26      -7.471  -7.762  10.425  1.00  0.00           O  
ATOM    795  C1'   U A  26      -8.458  -7.953  13.912  1.00  0.00           C  
ATOM    796  C2'   U A  26      -8.688  -7.439  12.503  1.00  0.00           C  
ATOM    797  O2'   U A  26      -9.740  -8.188  11.911  1.00  0.00           O  
ATOM    798  N1    U A  26      -8.016  -6.882  14.837  1.00  0.00           N  
ATOM    799  C2    U A  26      -8.988  -6.027  15.322  1.00  0.00           C  
ATOM    800  O2    U A  26     -10.166  -6.121  15.024  1.00  0.00           O  
ATOM    801  N3    U A  26      -8.533  -5.051  16.175  1.00  0.00           N  
ATOM    802  C4    U A  26      -7.233  -4.845  16.585  1.00  0.00           C  
ATOM    803  O4    U A  26      -6.982  -3.919  17.359  1.00  0.00           O  
ATOM    804  C5    U A  26      -6.282  -5.767  16.044  1.00  0.00           C  
ATOM    805  C6    U A  26      -6.698  -6.728  15.212  1.00  0.00           C  
ATOM    806  H5'   U A  26      -5.608 -10.465  12.801  1.00  0.00           H  
ATOM    807 H5''   U A  26      -5.383  -9.639  11.454  1.00  0.00           H  
ATOM    808  H4'   U A  26      -7.667  -9.772  12.019  1.00  0.00           H  
ATOM    809  H3'   U A  26      -6.682  -7.102  12.143  1.00  0.00           H  
ATOM    810  H1'   U A  26      -9.288  -8.352  14.250  1.00  0.00           H  
ATOM    811  H2'   U A  26      -8.884  -6.479  12.504  1.00  0.00           H  
ATOM    812 HO2'   U A  26      -9.530  -8.342  10.966  1.00  0.00           H  
ATOM    813  H3    U A  26      -9.206  -4.434  16.530  1.00  0.00           H  
ATOM    814  H5    U A  26      -5.334  -5.695  16.282  1.00  0.00           H  
ATOM    815  H6    U A  26      -6.028  -7.345  14.854  1.00  0.00           H  
ATOM    816  P     U A  27      -6.798  -6.602   9.540  1.00  0.00           P  
ATOM    817  OP2   U A  27      -5.373  -6.489   9.938  1.00  0.00           O  
ATOM    818  OP1   U A  27      -7.147  -6.848   8.117  1.00  0.00           O  
ATOM    819  O5'   U A  27      -7.548  -5.277  10.009  1.00  0.00           O  
ATOM    820  C5'   U A  27      -8.950  -5.134   9.842  1.00  0.00           C  
ATOM    821  C4'   U A  27      -9.491  -3.972  10.639  1.00  0.00           C  
ATOM    822  O4'   U A  27      -9.208  -4.186  12.042  1.00  0.00           O  
ATOM    823  C3'   U A  27      -8.852  -2.619  10.369  1.00  0.00           C  
ATOM    824  O3'   U A  27      -9.355  -1.991   9.204  1.00  0.00           O  
ATOM    825  C1'   U A  27      -9.063  -2.948  12.682  1.00  0.00           C  
ATOM    826  C2'   U A  27      -9.258  -1.860  11.627  1.00  0.00           C  
ATOM    827  O2'   U A  27     -10.627  -1.484  11.582  1.00  0.00           O  
ATOM    828  N1    U A  27      -7.718  -2.894  13.305  1.00  0.00           N  
ATOM    829  C2    U A  27      -7.529  -1.970  14.316  1.00  0.00           C  
ATOM    830  O2    U A  27      -8.406  -1.218  14.704  1.00  0.00           O  
ATOM    831  N3    U A  27      -6.269  -1.956  14.863  1.00  0.00           N  
ATOM    832  C4    U A  27      -5.200  -2.752  14.511  1.00  0.00           C  
ATOM    833  O4    U A  27      -4.127  -2.618  15.100  1.00  0.00           O  
ATOM    834  C5    U A  27      -5.470  -3.684  13.459  1.00  0.00           C  
ATOM    835  C6    U A  27      -6.688  -3.720  12.909  1.00  0.00           C  
ATOM    836  H5'   U A  27      -9.393  -5.957  10.137  1.00  0.00           H  
ATOM    837 H5''   U A  27      -9.147  -4.988   8.893  1.00  0.00           H  
ATOM    838  H4'   U A  27     -10.461  -3.925  10.510  1.00  0.00           H  
ATOM    839  H3'   U A  27      -7.878  -2.721  10.343  1.00  0.00           H  
ATOM    840  H1'   U A  27      -9.747  -2.850  13.377  1.00  0.00           H  
ATOM    841  H2'   U A  27      -8.676  -1.088  11.785  1.00  0.00           H  
ATOM    842 HO2'   U A  27     -10.847  -0.981  12.394  1.00  0.00           H  
ATOM    843  H3    U A  27      -6.113  -1.308  15.581  1.00  0.00           H  
ATOM    844  H5    U A  27      -4.767  -4.291  13.146  1.00  0.00           H  
ATOM    845  H6    U A  27      -6.847  -4.366  12.191  1.00  0.00           H  
ATOM    846  P     U A  28      -8.375  -1.147   8.251  1.00  0.00           P  
ATOM    847  OP2   U A  28      -7.007  -1.709   8.387  1.00  0.00           O  
ATOM    848  OP1   U A  28      -9.002  -1.058   6.908  1.00  0.00           O  
ATOM    849  O5'   U A  28      -8.376   0.311   8.893  1.00  0.00           O  
ATOM    850  C5'   U A  28      -9.551   1.107   8.894  1.00  0.00           C  
ATOM    851  C4'   U A  28      -9.411   2.305   9.800  1.00  0.00           C  
ATOM    852  O4'   U A  28      -9.208   1.893  11.179  1.00  0.00           O  
ATOM    853  C3'   U A  28      -8.237   3.229   9.515  1.00  0.00           C  
ATOM    854  O3'   U A  28      -8.505   4.164   8.485  1.00  0.00           O  
ATOM    855  C1'   U A  28      -8.267   2.735  11.804  1.00  0.00           C  
ATOM    856  C2'   U A  28      -7.990   3.887  10.861  1.00  0.00           C  
ATOM    857  O2'   U A  28      -8.928   4.925  11.106  1.00  0.00           O  
ATOM    858  N1    U A  28      -7.046   1.951  12.108  1.00  0.00           N  
ATOM    859  C2    U A  28      -6.247   2.403  13.141  1.00  0.00           C  
ATOM    860  O2    U A  28      -6.505   3.399  13.795  1.00  0.00           O  
ATOM    861  N3    U A  28      -5.128   1.646  13.387  1.00  0.00           N  
ATOM    862  C4    U A  28      -4.732   0.506  12.720  1.00  0.00           C  
ATOM    863  O4    U A  28      -3.695  -0.064  13.061  1.00  0.00           O  
ATOM    864  C5    U A  28      -5.607   0.097  11.664  1.00  0.00           C  
ATOM    865  C6    U A  28      -6.704   0.815  11.404  1.00  0.00           C  
ATOM    866  H5'   U A  28     -10.306   0.562   9.199  1.00  0.00           H  
ATOM    867 H5''   U A  28      -9.728   1.417   7.981  1.00  0.00           H  
ATOM    868  H4'   U A  28     -10.235   2.833   9.755  1.00  0.00           H  
ATOM    869  H3'   U A  28      -7.454   2.691   9.277  1.00  0.00           H  
ATOM    870  H1'   U A  28      -8.645   3.085  12.638  1.00  0.00           H  
ATOM    871  H2'   U A  28      -7.068   4.206  10.941  1.00  0.00           H  
ATOM    872 HO2'   U A  28      -8.740   5.326  11.981  1.00  0.00           H  
ATOM    873  H3    U A  28      -4.547   1.949  14.116  1.00  0.00           H  
ATOM    874  H5    U A  28      -5.403  -0.704  11.137  1.00  0.00           H  
ATOM    875  H6    U A  28      -7.286   0.515  10.676  1.00  0.00           H  
ATOM    876  P     A A  29      -7.496   4.312   7.244  1.00  0.00           P  
ATOM    877  OP2   A A  29      -6.884   2.985   6.988  1.00  0.00           O  
ATOM    878  OP1   A A  29      -8.213   5.013   6.149  1.00  0.00           O  
ATOM    879  O5'   A A  29      -6.357   5.284   7.788  1.00  0.00           O  
ATOM    880  C5'   A A  29      -6.629   6.652   8.051  1.00  0.00           C  
ATOM    881  C4'   A A  29      -5.628   7.242   9.011  1.00  0.00           C  
ATOM    882  O4'   A A  29      -5.616   6.519  10.259  1.00  0.00           O  
ATOM    883  C3'   A A  29      -4.169   7.159   8.588  1.00  0.00           C  
ATOM    884  O3'   A A  29      -3.806   8.153   7.646  1.00  0.00           O  
ATOM    885  C1'   A A  29      -4.365   6.641  10.897  1.00  0.00           C  
ATOM    886  C2'   A A  29      -3.456   7.394   9.916  1.00  0.00           C  
ATOM    887  O2'   A A  29      -3.450   8.771  10.262  1.00  0.00           O  
ATOM    888  N1    A A  29      -1.191   3.762  13.760  1.00  0.00           N  
ATOM    889  C2    A A  29      -1.435   5.079  13.733  1.00  0.00           C  
ATOM    890  N3    A A  29      -2.276   5.763  12.961  1.00  0.00           N  
ATOM    891  C4    A A  29      -2.928   4.939  12.121  1.00  0.00           C  
ATOM    892  C5    A A  29      -2.785   3.567  12.031  1.00  0.00           C  
ATOM    893  C6    A A  29      -1.864   2.963  12.904  1.00  0.00           C  
ATOM    894  N6    A A  29      -1.620   1.650  12.931  1.00  0.00           N  
ATOM    895  N7    A A  29      -3.622   3.051  11.051  1.00  0.00           N  
ATOM    896  C8    A A  29      -4.242   4.104  10.579  1.00  0.00           C  
ATOM    897  N9    A A  29      -3.870   5.281  11.182  1.00  0.00           N  
ATOM    898  H5'   A A  29      -7.527   6.731   8.437  1.00  0.00           H  
ATOM    899 H5''   A A  29      -6.599   7.153   7.209  1.00  0.00           H  
ATOM    900  H4'   A A  29      -5.876   8.172   9.197  1.00  0.00           H  
ATOM    901  H3'   A A  29      -3.978   6.251   8.269  1.00  0.00           H  
ATOM    902  H1'   A A  29      -4.430   7.147  11.734  1.00  0.00           H  
ATOM    903  H2'   A A  29      -2.551   7.017   9.910  1.00  0.00           H  
ATOM    904 HO2'   A A  29      -2.961   8.887  11.103  1.00  0.00           H  
ATOM    905  H2    A A  29      -0.921   5.615  14.374  1.00  0.00           H  
ATOM    906  H61   A A  29      -0.965   1.287  13.563  1.00  0.00           H  
ATOM    907  H62   A A  29      -2.096   1.051  12.320  1.00  0.00           H  
ATOM    908  H8    A A  29      -4.908   4.057   9.862  1.00  0.00           H  
ATOM    909  P     A A  30      -2.809   7.796   6.438  1.00  0.00           P  
ATOM    910  OP2   A A  30      -3.326   6.582   5.758  1.00  0.00           O  
ATOM    911  OP1   A A  30      -2.575   9.034   5.653  1.00  0.00           O  
ATOM    912  O5'   A A  30      -1.445   7.409   7.166  1.00  0.00           O  
ATOM    913  C5'   A A  30      -0.721   8.372   7.917  1.00  0.00           C  
ATOM    914  C4'   A A  30       0.582   7.811   8.428  1.00  0.00           C  
ATOM    915  O4'   A A  30       0.238   6.765   9.369  1.00  0.00           O  
ATOM    916  C3'   A A  30       1.446   7.090   7.404  1.00  0.00           C  
ATOM    917  O3'   A A  30       2.357   7.950   6.743  1.00  0.00           O  
ATOM    918  C1'   A A  30       1.207   5.714   9.326  1.00  0.00           C  
ATOM    919  C2'   A A  30       2.214   6.092   8.259  1.00  0.00           C  
ATOM    920  O2'   A A  30       3.326   6.706   8.893  1.00  0.00           O  
ATOM    921  N1    A A  30       1.666   0.663   8.415  1.00  0.00           N  
ATOM    922  C2    A A  30       2.567   1.612   8.700  1.00  0.00           C  
ATOM    923  N3    A A  30       2.378   2.910   8.926  1.00  0.00           N  
ATOM    924  C4    A A  30       1.073   3.224   8.834  1.00  0.00           C  
ATOM    925  C5    A A  30       0.032   2.360   8.549  1.00  0.00           C  
ATOM    926  C6    A A  30       0.364   1.012   8.330  1.00  0.00           C  
ATOM    927  N6    A A  30      -0.533   0.065   8.045  1.00  0.00           N  
ATOM    928  N7    A A  30      -1.179   3.039   8.538  1.00  0.00           N  
ATOM    929  C8    A A  30      -0.848   4.277   8.813  1.00  0.00           C  
ATOM    930  N9    A A  30       0.499   4.460   9.004  1.00  0.00           N  
ATOM    931  H5'   A A  30      -1.266   8.659   8.680  1.00  0.00           H  
ATOM    932 H5''   A A  30      -0.534   9.148   7.349  1.00  0.00           H  
ATOM    933  H4'   A A  30       1.081   8.525   8.877  1.00  0.00           H  
ATOM    934  H3'   A A  30       0.866   6.600   6.783  1.00  0.00           H  
ATOM    935  H1'   A A  30       1.666   5.619  10.188  1.00  0.00           H  
ATOM    936  H2'   A A  30       2.480   5.305   7.739  1.00  0.00           H  
ATOM    937 HO2'   A A  30       3.813   6.029   9.408  1.00  0.00           H  
ATOM    938  H2    A A  30       3.497   1.308   8.750  1.00  0.00           H  
ATOM    939  H61   A A  30      -0.241  -0.860   7.903  1.00  0.00           H  
ATOM    940  H62   A A  30      -1.484   0.295   7.979  1.00  0.00           H  
ATOM    941  H8    A A  30      -1.502   5.004   8.876  1.00  0.00           H  
ATOM    942  P     A A  31       2.923   7.564   5.289  1.00  0.00           P  
ATOM    943  OP2   A A  31       4.377   7.298   5.418  1.00  0.00           O  
ATOM    944  OP1   A A  31       2.035   6.525   4.710  1.00  0.00           O  
ATOM    945  O5'   A A  31       2.740   8.899   4.438  1.00  0.00           O  
ATOM    946  C5'   A A  31       2.725   8.862   3.019  1.00  0.00           C  
ATOM    947  C4'   A A  31       2.353  10.201   2.433  1.00  0.00           C  
ATOM    948  O4'   A A  31       1.141  10.675   3.086  1.00  0.00           O  
ATOM    949  C3'   A A  31       3.379  11.312   2.604  1.00  0.00           C  
ATOM    950  O3'   A A  31       3.363  12.249   1.541  1.00  0.00           O  
ATOM    951  C1'   A A  31       1.386  11.960   3.616  1.00  0.00           C  
ATOM    952  C2'   A A  31       2.883  12.041   3.841  1.00  0.00           C  
ATOM    953  O2'   A A  31       3.292  13.401   3.835  1.00  0.00           O  
ATOM    954  N1    A A  31      -2.487  14.343   6.040  1.00  0.00           N  
ATOM    955  C2    A A  31      -2.003  14.449   4.796  1.00  0.00           C  
ATOM    956  N3    A A  31      -0.990  13.797   4.230  1.00  0.00           N  
ATOM    957  C4    A A  31      -0.435  12.934   5.099  1.00  0.00           C  
ATOM    958  C5    A A  31      -0.822  12.713   6.408  1.00  0.00           C  
ATOM    959  C6    A A  31      -1.908  13.466   6.887  1.00  0.00           C  
ATOM    960  N6    A A  31      -2.391  13.361   8.127  1.00  0.00           N  
ATOM    961  N7    A A  31      -0.019  11.748   7.000  1.00  0.00           N  
ATOM    962  C8    A A  31       0.821  11.412   6.052  1.00  0.00           C  
ATOM    963  N9    A A  31       0.626  12.091   4.874  1.00  0.00           N  
ATOM    964  H5'   A A  31       2.073   8.192   2.723  1.00  0.00           H  
ATOM    965 H5''   A A  31       3.613   8.607   2.695  1.00  0.00           H  
ATOM    966  H4'   A A  31       2.187  10.093   1.474  1.00  0.00           H  
ATOM    967  H3'   A A  31       4.254  10.914   2.797  1.00  0.00           H  
ATOM    968  H1'   A A  31       1.111  12.667   2.994  1.00  0.00           H  
ATOM    969  H2'   A A  31       3.157  11.582   4.663  1.00  0.00           H  
ATOM    970 HO2'   A A  31       2.955  13.838   4.645  1.00  0.00           H  
ATOM    971  H2    A A  31      -2.458  15.100   4.221  1.00  0.00           H  
ATOM    972  H61   A A  31      -3.152  13.914   8.405  1.00  0.00           H  
ATOM    973  H62   A A  31      -1.987  12.731   8.760  1.00  0.00           H  
ATOM    974  H8    A A  31       1.524  10.739   6.173  1.00  0.00           H  
ATOM    975  P     A A  32       4.431  12.134   0.346  1.00  0.00           P  
ATOM    976  OP2   A A  32       5.398  13.252   0.484  1.00  0.00           O  
ATOM    977  OP1   A A  32       4.927  10.735   0.305  1.00  0.00           O  
ATOM    978  O5'   A A  32       3.568  12.390  -0.969  1.00  0.00           O  
ATOM    979  C5'   A A  32       2.562  11.472  -1.370  1.00  0.00           C  
ATOM    980  C4'   A A  32       1.630  12.081  -2.387  1.00  0.00           C  
ATOM    981  O4'   A A  32       0.859  13.134  -1.753  1.00  0.00           O  
ATOM    982  C3'   A A  32       2.318  12.772  -3.553  1.00  0.00           C  
ATOM    983  O3'   A A  32       2.686  11.851  -4.572  1.00  0.00           O  
ATOM    984  C1'   A A  32       0.680  14.210  -2.655  1.00  0.00           C  
ATOM    985  C2'   A A  32       1.272  13.782  -4.002  1.00  0.00           C  
ATOM    986  O2'   A A  32       0.260  13.193  -4.792  1.00  0.00           O  
ATOM    987  N1    A A  32       0.988  19.354  -2.810  1.00  0.00           N  
ATOM    988  C2    A A  32       0.338  18.469  -3.577  1.00  0.00           C  
ATOM    989  N3    A A  32       0.309  17.141  -3.494  1.00  0.00           N  
ATOM    990  C4    A A  32       1.075  16.712  -2.475  1.00  0.00           C  
ATOM    991  C5    A A  32       1.807  17.496  -1.604  1.00  0.00           C  
ATOM    992  C6    A A  32       1.738  18.891  -1.787  1.00  0.00           C  
ATOM    993  N6    A A  32       2.359  19.772  -1.002  1.00  0.00           N  
ATOM    994  N7    A A  32       2.480  16.707  -0.682  1.00  0.00           N  
ATOM    995  C8    A A  32       2.142  15.484  -1.005  1.00  0.00           C  
ATOM    996  N9    A A  32       1.282  15.412  -2.072  1.00  0.00           N  
ATOM    997  H5'   A A  32       2.044  11.200  -0.584  1.00  0.00           H  
ATOM    998 H5''   A A  32       2.988  10.680  -1.760  1.00  0.00           H  
ATOM    999  H4'   A A  32       1.041  11.228  -2.756  1.00  0.00           H  
ATOM   1000  H3'   A A  32       3.267  13.258  -3.281  1.00  0.00           H  
ATOM   1001  H1'   A A  32      -0.375  14.463  -2.836  1.00  0.00           H  
ATOM   1002  H2'   A A  32       1.694  14.579  -4.630  1.00  0.00           H  
ATOM   1003 HO2'   A A  32      -0.382  13.899  -5.093  1.00  0.00           H  
ATOM   1004  H2    A A  32      -0.255  18.902  -4.394  1.00  0.00           H  
ATOM   1005  H61   A A  32       2.263  20.753  -1.177  1.00  0.00           H  
ATOM   1006  H62   A A  32       2.920  19.454  -0.239  1.00  0.00           H  
ATOM   1007  H8    A A  32       2.507  14.597  -0.465  1.00  0.00           H  
ATOM   1008  P     U A  33       4.091  12.028  -5.335  1.00  0.00           P  
ATOM   1009  OP2   U A  33       5.155  12.436  -4.371  1.00  0.00           O  
ATOM   1010  OP1   U A  33       4.278  10.808  -6.165  1.00  0.00           O  
ATOM   1011  O5'   U A  33       3.842  13.265  -6.308  1.00  0.00           O  
ATOM   1012  C5'   U A  33       2.935  13.156  -7.421  1.00  0.00           C  
ATOM   1013  C4'   U A  33       2.718  14.509  -8.056  1.00  0.00           C  
ATOM   1014  O4'   U A  33       2.023  15.387  -7.130  1.00  0.00           O  
ATOM   1015  C3'   U A  33       3.968  15.296  -8.419  1.00  0.00           C  
ATOM   1016  O3'   U A  33       4.551  14.872  -9.638  1.00  0.00           O  
ATOM   1017  C1'   U A  33       2.431  16.717  -7.344  1.00  0.00           C  
ATOM   1018  C2'   U A  33       3.430  16.715  -8.503  1.00  0.00           C  
ATOM   1019  O2'   U A  33       2.752  16.986  -9.712  1.00  0.00           O  
ATOM   1020  N1    U A  33       3.064  17.229  -6.119  1.00  0.00           N  
ATOM   1021  C2    U A  33       3.021  18.597  -5.902  1.00  0.00           C  
ATOM   1022  O2    U A  33       2.462  19.378  -6.662  1.00  0.00           O  
ATOM   1023  N3    U A  33       3.662  19.018  -4.766  1.00  0.00           N  
ATOM   1024  C4    U A  33       4.326  18.238  -3.849  1.00  0.00           C  
ATOM   1025  O4    U A  33       4.892  18.777  -2.900  1.00  0.00           O  
ATOM   1026  C5    U A  33       4.317  16.838  -4.134  1.00  0.00           C  
ATOM   1027  C6    U A  33       3.701  16.390  -5.227  1.00  0.00           C  
ATOM   1028  H5'   U A  33       1.971  12.748  -7.084  1.00  0.00           H  
ATOM   1029 H5''   U A  33       3.337  12.457  -8.169  1.00  0.00           H  
ATOM   1030  H4'   U A  33       2.167  14.287  -8.982  1.00  0.00           H  
ATOM   1031  H3'   U A  33       4.786  15.185  -7.692  1.00  0.00           H  
ATOM   1032  H1'   U A  33       1.624  17.410  -7.619  1.00  0.00           H  
ATOM   1033  H2'   U A  33       4.225  17.473  -8.460  1.00  0.00           H  
ATOM   1034 HO2'   U A  33       3.219  17.724 -10.199  1.00  0.00           H  
ATOM   1035  H3    U A  33       3.648  20.002  -4.583  1.00  0.00           H  
ATOM   1036  H5    U A  33       4.819  16.132  -3.453  1.00  0.00           H  
ATOM   1037  H6    U A  33       3.704  15.308  -5.429  1.00  0.00           H  
ATOM   1038  P     U A  34       6.125  15.093  -9.883  1.00  0.00           P  
ATOM   1039  OP2   U A  34       6.839  14.984  -8.590  1.00  0.00           O  
ATOM   1040  OP1   U A  34       6.508  14.201 -11.005  1.00  0.00           O  
ATOM   1041  O5'   U A  34       6.260  16.613 -10.331  1.00  0.00           O  
ATOM   1042  C5'   U A  34       5.663  17.086 -11.545  1.00  0.00           C  
ATOM   1043  C4'   U A  34       5.621  18.596 -11.550  1.00  0.00           C  
ATOM   1044  O4'   U A  34       4.913  19.070 -10.374  1.00  0.00           O  
ATOM   1045  C3'   U A  34       6.963  19.304 -11.471  1.00  0.00           C  
ATOM   1046  O3'   U A  34       7.605  19.370 -12.739  1.00  0.00           O  
ATOM   1047  C1'   U A  34       5.466  20.301  -9.941  1.00  0.00           C  
ATOM   1048  C2'   U A  34       6.563  20.675 -10.942  1.00  0.00           C  
ATOM   1049  O2'   U A  34       6.015  21.512 -11.943  1.00  0.00           O  
ATOM   1050  N1    U A  34       5.960  20.149  -8.561  1.00  0.00           N  
ATOM   1051  C2    U A  34       6.034  21.292  -7.771  1.00  0.00           C  
ATOM   1052  O2    U A  34       5.696  22.394  -8.162  1.00  0.00           O  
ATOM   1053  N3    U A  34       6.520  21.091  -6.503  1.00  0.00           N  
ATOM   1054  C4    U A  34       6.929  19.898  -5.944  1.00  0.00           C  
ATOM   1055  O4    U A  34       7.410  19.898  -4.809  1.00  0.00           O  
ATOM   1056  C5    U A  34       6.808  18.758  -6.810  1.00  0.00           C  
ATOM   1057  C6    U A  34       6.343  18.919  -8.056  1.00  0.00           C  
ATOM   1058  H5'   U A  34       4.643  16.686 -11.645  1.00  0.00           H  
ATOM   1059 H5''   U A  34       6.236  16.728 -12.413  1.00  0.00           H  
ATOM   1060  H4'   U A  34       5.145  18.848 -12.509  1.00  0.00           H  
ATOM   1061  H3'   U A  34       7.695  18.791 -10.830  1.00  0.00           H  
ATOM   1062  H1'   U A  34       4.750  21.135  -9.925  1.00  0.00           H  
ATOM   1063  H2'   U A  34       7.417  21.241 -10.543  1.00  0.00           H  
ATOM   1064 HO2'   U A  34       5.796  22.405 -11.549  1.00  0.00           H  
ATOM   1065  H3    U A  34       6.588  21.900  -5.918  1.00  0.00           H  
ATOM   1066  H5    U A  34       7.096  17.758  -6.451  1.00  0.00           H  
ATOM   1067  H6    U A  34       6.257  18.034  -8.705  1.00  0.00           H  
ATOM   1068  P     C A  35       9.207  19.284 -12.817  1.00  0.00           P  
ATOM   1069  OP2   C A  35       9.682  18.296 -11.804  1.00  0.00           O  
ATOM   1070  OP1   C A  35       9.556  19.094 -14.249  1.00  0.00           O  
ATOM   1071  O5'   C A  35       9.706  20.725 -12.349  1.00  0.00           O  
ATOM   1072  C5'   C A  35       9.411  21.902 -13.124  1.00  0.00           C  
ATOM   1073  C4'   C A  35       9.737  23.148 -12.336  1.00  0.00           C  
ATOM   1074  O4'   C A  35       8.910  23.191 -11.139  1.00  0.00           O  
ATOM   1075  C3'   C A  35      11.151  23.271 -11.786  1.00  0.00           C  
ATOM   1076  O3'   C A  35      12.089  23.722 -12.756  1.00  0.00           O  
ATOM   1077  C1'   C A  35       9.614  23.836 -10.099  1.00  0.00           C  
ATOM   1078  C2'   C A  35      10.956  24.287 -10.672  1.00  0.00           C  
ATOM   1079  O2'   C A  35      10.803  25.601 -11.169  1.00  0.00           O  
ATOM   1080  N1    C A  35       9.781  22.893  -8.974  1.00  0.00           N  
ATOM   1081  C2    C A  35      10.002  23.422  -7.696  1.00  0.00           C  
ATOM   1082  O2    C A  35      10.029  24.652  -7.558  1.00  0.00           O  
ATOM   1083  N3    C A  35      10.180  22.584  -6.650  1.00  0.00           N  
ATOM   1084  C4    C A  35      10.139  21.266  -6.837  1.00  0.00           C  
ATOM   1085  N4    C A  35      10.324  20.481  -5.774  1.00  0.00           N  
ATOM   1086  C5    C A  35       9.906  20.695  -8.126  1.00  0.00           C  
ATOM   1087  C6    C A  35       9.734  21.536  -9.157  1.00  0.00           C  
ATOM   1088  H5'   C A  35       8.349  21.912 -13.407  1.00  0.00           H  
ATOM   1089 H5''   C A  35       9.994  21.894 -14.057  1.00  0.00           H  
ATOM   1090  H4'   C A  35       9.568  23.968 -13.049  1.00  0.00           H  
ATOM   1091  H3'   C A  35      11.578  22.314 -11.448  1.00  0.00           H  
ATOM   1092  H1'   C A  35       9.120  24.733  -9.698  1.00  0.00           H  
ATOM   1093  H2'   C A  35      11.816  24.339  -9.990  1.00  0.00           H  
ATOM   1094 HO2'   C A  35      11.304  25.694 -12.030  1.00  0.00           H  
ATOM   1095  H42   C A  35      10.302  19.486  -5.876  1.00  0.00           H  
ATOM   1096  H41   C A  35      10.485  20.887  -4.875  1.00  0.00           H  
ATOM   1097  H5    C A  35       9.872  19.604  -8.268  1.00  0.00           H  
ATOM   1098  H6    C A  35       9.552  21.131 -10.163  1.00  0.00           H  
ATOM   1099  P     A A  36      13.605  23.208 -12.679  1.00  0.00           P  
ATOM   1100  OP2   A A  36      13.603  21.789 -12.242  1.00  0.00           O  
ATOM   1101  OP1   A A  36      14.264  23.583 -13.952  1.00  0.00           O  
ATOM   1102  O5'   A A  36      14.254  24.078 -11.513  1.00  0.00           O  
ATOM   1103  C5'   A A  36      14.643  25.447 -11.734  1.00  0.00           C  
ATOM   1104  C4'   A A  36      15.137  26.065 -10.446  1.00  0.00           C  
ATOM   1105  O4'   A A  36      14.117  25.912  -9.425  1.00  0.00           O  
ATOM   1106  C3'   A A  36      16.362  25.413  -9.830  1.00  0.00           C  
ATOM   1107  O3'   A A  36      17.562  25.857 -10.434  1.00  0.00           O  
ATOM   1108  C1'   A A  36      14.744  25.722  -8.170  1.00  0.00           C  
ATOM   1109  C2'   A A  36      16.249  25.844  -8.380  1.00  0.00           C  
ATOM   1110  O2'   A A  36      16.602  27.201  -8.215  1.00  0.00           O  
ATOM   1111  N1    A A  36      14.441  22.778  -3.965  1.00  0.00           N  
ATOM   1112  C2    A A  36      14.943  23.996  -4.172  1.00  0.00           C  
ATOM   1113  N3    A A  36      15.009  24.701  -5.297  1.00  0.00           N  
ATOM   1114  C4    A A  36      14.479  24.012  -6.320  1.00  0.00           C  
ATOM   1115  C5    A A  36      13.935  22.744  -6.269  1.00  0.00           C  
ATOM   1116  C6    A A  36      13.919  22.106  -5.011  1.00  0.00           C  
ATOM   1117  N6    A A  36      13.420  20.887  -4.802  1.00  0.00           N  
ATOM   1118  N7    A A  36      13.500  22.346  -7.526  1.00  0.00           N  
ATOM   1119  C8    A A  36      13.774  23.370  -8.291  1.00  0.00           C  
ATOM   1120  N9    A A  36      14.354  24.421  -7.625  1.00  0.00           N  
ATOM   1121  H5'   A A  36      13.791  26.025 -12.119  1.00  0.00           H  
ATOM   1122 H5''   A A  36      15.436  25.495 -12.495  1.00  0.00           H  
ATOM   1123  H4'   A A  36      15.372  27.104 -10.720  1.00  0.00           H  
ATOM   1124  H3'   A A  36      16.394  24.321  -9.959  1.00  0.00           H  
ATOM   1125  H1'   A A  36      14.464  26.477  -7.421  1.00  0.00           H  
ATOM   1126  H2'   A A  36      16.922  25.284  -7.717  1.00  0.00           H  
ATOM   1127 HO2'   A A  36      16.566  27.441  -7.245  1.00  0.00           H  
ATOM   1128  H2    A A  36      15.363  24.487  -3.284  1.00  0.00           H  
ATOM   1129  H61   A A  36      13.437  20.490  -3.883  1.00  0.00           H  
ATOM   1130  H62   A A  36      13.029  20.369  -5.562  1.00  0.00           H  
ATOM   1131  H8    A A  36      13.555  23.391  -9.370  1.00  0.00           H  
ATOM   1132  P     U A  37      18.827  24.864 -10.548  1.00  0.00           P  
ATOM   1133  OP2   U A  37      18.394  23.489 -10.892  1.00  0.00           O  
ATOM   1134  OP1   U A  37      19.812  25.561 -11.421  1.00  0.00           O  
ATOM   1135  O5'   U A  37      19.409  24.800  -9.067  1.00  0.00           O  
ATOM   1136  C5'   U A  37      19.927  25.971  -8.416  1.00  0.00           C  
ATOM   1137  C4'   U A  37      20.184  25.677  -6.961  1.00  0.00           C  
ATOM   1138  O4'   U A  37      18.929  25.321  -6.322  1.00  0.00           O  
ATOM   1139  C3'   U A  37      21.093  24.488  -6.678  1.00  0.00           C  
ATOM   1140  O3'   U A  37      22.476  24.813  -6.802  1.00  0.00           O  
ATOM   1141  C1'   U A  37      19.185  24.368  -5.308  1.00  0.00           C  
ATOM   1142  C2'   U A  37      20.697  24.132  -5.255  1.00  0.00           C  
ATOM   1143  O2'   U A  37      21.269  25.021  -4.312  1.00  0.00           O  
ATOM   1144  N1    U A  37      18.416  23.142  -5.582  1.00  0.00           N  
ATOM   1145  C2    U A  37      18.136  22.310  -4.511  1.00  0.00           C  
ATOM   1146  O2    U A  37      18.511  22.542  -3.374  1.00  0.00           O  
ATOM   1147  N3    U A  37      17.399  21.196  -4.819  1.00  0.00           N  
ATOM   1148  C4    U A  37      16.916  20.829  -6.058  1.00  0.00           C  
ATOM   1149  O4    U A  37      16.181  19.840  -6.149  1.00  0.00           O  
ATOM   1150  C5    U A  37      17.257  21.727  -7.119  1.00  0.00           C  
ATOM   1151  C6    U A  37      17.978  22.823  -6.854  1.00  0.00           C  
ATOM   1152  H5'   U A  37      19.213  26.802  -8.508  1.00  0.00           H  
ATOM   1153 H5''   U A  37      20.860  26.293  -8.902  1.00  0.00           H  
ATOM   1154  H4'   U A  37      20.659  26.593  -6.581  1.00  0.00           H  
ATOM   1155  H3'   U A  37      20.960  23.653  -7.382  1.00  0.00           H  
ATOM   1156  H1'   U A  37      18.880  24.713  -4.309  1.00  0.00           H  
ATOM   1157  H2'   U A  37      21.042  23.132  -4.956  1.00  0.00           H  
ATOM   1158 HO2'   U A  37      21.013  24.737  -3.387  1.00  0.00           H  
ATOM   1159  H3    U A  37      17.189  20.576  -4.062  1.00  0.00           H  
ATOM   1160  H5    U A  37      16.929  21.516  -8.149  1.00  0.00           H  
ATOM   1161  H6    U A  37      18.230  23.502  -7.683  1.00  0.00           H  
ATOM   1162  P     U A  38      23.515  23.702  -7.334  1.00  0.00           P  
ATOM   1163  OP2   U A  38      22.878  22.926  -8.432  1.00  0.00           O  
ATOM   1164  OP1   U A  38      24.799  24.403  -7.584  1.00  0.00           O  
ATOM   1165  O5'   U A  38      23.697  22.716  -6.096  1.00  0.00           O  
ATOM   1166  C5'   U A  38      24.344  23.164  -4.895  1.00  0.00           C  
ATOM   1167  C4'   U A  38      24.277  22.101  -3.819  1.00  0.00           C  
ATOM   1168  O4'   U A  38      22.898  21.896  -3.401  1.00  0.00           O  
ATOM   1169  C3'   U A  38      24.736  20.702  -4.192  1.00  0.00           C  
ATOM   1170  O3'   U A  38      26.148  20.562  -4.231  1.00  0.00           O  
ATOM   1171  C1'   U A  38      22.746  20.573  -2.958  1.00  0.00           C  
ATOM   1172  C2'   U A  38      24.099  19.876  -3.086  1.00  0.00           C  
ATOM   1173  O2'   U A  38      24.792  19.981  -1.856  1.00  0.00           O  
ATOM   1174  N1    U A  38      21.729  19.901  -3.780  1.00  0.00           N  
ATOM   1175  C2    U A  38      21.093  18.811  -3.226  1.00  0.00           C  
ATOM   1176  O2    U A  38      21.341  18.403  -2.105  1.00  0.00           O  
ATOM   1177  N3    U A  38      20.157  18.213  -4.031  1.00  0.00           N  
ATOM   1178  C4    U A  38      19.798  18.586  -5.305  1.00  0.00           C  
ATOM   1179  O4    U A  38      18.898  17.973  -5.881  1.00  0.00           O  
ATOM   1180  C5    U A  38      20.503  19.721  -5.814  1.00  0.00           C  
ATOM   1181  C6    U A  38      21.422  20.326  -5.053  1.00  0.00           C  
ATOM   1182  H5'   U A  38      23.866  24.083  -4.528  1.00  0.00           H  
ATOM   1183 H5''   U A  38      25.397  23.407  -5.100  1.00  0.00           H  
ATOM   1184  H4'   U A  38      24.944  22.475  -3.029  1.00  0.00           H  
ATOM   1185  H3'   U A  38      24.427  20.390  -5.200  1.00  0.00           H  
ATOM   1186  H1'   U A  38      22.437  20.480  -1.907  1.00  0.00           H  
ATOM   1187  H2'   U A  38      24.092  18.800  -3.312  1.00  0.00           H  
ATOM   1188 HO2'   U A  38      25.175  19.090  -1.611  1.00  0.00           H  
ATOM   1189  H3    U A  38      19.685  17.416  -3.651  1.00  0.00           H  
ATOM   1190  H5    U A  38      20.290  20.095  -6.828  1.00  0.00           H  
ATOM   1191  H6    U A  38      21.954  21.199  -5.461  1.00  0.00           H  
ATOM   1192  P     U A  39      26.811  19.472  -5.209  1.00  0.00           P  
ATOM   1193  OP2   U A  39      25.942  19.291  -6.395  1.00  0.00           O  
ATOM   1194  OP1   U A  39      28.226  19.877  -5.397  1.00  0.00           O  
ATOM   1195  O5'   U A  39      26.744  18.103  -4.403  1.00  0.00           O  
ATOM   1196  C5'   U A  39      27.468  17.924  -3.180  1.00  0.00           C  
ATOM   1197  C4'   U A  39      26.937  16.714  -2.430  1.00  0.00           C  
ATOM   1198  O4'   U A  39      25.507  16.859  -2.186  1.00  0.00           O  
ATOM   1199  C3'   U A  39      27.053  15.390  -3.171  1.00  0.00           C  
ATOM   1200  O3'   U A  39      28.352  14.835  -3.064  1.00  0.00           O  
ATOM   1201  C1'   U A  39      24.874  15.596  -2.287  1.00  0.00           C  
ATOM   1202  C2'   U A  39      25.968  14.547  -2.507  1.00  0.00           C  
ATOM   1203  O2'   U A  39      26.341  14.005  -1.254  1.00  0.00           O  
ATOM   1204  N1    U A  39      23.899  15.616  -3.390  1.00  0.00           N  
ATOM   1205  C2    U A  39      22.858  14.690  -3.371  1.00  0.00           C  
ATOM   1206  O2    U A  39      22.704  13.874  -2.479  1.00  0.00           O  
ATOM   1207  N3    U A  39      22.006  14.755  -4.440  1.00  0.00           N  
ATOM   1208  C4    U A  39      22.073  15.622  -5.504  1.00  0.00           C  
ATOM   1209  O4    U A  39      21.248  15.529  -6.414  1.00  0.00           O  
ATOM   1210  C5    U A  39      23.160  16.548  -5.451  1.00  0.00           C  
ATOM   1211  C6    U A  39      24.012  16.515  -4.423  1.00  0.00           C  
ATOM   1212  H5'   U A  39      27.373  18.821  -2.550  1.00  0.00           H  
ATOM   1213 H5''   U A  39      28.539  17.789  -3.390  1.00  0.00           H  
ATOM   1214  H4'   U A  39      27.555  16.669  -1.520  1.00  0.00           H  
ATOM   1215  H3'   U A  39      26.890  15.475  -4.256  1.00  0.00           H  
ATOM   1216  H1'   U A  39      24.328  15.302  -1.379  1.00  0.00           H  
ATOM   1217  H2'   U A  39      25.690  13.667  -3.104  1.00  0.00           H  
ATOM   1218 HO2'   U A  39      25.597  13.436  -0.901  1.00  0.00           H  
ATOM   1219  H3    U A  39      21.251  14.098  -4.450  1.00  0.00           H  
ATOM   1220  H5    U A  39      23.297  17.287  -6.256  1.00  0.00           H  
ATOM   1221  H6    U A  39      24.841  17.238  -4.401  1.00  0.00           H  
ATOM   1222  P     U A  40      29.010  14.094  -4.329  1.00  0.00           P  
ATOM   1223  OP2   U A  40      28.740  14.838  -5.582  1.00  0.00           O  
ATOM   1224  OP1   U A  40      30.415  13.817  -3.938  1.00  0.00           O  
ATOM   1225  O5'   U A  40      28.215  12.720  -4.432  1.00  0.00           O  
ATOM   1226  C5'   U A  40      28.282  11.751  -3.375  1.00  0.00           C  
ATOM   1227  C4'   U A  40      27.168  10.744  -3.519  1.00  0.00           C  
ATOM   1228  O4'   U A  40      25.893  11.438  -3.585  1.00  0.00           O  
ATOM   1229  C3'   U A  40      27.212   9.956  -4.811  1.00  0.00           C  
ATOM   1230  O3'   U A  40      28.083   8.847  -4.684  1.00  0.00           O  
ATOM   1231  C1'   U A  40      25.030  10.799  -4.501  1.00  0.00           C  
ATOM   1232  C2'   U A  40      25.758   9.549  -4.994  1.00  0.00           C  
ATOM   1233  O2'   U A  40      25.385   8.441  -4.204  1.00  0.00           O  
ATOM   1234  N1    U A  40      24.703  11.750  -5.573  1.00  0.00           N  
ATOM   1235  C2    U A  40      23.580  11.481  -6.350  1.00  0.00           C  
ATOM   1236  O2    U A  40      22.893  10.501  -6.192  1.00  0.00           O  
ATOM   1237  N3    U A  40      23.301  12.408  -7.314  1.00  0.00           N  
ATOM   1238  C4    U A  40      24.007  13.556  -7.585  1.00  0.00           C  
ATOM   1239  O4    U A  40      23.552  14.355  -8.412  1.00  0.00           O  
ATOM   1240  C5    U A  40      25.168  13.760  -6.759  1.00  0.00           C  
ATOM   1241  C6    U A  40      25.467  12.871  -5.803  1.00  0.00           C  
ATOM   1242  H5'   U A  40      28.205  12.250  -2.399  1.00  0.00           H  
ATOM   1243 H5''   U A  40      29.253  11.234  -3.397  1.00  0.00           H  
ATOM   1244  H4'   U A  40      27.291  10.081  -2.649  1.00  0.00           H  
ATOM   1245  H3'   U A  40      27.610  10.528  -5.662  1.00  0.00           H  
ATOM   1246  H1'   U A  40      24.071  10.465  -4.080  1.00  0.00           H  
ATOM   1247  H2'   U A  40      25.531   9.239  -6.025  1.00  0.00           H  
ATOM   1248 HO2'   U A  40      26.197   7.904  -3.977  1.00  0.00           H  
ATOM   1249  H3    U A  40      22.498  12.231  -7.884  1.00  0.00           H  
ATOM   1250  H5    U A  40      25.807  14.643  -6.912  1.00  0.00           H  
ATOM   1251  H6    U A  40      26.358  13.045  -5.181  1.00  0.00           H  
ATOM   1252  P     U A  41      29.126   8.526  -5.857  1.00  0.00           P  
ATOM   1253  OP2   U A  41      29.452   9.785  -6.556  1.00  0.00           O  
ATOM   1254  OP1   U A  41      30.222   7.720  -5.280  1.00  0.00           O  
ATOM   1255  O5'   U A  41      28.264   7.635  -6.858  1.00  0.00           O  
ATOM   1256  C5'   U A  41      27.866   6.309  -6.518  1.00  0.00           C  
ATOM   1257  C4'   U A  41      27.099   5.694  -7.666  1.00  0.00           C  
ATOM   1258  O4'   U A  41      25.866   6.427  -7.857  1.00  0.00           O  
ATOM   1259  C3'   U A  41      27.804   5.770  -9.010  1.00  0.00           C  
ATOM   1260  O3'   U A  41      28.570   4.593  -9.186  1.00  0.00           O  
ATOM   1261  C1'   U A  41      25.565   6.553  -9.253  1.00  0.00           C  
ATOM   1262  C2'   U A  41      26.653   5.789 -10.012  1.00  0.00           C  
ATOM   1263  O2'   U A  41      26.198   4.484 -10.300  1.00  0.00           O  
ATOM   1264  N1    U A  41      25.445   7.983  -9.565  1.00  0.00           N  
ATOM   1265  C2    U A  41      24.818   8.320 -10.755  1.00  0.00           C  
ATOM   1266  O2    U A  41      24.422   7.486 -11.550  1.00  0.00           O  
ATOM   1267  N3    U A  41      24.678   9.666 -10.982  1.00  0.00           N  
ATOM   1268  C4    U A  41      25.111  10.688 -10.171  1.00  0.00           C  
ATOM   1269  O4    U A  41      24.906  11.850 -10.513  1.00  0.00           O  
ATOM   1270  C5    U A  41      25.773  10.267  -8.970  1.00  0.00           C  
ATOM   1271  C6    U A  41      25.911   8.956  -8.711  1.00  0.00           C  
ATOM   1272  H5'   U A  41      27.239   6.322  -5.615  1.00  0.00           H  
ATOM   1273 H5''   U A  41      28.750   5.696  -6.288  1.00  0.00           H  
ATOM   1274  H4'   U A  41      26.976   4.640  -7.373  1.00  0.00           H  
ATOM   1275  H3'   U A  41      28.517   6.604  -9.087  1.00  0.00           H  
ATOM   1276  H1'   U A  41      24.602   6.111  -9.545  1.00  0.00           H  
ATOM   1277  H2'   U A  41      26.943   6.218 -10.982  1.00  0.00           H  
ATOM   1278 HO2'   U A  41      26.288   4.306 -11.280  1.00  0.00           H  
ATOM   1279  H3    U A  41      24.214   9.931 -11.829  1.00  0.00           H  
ATOM   1280  H5    U A  41      26.167  11.014  -8.264  1.00  0.00           H  
ATOM   1281  H6    U A  41      26.420   8.651  -7.785  1.00  0.00           H  
ATOM   1282  P     G A  42      29.897   4.619 -10.092  1.00  0.00           P  
ATOM   1283  OP2   G A  42      30.539   5.948  -9.928  1.00  0.00           O  
ATOM   1284  OP1   G A  42      30.675   3.388  -9.804  1.00  0.00           O  
ATOM   1285  O5'   G A  42      29.348   4.517 -11.584  1.00  0.00           O  
ATOM   1286  C5'   G A  42      28.731   3.328 -12.054  1.00  0.00           C  
ATOM   1287  C4'   G A  42      28.010   3.556 -13.359  1.00  0.00           C  
ATOM   1288  O4'   G A  42      27.064   4.656 -13.211  1.00  0.00           O  
ATOM   1289  C3'   G A  42      28.873   4.004 -14.529  1.00  0.00           C  
ATOM   1290  O3'   G A  42      29.554   2.931 -15.158  1.00  0.00           O  
ATOM   1291  C1'   G A  42      26.937   5.327 -14.445  1.00  0.00           C  
ATOM   1292  C2'   G A  42      27.836   4.622 -15.456  1.00  0.00           C  
ATOM   1293  O2'   G A  42      27.087   3.622 -16.132  1.00  0.00           O  
ATOM   1294  N1    G A  42      26.718  10.010 -16.430  1.00  0.00           N  
ATOM   1295  C2    G A  42      26.222   8.828 -16.922  1.00  0.00           C  
ATOM   1296  N2    G A  42      25.581   8.896 -18.099  1.00  0.00           N  
ATOM   1297  N3    G A  42      26.343   7.663 -16.308  1.00  0.00           N  
ATOM   1298  C4    G A  42      27.012   7.774 -15.141  1.00  0.00           C  
ATOM   1299  C5    G A  42      27.547   8.904 -14.560  1.00  0.00           C  
ATOM   1300  C6    G A  42      27.411  10.148 -15.230  1.00  0.00           C  
ATOM   1301  O6    G A  42      27.816  11.261 -14.878  1.00  0.00           O  
ATOM   1302  N7    G A  42      28.159   8.596 -13.353  1.00  0.00           N  
ATOM   1303  C8    G A  42      27.988   7.308 -13.225  1.00  0.00           C  
ATOM   1304  N9    G A  42      27.300   6.746 -14.273  1.00  0.00           N  
ATOM   1305  H5'   G A  42      28.089   3.014 -11.384  1.00  0.00           H  
ATOM   1306 H5''   G A  42      29.419   2.641 -12.184  1.00  0.00           H  
ATOM   1307  H4'   G A  42      27.517   2.742 -13.596  1.00  0.00           H  
ATOM   1308  H3'   G A  42      29.493   4.698 -14.224  1.00  0.00           H  
ATOM   1309  H1'   G A  42      26.003   5.262 -14.737  1.00  0.00           H  
ATOM   1310  H2'   G A  42      28.245   5.255 -16.083  1.00  0.00           H  
ATOM   1311 HO2'   G A  42      26.469   4.054 -16.758  1.00  0.00           H  
ATOM   1312  H1    G A  42      26.576  10.820 -16.962  1.00  0.00           H  
ATOM   1313  H22   G A  42      25.206   8.083 -18.500  1.00  0.00           H  
ATOM   1314  H21   G A  42      25.488   9.755 -18.560  1.00  0.00           H  
ATOM   1315  H8    G A  42      28.317   6.795 -12.458  1.00  0.00           H  
ATOM   1316  P     U A  43      31.089   3.099 -15.603  1.00  0.00           P  
ATOM   1317  OP2   U A  43      31.804   3.823 -14.522  1.00  0.00           O  
ATOM   1318  OP1   U A  43      31.586   1.774 -16.053  1.00  0.00           O  
ATOM   1319  O5'   U A  43      31.018   4.057 -16.874  1.00  0.00           O  
ATOM   1320  C5'   U A  43      30.287   3.680 -18.031  1.00  0.00           C  
ATOM   1321  C4'   U A  43      30.007   4.865 -18.923  1.00  0.00           C  
ATOM   1322  O4'   U A  43      29.209   5.840 -18.194  1.00  0.00           O  
ATOM   1323  C3'   U A  43      31.219   5.661 -19.381  1.00  0.00           C  
ATOM   1324  O3'   U A  43      31.905   5.055 -20.462  1.00  0.00           O  
ATOM   1325  C1'   U A  43      29.568   7.146 -18.581  1.00  0.00           C  
ATOM   1326  C2'   U A  43      30.604   7.020 -19.701  1.00  0.00           C  
ATOM   1327  O2'   U A  43      29.936   7.000 -20.955  1.00  0.00           O  
ATOM   1328  N1    U A  43      30.100   7.869 -17.400  1.00  0.00           N  
ATOM   1329  C2    U A  43      30.147   9.249 -17.475  1.00  0.00           C  
ATOM   1330  O2    U A  43      29.775   9.876 -18.451  1.00  0.00           O  
ATOM   1331  N3    U A  43      30.646   9.876 -16.359  1.00  0.00           N  
ATOM   1332  C4    U A  43      31.095   9.279 -15.201  1.00  0.00           C  
ATOM   1333  O4    U A  43      31.517   9.983 -14.282  1.00  0.00           O  
ATOM   1334  C5    U A  43      31.016   7.850 -15.195  1.00  0.00           C  
ATOM   1335  C6    U A  43      30.533   7.214 -16.267  1.00  0.00           C  
ATOM   1336  H5'   U A  43      29.436   3.281 -17.755  1.00  0.00           H  
ATOM   1337 H5''   U A  43      30.804   3.018 -18.535  1.00  0.00           H  
ATOM   1338  H4'   U A  43      29.503   4.559 -19.705  1.00  0.00           H  
ATOM   1339  H3'   U A  43      31.843   5.758 -18.632  1.00  0.00           H  
ATOM   1340  H1'   U A  43      28.779   7.618 -18.922  1.00  0.00           H  
ATOM   1341  H2'   U A  43      31.272   7.736 -19.658  1.00  0.00           H  
ATOM   1342 HO2'   U A  43      30.376   6.348 -21.540  1.00  0.00           H  
ATOM   1343  H3    U A  43      30.688  10.854 -16.391  1.00  0.00           H  
ATOM   1344  H5    U A  43      31.314   7.343 -14.411  1.00  0.00           H  
ATOM   1345  H6    U A  43      30.491   6.236 -16.239  1.00  0.00           H  
ATOM   1346  P     U A  44      33.497   5.214 -20.603  1.00  0.00           P  
ATOM   1347  OP2   U A  44      34.100   4.999 -19.263  1.00  0.00           O  
ATOM   1348  OP1   U A  44      33.943   4.385 -21.751  1.00  0.00           O  
ATOM   1349  O5'   U A  44      33.697   6.746 -20.993  1.00  0.00           O  
ATOM   1350  C5'   U A  44      33.158   7.268 -22.198  1.00  0.00           C  
ATOM   1351  C4'   U A  44      33.504   8.726 -22.377  1.00  0.00           C  
ATOM   1352  O4'   U A  44      32.831   9.522 -21.370  1.00  0.00           O  
ATOM   1353  C3'   U A  44      34.968   9.095 -22.192  1.00  0.00           C  
ATOM   1354  O3'   U A  44      35.765   8.782 -23.320  1.00  0.00           O  
ATOM   1355  C1'   U A  44      33.626  10.635 -21.038  1.00  0.00           C  
ATOM   1356  C2'   U A  44      34.887  10.581 -21.897  1.00  0.00           C  
ATOM   1357  O2'   U A  44      34.677  11.331 -23.085  1.00  0.00           O  
ATOM   1358  N1    U A  44      33.931  10.578 -19.587  1.00  0.00           N  
ATOM   1359  C2    U A  44      34.502  11.702 -19.018  1.00  0.00           C  
ATOM   1360  O2    U A  44      34.756  12.712 -19.650  1.00  0.00           O  
ATOM   1361  N3    U A  44      34.766  11.604 -17.674  1.00  0.00           N  
ATOM   1362  C4    U A  44      34.524  10.521 -16.856  1.00  0.00           C  
ATOM   1363  O4    U A  44      34.820  10.587 -15.662  1.00  0.00           O  
ATOM   1364  C5    U A  44      33.933   9.395 -17.513  1.00  0.00           C  
ATOM   1365  C6    U A  44      33.664   9.464 -18.821  1.00  0.00           C  
ATOM   1366  H5'   U A  44      32.183   7.171 -22.180  1.00  0.00           H  
ATOM   1367 H5''   U A  44      33.516   6.760 -22.955  1.00  0.00           H  
ATOM   1368  H4'   U A  44      33.201   9.016 -23.262  1.00  0.00           H  
ATOM   1369  H3'   U A  44      35.321   8.630 -21.406  1.00  0.00           H  
ATOM   1370  H1'   U A  44      33.137  11.461 -21.235  1.00  0.00           H  
ATOM   1371  H2'   U A  44      35.675  10.893 -21.406  1.00  0.00           H  
ATOM   1372 HO2'   U A  44      34.629  12.283 -22.857  1.00  0.00           H  
ATOM   1373  H3    U A  44      35.171  12.389 -17.251  1.00  0.00           H  
ATOM   1374  H5    U A  44      33.726   8.581 -17.007  1.00  0.00           H  
ATOM   1375  H6    U A  44      33.261   8.680 -19.247  1.00  0.00           H  
ATOM   1376  P     U A  45      37.273   8.262 -23.126  1.00  0.00           P  
ATOM   1377  OP2   U A  45      37.311   7.408 -21.912  1.00  0.00           O  
ATOM   1378  OP1   U A  45      37.741   7.715 -24.425  1.00  0.00           O  
ATOM   1379  O5'   U A  45      38.101   9.588 -22.822  1.00  0.00           O  
ATOM   1380  C5'   U A  45      38.168  10.640 -23.773  1.00  0.00           C  
ATOM   1381  C4'   U A  45      38.886  11.847 -23.219  1.00  0.00           C  
ATOM   1382  O4'   U A  45      38.108  12.432 -22.147  1.00  0.00           O  
ATOM   1383  C3'   U A  45      40.242  11.586 -22.583  1.00  0.00           C  
ATOM   1384  O3'   U A  45      41.297  11.535 -23.528  1.00  0.00           O  
ATOM   1385  C1'   U A  45      38.959  12.924 -21.138  1.00  0.00           C  
ATOM   1386  C2'   U A  45      40.393  12.756 -21.633  1.00  0.00           C  
ATOM   1387  O2'   U A  45      40.787  13.933 -22.324  1.00  0.00           O  
ATOM   1388  N1    U A  45      38.701  12.163 -19.891  1.00  0.00           N  
ATOM   1389  C2    U A  45      39.076  12.757 -18.700  1.00  0.00           C  
ATOM   1390  O2    U A  45      39.598  13.857 -18.640  1.00  0.00           O  
ATOM   1391  N3    U A  45      38.818  12.016 -17.573  1.00  0.00           N  
ATOM   1392  C4    U A  45      38.236  10.768 -17.514  1.00  0.00           C  
ATOM   1393  O4    U A  45      38.072  10.229 -16.418  1.00  0.00           O  
ATOM   1394  C5    U A  45      37.874  10.215 -18.783  1.00  0.00           C  
ATOM   1395  C6    U A  45      38.113  10.916 -19.897  1.00  0.00           C  
ATOM   1396  H5'   U A  45      37.258  10.900 -24.027  1.00  0.00           H  
ATOM   1397 H5''   U A  45      38.644  10.323 -24.568  1.00  0.00           H  
ATOM   1398  H4'   U A  45      38.988  12.509 -23.934  1.00  0.00           H  
ATOM   1399  H3'   U A  45      40.201  10.757 -22.063  1.00  0.00           H  
ATOM   1400  H1'   U A  45      38.781  13.875 -20.980  1.00  0.00           H  
ATOM   1401  H2'   U A  45      41.006  12.546 -20.898  1.00  0.00           H  
ATOM   1402 HO2'   U A  45      41.636  14.253 -21.953  1.00  0.00           H  
ATOM   1403  H3    U A  45      39.076  12.419 -16.718  1.00  0.00           H  
ATOM   1404  H5    U A  45      37.454   9.332 -18.835  1.00  0.00           H  
ATOM   1405  H6    U A  45      37.857  10.516 -20.753  1.00  0.00           H  
ATOM   1406  P     U A  46      42.576  10.600 -23.263  1.00  0.00           P  
ATOM   1407  OP2   U A  46      42.121   9.400 -22.516  1.00  0.00           O  
ATOM   1408  OP1   U A  46      43.299  10.434 -24.549  1.00  0.00           O  
ATOM   1409  O5'   U A  46      43.492  11.468 -22.291  1.00  0.00           O  
ATOM   1410  C5'   U A  46      44.040  12.706 -22.717  1.00  0.00           C  
ATOM   1411  C4'   U A  46      44.435  13.573 -21.547  1.00  0.00           C  
ATOM   1412  O4'   U A  46      43.281  13.784 -20.686  1.00  0.00           O  
ATOM   1413  C3'   U A  46      45.468  12.987 -20.597  1.00  0.00           C  
ATOM   1414  O3'   U A  46      46.795  13.115 -21.074  1.00  0.00           O  
ATOM   1415  C1'   U A  46      43.694  13.892 -19.352  1.00  0.00           C  
ATOM   1416  C2'   U A  46      45.224  13.826 -19.355  1.00  0.00           C  
ATOM   1417  O2'   U A  46      45.752  15.136 -19.507  1.00  0.00           O  
ATOM   1418  N1    U A  46      43.084  12.781 -18.581  1.00  0.00           N  
ATOM   1419  C2    U A  46      42.921  12.972 -17.222  1.00  0.00           C  
ATOM   1420  O2    U A  46      43.252  13.995 -16.648  1.00  0.00           O  
ATOM   1421  N3    U A  46      42.352  11.918 -16.550  1.00  0.00           N  
ATOM   1422  C4    U A  46      41.939  10.717 -17.085  1.00  0.00           C  
ATOM   1423  O4    U A  46      41.444   9.864 -16.346  1.00  0.00           O  
ATOM   1424  C5    U A  46      42.138  10.590 -18.496  1.00  0.00           C  
ATOM   1425  C6    U A  46      42.689  11.602 -19.175  1.00  0.00           C  
ATOM   1426  H5'   U A  46      43.374  13.181 -23.256  1.00  0.00           H  
ATOM   1427 H5''   U A  46      44.832  12.533 -23.267  1.00  0.00           H  
ATOM   1428  H4'   U A  46      44.743  14.439 -21.886  1.00  0.00           H  
ATOM   1429  H3'   U A  46      45.243  12.051 -20.413  1.00  0.00           H  
ATOM   1430  H1'   U A  46      43.409  14.748 -18.968  1.00  0.00           H  
ATOM   1431  H2'   U A  46      45.572  13.387 -18.551  1.00  0.00           H  
ATOM   1432 HO2'   U A  46      45.576  15.648 -18.690  1.00  0.00           H  
ATOM   1433  H3    U A  46      42.228  12.032 -15.585  1.00  0.00           H  
ATOM   1434  H5    U A  46      41.872   9.769 -18.961  1.00  0.00           H  
ATOM   1435  H6    U A  46      42.816  11.490 -20.140  1.00  0.00           H  
ATOM   1436  P     G A  47      47.993  12.390 -20.293  1.00  0.00           P  
ATOM   1437  OP2   G A  47      48.877  11.824 -21.343  1.00  0.00           O  
ATOM   1438  OP1   G A  47      48.531  13.401 -19.347  1.00  0.00           O  
ATOM   1439  O5'   G A  47      47.403  11.181 -19.440  1.00  0.00           O  
ATOM   1440  C5'   G A  47      47.232   9.896 -20.018  1.00  0.00           C  
ATOM   1441  C4'   G A  47      48.002   8.841 -19.262  1.00  0.00           C  
ATOM   1442  O4'   G A  47      49.431   9.075 -19.390  1.00  0.00           O  
ATOM   1443  C3'   G A  47      47.791   8.811 -17.756  1.00  0.00           C  
ATOM   1444  O3'   G A  47      46.556   8.225 -17.382  1.00  0.00           O  
ATOM   1445  C1'   G A  47      50.073   8.672 -18.208  1.00  0.00           C  
ATOM   1446  C2'   G A  47      49.027   8.067 -17.282  1.00  0.00           C  
ATOM   1447  O2'   G A  47      48.918   6.673 -17.532  1.00  0.00           O  
ATOM   1448  N1    G A  47      53.078  10.320 -14.444  1.00  0.00           N  
ATOM   1449  C2    G A  47      52.624   9.051 -14.708  1.00  0.00           C  
ATOM   1450  N2    G A  47      53.019   8.089 -13.861  1.00  0.00           N  
ATOM   1451  N3    G A  47      51.840   8.744 -15.729  1.00  0.00           N  
ATOM   1452  C4    G A  47      51.539   9.826 -16.477  1.00  0.00           C  
ATOM   1453  C5    G A  47      51.939  11.134 -16.301  1.00  0.00           C  
ATOM   1454  C6    G A  47      52.781  11.449 -15.202  1.00  0.00           C  
ATOM   1455  O6    G A  47      53.243  12.548 -14.876  1.00  0.00           O  
ATOM   1456  N7    G A  47      51.412  11.949 -17.292  1.00  0.00           N  
ATOM   1457  C8    G A  47      50.713  11.138 -18.039  1.00  0.00           C  
ATOM   1458  N9    G A  47      50.747   9.836 -17.601  1.00  0.00           N  
ATOM   1459  H5'   G A  47      47.546   9.918 -20.946  1.00  0.00           H  
ATOM   1460 H5''   G A  47      46.279   9.665 -20.008  1.00  0.00           H  
ATOM   1461  H4'   G A  47      47.784   7.960 -19.632  1.00  0.00           H  
ATOM   1462  H3'   G A  47      47.830   9.726 -17.409  1.00  0.00           H  
ATOM   1463  H1'   G A  47      50.740   7.991 -18.437  1.00  0.00           H  
ATOM   1464  H2'   G A  47      49.218   8.253 -16.338  1.00  0.00           H  
ATOM   1465 HO2'   G A  47      49.730   6.227 -17.214  1.00  0.00           H  
ATOM   1466  H1    G A  47      53.656  10.443 -13.662  1.00  0.00           H  
ATOM   1467  H22   G A  47      52.727   7.164 -14.000  1.00  0.00           H  
ATOM   1468  H21   G A  47      53.600   8.308 -13.103  1.00  0.00           H  
ATOM   1469  H8    G A  47      50.215  11.429 -18.831  1.00  0.00           H  
ATOM   1470  P     U A  48      45.632   8.928 -16.271  1.00  0.00           P  
ATOM   1471  OP2   U A  48      45.437  10.346 -16.666  1.00  0.00           O  
ATOM   1472  OP1   U A  48      44.449   8.060 -16.039  1.00  0.00           O  
ATOM   1473  O5'   U A  48      46.528   8.902 -14.954  1.00  0.00           O  
ATOM   1474  C5'   U A  48      46.789   7.684 -14.273  1.00  0.00           C  
ATOM   1475  C4'   U A  48      47.721   7.888 -13.104  1.00  0.00           C  
ATOM   1476  O4'   U A  48      48.972   8.433 -13.592  1.00  0.00           O  
ATOM   1477  C3'   U A  48      47.274   8.900 -12.059  1.00  0.00           C  
ATOM   1478  O3'   U A  48      46.359   8.362 -11.122  1.00  0.00           O  
ATOM   1479  C1'   U A  48      49.491   9.360 -12.678  1.00  0.00           C  
ATOM   1480  C2'   U A  48      48.591   9.349 -11.451  1.00  0.00           C  
ATOM   1481  O2'   U A  48      49.080   8.393 -10.521  1.00  0.00           O  
ATOM   1482  N1    U A  48      49.538  10.691 -13.330  1.00  0.00           N  
ATOM   1483  C2    U A  48      50.294  11.670 -12.711  1.00  0.00           C  
ATOM   1484  O2    U A  48      50.907  11.482 -11.675  1.00  0.00           O  
ATOM   1485  N3    U A  48      50.308  12.886 -13.350  1.00  0.00           N  
ATOM   1486  C4    U A  48      49.659  13.219 -14.519  1.00  0.00           C  
ATOM   1487  O4    U A  48      49.770  14.360 -14.969  1.00  0.00           O  
ATOM   1488  C5    U A  48      48.897  12.157 -15.103  1.00  0.00           C  
ATOM   1489  C6    U A  48      48.866  10.963 -14.503  1.00  0.00           C  
ATOM   1490  H5'   U A  48      47.196   7.049 -14.898  1.00  0.00           H  
ATOM   1491 H5''   U A  48      45.943   7.313 -13.945  1.00  0.00           H  
ATOM   1492  H4'   U A  48      47.897   7.033 -12.660  1.00  0.00           H  
ATOM   1493  H3'   U A  48      46.860   9.663 -12.512  1.00  0.00           H  
ATOM   1494  H1'   U A  48      50.398   9.095 -12.416  1.00  0.00           H  
ATOM   1495  H2'   U A  48      48.515  10.240 -11.049  1.00  0.00           H  
ATOM   1496 HO2'   U A  48      49.901   8.738 -10.111  1.00  0.00           H  
ATOM   1497  H3    U A  48      50.838  13.594 -12.928  1.00  0.00           H  
ATOM   1498  H5    U A  48      48.403  12.305 -15.937  1.00  0.00           H  
ATOM   1499  H6    U A  48      48.338  10.253 -14.922  1.00  0.00           H  
ATOM   1500  P     C A  49      44.945   9.082 -10.867  1.00  0.00           P  
ATOM   1501  OP2   C A  49      44.357   9.424 -12.187  1.00  0.00           O  
ATOM   1502  OP1   C A  49      44.170   8.248  -9.913  1.00  0.00           O  
ATOM   1503  O5'   C A  49      45.331  10.441 -10.131  1.00  0.00           O  
ATOM   1504  C5'   C A  49      46.017  10.428  -8.889  1.00  0.00           C  
ATOM   1505  C4'   C A  49      46.611  11.778  -8.567  1.00  0.00           C  
ATOM   1506  O4'   C A  49      47.610  12.149  -9.545  1.00  0.00           O  
ATOM   1507  C3'   C A  49      45.646  12.953  -8.570  1.00  0.00           C  
ATOM   1508  O3'   C A  49      44.922  13.077  -7.358  1.00  0.00           O  
ATOM   1509  C1'   C A  49      47.582  13.529  -9.799  1.00  0.00           C  
ATOM   1510  C2'   C A  49      46.569  14.134  -8.822  1.00  0.00           C  
ATOM   1511  O2'   C A  49      47.246  14.520  -7.635  1.00  0.00           O  
ATOM   1512  N1    C A  49      47.185  13.726 -11.216  1.00  0.00           N  
ATOM   1513  C2    C A  49      47.429  14.972 -11.807  1.00  0.00           C  
ATOM   1514  O2    C A  49      47.963  15.867 -11.136  1.00  0.00           O  
ATOM   1515  N3    C A  49      47.077  15.177 -13.097  1.00  0.00           N  
ATOM   1516  C4    C A  49      46.504  14.199 -13.797  1.00  0.00           C  
ATOM   1517  N4    C A  49      46.174  14.447 -15.067  1.00  0.00           N  
ATOM   1518  C5    C A  49      46.242  12.922 -13.225  1.00  0.00           C  
ATOM   1519  C6    C A  49      46.596  12.730 -11.949  1.00  0.00           C  
ATOM   1520  H5'   C A  49      46.737   9.764  -8.929  1.00  0.00           H  
ATOM   1521 H5''   C A  49      45.389  10.178  -8.180  1.00  0.00           H  
ATOM   1522  H4'   C A  49      47.036  11.719  -7.686  1.00  0.00           H  
ATOM   1523  H3'   C A  49      45.014  12.865  -9.314  1.00  0.00           H  
ATOM   1524  H1'   C A  49      48.460  13.936  -9.647  1.00  0.00           H  
ATOM   1525  H2'   C A  49      46.087  14.886  -9.225  1.00  0.00           H  
ATOM   1526 HO2'   C A  49      47.808  15.299  -7.826  1.00  0.00           H  
ATOM   1527  H42   C A  49      45.751  13.748 -15.608  1.00  0.00           H  
ATOM   1528  H41   C A  49      46.355  15.328 -15.458  1.00  0.00           H  
ATOM   1529  H5    C A  49      45.821  12.208 -13.748  1.00  0.00           H  
ATOM   1530  H6    C A  49      46.424  11.858 -11.537  1.00  0.00           H  
ATOM   1531  P     U A  50      43.401  13.598  -7.375  1.00  0.00           P  
ATOM   1532  OP2   U A  50      42.763  13.113  -8.624  1.00  0.00           O  
ATOM   1533  OP1   U A  50      42.788  13.270  -6.062  1.00  0.00           O  
ATOM   1534  O5'   U A  50      43.538  15.182  -7.473  1.00  0.00           O  
ATOM   1535  C5'   U A  50      42.453  15.982  -7.917  1.00  0.00           C  
ATOM   1536  C4'   U A  50      42.876  16.945  -8.998  1.00  0.00           C  
ATOM   1537  O4'   U A  50      43.948  16.349  -9.782  1.00  0.00           O  
ATOM   1538  C3'   U A  50      41.816  17.305 -10.028  1.00  0.00           C  
ATOM   1539  O3'   U A  50      40.963  18.351  -9.601  1.00  0.00           O  
ATOM   1540  C1'   U A  50      43.769  16.620 -11.156  1.00  0.00           C  
ATOM   1541  C2'   U A  50      42.643  17.651 -11.258  1.00  0.00           C  
ATOM   1542  O2'   U A  50      43.196  18.956 -11.157  1.00  0.00           O  
ATOM   1543  N1    U A  50      43.424  15.343 -11.827  1.00  0.00           N  
ATOM   1544  C2    U A  50      43.440  15.333 -13.210  1.00  0.00           C  
ATOM   1545  O2    U A  50      43.720  16.311 -13.880  1.00  0.00           O  
ATOM   1546  N3    U A  50      43.115  14.129 -13.787  1.00  0.00           N  
ATOM   1547  C4    U A  50      42.783  12.959 -13.139  1.00  0.00           C  
ATOM   1548  O4    U A  50      42.514  11.956 -13.802  1.00  0.00           O  
ATOM   1549  C5    U A  50      42.788  13.044 -11.710  1.00  0.00           C  
ATOM   1550  C6    U A  50      43.101  14.203 -11.122  1.00  0.00           C  
ATOM   1551  H5'   U A  50      42.100  16.491  -7.157  1.00  0.00           H  
ATOM   1552 H5''   U A  50      41.748  15.399  -8.267  1.00  0.00           H  
ATOM   1553  H4'   U A  50      43.209  17.768  -8.586  1.00  0.00           H  
ATOM   1554  H3'   U A  50      41.278  16.510 -10.220  1.00  0.00           H  
ATOM   1555  H1'   U A  50      44.582  16.989 -11.559  1.00  0.00           H  
ATOM   1556  H2'   U A  50      42.125  17.540 -12.082  1.00  0.00           H  
ATOM   1557 HO2'   U A  50      43.721  19.143 -11.964  1.00  0.00           H  
ATOM   1558  H3    U A  50      43.120  14.100 -14.766  1.00  0.00           H  
ATOM   1559  H5    U A  50      42.564  12.258 -11.168  1.00  0.00           H  
ATOM   1560  H6    U A  50      43.096  14.236 -10.143  1.00  0.00           H  
ATOM   1561  P     U A  51      39.446  18.423 -10.125  1.00  0.00           P  
ATOM   1562  OP2   U A  51      38.867  17.059 -10.045  1.00  0.00           O  
ATOM   1563  OP1   U A  51      38.771  19.549  -9.430  1.00  0.00           O  
ATOM   1564  O5'   U A  51      39.589  18.809 -11.664  1.00  0.00           O  
ATOM   1565  C5'   U A  51      40.149  20.053 -12.056  1.00  0.00           C  
ATOM   1566  C4'   U A  51      40.367  20.121 -13.547  1.00  0.00           C  
ATOM   1567  O4'   U A  51      41.249  19.039 -13.937  1.00  0.00           O  
ATOM   1568  C3'   U A  51      39.135  19.912 -14.414  1.00  0.00           C  
ATOM   1569  O3'   U A  51      38.350  21.083 -14.555  1.00  0.00           O  
ATOM   1570  C1'   U A  51      40.876  18.557 -15.228  1.00  0.00           C  
ATOM   1571  C2'   U A  51      39.724  19.409 -15.722  1.00  0.00           C  
ATOM   1572  O2'   U A  51      40.242  20.479 -16.499  1.00  0.00           O  
ATOM   1573  N1    U A  51      40.514  17.122 -15.130  1.00  0.00           N  
ATOM   1574  C2    U A  51      40.514  16.390 -16.303  1.00  0.00           C  
ATOM   1575  O2    U A  51      40.795  16.870 -17.387  1.00  0.00           O  
ATOM   1576  N3    U A  51      40.173  15.067 -16.164  1.00  0.00           N  
ATOM   1577  C4    U A  51      39.837  14.412 -14.998  1.00  0.00           C  
ATOM   1578  O4    U A  51      39.553  13.214 -15.037  1.00  0.00           O  
ATOM   1579  C5    U A  51      39.859  15.232 -13.825  1.00  0.00           C  
ATOM   1580  C6    U A  51      40.188  16.523 -13.931  1.00  0.00           C  
ATOM   1581  H5'   U A  51      41.010  20.172 -11.602  1.00  0.00           H  
ATOM   1582 H5''   U A  51      39.544  20.775 -11.788  1.00  0.00           H  
ATOM   1583  H4'   U A  51      40.783  20.974 -13.790  1.00  0.00           H  
ATOM   1584  H3'   U A  51      38.586  19.203 -14.020  1.00  0.00           H  
ATOM   1585  H1'   U A  51      41.638  18.658 -15.837  1.00  0.00           H  
ATOM   1586  H2'   U A  51      39.075  18.876 -16.227  1.00  0.00           H  
ATOM   1587 HO2'   U A  51      40.612  20.119 -17.332  1.00  0.00           H  
ATOM   1588  H3    U A  51      40.166  14.530 -16.983  1.00  0.00           H  
ATOM   1589  H5    U A  51      39.634  14.849 -12.951  1.00  0.00           H  
ATOM   1590  H6    U A  51      40.195  17.063 -13.114  1.00  0.00           H  
ATOM   1591  P     U A  52      36.758  20.973 -14.743  1.00  0.00           P  
ATOM   1592  OP2   U A  52      36.255  19.940 -13.803  1.00  0.00           O  
ATOM   1593  OP1   U A  52      36.194  22.346 -14.696  1.00  0.00           O  
ATOM   1594  O5'   U A  52      36.584  20.418 -16.226  1.00  0.00           O  
ATOM   1595  C5'   U A  52      37.002  21.183 -17.345  1.00  0.00           C  
ATOM   1596  C4'   U A  52      36.727  20.466 -18.644  1.00  0.00           C  
ATOM   1597  O4'   U A  52      37.547  19.277 -18.743  1.00  0.00           O  
ATOM   1598  C3'   U A  52      35.312  19.942 -18.834  1.00  0.00           C  
ATOM   1599  O3'   U A  52      34.392  20.952 -19.208  1.00  0.00           O  
ATOM   1600  C1'   U A  52      36.868  18.289 -19.495  1.00  0.00           C  
ATOM   1601  C2'   U A  52      35.501  18.862 -19.890  1.00  0.00           C  
ATOM   1602  O2'   U A  52      35.593  19.426 -21.191  1.00  0.00           O  
ATOM   1603  N1    U A  52      36.747  17.061 -18.673  1.00  0.00           N  
ATOM   1604  C2    U A  52      36.382  15.898 -19.326  1.00  0.00           C  
ATOM   1605  O2    U A  52      36.161  15.849 -20.524  1.00  0.00           O  
ATOM   1606  N3    U A  52      36.283  14.787 -18.525  1.00  0.00           N  
ATOM   1607  C4    U A  52      36.506  14.718 -17.167  1.00  0.00           C  
ATOM   1608  O4    U A  52      36.375  13.639 -16.587  1.00  0.00           O  
ATOM   1609  C5    U A  52      36.881  15.958 -16.559  1.00  0.00           C  
ATOM   1610  C6    U A  52      36.986  17.056 -17.315  1.00  0.00           C  
ATOM   1611  H5'   U A  52      37.965  21.354 -17.273  1.00  0.00           H  
ATOM   1612 H5''   U A  52      36.524  22.038 -17.345  1.00  0.00           H  
ATOM   1613  H4'   U A  52      36.944  21.066 -19.388  1.00  0.00           H  
ATOM   1614  H3'   U A  52      35.008  19.523 -18.002  1.00  0.00           H  
ATOM   1615  H1'   U A  52      37.381  18.088 -20.306  1.00  0.00           H  
ATOM   1616  H2'   U A  52      34.798  18.182 -19.839  1.00  0.00           H  
ATOM   1617 HO2'   U A  52      35.714  18.704 -21.843  1.00  0.00           H  
ATOM   1618  H3    U A  52      36.024  13.952 -18.968  1.00  0.00           H  
ATOM   1619  H5    U A  52      37.060  16.001 -15.596  1.00  0.00           H  
ATOM   1620  H6    U A  52      37.243  17.892 -16.875  1.00  0.00           H  
ATOM   1621  P     U A  53      32.901  20.950 -18.611  1.00  0.00           P  
ATOM   1622  OP2   U A  53      32.983  20.595 -17.172  1.00  0.00           O  
ATOM   1623  OP1   U A  53      32.240  22.216 -19.018  1.00  0.00           O  
ATOM   1624  O5'   U A  53      32.182  19.751 -19.374  1.00  0.00           O  
ATOM   1625  C5'   U A  53      31.975  19.799 -20.778  1.00  0.00           C  
ATOM   1626  C4'   U A  53      31.353  18.525 -21.294  1.00  0.00           C  
ATOM   1627  O4'   U A  53      32.306  17.442 -21.142  1.00  0.00           O  
ATOM   1628  C3'   U A  53      30.117  18.035 -20.554  1.00  0.00           C  
ATOM   1629  O3'   U A  53      28.917  18.613 -21.037  1.00  0.00           O  
ATOM   1630  C1'   U A  53      31.636  16.234 -20.823  1.00  0.00           C  
ATOM   1631  C2'   U A  53      30.136  16.538 -20.841  1.00  0.00           C  
ATOM   1632  O2'   U A  53      29.626  16.257 -22.137  1.00  0.00           O  
ATOM   1633  N1    U A  53      32.104  15.791 -19.488  1.00  0.00           N  
ATOM   1634  C2    U A  53      31.901  14.464 -19.157  1.00  0.00           C  
ATOM   1635  O2    U A  53      31.365  13.665 -19.906  1.00  0.00           O  
ATOM   1636  N3    U A  53      32.350  14.098 -17.912  1.00  0.00           N  
ATOM   1637  C4    U A  53      32.969  14.905 -16.981  1.00  0.00           C  
ATOM   1638  O4    U A  53      33.315  14.426 -15.900  1.00  0.00           O  
ATOM   1639  C5    U A  53      33.145  16.265 -17.391  1.00  0.00           C  
ATOM   1640  C6    U A  53      32.718  16.648 -18.599  1.00  0.00           C  
ATOM   1641  H5'   U A  53      32.837  19.936 -21.223  1.00  0.00           H  
ATOM   1642 H5''   U A  53      31.383  20.551 -20.988  1.00  0.00           H  
ATOM   1643  H4'   U A  53      31.135  18.623 -22.244  1.00  0.00           H  
ATOM   1644  H3'   U A  53      30.191  18.205 -19.592  1.00  0.00           H  
ATOM   1645  H1'   U A  53      31.832  15.537 -21.484  1.00  0.00           H  
ATOM   1646  H2'   U A  53      29.661  16.034 -20.148  1.00  0.00           H  
ATOM   1647 HO2'   U A  53      29.626  15.286 -22.276  1.00  0.00           H  
ATOM   1648  H3    U A  53      32.216  13.162 -17.657  1.00  0.00           H  
ATOM   1649  H5    U A  53      33.577  16.909 -16.792  1.00  0.00           H  
ATOM   1650  H6    U A  53      32.850  17.583 -18.856  1.00  0.00           H  
ATOM   1651  P     U A  54      27.701  18.913 -20.030  1.00  0.00           P  
ATOM   1652  OP2   U A  54      28.255  19.005 -18.656  1.00  0.00           O  
ATOM   1653  OP1   U A  54      26.915  20.045 -20.582  1.00  0.00           O  
ATOM   1654  O5'   U A  54      26.802  17.601 -20.112  1.00  0.00           O  
ATOM   1655  C5'   U A  54      26.125  17.254 -21.311  1.00  0.00           C  
ATOM   1656  C4'   U A  54      25.386  15.946 -21.176  1.00  0.00           C  
ATOM   1657  O4'   U A  54      26.379  14.940 -20.826  1.00  0.00           O  
ATOM   1658  C3'   U A  54      24.310  15.892 -20.103  1.00  0.00           C  
ATOM   1659  O3'   U A  54      23.184  15.122 -20.486  1.00  0.00           O  
ATOM   1660  C1'   U A  54      25.972  14.255 -19.647  1.00  0.00           C  
ATOM   1661  C2'   U A  54      25.018  15.222 -18.932  1.00  0.00           C  
ATOM   1662  O2'   U A  54      24.109  14.467 -18.144  1.00  0.00           O  
ATOM   1663  N1    U A  54      27.158  13.921 -18.821  1.00  0.00           N  
ATOM   1664  C2    U A  54      27.591  12.608 -18.842  1.00  0.00           C  
ATOM   1665  O2    U A  54      27.047  11.738 -19.498  1.00  0.00           O  
ATOM   1666  N3    U A  54      28.692  12.346 -18.064  1.00  0.00           N  
ATOM   1667  C4    U A  54      29.390  13.242 -17.282  1.00  0.00           C  
ATOM   1668  O4    U A  54      30.364  12.850 -16.636  1.00  0.00           O  
ATOM   1669  C5    U A  54      28.885  14.581 -17.310  1.00  0.00           C  
ATOM   1670  C6    U A  54      27.815  14.864 -18.060  1.00  0.00           C  
ATOM   1671  H5'   U A  54      26.780  17.177 -22.036  1.00  0.00           H  
ATOM   1672 H5''   U A  54      25.484  17.961 -21.533  1.00  0.00           H  
ATOM   1673  H4'   U A  54      24.991  15.686 -22.034  1.00  0.00           H  
ATOM   1674  H3'   U A  54      24.015  16.796 -19.865  1.00  0.00           H  
ATOM   1675  H1'   U A  54      25.489  13.431 -19.869  1.00  0.00           H  
ATOM   1676  H2'   U A  54      25.512  15.872 -18.391  1.00  0.00           H  
ATOM   1677 HO2'   U A  54      24.412  14.475 -17.211  1.00  0.00           H  
ATOM   1678  H3    U A  54      29.016  11.422 -18.064  1.00  0.00           H  
ATOM   1679  H5    U A  54      29.321  15.284 -16.784  1.00  0.00           H  
ATOM   1680  H6    U A  54      27.488  15.787 -18.061  1.00  0.00           H  
ATOM   1681  P     G A  55      21.730  15.465 -19.894  1.00  0.00           P  
ATOM   1682  OP2   G A  55      21.915  16.205 -18.620  1.00  0.00           O  
ATOM   1683  OP1   G A  55      20.920  16.068 -20.983  1.00  0.00           O  
ATOM   1684  O5'   G A  55      21.108  14.039 -19.549  1.00  0.00           O  
ATOM   1685  C5'   G A  55      20.741  13.135 -20.581  1.00  0.00           C  
ATOM   1686  C4'   G A  55      20.428  11.765 -20.032  1.00  0.00           C  
ATOM   1687  O4'   G A  55      21.646  11.089 -19.626  1.00  0.00           O  
ATOM   1688  C3'   G A  55      19.558  11.729 -18.785  1.00  0.00           C  
ATOM   1689  O3'   G A  55      18.184  11.942 -19.062  1.00  0.00           O  
ATOM   1690  C1'   G A  55      21.362  10.212 -18.552  1.00  0.00           C  
ATOM   1691  C2'   G A  55      19.876  10.350 -18.206  1.00  0.00           C  
ATOM   1692  O2'   G A  55      19.148   9.330 -18.875  1.00  0.00           O  
ATOM   1693  N1    G A  55      23.586   8.532 -14.292  1.00  0.00           N  
ATOM   1694  C2    G A  55      22.771   7.865 -15.175  1.00  0.00           C  
ATOM   1695  N2    G A  55      22.512   6.580 -14.891  1.00  0.00           N  
ATOM   1696  N3    G A  55      22.249   8.415 -16.259  1.00  0.00           N  
ATOM   1697  C4    G A  55      22.610   9.709 -16.392  1.00  0.00           C  
ATOM   1698  C5    G A  55      23.416  10.467 -15.570  1.00  0.00           C  
ATOM   1699  C6    G A  55      23.970   9.864 -14.411  1.00  0.00           C  
ATOM   1700  O6    G A  55      24.709  10.369 -13.558  1.00  0.00           O  
ATOM   1701  N7    G A  55      23.544  11.759 -16.059  1.00  0.00           N  
ATOM   1702  C8    G A  55      22.825  11.764 -17.149  1.00  0.00           C  
ATOM   1703  N9    G A  55      22.232  10.552 -17.411  1.00  0.00           N  
ATOM   1704  H5'   G A  55      21.480  13.062 -21.220  1.00  0.00           H  
ATOM   1705 H5''   G A  55      19.951  13.483 -21.045  1.00  0.00           H  
ATOM   1706  H4'   G A  55      19.993  11.242 -20.739  1.00  0.00           H  
ATOM   1707  H3'   G A  55      19.868  12.413 -18.157  1.00  0.00           H  
ATOM   1708  H1'   G A  55      21.546   9.294 -18.841  1.00  0.00           H  
ATOM   1709  H2'   G A  55      19.728  10.325 -17.237  1.00  0.00           H  
ATOM   1710 HO2'   G A  55      18.580   8.865 -18.226  1.00  0.00           H  
ATOM   1711  H1    G A  55      23.922   8.033 -13.519  1.00  0.00           H  
ATOM   1712  H22   G A  55      21.937   6.053 -15.486  1.00  0.00           H  
ATOM   1713  H21   G A  55      22.895   6.165 -14.091  1.00  0.00           H  
ATOM   1714  H8    G A  55      22.722  12.551 -17.722  1.00  0.00           H  
ATOM   1715  P     A A  56      17.244  12.662 -17.976  1.00  0.00           P  
ATOM   1716  OP2   A A  56      18.040  13.723 -17.309  1.00  0.00           O  
ATOM   1717  OP1   A A  56      15.962  13.014 -18.638  1.00  0.00           O  
ATOM   1718  O5'   A A  56      16.949  11.521 -16.904  1.00  0.00           O  
ATOM   1719  C5'   A A  56      16.240  10.345 -17.267  1.00  0.00           C  
ATOM   1720  C4'   A A  56      16.517   9.214 -16.311  1.00  0.00           C  
ATOM   1721  O4'   A A  56      17.953   9.003 -16.228  1.00  0.00           O  
ATOM   1722  C3'   A A  56      16.120   9.467 -14.873  1.00  0.00           C  
ATOM   1723  O3'   A A  56      14.746   9.197 -14.661  1.00  0.00           O  
ATOM   1724  C1'   A A  56      18.308   8.642 -14.918  1.00  0.00           C  
ATOM   1725  C2'   A A  56      17.009   8.478 -14.139  1.00  0.00           C  
ATOM   1726  O2'   A A  56      16.545   7.158 -14.304  1.00  0.00           O  
ATOM   1727  N1    A A  56      22.070   9.761 -11.564  1.00  0.00           N  
ATOM   1728  C2    A A  56      21.423   8.619 -11.836  1.00  0.00           C  
ATOM   1729  N3    A A  56      20.444   8.392 -12.722  1.00  0.00           N  
ATOM   1730  C4    A A  56      20.132   9.520 -13.382  1.00  0.00           C  
ATOM   1731  C5    A A  56      20.710  10.765 -13.213  1.00  0.00           C  
ATOM   1732  C6    A A  56      21.728  10.874 -12.253  1.00  0.00           C  
ATOM   1733  N6    A A  56      22.368  12.011 -11.994  1.00  0.00           N  
ATOM   1734  N7    A A  56      20.139  11.696 -14.071  1.00  0.00           N  
ATOM   1735  C8    A A  56      19.233  11.005 -14.724  1.00  0.00           C  
ATOM   1736  N9    A A  56      19.181   9.679 -14.363  1.00  0.00           N  
ATOM   1737  H5'   A A  56      16.511  10.074 -18.170  1.00  0.00           H  
ATOM   1738 H5''   A A  56      15.280  10.537 -17.267  1.00  0.00           H  
ATOM   1739  H4'   A A  56      15.943   8.370 -16.720  1.00  0.00           H  
ATOM   1740  H3'   A A  56      16.239  10.515 -14.559  1.00  0.00           H  
ATOM   1741  H1'   A A  56      18.855   7.691 -14.831  1.00  0.00           H  
ATOM   1742  H2'   A A  56      17.030   8.650 -13.054  1.00  0.00           H  
ATOM   1743 HO2'   A A  56      16.456   6.720 -13.409  1.00  0.00           H  
ATOM   1744  H2    A A  56      21.738   7.745 -11.250  1.00  0.00           H  
ATOM   1745  H61   A A  56      23.089  12.033 -11.301  1.00  0.00           H  
ATOM   1746  H62   A A  56      22.130  12.843 -12.492  1.00  0.00           H  
ATOM   1747  H8    A A  56      18.584  11.444 -15.497  1.00  0.00           H  
ATOM   1748  P     G A  57      14.002   9.851 -13.403  1.00  0.00           P  
ATOM   1749  OP2   G A  57      14.544  11.226 -13.283  1.00  0.00           O  
ATOM   1750  OP1   G A  57      12.537   9.652 -13.547  1.00  0.00           O  
ATOM   1751  O5'   G A  57      14.526   8.993 -12.167  1.00  0.00           O  
ATOM   1752  C5'   G A  57      14.127   7.645 -11.993  1.00  0.00           C  
ATOM   1753  C4'   G A  57      15.020   6.963 -10.983  1.00  0.00           C  
ATOM   1754  O4'   G A  57      16.407   7.189 -11.340  1.00  0.00           O  
ATOM   1755  C3'   G A  57      14.970   7.509  -9.569  1.00  0.00           C  
ATOM   1756  O3'   G A  57      13.888   7.018  -8.808  1.00  0.00           O  
ATOM   1757  C1'   G A  57      17.206   7.201 -10.174  1.00  0.00           C  
ATOM   1758  C2'   G A  57      16.271   6.994  -8.993  1.00  0.00           C  
ATOM   1759  O2'   G A  57      16.184   5.624  -8.683  1.00  0.00           O  
ATOM   1760  N1    G A  57      21.145   9.672  -8.154  1.00  0.00           N  
ATOM   1761  C2    G A  57      20.786   8.352  -8.038  1.00  0.00           C  
ATOM   1762  N2    G A  57      21.586   7.597  -7.269  1.00  0.00           N  
ATOM   1763  N3    G A  57      19.726   7.811  -8.634  1.00  0.00           N  
ATOM   1764  C4    G A  57      19.047   8.717  -9.371  1.00  0.00           C  
ATOM   1765  C5    G A  57      19.326  10.055  -9.562  1.00  0.00           C  
ATOM   1766  C6    G A  57      20.469  10.620  -8.908  1.00  0.00           C  
ATOM   1767  O6    G A  57      20.883  11.786  -8.944  1.00  0.00           O  
ATOM   1768  N7    G A  57      18.379  10.641 -10.392  1.00  0.00           N  
ATOM   1769  C8    G A  57      17.551   9.670 -10.669  1.00  0.00           C  
ATOM   1770  N9    G A  57      17.902   8.479 -10.080  1.00  0.00           N  
ATOM   1771  H5'   G A  57      14.176   7.110 -12.952  1.00  0.00           H  
ATOM   1772 H5''   G A  57      13.082   7.602 -11.653  1.00  0.00           H  
ATOM   1773  H4'   G A  57      14.698   5.913 -11.006  1.00  0.00           H  
ATOM   1774  H3'   G A  57      14.829   8.599  -9.520  1.00  0.00           H  
ATOM   1775  H1'   G A  57      17.967   6.408 -10.123  1.00  0.00           H  
ATOM   1776  H2'   G A  57      16.545   7.493  -8.052  1.00  0.00           H  
ATOM   1777 HO2'   G A  57      17.055   5.310  -8.305  1.00  0.00           H  
ATOM   1778  H1    G A  57      21.956   9.975  -7.657  1.00  0.00           H  
ATOM   1779  H22   G A  57      21.386   6.625  -7.143  1.00  0.00           H  
ATOM   1780  H21   G A  57      22.381   8.005  -6.822  1.00  0.00           H  
ATOM   1781  H8    G A  57      16.667   9.791 -11.314  1.00  0.00           H  
ATOM   1782  P     A A  58      13.243   7.939  -7.655  1.00  0.00           P  
ATOM   1783  OP2   A A  58      13.181   9.346  -8.127  1.00  0.00           O  
ATOM   1784  OP1   A A  58      11.994   7.265  -7.208  1.00  0.00           O  
ATOM   1785  O5'   A A  58      14.301   7.875  -6.464  1.00  0.00           O  
ATOM   1786  C5'   A A  58      14.553   6.646  -5.771  1.00  0.00           C  
ATOM   1787  C4'   A A  58      15.709   6.806  -4.815  1.00  0.00           C  
ATOM   1788  O4'   A A  58      16.911   7.153  -5.552  1.00  0.00           O  
ATOM   1789  C3'   A A  58      15.584   7.916  -3.787  1.00  0.00           C  
ATOM   1790  O3'   A A  58      14.784   7.525  -2.680  1.00  0.00           O  
ATOM   1791  C1'   A A  58      17.737   7.981  -4.753  1.00  0.00           C  
ATOM   1792  C2'   A A  58      17.040   8.148  -3.399  1.00  0.00           C  
ATOM   1793  O2'   A A  58      17.543   7.185  -2.495  1.00  0.00           O  
ATOM   1794  N1    A A  58      20.466  12.329  -4.935  1.00  0.00           N  
ATOM   1795  C2    A A  58      20.577  11.223  -4.186  1.00  0.00           C  
ATOM   1796  N3    A A  58      19.845  10.114  -4.210  1.00  0.00           N  
ATOM   1797  C4    A A  58      18.878  10.203  -5.139  1.00  0.00           C  
ATOM   1798  C5    A A  58      18.636  11.269  -5.983  1.00  0.00           C  
ATOM   1799  C6    A A  58      19.488  12.385  -5.864  1.00  0.00           C  
ATOM   1800  N6    A A  58      19.381  13.487  -6.614  1.00  0.00           N  
ATOM   1801  N7    A A  58      17.552  11.004  -6.808  1.00  0.00           N  
ATOM   1802  C8    A A  58      17.168   9.805  -6.449  1.00  0.00           C  
ATOM   1803  N9    A A  58      17.916   9.267  -5.432  1.00  0.00           N  
ATOM   1804  H5'   A A  58      14.779   5.846  -6.491  1.00  0.00           H  
ATOM   1805 H5''   A A  58      13.656   6.335  -5.215  1.00  0.00           H  
ATOM   1806  H4'   A A  58      15.754   5.844  -4.284  1.00  0.00           H  
ATOM   1807  H3'   A A  58      15.084   8.818  -4.169  1.00  0.00           H  
ATOM   1808  H1'   A A  58      18.740   7.579  -4.549  1.00  0.00           H  
ATOM   1809  H2'   A A  58      17.194   9.109  -2.887  1.00  0.00           H  
ATOM   1810 HO2'   A A  58      18.488   7.412  -2.256  1.00  0.00           H  
ATOM   1811  H2    A A  58      21.389  11.235  -3.446  1.00  0.00           H  
ATOM   1812  H61   A A  58      20.019  14.247  -6.480  1.00  0.00           H  
ATOM   1813  H62   A A  58      18.665  13.553  -7.308  1.00  0.00           H  
ATOM   1814  H8    A A  58      16.317   9.282  -6.911  1.00  0.00           H  
ATOM   1815  P     A A  59      13.883   8.625  -1.933  1.00  0.00           P  
ATOM   1816  OP2   A A  59      13.282   9.509  -2.951  1.00  0.00           O  
ATOM   1817  OP1   A A  59      13.012   7.921  -0.972  1.00  0.00           O  
ATOM   1818  O5'   A A  59      14.935   9.482  -1.091  1.00  0.00           O  
ATOM   1819  C5'   A A  59      15.680   8.872  -0.017  1.00  0.00           C  
ATOM   1820  C4'   A A  59      16.767   9.794   0.479  1.00  0.00           C  
ATOM   1821  O4'   A A  59      17.703  10.077  -0.592  1.00  0.00           O  
ATOM   1822  C3'   A A  59      16.303  11.171   0.915  1.00  0.00           C  
ATOM   1823  O3'   A A  59      15.727  11.179   2.203  1.00  0.00           O  
ATOM   1824  C1'   A A  59      18.208  11.384  -0.435  1.00  0.00           C  
ATOM   1825  C2'   A A  59      17.584  11.977   0.831  1.00  0.00           C  
ATOM   1826  O2'   A A  59      18.421  11.757   1.948  1.00  0.00           O  
ATOM   1827  N1    A A  59      19.208  15.682  -3.061  1.00  0.00           N  
ATOM   1828  C2    A A  59      19.729  15.166  -1.944  1.00  0.00           C  
ATOM   1829  N3    A A  59      19.429  14.031  -1.319  1.00  0.00           N  
ATOM   1830  C4    A A  59      18.457  13.375  -1.972  1.00  0.00           C  
ATOM   1831  C5    A A  59      17.821  13.776  -3.134  1.00  0.00           C  
ATOM   1832  C6    A A  59      18.230  15.000  -3.693  1.00  0.00           C  
ATOM   1833  N6    A A  59      17.706  15.525  -4.800  1.00  0.00           N  
ATOM   1834  N7    A A  59      16.867  12.843  -3.519  1.00  0.00           N  
ATOM   1835  C8    A A  59      16.945  11.913  -2.595  1.00  0.00           C  
ATOM   1836  N9    A A  59      17.883  12.178  -1.621  1.00  0.00           N  
ATOM   1837  H5'   A A  59      16.131   7.929  -0.357  1.00  0.00           H  
ATOM   1838 H5''   A A  59      15.006   8.625   0.817  1.00  0.00           H  
ATOM   1839  H4'   A A  59      17.199   9.262   1.340  1.00  0.00           H  
ATOM   1840  H3'   A A  59      15.508  11.591   0.281  1.00  0.00           H  
ATOM   1841  H1'   A A  59      19.299  11.426  -0.304  1.00  0.00           H  
ATOM   1842  H2'   A A  59      17.404  13.061   0.815  1.00  0.00           H  
ATOM   1843 HO2'   A A  59      19.253  12.304   1.856  1.00  0.00           H  
ATOM   1844  H2    A A  59      20.519  15.768  -1.473  1.00  0.00           H  
ATOM   1845  H61   A A  59      18.039  16.404  -5.144  1.00  0.00           H  
ATOM   1846  H62   A A  59      16.980  15.042  -5.288  1.00  0.00           H  
ATOM   1847  H8    A A  59      16.315  11.010  -2.595  1.00  0.00           H  
ATOM   1848  P     A A  60      14.564  12.228   2.530  1.00  0.00           P  
ATOM   1849  OP2   A A  60      13.616  12.264   1.391  1.00  0.00           O  
ATOM   1850  OP1   A A  60      14.062  11.921   3.891  1.00  0.00           O  
ATOM   1851  O5'   A A  60      15.330  13.619   2.574  1.00  0.00           O  
ATOM   1852  C5'   A A  60      16.276  13.895   3.614  1.00  0.00           C  
ATOM   1853  C4'   A A  60      16.872  15.265   3.426  1.00  0.00           C  
ATOM   1854  O4'   A A  60      17.645  15.312   2.198  1.00  0.00           O  
ATOM   1855  C3'   A A  60      15.887  16.411   3.277  1.00  0.00           C  
ATOM   1856  O3'   A A  60      15.321  16.802   4.523  1.00  0.00           O  
ATOM   1857  C1'   A A  60      17.636  16.625   1.715  1.00  0.00           C  
ATOM   1858  C2'   A A  60      16.769  17.478   2.647  1.00  0.00           C  
ATOM   1859  O2'   A A  60      17.604  18.121   3.585  1.00  0.00           O  
ATOM   1860  N1    A A  60      17.335  19.235  -2.701  1.00  0.00           N  
ATOM   1861  C2    A A  60      18.038  19.445  -1.581  1.00  0.00           C  
ATOM   1862  N3    A A  60      18.101  18.706  -0.474  1.00  0.00           N  
ATOM   1863  C4    A A  60      17.319  17.619  -0.589  1.00  0.00           C  
ATOM   1864  C5    A A  60      16.547  17.266  -1.679  1.00  0.00           C  
ATOM   1865  C6    A A  60      16.563  18.135  -2.781  1.00  0.00           C  
ATOM   1866  N6    A A  60      15.855  17.934  -3.892  1.00  0.00           N  
ATOM   1867  N7    A A  60      15.880  16.074  -1.443  1.00  0.00           N  
ATOM   1868  C8    A A  60      16.246  15.743  -0.230  1.00  0.00           C  
ATOM   1869  N9    A A  60      17.100  16.646   0.355  1.00  0.00           N  
ATOM   1870  H5'   A A  60      17.075  13.140   3.609  1.00  0.00           H  
ATOM   1871 H5''   A A  60      15.784  13.837   4.597  1.00  0.00           H  
ATOM   1872  H4'   A A  60      17.456  15.432   4.343  1.00  0.00           H  
ATOM   1873  H3'   A A  60      15.010  16.163   2.660  1.00  0.00           H  
ATOM   1874  H1'   A A  60      18.632  17.091   1.690  1.00  0.00           H  
ATOM   1875  H2'   A A  60      16.190  18.290   2.187  1.00  0.00           H  
ATOM   1876 HO2'   A A  60      17.430  19.106   3.567  1.00  0.00           H  
ATOM   1877  H2    A A  60      18.651  20.357  -1.574  1.00  0.00           H  
ATOM   1878  H61   A A  60      15.904  18.593  -4.644  1.00  0.00           H  
ATOM   1879  H62   A A  60      15.274  17.125  -3.975  1.00  0.00           H  
ATOM   1880  H8    A A  60      15.893  14.832   0.278  1.00  0.00           H  
ATOM   1881  P     U A  61      14.237  17.981   4.566  1.00  0.00           P  
ATOM   1882  OP2   U A  61      13.248  17.686   3.504  1.00  0.00           O  
ATOM   1883  OP1   U A  61      13.774  18.170   5.972  1.00  0.00           O  
ATOM   1884  O5'   U A  61      15.058  19.270   4.125  1.00  0.00           O  
ATOM   1885  C5'   U A  61      15.005  20.488   4.900  1.00  0.00           C  
ATOM   1886  C4'   U A  61      15.590  21.634   4.107  1.00  0.00           C  
ATOM   1887  O4'   U A  61      16.314  21.129   2.951  1.00  0.00           O  
ATOM   1888  C3'   U A  61      14.605  22.612   3.493  1.00  0.00           C  
ATOM   1889  O3'   U A  61      14.109  23.563   4.418  1.00  0.00           O  
ATOM   1890  C1'   U A  61      16.219  22.036   1.890  1.00  0.00           C  
ATOM   1891  C2'   U A  61      15.455  23.253   2.408  1.00  0.00           C  
ATOM   1892  O2'   U A  61      16.373  24.196   2.917  1.00  0.00           O  
ATOM   1893  N1    U A  61      15.481  21.389   0.791  1.00  0.00           N  
ATOM   1894  C2    U A  61      15.568  21.964  -0.475  1.00  0.00           C  
ATOM   1895  O2    U A  61      16.231  22.970  -0.718  1.00  0.00           O  
ATOM   1896  N3    U A  61      14.846  21.321  -1.450  1.00  0.00           N  
ATOM   1897  C4    U A  61      14.065  20.198  -1.301  1.00  0.00           C  
ATOM   1898  O4    U A  61      13.471  19.748  -2.278  1.00  0.00           O  
ATOM   1899  C5    U A  61      14.025  19.665   0.029  1.00  0.00           C  
ATOM   1900  C6    U A  61      14.715  20.259   1.003  1.00  0.00           C  
ATOM   1901  H5'   U A  61      15.562  20.363   5.839  1.00  0.00           H  
ATOM   1902 H5''   U A  61      13.963  20.718   5.171  1.00  0.00           H  
ATOM   1903  H4'   U A  61      16.212  22.175   4.835  1.00  0.00           H  
ATOM   1904  H3'   U A  61      13.691  22.136   3.110  1.00  0.00           H  
ATOM   1905  H1'   U A  61      17.171  22.406   1.480  1.00  0.00           H  
ATOM   1906  H2'   U A  61      14.857  23.814   1.677  1.00  0.00           H  
ATOM   1907 HO2'   U A  61      16.905  24.585   2.164  1.00  0.00           H  
ATOM   1908  H3    U A  61      14.889  21.713  -2.370  1.00  0.00           H  
ATOM   1909  H5    U A  61      13.424  18.768   0.247  1.00  0.00           H  
ATOM   1910  H6    U A  61      14.671  19.833   2.016  1.00  0.00           H  
ATOM   1911  P     G A  62      12.585  24.053   4.302  1.00  0.00           P  
ATOM   1912  OP2   G A  62      11.750  22.889   3.906  1.00  0.00           O  
ATOM   1913  OP1   G A  62      12.267  24.796   5.546  1.00  0.00           O  
ATOM   1914  O5'   G A  62      12.594  25.074   3.075  1.00  0.00           O  
ATOM   1915  C5'   G A  62      13.309  26.321   3.141  1.00  0.00           C  
ATOM   1916  C4'   G A  62      13.270  27.016   1.805  1.00  0.00           C  
ATOM   1917  O4'   G A  62      13.905  26.169   0.814  1.00  0.00           O  
ATOM   1918  C3'   G A  62      11.887  27.265   1.233  1.00  0.00           C  
ATOM   1919  O3'   G A  62      11.283  28.434   1.755  1.00  0.00           O  
ATOM   1920  C1'   G A  62      13.250  26.319  -0.426  1.00  0.00           C  
ATOM   1921  C2'   G A  62      12.180  27.398  -0.248  1.00  0.00           C  
ATOM   1922  O2'   G A  62      12.712  28.667  -0.573  1.00  0.00           O  
ATOM   1923  N1    G A  62      11.095  23.675  -4.159  1.00  0.00           N  
ATOM   1924  C2    G A  62      11.568  24.966  -4.155  1.00  0.00           C  
ATOM   1925  N2    G A  62      11.447  25.654  -5.298  1.00  0.00           N  
ATOM   1926  N3    G A  62      12.120  25.542  -3.108  1.00  0.00           N  
ATOM   1927  C4    G A  62      12.161  24.719  -2.042  1.00  0.00           C  
ATOM   1928  C5    G A  62      11.715  23.420  -1.938  1.00  0.00           C  
ATOM   1929  C6    G A  62      11.131  22.807  -3.074  1.00  0.00           C  
ATOM   1930  O6    G A  62      10.686  21.664  -3.188  1.00  0.00           O  
ATOM   1931  N7    G A  62      11.936  22.924  -0.660  1.00  0.00           N  
ATOM   1932  C8    G A  62      12.505  23.912  -0.026  1.00  0.00           C  
ATOM   1933  N9    G A  62      12.668  25.033  -0.808  1.00  0.00           N  
ATOM   1934  H5'   G A  62      14.353  26.143   3.435  1.00  0.00           H  
ATOM   1935 H5''   G A  62      12.864  26.970   3.909  1.00  0.00           H  
ATOM   1936  H4'   G A  62      13.770  27.978   1.989  1.00  0.00           H  
ATOM   1937  H3'   G A  62      11.160  26.474   1.473  1.00  0.00           H  
ATOM   1938  H1'   G A  62      13.895  26.642  -1.256  1.00  0.00           H  
ATOM   1939  H2'   G A  62      11.280  27.298  -0.870  1.00  0.00           H  
ATOM   1940 HO2'   G A  62      12.865  28.723  -1.560  1.00  0.00           H  
ATOM   1941  H1    G A  62      10.692  23.334  -5.008  1.00  0.00           H  
ATOM   1942  H22   G A  62      11.776  26.597  -5.350  1.00  0.00           H  
ATOM   1943  H21   G A  62      11.030  25.225  -6.098  1.00  0.00           H  
ATOM   1944  H8    G A  62      12.817  23.856   1.028  1.00  0.00           H  
ATOM   1945  P     A A  63       9.698  28.462   2.007  1.00  0.00           P  
ATOM   1946  OP2   A A  63       9.266  27.146   2.551  1.00  0.00           O  
ATOM   1947  OP1   A A  63       9.428  29.699   2.779  1.00  0.00           O  
ATOM   1948  O5'   A A  63       9.079  28.649   0.553  1.00  0.00           O  
ATOM   1949  C5'   A A  63       9.258  29.883  -0.167  1.00  0.00           C  
ATOM   1950  C4'   A A  63       8.692  29.765  -1.557  1.00  0.00           C  
ATOM   1951  O4'   A A  63       9.427  28.760  -2.310  1.00  0.00           O  
ATOM   1952  C3'   A A  63       7.254  29.290  -1.649  1.00  0.00           C  
ATOM   1953  O3'   A A  63       6.308  30.311  -1.358  1.00  0.00           O  
ATOM   1954  C1'   A A  63       8.566  28.141  -3.234  1.00  0.00           C  
ATOM   1955  C2'   A A  63       7.186  28.786  -3.085  1.00  0.00           C  
ATOM   1956  O2'   A A  63       7.043  29.813  -4.045  1.00  0.00           O  
ATOM   1957  N1    A A  63       7.275  23.530  -5.049  1.00  0.00           N  
ATOM   1958  C2    A A  63       7.303  24.743  -5.607  1.00  0.00           C  
ATOM   1959  N3    A A  63       7.675  25.905  -5.076  1.00  0.00           N  
ATOM   1960  C4    A A  63       8.068  25.741  -3.801  1.00  0.00           C  
ATOM   1961  C5    A A  63       8.102  24.557  -3.089  1.00  0.00           C  
ATOM   1962  C6    A A  63       7.672  23.398  -3.764  1.00  0.00           C  
ATOM   1963  N6    A A  63       7.634  22.187  -3.207  1.00  0.00           N  
ATOM   1964  N7    A A  63       8.569  24.774  -1.797  1.00  0.00           N  
ATOM   1965  C8    A A  63       8.792  26.064  -1.755  1.00  0.00           C  
ATOM   1966  N9    A A  63       8.496  26.714  -2.931  1.00  0.00           N  
ATOM   1967  H5'   A A  63      10.326  30.136  -0.224  1.00  0.00           H  
ATOM   1968 H5''   A A  63       8.759  30.707   0.365  1.00  0.00           H  
ATOM   1969  H4'   A A  63       8.760  30.785  -1.963  1.00  0.00           H  
ATOM   1970  H3'   A A  63       7.002  28.500  -0.925  1.00  0.00           H  
ATOM   1971  H1'   A A  63       8.856  28.247  -4.289  1.00  0.00           H  
ATOM   1972  H2'   A A  63       6.322  28.131  -3.264  1.00  0.00           H  
ATOM   1973 HO2'   A A  63       6.988  29.411  -4.959  1.00  0.00           H  
ATOM   1974  H2    A A  63       6.970  24.789  -6.653  1.00  0.00           H  
ATOM   1975  H61   A A  63       7.316  21.401  -3.740  1.00  0.00           H  
ATOM   1976  H62   A A  63       7.922  22.063  -2.259  1.00  0.00           H  
ATOM   1977  H8    A A  63       9.175  26.579  -0.861  1.00  0.00           H  
ATOM   1978  P     A A  64       4.886  29.912  -0.726  1.00  0.00           P  
ATOM   1979  OP2   A A  64       5.108  28.892   0.318  1.00  0.00           O  
ATOM   1980  OP1   A A  64       4.174  31.159  -0.387  1.00  0.00           O  
ATOM   1981  O5'   A A  64       4.103  29.223  -1.934  1.00  0.00           O  
ATOM   1982  C5'   A A  64       3.720  29.995  -3.091  1.00  0.00           C  
ATOM   1983  C4'   A A  64       3.240  29.096  -4.207  1.00  0.00           C  
ATOM   1984  O4'   A A  64       4.274  28.145  -4.582  1.00  0.00           O  
ATOM   1985  C3'   A A  64       2.044  28.209  -3.910  1.00  0.00           C  
ATOM   1986  O3'   A A  64       0.810  28.896  -3.955  1.00  0.00           O  
ATOM   1987  C1'   A A  64       3.678  26.972  -5.057  1.00  0.00           C  
ATOM   1988  C2'   A A  64       2.160  27.169  -5.007  1.00  0.00           C  
ATOM   1989  O2'   A A  64       1.686  27.637  -6.254  1.00  0.00           O  
ATOM   1990  N1    A A  64       3.901  21.863  -4.599  1.00  0.00           N  
ATOM   1991  C2    A A  64       3.580  22.664  -5.624  1.00  0.00           C  
ATOM   1992  N3    A A  64       3.578  23.993  -5.686  1.00  0.00           N  
ATOM   1993  C4    A A  64       3.969  24.522  -4.513  1.00  0.00           C  
ATOM   1994  C5    A A  64       4.337  23.829  -3.373  1.00  0.00           C  
ATOM   1995  C6    A A  64       4.287  22.424  -3.436  1.00  0.00           C  
ATOM   1996  N6    A A  64       4.589  21.622  -2.416  1.00  0.00           N  
ATOM   1997  N7    A A  64       4.681  24.710  -2.356  1.00  0.00           N  
ATOM   1998  C8    A A  64       4.505  25.895  -2.889  1.00  0.00           C  
ATOM   1999  N9    A A  64       4.053  25.857  -4.186  1.00  0.00           N  
ATOM   2000  H5'   A A  64       4.572  30.591  -3.446  1.00  0.00           H  
ATOM   2001 H5''   A A  64       2.920  30.702  -2.825  1.00  0.00           H  
ATOM   2002  H4'   A A  64       2.950  29.793  -5.007  1.00  0.00           H  
ATOM   2003  H3'   A A  64       2.053  27.780  -2.897  1.00  0.00           H  
ATOM   2004  H1'   A A  64       3.932  26.700  -6.091  1.00  0.00           H  
ATOM   2005  H2'   A A  64       1.565  26.268  -4.802  1.00  0.00           H  
ATOM   2006 HO2'   A A  64       0.788  27.237  -6.442  1.00  0.00           H  
ATOM   2007  H2    A A  64       3.274  22.150  -6.545  1.00  0.00           H  
ATOM   2008  H61   A A  64       4.528  20.629  -2.524  1.00  0.00           H  
ATOM   2009  H62   A A  64       4.878  22.012  -1.543  1.00  0.00           H  
ATOM   2010  H8    A A  64       4.691  26.834  -2.345  1.00  0.00           H  
ATOM   2011  P     U A  65      -0.307  28.611  -2.827  1.00  0.00           P  
ATOM   2012  OP2   U A  65       0.311  27.897  -1.675  1.00  0.00           O  
ATOM   2013  OP1   U A  65      -1.001  29.903  -2.602  1.00  0.00           O  
ATOM   2014  O5'   U A  65      -1.320  27.586  -3.510  1.00  0.00           O  
ATOM   2015  C5'   U A  65      -1.822  27.797  -4.841  1.00  0.00           C  
ATOM   2016  C4'   U A  65      -1.953  26.474  -5.568  1.00  0.00           C  
ATOM   2017  O4'   U A  65      -0.645  25.847  -5.653  1.00  0.00           O  
ATOM   2018  C3'   U A  65      -2.812  25.401  -4.911  1.00  0.00           C  
ATOM   2019  O3'   U A  65      -4.200  25.544  -5.182  1.00  0.00           O  
ATOM   2020  C1'   U A  65      -0.772  24.446  -5.588  1.00  0.00           C  
ATOM   2021  C2'   U A  65      -2.269  24.135  -5.553  1.00  0.00           C  
ATOM   2022  O2'   U A  65      -2.736  23.936  -6.873  1.00  0.00           O  
ATOM   2023  N1    U A  65      -0.092  23.965  -4.374  1.00  0.00           N  
ATOM   2024  C2    U A  65       0.346  22.648  -4.365  1.00  0.00           C  
ATOM   2025  O2    U A  65       0.227  21.900  -5.324  1.00  0.00           O  
ATOM   2026  N3    U A  65       0.930  22.239  -3.194  1.00  0.00           N  
ATOM   2027  C4    U A  65       1.127  22.991  -2.057  1.00  0.00           C  
ATOM   2028  O4    U A  65       1.640  22.466  -1.069  1.00  0.00           O  
ATOM   2029  C5    U A  65       0.669  24.343  -2.149  1.00  0.00           C  
ATOM   2030  C6    U A  65       0.091  24.775  -3.275  1.00  0.00           C  
ATOM   2031  H5'   U A  65      -1.146  28.460  -5.400  1.00  0.00           H  
ATOM   2032 H5''   U A  65      -2.802  28.296  -4.801  1.00  0.00           H  
ATOM   2033  H4'   U A  65      -2.406  26.741  -6.534  1.00  0.00           H  
ATOM   2034  H3'   U A  65      -2.770  25.413  -3.812  1.00  0.00           H  
ATOM   2035  H1'   U A  65      -0.350  23.892  -6.440  1.00  0.00           H  
ATOM   2036  H2'   U A  65      -2.568  23.224  -5.015  1.00  0.00           H  
ATOM   2037 HO2'   U A  65      -2.378  23.071  -7.228  1.00  0.00           H  
ATOM   2038  H3    U A  65       1.247  21.290  -3.160  1.00  0.00           H  
ATOM   2039  H5    U A  65       0.790  25.027  -1.294  1.00  0.00           H  
ATOM   2040  H6    U A  65      -0.253  25.819  -3.324  1.00  0.00           H  
ATOM   2041  P     G A  66      -5.276  25.384  -3.999  1.00  0.00           P  
ATOM   2042  OP2   G A  66      -4.766  26.115  -2.812  1.00  0.00           O  
ATOM   2043  OP1   G A  66      -6.616  25.718  -4.547  1.00  0.00           O  
ATOM   2044  O5'   G A  66      -5.255  23.826  -3.667  1.00  0.00           O  
ATOM   2045  C5'   G A  66      -5.697  22.871  -4.620  1.00  0.00           C  
ATOM   2046  C4'   G A  66      -5.682  21.475  -4.053  1.00  0.00           C  
ATOM   2047  O4'   G A  66      -6.514  21.415  -2.862  1.00  0.00           O  
ATOM   2048  C3'   G A  66      -6.217  20.399  -4.978  1.00  0.00           C  
ATOM   2049  O3'   G A  66      -5.173  19.951  -5.835  1.00  0.00           O  
ATOM   2050  C1'   G A  66      -7.229  20.196  -2.851  1.00  0.00           C  
ATOM   2051  C2'   G A  66      -6.670  19.333  -3.989  1.00  0.00           C  
ATOM   2052  O2'   G A  66      -5.568  18.614  -3.470  1.00  0.00           O  
ATOM   2053  N1    G A  66     -11.976  18.359  -2.609  1.00  0.00           N  
ATOM   2054  C2    G A  66     -10.785  17.683  -2.559  1.00  0.00           C  
ATOM   2055  N2    G A  66     -10.865  16.360  -2.400  1.00  0.00           N  
ATOM   2056  N3    G A  66      -9.600  18.264  -2.654  1.00  0.00           N  
ATOM   2057  C4    G A  66      -9.705  19.602  -2.805  1.00  0.00           C  
ATOM   2058  C5    G A  66     -10.847  20.371  -2.867  1.00  0.00           C  
ATOM   2059  C6    G A  66     -12.109  19.733  -2.762  1.00  0.00           C  
ATOM   2060  O6    G A  66     -13.228  20.243  -2.788  1.00  0.00           O  
ATOM   2061  N7    G A  66     -10.532  21.711  -3.025  1.00  0.00           N  
ATOM   2062  C8    G A  66      -9.229  21.737  -3.049  1.00  0.00           C  
ATOM   2063  N9    G A  66      -8.659  20.495  -2.908  1.00  0.00           N  
ATOM   2064  H5'   G A  66      -5.110  22.905  -5.403  1.00  0.00           H  
ATOM   2065 H5''   G A  66      -6.611  23.094  -4.896  1.00  0.00           H  
ATOM   2066  H4'   G A  66      -4.617  21.267  -3.882  1.00  0.00           H  
ATOM   2067  H3'   G A  66      -7.013  20.749  -5.652  1.00  0.00           H  
ATOM   2068  H1'   G A  66      -7.092  19.626  -1.921  1.00  0.00           H  
ATOM   2069  H2'   G A  66      -7.325  18.579  -4.449  1.00  0.00           H  
ATOM   2070 HO2'   G A  66      -5.894  17.922  -2.825  1.00  0.00           H  
ATOM   2071  H1    G A  66     -12.815  17.822  -2.530  1.00  0.00           H  
ATOM   2072  H22   G A  66     -10.030  15.812  -2.352  1.00  0.00           H  
ATOM   2073  H21   G A  66     -11.758  15.919  -2.328  1.00  0.00           H  
ATOM   2074  H8    G A  66      -8.643  22.661  -3.166  1.00  0.00           H  
ATOM   2075  P     A A  67      -5.484  19.611  -7.371  1.00  0.00           P  
ATOM   2076  OP2   A A  67      -6.324  20.692  -7.947  1.00  0.00           O  
ATOM   2077  OP1   A A  67      -4.177  19.275  -7.996  1.00  0.00           O  
ATOM   2078  O5'   A A  67      -6.343  18.277  -7.314  1.00  0.00           O  
ATOM   2079  C5'   A A  67      -5.755  17.037  -6.882  1.00  0.00           C  
ATOM   2080  C4'   A A  67      -6.835  16.003  -6.676  1.00  0.00           C  
ATOM   2081  O4'   A A  67      -7.750  16.465  -5.650  1.00  0.00           O  
ATOM   2082  C3'   A A  67      -7.714  15.767  -7.891  1.00  0.00           C  
ATOM   2083  O3'   A A  67      -7.099  14.842  -8.786  1.00  0.00           O  
ATOM   2084  C1'   A A  67      -9.076  16.102  -5.996  1.00  0.00           C  
ATOM   2085  C2'   A A  67      -9.006  15.255  -7.269  1.00  0.00           C  
ATOM   2086  O2'   A A  67      -8.942  13.892  -6.894  1.00  0.00           O  
ATOM   2087  N1    A A  67     -13.826  18.062  -5.878  1.00  0.00           N  
ATOM   2088  C2    A A  67     -13.369  16.808  -5.780  1.00  0.00           C  
ATOM   2089  N3    A A  67     -12.117  16.362  -5.829  1.00  0.00           N  
ATOM   2090  C4    A A  67     -11.259  17.380  -6.014  1.00  0.00           C  
ATOM   2091  C5    A A  67     -11.578  18.721  -6.139  1.00  0.00           C  
ATOM   2092  C6    A A  67     -12.936  19.063  -6.051  1.00  0.00           C  
ATOM   2093  N6    A A  67     -13.387  20.313  -6.119  1.00  0.00           N  
ATOM   2094  N7    A A  67     -10.435  19.483  -6.326  1.00  0.00           N  
ATOM   2095  C8    A A  67      -9.464  18.604  -6.298  1.00  0.00           C  
ATOM   2096  N9    A A  67      -9.890  17.312  -6.105  1.00  0.00           N  
ATOM   2097  H5'   A A  67      -5.199  17.188  -5.946  1.00  0.00           H  
ATOM   2098 H5''   A A  67      -5.033  16.680  -7.632  1.00  0.00           H  
ATOM   2099  H4'   A A  67      -6.283  15.084  -6.430  1.00  0.00           H  
ATOM   2100  H3'   A A  67      -7.879  16.670  -8.498  1.00  0.00           H  
ATOM   2101  H1'   A A  67      -9.563  15.483  -5.228  1.00  0.00           H  
ATOM   2102  H2'   A A  67      -9.860  15.312  -7.959  1.00  0.00           H  
ATOM   2103 HO2'   A A  67      -8.240  13.429  -7.436  1.00  0.00           H  
ATOM   2104  H2    A A  67     -14.138  16.035  -5.640  1.00  0.00           H  
ATOM   2105  H61   A A  67     -14.368  20.496  -6.041  1.00  0.00           H  
ATOM   2106  H62   A A  67     -12.748  21.069  -6.247  1.00  0.00           H  
ATOM   2107  H8    A A  67      -8.404  18.875  -6.418  1.00  0.00           H  
ATOM   2108  P     C A  68      -7.269  15.043 -10.377  1.00  0.00           P  
ATOM   2109  OP2   C A  68      -7.067  16.474 -10.716  1.00  0.00           O  
ATOM   2110  OP1   C A  68      -6.416  14.012 -11.025  1.00  0.00           O  
ATOM   2111  O5'   C A  68      -8.802  14.684 -10.640  1.00  0.00           O  
ATOM   2112  C5'   C A  68      -9.291  13.345 -10.414  1.00  0.00           C  
ATOM   2113  C4'   C A  68     -10.782  13.274 -10.649  1.00  0.00           C  
ATOM   2114  O4'   C A  68     -11.477  13.996  -9.602  1.00  0.00           O  
ATOM   2115  C3'   C A  68     -11.294  13.920 -11.926  1.00  0.00           C  
ATOM   2116  O3'   C A  68     -11.140  13.068 -13.049  1.00  0.00           O  
ATOM   2117  C1'   C A  68     -12.667  14.552 -10.121  1.00  0.00           C  
ATOM   2118  C2'   C A  68     -12.760  14.164 -11.597  1.00  0.00           C  
ATOM   2119  O2'   C A  68     -13.572  13.013 -11.743  1.00  0.00           O  
ATOM   2120  N1    C A  68     -12.644  16.010  -9.928  1.00  0.00           N  
ATOM   2121  C2    C A  68     -13.865  16.688  -9.831  1.00  0.00           C  
ATOM   2122  O2    C A  68     -14.919  16.041  -9.918  1.00  0.00           O  
ATOM   2123  N3    C A  68     -13.868  18.024  -9.651  1.00  0.00           N  
ATOM   2124  C4    C A  68     -12.715  18.684  -9.564  1.00  0.00           C  
ATOM   2125  N4    C A  68     -12.767  20.002  -9.373  1.00  0.00           N  
ATOM   2126  C5    C A  68     -11.456  18.023  -9.665  1.00  0.00           C  
ATOM   2127  C6    C A  68     -11.467  16.697  -9.844  1.00  0.00           C  
ATOM   2128  H5'   C A  68      -9.067  13.030  -9.385  1.00  0.00           H  
ATOM   2129 H5''   C A  68      -8.781  12.639 -11.085  1.00  0.00           H  
ATOM   2130  H4'   C A  68     -10.996  12.196 -10.690  1.00  0.00           H  
ATOM   2131  H3'   C A  68     -10.746  14.831 -12.210  1.00  0.00           H  
ATOM   2132  H1'   C A  68     -13.580  14.178  -9.634  1.00  0.00           H  
ATOM   2133  H2'   C A  68     -13.224  14.909 -12.258  1.00  0.00           H  
ATOM   2134 HO2'   C A  68     -14.272  13.184 -12.437  1.00  0.00           H  
ATOM   2135  H42   C A  68     -11.921  20.531  -9.305  1.00  0.00           H  
ATOM   2136  H41   C A  68     -13.651  20.461  -9.298  1.00  0.00           H  
ATOM   2137  H5    C A  68     -10.511  18.583  -9.600  1.00  0.00           H  
ATOM   2138  H6    C A  68     -10.514  16.153  -9.926  1.00  0.00           H  
ATOM   2139  P     U A  69     -11.073  13.699 -14.519  1.00  0.00           P  
ATOM   2140  OP2   U A  69     -10.275  14.944 -14.390  1.00  0.00           O  
ATOM   2141  OP1   U A  69     -10.596  12.609 -15.408  1.00  0.00           O  
ATOM   2142  O5'   U A  69     -12.544  14.102 -14.979  1.00  0.00           O  
ATOM   2143  C5'   U A  69     -13.539  13.112 -15.193  1.00  0.00           C  
ATOM   2144  C4'   U A  69     -14.926  13.705 -15.181  1.00  0.00           C  
ATOM   2145  O4'   U A  69     -15.208  14.393 -13.931  1.00  0.00           O  
ATOM   2146  C3'   U A  69     -15.192  14.811 -16.191  1.00  0.00           C  
ATOM   2147  O3'   U A  69     -15.277  14.336 -17.522  1.00  0.00           O  
ATOM   2148  C1'   U A  69     -16.194  15.359 -14.143  1.00  0.00           C  
ATOM   2149  C2'   U A  69     -16.494  15.357 -15.650  1.00  0.00           C  
ATOM   2150  O2'   U A  69     -17.573  14.472 -15.915  1.00  0.00           O  
ATOM   2151  N1    U A  69     -15.683  16.670 -13.673  1.00  0.00           N  
ATOM   2152  C2    U A  69     -16.620  17.618 -13.307  1.00  0.00           C  
ATOM   2153  O2    U A  69     -17.821  17.420 -13.354  1.00  0.00           O  
ATOM   2154  N3    U A  69     -16.101  18.815 -12.878  1.00  0.00           N  
ATOM   2155  C4    U A  69     -14.768  19.156 -12.780  1.00  0.00           C  
ATOM   2156  O4    U A  69     -14.460  20.278 -12.376  1.00  0.00           O  
ATOM   2157  C5    U A  69     -13.857  18.126 -13.176  1.00  0.00           C  
ATOM   2158  C6    U A  69     -14.335  16.951 -13.596  1.00  0.00           C  
ATOM   2159  H5'   U A  69     -13.474  12.437 -14.486  1.00  0.00           H  
ATOM   2160 H5''   U A  69     -13.383  12.684 -16.061  1.00  0.00           H  
ATOM   2161  H4'   U A  69     -15.576  12.985 -15.322  1.00  0.00           H  
ATOM   2162  H3'   U A  69     -14.511  15.513 -16.143  1.00  0.00           H  
ATOM   2163  H1'   U A  69     -17.012  15.135 -13.651  1.00  0.00           H  
ATOM   2164  H2'   U A  69     -16.673  16.259 -15.988  1.00  0.00           H  
ATOM   2165 HO2'   U A  69     -18.181  14.894 -16.558  1.00  0.00           H  
ATOM   2166  H3    U A  69     -16.748  19.501 -12.614  1.00  0.00           H  
ATOM   2167  H5    U A  69     -12.890  18.282 -13.138  1.00  0.00           H  
ATOM   2168  H6    U A  69     -13.691  16.263 -13.862  1.00  0.00           H  
ATOM   2169  P     G A  70     -14.976  15.323 -18.754  1.00  0.00           P  
ATOM   2170  OP2   G A  70     -13.925  16.282 -18.328  1.00  0.00           O  
ATOM   2171  OP1   G A  70     -14.764  14.494 -19.968  1.00  0.00           O  
ATOM   2172  O5'   G A  70     -16.335  16.133 -18.942  1.00  0.00           O  
ATOM   2173  C5'   G A  70     -17.476  15.518 -19.521  1.00  0.00           C  
ATOM   2174  C4'   G A  70     -18.754  16.244 -19.143  1.00  0.00           C  
ATOM   2175  O4'   G A  70     -18.810  16.420 -17.697  1.00  0.00           O  
ATOM   2176  C3'   G A  70     -18.943  17.656 -19.677  1.00  0.00           C  
ATOM   2177  O3'   G A  70     -19.404  17.670 -21.024  1.00  0.00           O  
ATOM   2178  C1'   G A  70     -19.506  17.609 -17.393  1.00  0.00           C  
ATOM   2179  C2'   G A  70     -19.985  18.208 -18.716  1.00  0.00           C  
ATOM   2180  O2'   G A  70     -21.287  17.723 -18.991  1.00  0.00           O  
ATOM   2181  N1    G A  70     -19.199  21.487 -14.130  1.00  0.00           N  
ATOM   2182  C2    G A  70     -20.299  20.792 -14.555  1.00  0.00           C  
ATOM   2183  N2    G A  70     -21.478  21.212 -14.081  1.00  0.00           N  
ATOM   2184  N3    G A  70     -20.251  19.768 -15.385  1.00  0.00           N  
ATOM   2185  C4    G A  70     -18.992  19.499 -15.782  1.00  0.00           C  
ATOM   2186  C5    G A  70     -17.822  20.133 -15.418  1.00  0.00           C  
ATOM   2187  C6    G A  70     -17.890  21.226 -14.513  1.00  0.00           C  
ATOM   2188  O6    G A  70     -16.965  21.921 -14.068  1.00  0.00           O  
ATOM   2189  N7    G A  70     -16.729  19.553 -16.049  1.00  0.00           N  
ATOM   2190  C8    G A  70     -17.245  18.599 -16.778  1.00  0.00           C  
ATOM   2191  N9    G A  70     -18.615  18.521 -16.677  1.00  0.00           N  
ATOM   2192  H5'   G A  70     -17.531  14.590 -19.212  1.00  0.00           H  
ATOM   2193 H5''   G A  70     -17.381  15.524 -20.497  1.00  0.00           H  
ATOM   2194  H4'   G A  70     -19.553  15.619 -19.565  1.00  0.00           H  
ATOM   2195  H3'   G A  70     -18.013  18.242 -19.718  1.00  0.00           H  
ATOM   2196  H1'   G A  70     -20.398  17.466 -16.766  1.00  0.00           H  
ATOM   2197  H2'   G A  70     -20.074  19.302 -18.769  1.00  0.00           H  
ATOM   2198 HO2'   G A  70     -21.940  18.141 -18.359  1.00  0.00           H  
ATOM   2199  H1    G A  70     -19.348  22.243 -13.494  1.00  0.00           H  
ATOM   2200  H22   G A  70     -22.321  20.750 -14.358  1.00  0.00           H  
ATOM   2201  H21   G A  70     -21.516  21.988 -13.452  1.00  0.00           H  
ATOM   2202  H8    G A  70     -16.645  17.932 -17.417  1.00  0.00           H  
ATOM   2203  P     U A  71     -18.939  18.850 -22.022  1.00  0.00           P  
ATOM   2204  OP2   U A  71     -17.485  19.081 -21.895  1.00  0.00           O  
ATOM   2205  OP1   U A  71     -19.505  18.509 -23.354  1.00  0.00           O  
ATOM   2206  O5'   U A  71     -19.683  20.151 -21.481  1.00  0.00           O  
ATOM   2207  C5'   U A  71     -21.117  20.264 -21.551  1.00  0.00           C  
ATOM   2208  C4'   U A  71     -21.592  21.427 -20.716  1.00  0.00           C  
ATOM   2209  O4'   U A  71     -21.167  21.260 -19.336  1.00  0.00           O  
ATOM   2210  C3'   U A  71     -21.030  22.784 -21.095  1.00  0.00           C  
ATOM   2211  O3'   U A  71     -21.704  23.350 -22.207  1.00  0.00           O  
ATOM   2212  C1'   U A  71     -20.914  22.521 -18.758  1.00  0.00           C  
ATOM   2213  C2'   U A  71     -21.237  23.579 -19.814  1.00  0.00           C  
ATOM   2214  O2'   U A  71     -22.570  24.015 -19.639  1.00  0.00           O  
ATOM   2215  N1    U A  71     -19.508  22.572 -18.324  1.00  0.00           N  
ATOM   2216  C2    U A  71     -19.171  23.472 -17.318  1.00  0.00           C  
ATOM   2217  O2    U A  71     -19.987  24.210 -16.782  1.00  0.00           O  
ATOM   2218  N3    U A  71     -17.842  23.476 -16.965  1.00  0.00           N  
ATOM   2219  C4    U A  71     -16.835  22.691 -17.500  1.00  0.00           C  
ATOM   2220  O4    U A  71     -15.690  22.788 -17.053  1.00  0.00           O  
ATOM   2221  C5    U A  71     -17.260  21.790 -18.529  1.00  0.00           C  
ATOM   2222  C6    U A  71     -18.546  21.760 -18.895  1.00  0.00           C  
ATOM   2223  H5'   U A  71     -21.587  19.337 -21.195  1.00  0.00           H  
ATOM   2224 H5''   U A  71     -21.434  20.406 -22.596  1.00  0.00           H  
ATOM   2225  H4'   U A  71     -22.683  21.436 -20.863  1.00  0.00           H  
ATOM   2226  H3'   U A  71     -19.978  22.753 -21.413  1.00  0.00           H  
ATOM   2227  H1'   U A  71     -21.529  22.752 -17.876  1.00  0.00           H  
ATOM   2228  H2'   U A  71     -20.639  24.501 -19.786  1.00  0.00           H  
ATOM   2229 HO2'   U A  71     -22.635  24.563 -18.804  1.00  0.00           H  
ATOM   2230  H3    U A  71     -17.572  24.117 -16.246  1.00  0.00           H  
ATOM   2231  H5    U A  71     -16.532  21.125 -19.017  1.00  0.00           H  
ATOM   2232  H6    U A  71     -18.853  21.060 -19.687  1.00  0.00           H  
ATOM   2233  P     U A  72     -20.884  24.249 -23.257  1.00  0.00           P  
ATOM   2234  OP2   U A  72     -19.534  23.672 -23.444  1.00  0.00           O  
ATOM   2235  OP1   U A  72     -21.767  24.436 -24.436  1.00  0.00           O  
ATOM   2236  O5'   U A  72     -20.666  25.643 -22.521  1.00  0.00           O  
ATOM   2237  C5'   U A  72     -21.774  26.491 -22.193  1.00  0.00           C  
ATOM   2238  C4'   U A  72     -21.329  27.587 -21.245  1.00  0.00           C  
ATOM   2239  O4'   U A  72     -20.765  27.006 -20.037  1.00  0.00           O  
ATOM   2240  C3'   U A  72     -20.228  28.515 -21.732  1.00  0.00           C  
ATOM   2241  O3'   U A  72     -20.710  29.526 -22.605  1.00  0.00           O  
ATOM   2242  C1'   U A  72     -19.768  27.855 -19.521  1.00  0.00           C  
ATOM   2243  C2'   U A  72     -19.695  29.085 -20.425  1.00  0.00           C  
ATOM   2244  O2'   U A  72     -20.515  30.101 -19.882  1.00  0.00           O  
ATOM   2245  N1    U A  72     -18.496  27.118 -19.466  1.00  0.00           N  
ATOM   2246  C2    U A  72     -17.514  27.603 -18.621  1.00  0.00           C  
ATOM   2247  O2    U A  72     -17.653  28.613 -17.949  1.00  0.00           O  
ATOM   2248  N3    U A  72     -16.358  26.867 -18.596  1.00  0.00           N  
ATOM   2249  C4    U A  72     -16.081  25.729 -19.319  1.00  0.00           C  
ATOM   2250  O4    U A  72     -14.984  25.187 -19.190  1.00  0.00           O  
ATOM   2251  C5    U A  72     -17.139  25.294 -20.180  1.00  0.00           C  
ATOM   2252  C6    U A  72     -18.281  25.984 -20.223  1.00  0.00           C  
ATOM   2253  H5'   U A  72     -22.577  25.902 -21.729  1.00  0.00           H  
ATOM   2254 H5''   U A  72     -22.190  26.940 -23.108  1.00  0.00           H  
ATOM   2255  H4'   U A  72     -22.235  28.189 -21.085  1.00  0.00           H  
ATOM   2256  H3'   U A  72     -19.455  28.009 -22.327  1.00  0.00           H  
ATOM   2257  H1'   U A  72     -19.970  28.218 -18.503  1.00  0.00           H  
ATOM   2258  H2'   U A  72     -18.710  29.560 -20.539  1.00  0.00           H  
ATOM   2259 HO2'   U A  72     -20.094  30.463 -19.050  1.00  0.00           H  
ATOM   2260  H3    U A  72     -15.634  27.194 -17.987  1.00  0.00           H  
ATOM   2261  H5    U A  72     -17.010  24.396 -20.803  1.00  0.00           H  
ATOM   2262  H6    U A  72     -19.084  25.635 -20.890  1.00  0.00           H  
ATOM   2263  P     U A  73     -19.810  29.984 -23.854  1.00  0.00           P  
ATOM   2264  OP2   U A  73     -19.291  28.759 -24.519  1.00  0.00           O  
ATOM   2265  OP1   U A  73     -20.608  30.959 -24.639  1.00  0.00           O  
ATOM   2266  O5'   U A  73     -18.574  30.736 -23.180  1.00  0.00           O  
ATOM   2267  C5'   U A  73     -18.755  31.999 -22.505  1.00  0.00           C  
ATOM   2268  C4'   U A  73     -17.537  32.347 -21.690  1.00  0.00           C  
ATOM   2269  O4'   U A  73     -17.206  31.252 -20.799  1.00  0.00           O  
ATOM   2270  C3'   U A  73     -16.252  32.543 -22.466  1.00  0.00           C  
ATOM   2271  O3'   U A  73     -16.181  33.859 -23.003  1.00  0.00           O  
ATOM   2272  C1'   U A  73     -15.819  31.184 -20.577  1.00  0.00           C  
ATOM   2273  C2'   U A  73     -15.197  32.321 -21.386  1.00  0.00           C  
ATOM   2274  O2'   U A  73     -15.026  33.455 -20.564  1.00  0.00           O  
ATOM   2275  N1    U A  73     -15.360  29.857 -21.005  1.00  0.00           N  
ATOM   2276  C2    U A  73     -14.159  29.404 -20.501  1.00  0.00           C  
ATOM   2277  O2    U A  73     -13.500  30.039 -19.695  1.00  0.00           O  
ATOM   2278  N3    U A  73     -13.764  28.176 -20.965  1.00  0.00           N  
ATOM   2279  C4    U A  73     -14.441  27.370 -21.849  1.00  0.00           C  
ATOM   2280  O4    U A  73     -13.958  26.283 -22.165  1.00  0.00           O  
ATOM   2281  C5    U A  73     -15.687  27.898 -22.306  1.00  0.00           C  
ATOM   2282  C6    U A  73     -16.092  29.095 -21.879  1.00  0.00           C  
ATOM   2283  H5'   U A  73     -19.634  31.954 -21.848  1.00  0.00           H  
ATOM   2284 H5''   U A  73     -18.942  32.797 -23.240  1.00  0.00           H  
ATOM   2285  H4'   U A  73     -17.812  33.284 -21.183  1.00  0.00           H  
ATOM   2286  H3'   U A  73     -16.160  31.883 -23.341  1.00  0.00           H  
ATOM   2287  H1'   U A  73     -15.484  31.311 -19.538  1.00  0.00           H  
ATOM   2288  H2'   U A  73     -14.200  32.119 -21.803  1.00  0.00           H  
ATOM   2289 HO2'   U A  73     -15.315  34.275 -21.061  1.00  0.00           H  
ATOM   2290  H3    U A  73     -12.888  27.830 -20.625  1.00  0.00           H  
ATOM   2291  H5    U A  73     -16.308  27.319 -23.007  1.00  0.00           H  
ATOM   2292  H6    U A  73     -17.055  29.486 -22.239  1.00  0.00           H  
ATOM   2293  P     G A  74     -15.216  34.153 -24.252  1.00  0.00           P  
ATOM   2294  OP2   G A  74     -15.327  33.006 -25.195  1.00  0.00           O  
ATOM   2295  OP1   G A  74     -15.510  35.524 -24.723  1.00  0.00           O  
ATOM   2296  O5'   G A  74     -13.759  34.139 -23.616  1.00  0.00           O  
ATOM   2297  C5'   G A  74     -12.633  33.796 -24.401  1.00  0.00           C  
ATOM   2298  C4'   G A  74     -11.409  33.731 -23.532  1.00  0.00           C  
ATOM   2299  O4'   G A  74     -11.627  32.770 -22.474  1.00  0.00           O  
ATOM   2300  C3'   G A  74     -10.171  33.194 -24.217  1.00  0.00           C  
ATOM   2301  O3'   G A  74      -9.530  34.221 -24.950  1.00  0.00           O  
ATOM   2302  C1'   G A  74     -10.401  32.187 -22.100  1.00  0.00           C  
ATOM   2303  C2'   G A  74      -9.325  32.745 -23.039  1.00  0.00           C  
ATOM   2304  O2'   G A  74      -8.644  33.833 -22.463  1.00  0.00           O  
ATOM   2305  N1    G A  74      -8.094  27.746 -21.393  1.00  0.00           N  
ATOM   2306  C2    G A  74      -7.710  28.997 -21.003  1.00  0.00           C  
ATOM   2307  N2    G A  74      -6.525  29.079 -20.374  1.00  0.00           N  
ATOM   2308  N3    G A  74      -8.434  30.094 -21.210  1.00  0.00           N  
ATOM   2309  C4    G A  74      -9.583  29.823 -21.856  1.00  0.00           C  
ATOM   2310  C5    G A  74     -10.056  28.611 -22.291  1.00  0.00           C  
ATOM   2311  C6    G A  74      -9.271  27.447 -22.060  1.00  0.00           C  
ATOM   2312  O6    G A  74      -9.519  26.284 -22.377  1.00  0.00           O  
ATOM   2313  N7    G A  74     -11.295  28.755 -22.904  1.00  0.00           N  
ATOM   2314  C8    G A  74     -11.536  30.039 -22.837  1.00  0.00           C  
ATOM   2315  N9    G A  74     -10.519  30.742 -22.245  1.00  0.00           N  
ATOM   2316  H5'   G A  74     -12.488  34.538 -25.198  1.00  0.00           H  
ATOM   2317 H5''   G A  74     -12.797  32.825 -24.891  1.00  0.00           H  
ATOM   2318  H4'   G A  74     -11.261  34.768 -23.198  1.00  0.00           H  
ATOM   2319  H3'   G A  74     -10.381  32.410 -24.960  1.00  0.00           H  
ATOM   2320  H1'   G A  74     -10.065  32.390 -21.073  1.00  0.00           H  
ATOM   2321  H2'   G A  74      -8.546  32.025 -23.327  1.00  0.00           H  
ATOM   2322 HO2'   G A  74      -8.045  33.503 -21.732  1.00  0.00           H  
ATOM   2323  H1    G A  74      -7.478  26.988 -21.183  1.00  0.00           H  
ATOM   2324  H22   G A  74      -6.186  29.967 -20.061  1.00  0.00           H  
ATOM   2325  H21   G A  74      -5.983  28.254 -20.219  1.00  0.00           H  
ATOM   2326  H8    G A  74     -12.449  30.505 -23.236  1.00  0.00           H  
ATOM   2327  P     U A  75      -8.584  33.842 -26.194  1.00  0.00           P  
ATOM   2328  OP2   U A  75      -9.398  33.193 -27.258  1.00  0.00           O  
ATOM   2329  OP1   U A  75      -7.823  35.076 -26.502  1.00  0.00           O  
ATOM   2330  O5'   U A  75      -7.566  32.760 -25.621  1.00  0.00           O  
ATOM   2331  C5'   U A  75      -6.440  32.319 -26.398  1.00  0.00           C  
ATOM   2332  C4'   U A  75      -5.478  31.530 -25.537  1.00  0.00           C  
ATOM   2333  O4'   U A  75      -6.217  30.802 -24.524  1.00  0.00           O  
ATOM   2334  C3'   U A  75      -4.670  30.464 -26.260  1.00  0.00           C  
ATOM   2335  O3'   U A  75      -3.496  31.008 -26.854  1.00  0.00           O  
ATOM   2336  C1'   U A  75      -5.637  29.528 -24.321  1.00  0.00           C  
ATOM   2337  C2'   U A  75      -4.347  29.482 -25.143  1.00  0.00           C  
ATOM   2338  O2'   U A  75      -3.268  29.885 -24.331  1.00  0.00           O  
ATOM   2339  N1    U A  75      -6.613  28.502 -24.728  1.00  0.00           N  
ATOM   2340  C2    U A  75      -6.357  27.191 -24.356  1.00  0.00           C  
ATOM   2341  O2    U A  75      -5.368  26.864 -23.722  1.00  0.00           O  
ATOM   2342  N3    U A  75      -7.305  26.281 -24.752  1.00  0.00           N  
ATOM   2343  C4    U A  75      -8.463  26.540 -25.459  1.00  0.00           C  
ATOM   2344  O4    U A  75      -9.266  25.626 -25.664  1.00  0.00           O  
ATOM   2345  C5    U A  75      -8.651  27.917 -25.814  1.00  0.00           C  
ATOM   2346  C6    U A  75      -7.744  28.826 -25.449  1.00  0.00           C  
ATOM   2347  H5'   U A  75      -5.920  33.183 -26.834  1.00  0.00           H  
ATOM   2348 H5''   U A  75      -6.782  31.692 -27.236  1.00  0.00           H  
ATOM   2349  H4'   U A  75      -4.782  32.287 -25.147  1.00  0.00           H  
ATOM   2350  H3'   U A  75      -5.205  30.000 -27.101  1.00  0.00           H  
ATOM   2351  H1'   U A  75      -5.360  29.305 -23.280  1.00  0.00           H  
ATOM   2352  H2'   U A  75      -4.047  28.494 -25.521  1.00  0.00           H  
ATOM   2353 HO2'   U A  75      -3.073  29.171 -23.658  1.00  0.00           H  
ATOM   2354  H3    U A  75      -7.138  25.326 -24.505  1.00  0.00           H  
ATOM   2355  H5    U A  75      -9.539  28.224 -26.388  1.00  0.00           H  
ATOM   2356  H6    U A  75      -7.907  29.877 -25.731  1.00  0.00           H  
ATOM   2357  P     G A  76      -3.126  30.626 -28.367  1.00  0.00           P  
ATOM   2358  OP2   G A  76      -3.237  31.819 -29.239  1.00  0.00           O  
ATOM   2359  OP1   G A  76      -1.857  29.874 -28.313  1.00  0.00           O  
ATOM   2360  O5'   G A  76      -4.285  29.625 -28.775  1.00  0.00           O  
ATOM   2361  C5'   G A  76      -4.011  28.473 -29.564  1.00  0.00           C  
ATOM   2362  C4'   G A  76      -3.322  27.440 -28.718  1.00  0.00           C  
ATOM   2363  O4'   G A  76      -4.201  27.043 -27.635  1.00  0.00           O  
ATOM   2364  C3'   G A  76      -3.020  26.144 -29.436  1.00  0.00           C  
ATOM   2365  O3'   G A  76      -1.862  26.255 -30.256  1.00  0.00           O  
ATOM   2366  C1'   G A  76      -3.992  25.685 -27.354  1.00  0.00           C  
ATOM   2367  C2'   G A  76      -2.882  25.175 -28.276  1.00  0.00           C  
ATOM   2368  O2'   G A  76      -1.635  25.273 -27.619  1.00  0.00           O  
ATOM   2369  N1    G A  76      -6.214  21.148 -27.290  1.00  0.00           N  
ATOM   2370  C2    G A  76      -4.962  21.520 -26.870  1.00  0.00           C  
ATOM   2371  N2    G A  76      -4.172  20.553 -26.401  1.00  0.00           N  
ATOM   2372  N3    G A  76      -4.512  22.756 -26.908  1.00  0.00           N  
ATOM   2373  C4    G A  76      -5.422  23.609 -27.406  1.00  0.00           C  
ATOM   2374  C5    G A  76      -6.699  23.347 -27.846  1.00  0.00           C  
ATOM   2375  C6    G A  76      -7.173  22.016 -27.802  1.00  0.00           C  
ATOM   2376  O6    G A  76      -8.270  21.581 -28.152  1.00  0.00           O  
ATOM   2377  N7    G A  76      -7.325  24.509 -28.270  1.00  0.00           N  
ATOM   2378  C8    G A  76      -6.424  25.437 -28.094  1.00  0.00           C  
ATOM   2379  N9    G A  76      -5.237  24.950 -27.597  1.00  0.00           N  
ATOM   2380  H5'   G A  76      -3.378  28.744 -30.421  1.00  0.00           H  
ATOM   2381 H5''   G A  76      -4.947  28.064 -29.973  1.00  0.00           H  
ATOM   2382  H4'   G A  76      -2.388  27.928 -28.406  1.00  0.00           H  
ATOM   2383  H3'   G A  76      -3.810  25.829 -30.134  1.00  0.00           H  
ATOM   2384  H1'   G A  76      -3.674  25.474 -26.323  1.00  0.00           H  
ATOM   2385  H2'   G A  76      -2.947  24.124 -28.591  1.00  0.00           H  
ATOM   2386 HO2'   G A  76      -0.956  25.655 -28.246  1.00  0.00           H  
ATOM   2387  H1    G A  76      -6.455  20.180 -27.224  1.00  0.00           H  
ATOM   2388  H22   G A  76      -3.250  20.773 -26.081  1.00  0.00           H  
ATOM   2389  H21   G A  76      -4.502  19.611 -26.367  1.00  0.00           H  
ATOM   2390  H8    G A  76      -6.592  26.499 -28.334  1.00  0.00           H  
ATOM   2391  P     U A  77      -1.879  25.685 -31.758  1.00  0.00           P  
ATOM   2392  OP2   U A  77      -3.143  26.123 -32.401  1.00  0.00           O  
ATOM   2393  OP1   U A  77      -0.578  26.019 -32.392  1.00  0.00           O  
ATOM   2394  O5'   U A  77      -1.943  24.104 -31.569  1.00  0.00           O  
ATOM   2395  C5'   U A  77      -0.913  23.409 -30.883  1.00  0.00           C  
ATOM   2396  C4'   U A  77      -1.249  21.949 -30.705  1.00  0.00           C  
ATOM   2397  O4'   U A  77      -2.403  21.853 -29.833  1.00  0.00           O  
ATOM   2398  C3'   U A  77      -1.681  21.203 -31.959  1.00  0.00           C  
ATOM   2399  O3'   U A  77      -0.590  20.688 -32.700  1.00  0.00           O  
ATOM   2400  C1'   U A  77      -3.212  20.765 -30.223  1.00  0.00           C  
ATOM   2401  C2'   U A  77      -2.509  20.063 -31.381  1.00  0.00           C  
ATOM   2402  O2'   U A  77      -1.677  19.034 -30.865  1.00  0.00           O  
ATOM   2403  N1    U A  77      -4.546  21.286 -30.608  1.00  0.00           N  
ATOM   2404  C2    U A  77      -5.604  20.397 -30.576  1.00  0.00           C  
ATOM   2405  O2    U A  77      -5.483  19.229 -30.250  1.00  0.00           O  
ATOM   2406  N3    U A  77      -6.819  20.924 -30.939  1.00  0.00           N  
ATOM   2407  C4    U A  77      -7.082  22.221 -31.325  1.00  0.00           C  
ATOM   2408  O4    U A  77      -8.233  22.542 -31.624  1.00  0.00           O  
ATOM   2409  C5    U A  77      -5.941  23.084 -31.334  1.00  0.00           C  
ATOM   2410  C6    U A  77      -4.746  22.598 -30.984  1.00  0.00           C  
ATOM   2411  H5'   U A  77      -0.786  23.817 -30.001  1.00  0.00           H  
ATOM   2412 H5''   U A  77      -0.081  23.485 -31.394  1.00  0.00           H  
ATOM   2413  H4'   U A  77      -0.485  21.497 -30.292  1.00  0.00           H  
ATOM   2414  H3'   U A  77      -2.261  21.783 -32.495  1.00  0.00           H  
ATOM   2415  H1'   U A  77      -3.312  20.137 -29.477  1.00  0.00           H  
ATOM   2416  H2'   U A  77      -3.150  19.716 -32.036  1.00  0.00           H  
ATOM   2417 HO2'   U A  77      -1.813  18.219 -31.392  1.00  0.00           H  
ATOM   2418  H3    U A  77      -7.583  20.310 -30.924  1.00  0.00           H  
ATOM   2419  H5    U A  77      -6.035  24.025 -31.595  1.00  0.00           H  
ATOM   2420  H6    U A  77      -3.980  23.209 -30.999  1.00  0.00           H  
ATOM   2421  P     G A  78      -0.744  20.404 -34.274  1.00  0.00           P  
ATOM   2422  OP2   G A  78      -1.830  21.272 -34.794  1.00  0.00           O  
ATOM   2423  OP1   G A  78       0.607  20.471 -34.888  1.00  0.00           O  
ATOM   2424  O5'   G A  78      -1.243  18.892 -34.347  1.00  0.00           O  
ATOM   2425  C5'   G A  78      -0.426  17.831 -33.874  1.00  0.00           C  
ATOM   2426  C4'   G A  78      -1.196  16.537 -33.785  1.00  0.00           C  
ATOM   2427  O4'   G A  78      -2.313  16.667 -32.869  1.00  0.00           O  
ATOM   2428  C3'   G A  78      -1.900  16.090 -35.057  1.00  0.00           C  
ATOM   2429  O3'   G A  78      -1.019  15.505 -36.001  1.00  0.00           O  
ATOM   2430  C1'   G A  78      -3.307  15.734 -33.212  1.00  0.00           C  
ATOM   2431  C2'   G A  78      -2.859  15.050 -34.503  1.00  0.00           C  
ATOM   2432  O2'   G A  78      -2.181  13.843 -34.184  1.00  0.00           O  
ATOM   2433  N1    G A  78      -8.379  15.314 -33.353  1.00  0.00           N  
ATOM   2434  C2    G A  78      -7.426  14.343 -33.162  1.00  0.00           C  
ATOM   2435  N2    G A  78      -7.878  13.093 -32.984  1.00  0.00           N  
ATOM   2436  N3    G A  78      -6.124  14.578 -33.145  1.00  0.00           N  
ATOM   2437  C4    G A  78      -5.845  15.884 -33.339  1.00  0.00           C  
ATOM   2438  C5    G A  78      -6.719  16.932 -33.539  1.00  0.00           C  
ATOM   2439  C6    G A  78      -8.113  16.665 -33.555  1.00  0.00           C  
ATOM   2440  O6    G A  78      -9.047  17.459 -33.717  1.00  0.00           O  
ATOM   2441  N7    G A  78      -6.030  18.126 -33.698  1.00  0.00           N  
ATOM   2442  C8    G A  78      -4.773  17.789 -33.595  1.00  0.00           C  
ATOM   2443  N9    G A  78      -4.589  16.445 -33.376  1.00  0.00           N  
ATOM   2444  H5'   G A  78      -0.084  18.062 -32.986  1.00  0.00           H  
ATOM   2445 H5''   G A  78       0.330  17.713 -34.486  1.00  0.00           H  
ATOM   2446  H4'   G A  78      -0.599  15.836 -33.449  1.00  0.00           H  
ATOM   2447  H3'   G A  78      -2.405  16.844 -35.427  1.00  0.00           H  
ATOM   2448  H1'   G A  78      -3.393  15.065 -32.501  1.00  0.00           H  
ATOM   2449  H2'   G A  78      -3.611  14.893 -35.113  1.00  0.00           H  
ATOM   2450 HO2'   G A  78      -2.495  13.133 -34.782  1.00  0.00           H  
ATOM   2451  H1    G A  78      -9.318  15.036 -33.347  1.00  0.00           H  
ATOM   2452  H22   G A  78      -7.244  12.358 -32.842  1.00  0.00           H  
ATOM   2453  H21   G A  78      -8.840  12.911 -32.994  1.00  0.00           H  
ATOM   2454  H8    G A  78      -4.036  18.431 -33.666  1.00  0.00           H  
ATOM   2455  P     A A  79      -1.289  15.682 -37.576  1.00  0.00           P  
ATOM   2456  OP2   A A  79      -2.065  16.932 -37.771  1.00  0.00           O  
ATOM   2457  OP1   A A  79       0.001  15.500 -38.287  1.00  0.00           O  
ATOM   2458  O5'   A A  79      -2.234  14.453 -37.945  1.00  0.00           O  
ATOM   2459  C5'   A A  79      -1.753  13.119 -37.882  1.00  0.00           C  
ATOM   2460  C4'   A A  79      -2.856  12.148 -37.568  1.00  0.00           C  
ATOM   2461  O4'   A A  79      -3.651  12.644 -36.457  1.00  0.00           O  
ATOM   2462  C3'   A A  79      -3.868  11.960 -38.680  1.00  0.00           C  
ATOM   2463  O3'   A A  79      -3.386  11.062 -39.669  1.00  0.00           O  
ATOM   2464  C1'   A A  79      -5.011  12.327 -36.660  1.00  0.00           C  
ATOM   2465  C2'   A A  79      -5.079  11.455 -37.918  1.00  0.00           C  
ATOM   2466  O2'   A A  79      -4.948  10.097 -37.553  1.00  0.00           O  
ATOM   2467  N1    A A  79      -9.629  14.619 -36.275  1.00  0.00           N  
ATOM   2468  C2    A A  79      -9.246  13.347 -36.120  1.00  0.00           C  
ATOM   2469  N3    A A  79      -8.032  12.808 -36.251  1.00  0.00           N  
ATOM   2470  C4    A A  79      -7.128  13.743 -36.586  1.00  0.00           C  
ATOM   2471  C5    A A  79      -7.371  15.090 -36.790  1.00  0.00           C  
ATOM   2472  C6    A A  79      -8.698  15.539 -36.616  1.00  0.00           C  
ATOM   2473  N6    A A  79      -9.079  16.818 -36.765  1.00  0.00           N  
ATOM   2474  N7    A A  79      -6.201  15.751 -37.137  1.00  0.00           N  
ATOM   2475  C8    A A  79      -5.289  14.809 -37.123  1.00  0.00           C  
ATOM   2476  N9    A A  79      -5.775  13.571 -36.787  1.00  0.00           N  
ATOM   2477  H5'   A A  79      -1.066  13.059 -37.185  1.00  0.00           H  
ATOM   2478 H5''   A A  79      -1.353  12.881 -38.744  1.00  0.00           H  
ATOM   2479  H4'   A A  79      -2.333  11.200 -37.374  1.00  0.00           H  
ATOM   2480  H3'   A A  79      -4.089  12.882 -39.238  1.00  0.00           H  
ATOM   2481  H1'   A A  79      -5.477  11.751 -35.847  1.00  0.00           H  
ATOM   2482  H2'   A A  79      -6.004  11.504 -38.510  1.00  0.00           H  
ATOM   2483 HO2'   A A  79      -4.278   9.654 -38.150  1.00  0.00           H  
ATOM   2484  H2    A A  79     -10.046  12.645 -35.848  1.00  0.00           H  
ATOM   2485  H61   A A  79     -10.036  17.075 -36.624  1.00  0.00           H  
ATOM   2486  H62   A A  79      -8.408  17.514 -37.017  1.00  0.00           H  
ATOM   2487  H8    A A  79      -4.230  14.994 -37.356  1.00  0.00           H  
ATOM   2488  P     A A  80      -3.920  11.190 -41.179  1.00  0.00           P  
ATOM   2489  OP2   A A  80      -3.936  12.620 -41.603  1.00  0.00           O  
ATOM   2490  OP1   A A  80      -3.161  10.202 -41.986  1.00  0.00           O  
ATOM   2491  O5'   A A  80      -5.442  10.720 -41.066  1.00  0.00           O  
ATOM   2492  C5'   A A  80      -5.775   9.355 -40.769  1.00  0.00           C  
ATOM   2493  C4'   A A  80      -7.267   9.207 -40.577  1.00  0.00           C  
ATOM   2494  O4'   A A  80      -7.721  10.058 -39.497  1.00  0.00           O  
ATOM   2495  C3'   A A  80      -8.147   9.589 -41.759  1.00  0.00           C  
ATOM   2496  O3'   A A  80      -8.192   8.507 -42.683  1.00  0.00           O  
ATOM   2497  C1'   A A  80      -9.045  10.490 -39.767  1.00  0.00           C  
ATOM   2498  C2'   A A  80      -9.487   9.831 -41.078  1.00  0.00           C  
ATOM   2499  O2'   A A  80     -10.133   8.619 -40.746  1.00  0.00           O  
ATOM   2500  N1    A A  80     -12.034  14.663 -39.385  1.00  0.00           N  
ATOM   2501  C2    A A  80     -12.303  13.354 -39.347  1.00  0.00           C  
ATOM   2502  N3    A A  80     -11.477  12.317 -39.456  1.00  0.00           N  
ATOM   2503  C4    A A  80     -10.215  12.735 -39.638  1.00  0.00           C  
ATOM   2504  C5    A A  80      -9.777  14.048 -39.706  1.00  0.00           C  
ATOM   2505  C6    A A  80     -10.751  15.054 -39.559  1.00  0.00           C  
ATOM   2506  N6    A A  80     -10.477  16.364 -39.573  1.00  0.00           N  
ATOM   2507  N7    A A  80      -8.404  14.099 -39.899  1.00  0.00           N  
ATOM   2508  C8    A A  80      -8.044  12.838 -39.936  1.00  0.00           C  
ATOM   2509  N9    A A  80      -9.091  11.956 -39.782  1.00  0.00           N  
ATOM   2510  H5'   A A  80      -5.252   9.027 -39.860  1.00  0.00           H  
ATOM   2511 H5''   A A  80      -5.442   8.698 -41.587  1.00  0.00           H  
ATOM   2512  H4'   A A  80      -7.410   8.130 -40.404  1.00  0.00           H  
ATOM   2513  H3'   A A  80      -7.765  10.446 -42.335  1.00  0.00           H  
ATOM   2514  H1'   A A  80      -9.759  10.172 -38.993  1.00  0.00           H  
ATOM   2515  H2'   A A  80     -10.198  10.372 -41.720  1.00  0.00           H  
ATOM   2516 HO2'   A A  80     -11.007   8.816 -40.302  1.00  0.00           H  
ATOM   2517  H2    A A  80     -13.362  13.099 -39.207  1.00  0.00           H  
ATOM   2518  H61   A A  80     -11.213  17.032 -39.455  1.00  0.00           H  
ATOM   2519  H62   A A  80      -9.536  16.677 -39.701  1.00  0.00           H  
ATOM   2520  H8    A A  80      -7.002  12.513 -40.078  1.00  0.00           H  
ATOM   2521  P     A A  81      -9.173   7.323 -42.793  1.00  0.00           P  
ATOM   2522  OP2   A A  81      -8.800   6.545 -43.990  1.00  0.00           O  
ATOM   2523  OP1   A A  81      -9.200   6.663 -41.473  1.00  0.00           O  
ATOM   2524  O5'   A A  81     -10.615   7.960 -43.043  1.00  0.00           O  
ATOM   2525  C5'   A A  81     -10.888   8.697 -44.252  1.00  0.00           C  
ATOM   2526  C4'   A A  81     -12.244   9.341 -44.196  1.00  0.00           C  
ATOM   2527  O4'   A A  81     -12.303  10.238 -43.053  1.00  0.00           O  
ATOM   2528  C3'   A A  81     -12.560  10.252 -45.366  1.00  0.00           C  
ATOM   2529  O3'   A A  81     -12.979   9.517 -46.506  1.00  0.00           O  
ATOM   2530  C1'   A A  81     -13.119  11.340 -43.361  1.00  0.00           C  
ATOM   2531  C2'   A A  81     -13.641  11.149 -44.783  1.00  0.00           C  
ATOM   2532  O2'   A A  81     -14.905  10.517 -44.731  1.00  0.00           O  
ATOM   2533  N1    A A  81     -13.265  16.437 -42.662  1.00  0.00           N  
ATOM   2534  C2    A A  81     -14.233  15.515 -42.774  1.00  0.00           C  
ATOM   2535  N3    A A  81     -14.126  14.198 -42.951  1.00  0.00           N  
ATOM   2536  C4    A A  81     -12.835  13.833 -43.025  1.00  0.00           C  
ATOM   2537  C5    A A  81     -11.733  14.661 -42.934  1.00  0.00           C  
ATOM   2538  C6    A A  81     -11.977  16.032 -42.736  1.00  0.00           C  
ATOM   2539  N6    A A  81     -11.012  16.942 -42.615  1.00  0.00           N  
ATOM   2540  N7    A A  81     -10.558  13.933 -43.061  1.00  0.00           N  
ATOM   2541  C8    A A  81     -10.968  12.700 -43.224  1.00  0.00           C  
ATOM   2542  N9    A A  81     -12.334  12.566 -43.210  1.00  0.00           N  
ATOM   2543  H5'   A A  81     -10.841   8.026 -45.123  1.00  0.00           H  
ATOM   2544 H5''   A A  81     -10.123   9.473 -44.402  1.00  0.00           H  
ATOM   2545  H4'   A A  81     -12.944   8.493 -44.159  1.00  0.00           H  
ATOM   2546  H3'   A A  81     -11.694  10.827 -45.725  1.00  0.00           H  
ATOM   2547  H1'   A A  81     -13.999  11.444 -42.709  1.00  0.00           H  
ATOM   2548  H2'   A A  81     -13.806  12.057 -45.381  1.00  0.00           H  
ATOM   2549 HO2'   A A  81     -15.585  11.159 -44.375  1.00  0.00           H  
ATOM   2550  H2    A A  81     -15.260  15.899 -42.711  1.00  0.00           H  
ATOM   2551  H61   A A  81     -11.246  17.905 -42.472  1.00  0.00           H  
ATOM   2552  H62   A A  81     -10.053  16.664 -42.667  1.00  0.00           H  
ATOM   2553  H8    A A  81     -10.282  11.850 -43.358  1.00  0.00           H  
ATOM   2554  P     G A  82     -12.698  10.108 -47.970  1.00  0.00           P  
ATOM   2555  OP2   G A  82     -11.342  10.710 -47.990  1.00  0.00           O  
ATOM   2556  OP1   G A  82     -13.045   9.038 -48.949  1.00  0.00           O  
ATOM   2557  O5'   G A  82     -13.778  11.272 -48.085  1.00  0.00           O  
ATOM   2558  C5'   G A  82     -13.649  12.318 -49.046  1.00  0.00           C  
ATOM   2559  C4'   G A  82     -14.602  13.433 -48.710  1.00  0.00           C  
ATOM   2560  O4'   G A  82     -14.404  13.870 -47.339  1.00  0.00           O  
ATOM   2561  C3'   G A  82     -14.408  14.698 -49.516  1.00  0.00           C  
ATOM   2562  O3'   G A  82     -15.070  14.565 -50.758  1.00  0.00           O  
ATOM   2563  C1'   G A  82     -14.638  15.253 -47.239  1.00  0.00           C  
ATOM   2564  C2'   G A  82     -15.065  15.741 -48.626  1.00  0.00           C  
ATOM   2565  O2'   G A  82     -16.475  15.684 -48.717  1.00  0.00           O  
ATOM   2566  N1    G A  82     -12.507  19.553 -45.551  1.00  0.00           N  
ATOM   2567  C2    G A  82     -13.786  19.335 -46.000  1.00  0.00           C  
ATOM   2568  N2    G A  82     -14.597  20.405 -46.009  1.00  0.00           N  
ATOM   2569  N3    G A  82     -14.233  18.156 -46.412  1.00  0.00           N  
ATOM   2570  C4    G A  82     -13.276  17.204 -46.354  1.00  0.00           C  
ATOM   2571  C5    G A  82     -11.971  17.320 -45.926  1.00  0.00           C  
ATOM   2572  C6    G A  82     -11.510  18.583 -45.471  1.00  0.00           C  
ATOM   2573  O6    G A  82     -10.392  18.885 -45.037  1.00  0.00           O  
ATOM   2574  N7    G A  82     -11.307  16.106 -46.030  1.00  0.00           N  
ATOM   2575  C8    G A  82     -12.203  15.286 -46.510  1.00  0.00           C  
ATOM   2576  N9    G A  82     -13.422  15.884 -46.728  1.00  0.00           N  
ATOM   2577  H5'   G A  82     -13.861  11.933 -50.054  1.00  0.00           H  
ATOM   2578 H5''   G A  82     -12.616  12.695 -49.056  1.00  0.00           H  
ATOM   2579  H4'   G A  82     -15.595  13.010 -48.917  1.00  0.00           H  
ATOM   2580  H3'   G A  82     -13.358  14.907 -49.768  1.00  0.00           H  
ATOM   2581  H1'   G A  82     -15.441  15.532 -46.541  1.00  0.00           H  
ATOM   2582  H2'   G A  82     -14.794  16.769 -48.906  1.00  0.00           H  
ATOM   2583 HO2'   G A  82     -16.876  16.398 -48.143  1.00  0.00           H  
ATOM   2584  H1    G A  82     -12.272  20.479 -45.259  1.00  0.00           H  
ATOM   2585  H22   G A  82     -15.541  20.313 -46.327  1.00  0.00           H  
ATOM   2586  H21   G A  82     -14.259  21.292 -45.698  1.00  0.00           H  
ATOM   2587  H8    G A  82     -12.003  14.224 -46.718  1.00  0.00           H  
ATOM   2588  P     G A  83     -14.522  15.345 -52.057  1.00  0.00           P  
ATOM   2589  OP2   G A  83     -13.044  15.280 -52.117  1.00  0.00           O  
ATOM   2590  OP1   G A  83     -15.324  14.829 -53.197  1.00  0.00           O  
ATOM   2591  O5'   G A  83     -14.918  16.865 -51.801  1.00  0.00           O  
ATOM   2592  C5'   G A  83     -15.594  17.636 -52.812  1.00  0.00           C  
ATOM   2593  C4'   G A  83     -15.727  19.068 -52.365  1.00  0.00           C  
ATOM   2594  O4'   G A  83     -15.518  19.129 -50.932  1.00  0.00           O  
ATOM   2595  C3'   G A  83     -14.693  20.031 -52.929  1.00  0.00           C  
ATOM   2596  O3'   G A  83     -15.040  20.484 -54.227  1.00  0.00           O  
ATOM   2597  C1'   G A  83     -14.905  20.363 -50.612  1.00  0.00           C  
ATOM   2598  C2'   G A  83     -14.713  21.154 -51.909  1.00  0.00           C  
ATOM   2599  O2'   G A  83     -15.781  22.052 -52.088  1.00  0.00           O  
ATOM   2600  N1    G A  83     -11.056  22.382 -48.018  1.00  0.00           N  
ATOM   2601  C2    G A  83     -12.218  22.975 -48.455  1.00  0.00           C  
ATOM   2602  N2    G A  83     -12.355  24.288 -48.192  1.00  0.00           N  
ATOM   2603  N3    G A  83     -13.171  22.330 -49.108  1.00  0.00           N  
ATOM   2604  C4    G A  83     -12.856  21.032 -49.300  1.00  0.00           C  
ATOM   2605  C5    G A  83     -11.721  20.351 -48.907  1.00  0.00           C  
ATOM   2606  C6    G A  83     -10.717  21.046 -48.201  1.00  0.00           C  
ATOM   2607  O6    G A  83      -9.644  20.611 -47.763  1.00  0.00           O  
ATOM   2608  N7    G A  83     -11.780  19.025 -49.305  1.00  0.00           N  
ATOM   2609  C8    G A  83     -12.927  18.924 -49.922  1.00  0.00           C  
ATOM   2610  N9    G A  83     -13.621  20.111 -49.965  1.00  0.00           N  
ATOM   2611  H5'   G A  83     -16.589  17.212 -53.007  1.00  0.00           H  
ATOM   2612 H5''   G A  83     -15.033  17.590 -53.757  1.00  0.00           H  
ATOM   2613  H4'   G A  83     -16.729  19.364 -52.708  1.00  0.00           H  
ATOM   2614  H3'   G A  83     -13.698  19.581 -53.066  1.00  0.00           H  
ATOM   2615  H1'   G A  83     -15.499  20.996 -49.937  1.00  0.00           H  
ATOM   2616  H2'   G A  83     -13.814  21.785 -51.955  1.00  0.00           H  
ATOM   2617 HO2'   G A  83     -15.427  22.935 -52.398  1.00  0.00           H  
ATOM   2618  H1    G A  83     -10.400  22.957 -47.529  1.00  0.00           H  
ATOM   2619  H22   G A  83     -13.177  24.774 -48.490  1.00  0.00           H  
ATOM   2620  H21   G A  83     -11.637  24.778 -47.700  1.00  0.00           H  
ATOM   2621  H8    G A  83     -13.294  17.989 -50.371  1.00  0.00           H  
ATOM   2622  P     A A  84     -13.889  20.845 -55.290  1.00  0.00           P  
ATOM   2623  OP2   A A  84     -12.703  20.007 -54.986  1.00  0.00           O  
ATOM   2624  OP1   A A  84     -14.488  20.805 -56.647  1.00  0.00           O  
ATOM   2625  O5'   A A  84     -13.520  22.359 -54.958  1.00  0.00           O  
ATOM   2626  C5'   A A  84     -14.458  23.403 -55.174  1.00  0.00           C  
ATOM   2627  C4'   A A  84     -14.019  24.687 -54.517  1.00  0.00           C  
ATOM   2628  O4'   A A  84     -13.854  24.482 -53.089  1.00  0.00           O  
ATOM   2629  C3'   A A  84     -12.666  25.229 -54.950  1.00  0.00           C  
ATOM   2630  O3'   A A  84     -12.721  25.950 -56.169  1.00  0.00           O  
ATOM   2631  C1'   A A  84     -12.812  25.305 -52.610  1.00  0.00           C  
ATOM   2632  C2'   A A  84     -12.319  26.145 -53.788  1.00  0.00           C  
ATOM   2633  O2'   A A  84     -13.060  27.354 -53.846  1.00  0.00           O  
ATOM   2634  N1    A A  84      -8.662  25.125 -49.562  1.00  0.00           N  
ATOM   2635  C2    A A  84      -9.485  26.124 -49.903  1.00  0.00           C  
ATOM   2636  N3    A A  84     -10.549  26.101 -50.704  1.00  0.00           N  
ATOM   2637  C4    A A  84     -10.749  24.864 -51.192  1.00  0.00           C  
ATOM   2638  C5    A A  84      -9.990  23.739 -50.933  1.00  0.00           C  
ATOM   2639  C6    A A  84      -8.892  23.895 -50.070  1.00  0.00           C  
ATOM   2640  N6    A A  84      -8.070  22.899 -49.730  1.00  0.00           N  
ATOM   2641  N7    A A  84     -10.497  22.639 -51.612  1.00  0.00           N  
ATOM   2642  C8    A A  84     -11.534  23.116 -52.255  1.00  0.00           C  
ATOM   2643  N9    A A  84     -11.745  24.457 -52.046  1.00  0.00           N  
ATOM   2644  H5'   A A  84     -15.326  23.135 -54.803  1.00  0.00           H  
ATOM   2645 H5''   A A  84     -14.555  23.552 -56.137  1.00  0.00           H  
ATOM   2646  H4'   A A  84     -14.709  25.369 -54.662  1.00  0.00           H  
ATOM   2647  H3'   A A  84     -12.021  24.491 -54.989  1.00  0.00           H  
ATOM   2648  H1'   A A  84     -13.162  25.898 -51.912  1.00  0.00           H  
ATOM   2649  H2'   A A  84     -11.354  26.312 -53.737  1.00  0.00           H  
ATOM   2650 HO2'   A A  84     -12.785  27.933 -53.105  1.00  0.00           H  
ATOM   2651  H2    A A  84      -9.275  26.996 -49.508  1.00  0.00           H  
ATOM   2652  H61   A A  84      -7.319  23.069 -49.122  1.00  0.00           H  
ATOM   2653  H62   A A  84      -8.217  21.998 -50.085  1.00  0.00           H  
ATOM   2654  H8    A A  84     -12.105  22.567 -52.832  1.00  0.00           H  
ATOM   2655  P     U A  85     -11.533  25.813 -57.243  1.00  0.00           P  
ATOM   2656  OP2   U A  85     -11.024  24.419 -57.189  1.00  0.00           O  
ATOM   2657  OP1   U A  85     -12.013  26.369 -58.534  1.00  0.00           O  
ATOM   2658  O5'   U A  85     -10.395  26.776 -56.684  1.00  0.00           O  
ATOM   2659  C5'   U A  85     -10.558  28.186 -56.702  1.00  0.00           C  
ATOM   2660  C4'   U A  85      -9.798  28.850 -55.580  1.00  0.00           C  
ATOM   2661  O4'   U A  85      -9.995  28.119 -54.341  1.00  0.00           O  
ATOM   2662  C3'   U A  85      -8.286  28.901 -55.733  1.00  0.00           C  
ATOM   2663  O3'   U A  85      -7.849  29.955 -56.572  1.00  0.00           O  
ATOM   2664  C1'   U A  85      -8.816  28.143 -53.564  1.00  0.00           C  
ATOM   2665  C2'   U A  85      -7.821  29.050 -54.292  1.00  0.00           C  
ATOM   2666  O2'   U A  85      -7.985  30.384 -53.833  1.00  0.00           O  
ATOM   2667  N1    U A  85      -8.311  26.756 -53.417  1.00  0.00           N  
ATOM   2668  C2    U A  85      -7.429  26.513 -52.380  1.00  0.00           C  
ATOM   2669  O2    U A  85      -7.062  27.376 -51.602  1.00  0.00           O  
ATOM   2670  N3    U A  85      -6.988  25.216 -52.282  1.00  0.00           N  
ATOM   2671  C4    U A  85      -7.329  24.158 -53.097  1.00  0.00           C  
ATOM   2672  O4    U A  85      -6.845  23.046 -52.879  1.00  0.00           O  
ATOM   2673  C5    U A  85      -8.245  24.484 -54.148  1.00  0.00           C  
ATOM   2674  C6    U A  85      -8.691  25.738 -54.265  1.00  0.00           C  
ATOM   2675  H5'   U A  85     -11.510  28.399 -56.612  1.00  0.00           H  
ATOM   2676 H5''   U A  85     -10.232  28.535 -57.558  1.00  0.00           H  
ATOM   2677  H4'   U A  85     -10.138  29.761 -55.465  1.00  0.00           H  
ATOM   2678  H3'   U A  85      -7.968  28.044 -56.086  1.00  0.00           H  
ATOM   2679  H1'   U A  85      -9.004  28.516 -52.677  1.00  0.00           H  
ATOM   2680  H2'   U A  85      -6.898  28.739 -54.178  1.00  0.00           H  
ATOM   2681 HO2'   U A  85      -8.030  30.984 -54.607  1.00  0.00           H  
ATOM   2682  H3    U A  85      -6.362  25.022 -51.554  1.00  0.00           H  
ATOM   2683  H5    U A  85      -8.543  23.792 -54.775  1.00  0.00           H  
ATOM   2684  H6    U A  85      -9.316  25.936 -54.993  1.00  0.00           H  
ATOM   2685  P     A A  86      -6.291  30.098 -56.914  1.00  0.00           P  
ATOM   2686  OP2   A A  86      -5.693  28.765 -56.648  1.00  0.00           O  
ATOM   2687  OP1   A A  86      -6.225  30.672 -58.281  1.00  0.00           O  
ATOM   2688  O5'   A A  86      -5.631  31.143 -55.908  1.00  0.00           O  
ATOM   2689  C5'   A A  86      -6.030  32.505 -55.908  1.00  0.00           C  
ATOM   2690  C4'   A A  86      -5.199  33.325 -54.953  1.00  0.00           C  
ATOM   2691  O4'   A A  86      -5.614  33.040 -53.597  1.00  0.00           O  
ATOM   2692  C3'   A A  86      -3.707  33.030 -54.944  1.00  0.00           C  
ATOM   2693  O3'   A A  86      -3.014  33.644 -56.017  1.00  0.00           O  
ATOM   2694  C1'   A A  86      -4.496  33.226 -52.735  1.00  0.00           C  
ATOM   2695  C2'   A A  86      -3.281  33.560 -53.585  1.00  0.00           C  
ATOM   2696  O2'   A A  86      -3.110  34.970 -53.612  1.00  0.00           O  
ATOM   2697  N1    A A  86      -2.290  31.313 -48.489  1.00  0.00           N  
ATOM   2698  C2    A A  86      -2.306  32.542 -49.020  1.00  0.00           C  
ATOM   2699  N3    A A  86      -2.901  32.972 -50.131  1.00  0.00           N  
ATOM   2700  C4    A A  86      -3.554  31.965 -50.739  1.00  0.00           C  
ATOM   2701  C5    A A  86      -3.629  30.652 -50.316  1.00  0.00           C  
ATOM   2702  C6    A A  86      -2.956  30.325 -49.125  1.00  0.00           C  
ATOM   2703  N6    A A  86      -2.940  29.100 -48.596  1.00  0.00           N  
ATOM   2704  N7    A A  86      -4.391  29.895 -51.197  1.00  0.00           N  
ATOM   2705  C8    A A  86      -4.752  30.755 -52.118  1.00  0.00           C  
ATOM   2706  N9    A A  86      -4.281  32.027 -51.904  1.00  0.00           N  
ATOM   2707  H5'   A A  86      -6.971  32.563 -55.642  1.00  0.00           H  
ATOM   2708 H5''   A A  86      -5.930  32.869 -56.812  1.00  0.00           H  
ATOM   2709  H4'   A A  86      -5.332  34.279 -55.135  1.00  0.00           H  
ATOM   2710  H3'   A A  86      -3.558  32.062 -54.978  1.00  0.00           H  
ATOM   2711  H1'   A A  86      -4.711  33.989 -52.159  1.00  0.00           H  
ATOM   2712  H2'   A A  86      -2.478  33.103 -53.257  1.00  0.00           H  
ATOM   2713 HO2'   A A  86      -2.808  35.271 -52.730  1.00  0.00           H  
ATOM   2714  H2    A A  86      -1.807  33.223 -48.520  1.00  0.00           H  
ATOM   2715  H61   A A  86      -2.453  28.933 -47.762  1.00  0.00           H  
ATOM   2716  H62   A A  86      -3.416  28.368 -49.040  1.00  0.00           H  
ATOM   2717  H8    A A  86      -5.307  30.512 -52.888  1.00  0.00           H  
ATOM   2718  P     G A  87      -1.599  33.057 -56.506  1.00  0.00           P  
ATOM   2719  OP2   G A  87      -1.700  31.576 -56.532  1.00  0.00           O  
ATOM   2720  OP1   G A  87      -1.198  33.788 -57.736  1.00  0.00           O  
ATOM   2721  O5'   G A  87      -0.590  33.463 -55.341  1.00  0.00           O  
ATOM   2722  C5'   G A  87       0.597  32.719 -55.114  1.00  0.00           C  
ATOM   2723  C4'   G A  87       0.947  32.665 -53.642  1.00  0.00           C  
ATOM   2724  O4'   G A  87      -0.205  32.203 -52.881  1.00  0.00           O  
ATOM   2725  C3'   G A  87       2.044  31.685 -53.257  1.00  0.00           C  
ATOM   2726  O3'   G A  87       3.337  32.214 -53.513  1.00  0.00           O  
ATOM   2727  C1'   G A  87       0.236  31.453 -51.776  1.00  0.00           C  
ATOM   2728  C2'   G A  87       1.764  31.479 -51.776  1.00  0.00           C  
ATOM   2729  O2'   G A  87       2.209  32.558 -50.977  1.00  0.00           O  
ATOM   2730  N1    G A  87       0.033  26.840 -49.689  1.00  0.00           N  
ATOM   2731  C2    G A  87       0.573  27.997 -49.195  1.00  0.00           C  
ATOM   2732  N2    G A  87       1.138  27.913 -47.987  1.00  0.00           N  
ATOM   2733  N3    G A  87       0.555  29.151 -49.832  1.00  0.00           N  
ATOM   2734  C4    G A  87      -0.081  29.062 -51.018  1.00  0.00           C  
ATOM   2735  C5    G A  87      -0.665  27.958 -51.598  1.00  0.00           C  
ATOM   2736  C6    G A  87      -0.613  26.719 -50.908  1.00  0.00           C  
ATOM   2737  O6    G A  87      -1.046  25.623 -51.261  1.00  0.00           O  
ATOM   2738  N7    G A  87      -1.220  28.284 -52.829  1.00  0.00           N  
ATOM   2739  C8    G A  87      -0.957  29.555 -52.977  1.00  0.00           C  
ATOM   2740  N9    G A  87      -0.258  30.086 -51.919  1.00  0.00           N  
ATOM   2741  H5'   G A  87       1.336  33.137 -55.603  1.00  0.00           H  
ATOM   2742 H5''   G A  87       0.471  31.805 -55.446  1.00  0.00           H  
ATOM   2743  H4'   G A  87       1.278  33.687 -53.408  1.00  0.00           H  
ATOM   2744  H3'   G A  87       2.023  30.748 -53.834  1.00  0.00           H  
ATOM   2745  H1'   G A  87      -0.090  31.824 -50.794  1.00  0.00           H  
ATOM   2746  H2'   G A  87       2.278  30.599 -51.365  1.00  0.00           H  
ATOM   2747 HO2'   G A  87       2.009  32.366 -50.015  1.00  0.00           H  
ATOM   2748  H1    G A  87       0.111  26.017 -49.128  1.00  0.00           H  
ATOM   2749  H22   G A  87       1.545  28.725 -47.569  1.00  0.00           H  
ATOM   2750  H21   G A  87       1.154  27.040 -47.502  1.00  0.00           H  
ATOM   2751  H8    G A  87      -1.260  30.139 -53.860  1.00  0.00           H  
ATOM   2752  P     G A  88       4.500  31.255 -54.078  1.00  0.00           P  
ATOM   2753  OP2   G A  88       3.975  30.352 -55.120  1.00  0.00           O  
ATOM   2754  OP1   G A  88       5.611  32.188 -54.407  1.00  0.00           O  
ATOM   2755  O5'   G A  88       4.899  30.368 -52.812  1.00  0.00           O  
ATOM   2756  C5'   G A  88       5.592  30.965 -51.703  1.00  0.00           C  
ATOM   2757  C4'   G A  88       5.780  29.967 -50.579  1.00  0.00           C  
ATOM   2758  O4'   G A  88       4.491  29.469 -50.137  1.00  0.00           O  
ATOM   2759  C3'   G A  88       6.559  28.715 -50.943  1.00  0.00           C  
ATOM   2760  O3'   G A  88       7.960  28.941 -50.871  1.00  0.00           O  
ATOM   2761  C1'   G A  88       4.592  28.095 -49.803  1.00  0.00           C  
ATOM   2762  C2'   G A  88       6.075  27.721 -49.900  1.00  0.00           C  
ATOM   2763  O2'   G A  88       6.694  27.930 -48.649  1.00  0.00           O  
ATOM   2764  N1    G A  88       2.635  23.539 -50.947  1.00  0.00           N  
ATOM   2765  C2    G A  88       3.420  23.905 -49.884  1.00  0.00           C  
ATOM   2766  N2    G A  88       3.754  22.920 -49.036  1.00  0.00           N  
ATOM   2767  N3    G A  88       3.851  25.139 -49.672  1.00  0.00           N  
ATOM   2768  C4    G A  88       3.443  25.988 -50.637  1.00  0.00           C  
ATOM   2769  C5    G A  88       2.664  25.721 -51.742  1.00  0.00           C  
ATOM   2770  C6    G A  88       2.197  24.396 -51.949  1.00  0.00           C  
ATOM   2771  O6    G A  88       1.493  23.961 -52.866  1.00  0.00           O  
ATOM   2772  N7    G A  88       2.465  26.870 -52.493  1.00  0.00           N  
ATOM   2773  C8    G A  88       3.120  27.797 -51.851  1.00  0.00           C  
ATOM   2774  N9    G A  88       3.750  27.330 -50.722  1.00  0.00           N  
ATOM   2775  H5'   G A  88       5.030  31.832 -51.328  1.00  0.00           H  
ATOM   2776 H5''   G A  88       6.576  31.336 -52.028  1.00  0.00           H  
ATOM   2777  H4'   G A  88       6.346  30.522 -49.818  1.00  0.00           H  
ATOM   2778  H3'   G A  88       6.395  28.375 -51.977  1.00  0.00           H  
ATOM   2779  H1'   G A  88       4.264  27.837 -48.785  1.00  0.00           H  
ATOM   2780  H2'   G A  88       6.305  26.680 -50.167  1.00  0.00           H  
ATOM   2781 HO2'   G A  88       7.563  28.407 -48.782  1.00  0.00           H  
ATOM   2782  H1    G A  88       2.357  22.581 -51.007  1.00  0.00           H  
ATOM   2783  H22   G A  88       4.328  23.119 -48.242  1.00  0.00           H  
ATOM   2784  H21   G A  88       3.428  21.990 -49.197  1.00  0.00           H  
ATOM   2785  H8    G A  88       3.170  28.845 -52.184  1.00  0.00           H  
ATOM   2786  P     A A  89       8.944  28.202 -51.904  1.00  0.00           P  
ATOM   2787  OP2   A A  89       8.318  28.129 -53.250  1.00  0.00           O  
ATOM   2788  OP1   A A  89      10.255  28.877 -51.740  1.00  0.00           O  
ATOM   2789  O5'   A A  89       9.052  26.716 -51.346  1.00  0.00           O  
ATOM   2790  C5'   A A  89       9.648  26.451 -50.063  1.00  0.00           C  
ATOM   2791  C4'   A A  89       9.477  24.994 -49.697  1.00  0.00           C  
ATOM   2792  O4'   A A  89       8.064  24.675 -49.617  1.00  0.00           O  
ATOM   2793  C3'   A A  89      10.026  23.999 -50.702  1.00  0.00           C  
ATOM   2794  O3'   A A  89      11.427  23.829 -50.534  1.00  0.00           O  
ATOM   2795  C1'   A A  89       7.858  23.343 -50.058  1.00  0.00           C  
ATOM   2796  C2'   A A  89       9.231  22.744 -50.374  1.00  0.00           C  
ATOM   2797  O2'   A A  89       9.721  22.090 -49.215  1.00  0.00           O  
ATOM   2798  N1    A A  89       4.687  20.521 -52.973  1.00  0.00           N  
ATOM   2799  C2    A A  89       5.525  20.200 -51.980  1.00  0.00           C  
ATOM   2800  N3    A A  89       6.333  20.982 -51.270  1.00  0.00           N  
ATOM   2801  C4    A A  89       6.236  22.258 -51.678  1.00  0.00           C  
ATOM   2802  C5    A A  89       5.428  22.745 -52.689  1.00  0.00           C  
ATOM   2803  C6    A A  89       4.607  21.810 -53.358  1.00  0.00           C  
ATOM   2804  N6    A A  89       3.760  22.124 -54.340  1.00  0.00           N  
ATOM   2805  N7    A A  89       5.602  24.114 -52.838  1.00  0.00           N  
ATOM   2806  C8    A A  89       6.491  24.421 -51.926  1.00  0.00           C  
ATOM   2807  N9    A A  89       6.911  23.347 -51.177  1.00  0.00           N  
ATOM   2808  H5'   A A  89       9.182  27.083 -49.292  1.00  0.00           H  
ATOM   2809 H5''   A A  89      10.718  26.704 -50.083  1.00  0.00           H  
ATOM   2810  H4'   A A  89      10.031  24.888 -48.752  1.00  0.00           H  
ATOM   2811  H3'   A A  89       9.913  24.320 -51.748  1.00  0.00           H  
ATOM   2812  H1'   A A  89       7.402  22.707 -49.285  1.00  0.00           H  
ATOM   2813  H2'   A A  89       9.281  21.989 -51.171  1.00  0.00           H  
ATOM   2814 HO2'   A A  89       9.194  21.255 -49.055  1.00  0.00           H  
ATOM   2815  H2    A A  89       5.549  19.134 -51.714  1.00  0.00           H  
ATOM   2816  H61   A A  89       3.204  21.410 -54.769  1.00  0.00           H  
ATOM   2817  H62   A A  89       3.679  23.071 -54.647  1.00  0.00           H  
ATOM   2818  H8    A A  89       6.863  25.444 -51.768  1.00  0.00           H  
ATOM   2819  P     G A  90      12.338  23.539 -51.810  1.00  0.00           P  
ATOM   2820  OP2   G A  90      11.901  24.425 -52.924  1.00  0.00           O  
ATOM   2821  OP1   G A  90      13.737  23.592 -51.335  1.00  0.00           O  
ATOM   2822  O5'   G A  90      11.954  22.041 -52.183  1.00  0.00           O  
ATOM   2823  C5'   G A  90      12.319  20.967 -51.328  1.00  0.00           C  
ATOM   2824  C4'   G A  90      11.703  19.676 -51.815  1.00  0.00           C  
ATOM   2825  O4'   G A  90      10.259  19.805 -51.837  1.00  0.00           O  
ATOM   2826  C3'   G A  90      12.007  19.283 -53.247  1.00  0.00           C  
ATOM   2827  O3'   G A  90      13.291  18.692 -53.390  1.00  0.00           O  
ATOM   2828  C1'   G A  90       9.720  18.950 -52.823  1.00  0.00           C  
ATOM   2829  C2'   G A  90      10.895  18.288 -53.537  1.00  0.00           C  
ATOM   2830  O2'   G A  90      11.152  17.045 -52.922  1.00  0.00           O  
ATOM   2831  N1    G A  90       5.881  18.876 -56.159  1.00  0.00           N  
ATOM   2832  C2    G A  90       6.496  17.833 -55.518  1.00  0.00           C  
ATOM   2833  N2    G A  90       6.039  16.604 -55.811  1.00  0.00           N  
ATOM   2834  N3    G A  90       7.492  17.976 -54.653  1.00  0.00           N  
ATOM   2835  C4    G A  90       7.851  19.266 -54.505  1.00  0.00           C  
ATOM   2836  C5    G A  90       7.313  20.376 -55.103  1.00  0.00           C  
ATOM   2837  C6    G A  90       6.226  20.216 -56.003  1.00  0.00           C  
ATOM   2838  O6    G A  90       5.593  21.094 -56.611  1.00  0.00           O  
ATOM   2839  N7    G A  90       7.965  21.524 -54.684  1.00  0.00           N  
ATOM   2840  C8    G A  90       8.876  21.097 -53.854  1.00  0.00           C  
ATOM   2841  N9    G A  90       8.859  19.739 -53.696  1.00  0.00           N  
ATOM   2842  H5'   G A  90      11.987  21.172 -50.301  1.00  0.00           H  
ATOM   2843 H5''   G A  90      13.414  20.866 -51.298  1.00  0.00           H  
ATOM   2844  H4'   G A  90      12.091  18.916 -51.122  1.00  0.00           H  
ATOM   2845  H3'   G A  90      12.039  20.134 -53.943  1.00  0.00           H  
ATOM   2846  H1'   G A  90       9.091  18.141 -52.425  1.00  0.00           H  
ATOM   2847  H2'   G A  90      10.788  18.071 -54.609  1.00  0.00           H  
ATOM   2848 HO2'   G A  90      10.407  16.410 -53.127  1.00  0.00           H  
ATOM   2849  H1    G A  90       5.132  18.657 -56.783  1.00  0.00           H  
ATOM   2850  H22   G A  90       6.451  15.802 -55.377  1.00  0.00           H  
ATOM   2851  H21   G A  90       5.289  16.490 -56.461  1.00  0.00           H  
ATOM   2852  H8    G A  90       9.581  21.763 -53.333  1.00  0.00           H  
ATOM   2853  P     G A  91      14.292  19.203 -54.539  1.00  0.00           P  
ATOM   2854  OP2   G A  91      13.888  20.581 -54.920  1.00  0.00           O  
ATOM   2855  OP1   G A  91      15.683  18.945 -54.087  1.00  0.00           O  
ATOM   2856  O5'   G A  91      13.988  18.241 -55.772  1.00  0.00           O  
ATOM   2857  C5'   G A  91      14.382  16.878 -55.747  1.00  0.00           C  
ATOM   2858  C4'   G A  91      13.319  15.982 -56.334  1.00  0.00           C  
ATOM   2859  O4'   G A  91      12.006  16.380 -55.859  1.00  0.00           O  
ATOM   2860  C3'   G A  91      13.165  16.033 -57.847  1.00  0.00           C  
ATOM   2861  O3'   G A  91      14.164  15.293 -58.530  1.00  0.00           O  
ATOM   2862  C1'   G A  91      11.054  16.193 -56.873  1.00  0.00           C  
ATOM   2863  C2'   G A  91      11.754  15.483 -58.022  1.00  0.00           C  
ATOM   2864  O2'   G A  91      11.719  14.079 -57.811  1.00  0.00           O  
ATOM   2865  N1    G A  91       7.209  18.646 -59.134  1.00  0.00           N  
ATOM   2866  C2    G A  91       7.384  17.300 -58.923  1.00  0.00           C  
ATOM   2867  N2    G A  91       6.409  16.495 -59.372  1.00  0.00           N  
ATOM   2868  N3    G A  91       8.437  16.777 -58.316  1.00  0.00           N  
ATOM   2869  C4    G A  91       9.318  17.724 -57.931  1.00  0.00           C  
ATOM   2870  C5    G A  91       9.239  19.091 -58.092  1.00  0.00           C  
ATOM   2871  C6    G A  91       8.104  19.638 -58.745  1.00  0.00           C  
ATOM   2872  O6    G A  91       7.850  20.824 -58.984  1.00  0.00           O  
ATOM   2873  N7    G A  91      10.354  19.716 -57.553  1.00  0.00           N  
ATOM   2874  C8    G A  91      11.078  18.737 -57.083  1.00  0.00           C  
ATOM   2875  N9    G A  91      10.509  17.502 -57.278  1.00  0.00           N  
ATOM   2876  H5'   G A  91      14.549  16.610 -54.820  1.00  0.00           H  
ATOM   2877 H5''   G A  91      15.209  16.774 -56.264  1.00  0.00           H  
ATOM   2878  H4'   G A  91      13.489  15.060 -56.050  1.00  0.00           H  
ATOM   2879  H3'   G A  91      13.194  16.966 -58.142  1.00  0.00           H  
ATOM   2880  H1'   G A  91      10.329  15.628 -56.533  1.00  0.00           H  
ATOM   2881  H2'   G A  91      11.379  15.728 -58.894  1.00  0.00           H  
ATOM   2882 HO2'   G A  91      10.810  13.753 -57.980  1.00  0.00           H  
ATOM   2883  H1    G A  91       6.392  18.931 -59.594  1.00  0.00           H  
ATOM   2884  H22   G A  91       6.479  15.525 -59.250  1.00  0.00           H  
ATOM   2885  H21   G A  91       5.626  16.874 -59.823  1.00  0.00           H  
ATOM   2886  H8    G A  91      11.940  18.870 -56.636  1.00  0.00           H  
ATOM   2887  P     U A  92      14.588  15.699 -60.026  1.00  0.00           P  
ATOM   2888  OP2   U A  92      14.756  17.174 -60.071  1.00  0.00           O  
ATOM   2889  OP1   U A  92      15.709  14.819 -60.441  1.00  0.00           O  
ATOM   2890  O5'   U A  92      13.313  15.321 -60.903  1.00  0.00           O  
ATOM   2891  C5'   U A  92      12.891  13.972 -61.034  1.00  0.00           C  
ATOM   2892  C4'   U A  92      11.641  13.855 -61.890  1.00  0.00           C  
ATOM   2893  O4'   U A  92      10.534  14.568 -61.263  1.00  0.00           O  
ATOM   2894  C3'   U A  92      11.742  14.477 -63.275  1.00  0.00           C  
ATOM   2895  O3'   U A  92      12.413  13.626 -64.189  1.00  0.00           O  
ATOM   2896  C1'   U A  92       9.715  15.143 -62.268  1.00  0.00           C  
ATOM   2897  C2'   U A  92      10.280  14.728 -63.629  1.00  0.00           C  
ATOM   2898  O2'   U A  92       9.587  13.579 -64.081  1.00  0.00           O  
ATOM   2899  N1    U A  92       9.695  16.607 -62.102  1.00  0.00           N  
ATOM   2900  C2    U A  92       8.684  17.331 -62.729  1.00  0.00           C  
ATOM   2901  O2    U A  92       7.805  16.814 -63.396  1.00  0.00           O  
ATOM   2902  N3    U A  92       8.745  18.686 -62.547  1.00  0.00           N  
ATOM   2903  C4    U A  92       9.682  19.386 -61.825  1.00  0.00           C  
ATOM   2904  O4    U A  92       9.623  20.615 -61.788  1.00  0.00           O  
ATOM   2905  C5    U A  92      10.681  18.577 -61.202  1.00  0.00           C  
ATOM   2906  C6    U A  92      10.654  17.250 -61.356  1.00  0.00           C  
ATOM   2907  H5'   U A  92      12.704  13.608 -60.144  1.00  0.00           H  
ATOM   2908 H5''   U A  92      13.611  13.451 -61.448  1.00  0.00           H  
ATOM   2909  H4'   U A  92      11.487  12.771 -61.995  1.00  0.00           H  
ATOM   2910  H3'   U A  92      12.329  15.407 -63.300  1.00  0.00           H  
ATOM   2911  H1'   U A  92       8.670  14.801 -62.238  1.00  0.00           H  
ATOM   2912  H2'   U A  92      10.160  15.449 -64.450  1.00  0.00           H  
ATOM   2913 HO2'   U A  92      10.227  12.961 -64.538  1.00  0.00           H  
ATOM   2914  H3    U A  92       8.031  19.229 -62.990  1.00  0.00           H  
ATOM   2915  H5    U A  92      11.473  19.044 -60.598  1.00  0.00           H  
ATOM   2916  H6    U A  92      11.432  16.646 -60.867  1.00  0.00           H  
ATOM   2917  P     U A  93      13.446  14.250 -65.250  1.00  0.00           P  
ATOM   2918  OP2   U A  93      14.273  15.311 -64.626  1.00  0.00           O  
ATOM   2919  OP1   U A  93      14.116  13.086 -65.881  1.00  0.00           O  
ATOM   2920  O5'   U A  93      12.516  14.965 -66.324  1.00  0.00           O  
ATOM   2921  C5'   U A  93      11.642  14.199 -67.165  1.00  0.00           C  
ATOM   2922  C4'   U A  93      10.681  15.107 -67.881  1.00  0.00           C  
ATOM   2923  O4'   U A  93       9.861  15.789 -66.905  1.00  0.00           O  
ATOM   2924  C3'   U A  93      11.295  16.220 -68.709  1.00  0.00           C  
ATOM   2925  O3'   U A  93      11.591  15.723 -70.012  1.00  0.00           O  
ATOM   2926  C1'   U A  93       9.552  17.098 -67.354  1.00  0.00           C  
ATOM   2927  C2'   U A  93      10.166  17.244 -68.753  1.00  0.00           C  
ATOM   2928  O2'   U A  93       9.198  16.953 -69.733  1.00  0.00           O  
ATOM   2929  N1    U A  93      10.124  18.065 -66.410  1.00  0.00           N  
ATOM   2930  C2    U A  93       9.583  19.327 -66.405  1.00  0.00           C  
ATOM   2931  O2    U A  93       8.601  19.621 -67.055  1.00  0.00           O  
ATOM   2932  N3    U A  93      10.225  20.225 -65.606  1.00  0.00           N  
ATOM   2933  C4    U A  93      11.322  19.986 -64.806  1.00  0.00           C  
ATOM   2934  O4    U A  93      11.847  20.924 -64.211  1.00  0.00           O  
ATOM   2935  C5    U A  93      11.790  18.631 -64.813  1.00  0.00           C  
ATOM   2936  C6    U A  93      11.184  17.737 -65.597  1.00  0.00           C  
ATOM   2937  H5'   U A  93      11.082  13.469 -66.563  1.00  0.00           H  
ATOM   2938 H5''   U A  93      12.229  13.628 -67.901  1.00  0.00           H  
ATOM   2939  H4'   U A  93      10.136  14.437 -68.564  1.00  0.00           H  
ATOM   2940  H3'   U A  93      12.252  16.588 -68.312  1.00  0.00           H  
ATOM   2941  H1'   U A  93       8.481  17.330 -67.450  1.00  0.00           H  
ATOM   2942  H2'   U A  93      10.520  18.254 -69.003  1.00  0.00           H  
ATOM   2943 HO2'   U A  93       9.273  17.612 -70.482  1.00  0.00           H  
ATOM   2944  H3    U A  93       9.863  21.158 -65.601  1.00  0.00           H  
ATOM   2945  H5    U A  93      12.640  18.337 -64.178  1.00  0.00           H  
ATOM   2946  H6    U A  93      11.549  16.699 -65.595  1.00  0.00           H  
ATOM   2947  P     C A  94      12.895  16.243 -70.806  1.00  0.00           P  
ATOM   2948  OP2   C A  94      14.010  16.531 -69.862  1.00  0.00           O  
ATOM   2949  OP1   C A  94      13.088  15.238 -71.875  1.00  0.00           O  
ATOM   2950  O5'   C A  94      12.436  17.612 -71.488  1.00  0.00           O  
ATOM   2951  C5'   C A  94      11.520  17.597 -72.578  1.00  0.00           C  
ATOM   2952  C4'   C A  94      10.812  18.926 -72.705  1.00  0.00           C  
ATOM   2953  O4'   C A  94      10.210  19.306 -71.435  1.00  0.00           O  
ATOM   2954  C3'   C A  94      11.675  20.118 -73.071  1.00  0.00           C  
ATOM   2955  O3'   C A  94      11.867  20.158 -74.477  1.00  0.00           O  
ATOM   2956  C1'   C A  94      10.184  20.718 -71.327  1.00  0.00           C  
ATOM   2957  C2'   C A  94      10.807  21.283 -72.612  1.00  0.00           C  
ATOM   2958  O2'   C A  94       9.799  21.587 -73.553  1.00  0.00           O  
ATOM   2959  N1    C A  94      10.911  21.134 -70.118  1.00  0.00           N  
ATOM   2960  C2    C A  94      10.654  22.397 -69.573  1.00  0.00           C  
ATOM   2961  O2    C A  94       9.807  23.122 -70.110  1.00  0.00           O  
ATOM   2962  N3    C A  94      11.335  22.796 -68.480  1.00  0.00           N  
ATOM   2963  C4    C A  94      12.243  21.989 -67.932  1.00  0.00           C  
ATOM   2964  N4    C A  94      12.899  22.425 -66.861  1.00  0.00           N  
ATOM   2965  C5    C A  94      12.522  20.695 -68.462  1.00  0.00           C  
ATOM   2966  C6    C A  94      11.835  20.309 -69.542  1.00  0.00           C  
ATOM   2967  H5'   C A  94      10.777  16.799 -72.437  1.00  0.00           H  
ATOM   2968 H5''   C A  94      12.053  17.377 -73.515  1.00  0.00           H  
ATOM   2969  H4'   C A  94      10.094  18.770 -73.523  1.00  0.00           H  
ATOM   2970  H3'   C A  94      12.690  20.075 -72.646  1.00  0.00           H  
ATOM   2971  H1'   C A  94       9.172  21.140 -71.251  1.00  0.00           H  
ATOM   2972  H2'   C A  94      11.378  22.214 -72.487  1.00  0.00           H  
ATOM   2973 HO2'   C A  94       9.275  22.379 -73.238  1.00  0.00           H  
ATOM   2974  H42   C A  94      13.588  21.845 -66.425  1.00  0.00           H  
ATOM   2975  H41   C A  94      12.703  23.332 -66.491  1.00  0.00           H  
ATOM   2976  H5    C A  94      13.277  20.041 -68.000  1.00  0.00           H  
ATOM   2977  H6    C A  94      12.022  19.317 -69.979  1.00  0.00           H  
ATOM   2978  P     C A  95      13.289  20.596 -75.087  1.00  0.00           P  
ATOM   2979  OP2   C A  95      14.346  19.814 -74.399  1.00  0.00           O  
ATOM   2980  OP1   C A  95      13.188  20.548 -76.568  1.00  0.00           O  
ATOM   2981  O5'   C A  95      13.441  22.121 -74.654  1.00  0.00           O  
ATOM   2982  C5'   C A  95      12.633  23.130 -75.240  1.00  0.00           C  
ATOM   2983  C4'   C A  95      12.780  24.447 -74.524  1.00  0.00           C  
ATOM   2984  O4'   C A  95      12.366  24.293 -73.142  1.00  0.00           O  
ATOM   2985  C3'   C A  95      14.198  24.966 -74.406  1.00  0.00           C  
ATOM   2986  O3'   C A  95      14.598  25.605 -75.607  1.00  0.00           O  
ATOM   2987  C1'   C A  95      13.126  25.142 -72.324  1.00  0.00           C  
ATOM   2988  C2'   C A  95      14.069  25.925 -73.230  1.00  0.00           C  
ATOM   2989  O2'   C A  95      13.432  27.132 -73.585  1.00  0.00           O  
ATOM   2990  N1    C A  95      13.835  24.317 -71.345  1.00  0.00           N  
ATOM   2991  C2    C A  95      14.321  24.930 -70.204  1.00  0.00           C  
ATOM   2992  O2    C A  95      14.136  26.144 -70.061  1.00  0.00           O  
ATOM   2993  N3    C A  95      14.977  24.196 -69.282  1.00  0.00           N  
ATOM   2994  C4    C A  95      15.147  22.893 -69.475  1.00  0.00           C  
ATOM   2995  N4    C A  95      15.792  22.210 -68.535  1.00  0.00           N  
ATOM   2996  C5    C A  95      14.660  22.235 -70.639  1.00  0.00           C  
ATOM   2997  C6    C A  95      14.015  22.980 -71.542  1.00  0.00           C  
ATOM   2998  H5'   C A  95      11.695  22.850 -75.203  1.00  0.00           H  
ATOM   2999 H5''   C A  95      12.896  23.246 -76.177  1.00  0.00           H  
ATOM   3000  H4'   C A  95      12.172  25.144 -75.117  1.00  0.00           H  
ATOM   3001  H3'   C A  95      14.947  24.174 -74.251  1.00  0.00           H  
ATOM   3002  H1'   C A  95      12.544  25.880 -71.753  1.00  0.00           H  
ATOM   3003  H2'   C A  95      15.043  26.230 -72.822  1.00  0.00           H  
ATOM   3004 HO2'   C A  95      13.409  27.743 -72.794  1.00  0.00           H  
ATOM   3005  H42   C A  95      15.941  21.226 -68.644  1.00  0.00           H  
ATOM   3006  H41   C A  95      16.128  22.678 -67.719  1.00  0.00           H  
ATOM   3007  H5    C A  95      14.812  21.156 -70.789  1.00  0.00           H  
ATOM   3008  H6    C A  95      13.623  22.507 -72.456  1.00  0.00           H  
ATOM   3009  P     U A  96      16.087  25.380 -76.170  1.00  0.00           P  
ATOM   3010  OP2   U A  96      16.432  23.935 -76.086  1.00  0.00           O  
ATOM   3011  OP1   U A  96      16.137  26.079 -77.487  1.00  0.00           O  
ATOM   3012  O5'   U A  96      17.011  26.163 -75.134  1.00  0.00           O  
ATOM   3013  C5'   U A  96      16.920  27.573 -75.009  1.00  0.00           C  
ATOM   3014  C4'   U A  96      17.674  28.038 -73.787  1.00  0.00           C  
ATOM   3015  O4'   U A  96      17.095  27.428 -72.606  1.00  0.00           O  
ATOM   3016  C3'   U A  96      19.140  27.645 -73.713  1.00  0.00           C  
ATOM   3017  O3'   U A  96      19.967  28.551 -74.431  1.00  0.00           O  
ATOM   3018  C1'   U A  96      18.095  27.119 -71.667  1.00  0.00           C  
ATOM   3019  C2'   U A  96      19.406  27.681 -72.214  1.00  0.00           C  
ATOM   3020  O2'   U A  96      19.583  28.990 -71.711  1.00  0.00           O  
ATOM   3021  N1    U A  96      18.110  25.663 -71.470  1.00  0.00           N  
ATOM   3022  C2    U A  96      18.616  25.190 -70.273  1.00  0.00           C  
ATOM   3023  O2    U A  96      19.069  25.923 -69.410  1.00  0.00           O  
ATOM   3024  N3    U A  96      18.573  23.826 -70.122  1.00  0.00           N  
ATOM   3025  C4    U A  96      18.096  22.904 -71.027  1.00  0.00           C  
ATOM   3026  O4    U A  96      18.038  21.714 -70.703  1.00  0.00           O  
ATOM   3027  C5    U A  96      17.612  23.467 -72.250  1.00  0.00           C  
ATOM   3028  C6    U A  96      17.634  24.793 -72.426  1.00  0.00           C  
ATOM   3029  H5'   U A  96      15.866  27.878 -74.933  1.00  0.00           H  
ATOM   3030 H5''   U A  96      17.332  28.060 -75.906  1.00  0.00           H  
ATOM   3031  H4'   U A  96      17.603  29.135 -73.827  1.00  0.00           H  
ATOM   3032  H3'   U A  96      19.358  26.667 -74.168  1.00  0.00           H  
ATOM   3033  H1'   U A  96      17.948  27.563 -70.672  1.00  0.00           H  
ATOM   3034  H2'   U A  96      20.329  27.153 -71.934  1.00  0.00           H  
ATOM   3035 HO2'   U A  96      18.704  29.347 -71.394  1.00  0.00           H  
ATOM   3036  H3    U A  96      18.930  23.460 -69.262  1.00  0.00           H  
ATOM   3037  H5    U A  96      17.224  22.812 -73.045  1.00  0.00           H  
ATOM   3038  H6    U A  96      17.257  25.206 -73.374  1.00  0.00           H  
ATOM   3039  P     U A  97      21.254  27.999 -75.220  1.00  0.00           P  
ATOM   3040  OP2   U A  97      20.884  26.684 -75.806  1.00  0.00           O  
ATOM   3041  OP1   U A  97      21.746  29.088 -76.107  1.00  0.00           O  
ATOM   3042  O5'   U A  97      22.328  27.743 -74.068  1.00  0.00           O  
ATOM   3043  C5'   U A  97      23.548  28.512 -74.014  1.00  0.00           C  
ATOM   3044  C4'   U A  97      24.201  28.389 -72.659  1.00  0.00           C  
ATOM   3045  O4'   U A  97      23.230  27.944 -71.677  1.00  0.00           O  
ATOM   3046  C3'   U A  97      25.327  27.373 -72.555  1.00  0.00           C  
ATOM   3047  O3'   U A  97      26.552  27.919 -73.042  1.00  0.00           O  
ATOM   3048  C1'   U A  97      23.847  27.083 -70.743  1.00  0.00           C  
ATOM   3049  C2'   U A  97      25.344  27.075 -71.061  1.00  0.00           C  
ATOM   3050  O2'   U A  97      25.962  28.096 -70.304  1.00  0.00           O  
ATOM   3051  N1    U A  97      23.213  25.758 -70.842  1.00  0.00           N  
ATOM   3052  C2    U A  97      23.415  24.875 -69.802  1.00  0.00           C  
ATOM   3053  O2    U A  97      24.101  25.145 -68.832  1.00  0.00           O  
ATOM   3054  N3    U A  97      22.783  23.664 -69.943  1.00  0.00           N  
ATOM   3055  C4    U A  97      21.988  23.256 -70.999  1.00  0.00           C  
ATOM   3056  O4    U A  97      21.448  22.148 -70.961  1.00  0.00           O  
ATOM   3057  C5    U A  97      21.838  24.221 -72.040  1.00  0.00           C  
ATOM   3058  C6    U A  97      22.439  25.407 -71.931  1.00  0.00           C  
ATOM   3059  H5'   U A  97      23.337  29.571 -74.221  1.00  0.00           H  
ATOM   3060 H5''   U A  97      24.248  28.165 -74.788  1.00  0.00           H  
ATOM   3061  H4'   U A  97      24.621  29.388 -72.470  1.00  0.00           H  
ATOM   3062  H3'   U A  97      25.166  26.471 -73.164  1.00  0.00           H  
ATOM   3063  H1'   U A  97      23.744  27.397 -69.694  1.00  0.00           H  
ATOM   3064  H2'   U A  97      25.910  26.165 -70.816  1.00  0.00           H  
ATOM   3065 HO2'   U A  97      25.987  27.828 -69.340  1.00  0.00           H  
ATOM   3066  H3    U A  97      22.913  23.003 -69.202  1.00  0.00           H  
ATOM   3067  H5    U A  97      21.230  23.987 -72.927  1.00  0.00           H  
ATOM   3068  H6    U A  97      22.312  26.139 -72.743  1.00  0.00           H  
ATOM   3069  P     G A  98      27.589  26.983 -73.840  1.00  0.00           P  
ATOM   3070  OP2   G A  98      26.879  26.199 -74.882  1.00  0.00           O  
ATOM   3071  OP1   G A  98      28.715  27.872 -74.236  1.00  0.00           O  
ATOM   3072  O5'   G A  98      28.120  25.986 -72.716  1.00  0.00           O  
ATOM   3073  C5'   G A  98      28.974  26.473 -71.664  1.00  0.00           C  
ATOM   3074  C4'   G A  98      29.204  25.406 -70.620  1.00  0.00           C  
ATOM   3075  O4'   G A  98      27.943  25.015 -70.020  1.00  0.00           O  
ATOM   3076  C3'   G A  98      29.781  24.082 -71.096  1.00  0.00           C  
ATOM   3077  O3'   G A  98      31.184  24.131 -71.297  1.00  0.00           O  
ATOM   3078  C1'   G A  98      28.010  23.669 -69.613  1.00  0.00           C  
ATOM   3079  C2'   G A  98      29.410  23.159 -69.947  1.00  0.00           C  
ATOM   3080  O2'   G A  98      30.255  23.323 -68.825  1.00  0.00           O  
ATOM   3081  N1    G A  98      25.503  19.292 -69.735  1.00  0.00           N  
ATOM   3082  C2    G A  98      26.540  19.690 -68.929  1.00  0.00           C  
ATOM   3083  N2    G A  98      26.969  18.803 -68.019  1.00  0.00           N  
ATOM   3084  N3    G A  98      27.121  20.870 -69.009  1.00  0.00           N  
ATOM   3085  C4    G A  98      26.585  21.631 -69.983  1.00  0.00           C  
ATOM   3086  C5    G A  98      25.559  21.328 -70.850  1.00  0.00           C  
ATOM   3087  C6    G A  98      24.931  20.061 -70.741  1.00  0.00           C  
ATOM   3088  O6    G A  98      23.989  19.607 -71.399  1.00  0.00           O  
ATOM   3089  N7    G A  98      25.319  22.384 -71.719  1.00  0.00           N  
ATOM   3090  C8    G A  98      26.180  23.300 -71.359  1.00  0.00           C  
ATOM   3091  N9    G A  98      26.969  22.908 -70.300  1.00  0.00           N  
ATOM   3092  H5'   G A  98      28.522  27.355 -71.189  1.00  0.00           H  
ATOM   3093 H5''   G A  98      29.941  26.790 -72.080  1.00  0.00           H  
ATOM   3094  H4'   G A  98      29.923  25.862 -69.924  1.00  0.00           H  
ATOM   3095  H3'   G A  98      29.397  23.758 -72.074  1.00  0.00           H  
ATOM   3096  H1'   G A  98      27.863  23.514 -68.534  1.00  0.00           H  
ATOM   3097  H2'   G A  98      29.498  22.096 -70.213  1.00  0.00           H  
ATOM   3098 HO2'   G A  98      29.998  22.668 -68.115  1.00  0.00           H  
ATOM   3099  H1    G A  98      25.129  18.377 -69.588  1.00  0.00           H  
ATOM   3100  H22   G A  98      27.724  19.041 -67.408  1.00  0.00           H  
ATOM   3101  H21   G A  98      26.535  17.906 -67.952  1.00  0.00           H  
ATOM   3102  H8    G A  98      26.262  24.281 -71.850  1.00  0.00           H  
ATOM   3103  P     U A  99      31.847  23.196 -72.418  1.00  0.00           P  
ATOM   3104  OP2   U A  99      30.988  23.276 -73.629  1.00  0.00           O  
ATOM   3105  OP1   U A  99      33.285  23.561 -72.520  1.00  0.00           O  
ATOM   3106  O5'   U A  99      31.721  21.743 -71.781  1.00  0.00           O  
ATOM   3107  C5'   U A  99      32.442  21.402 -70.604  1.00  0.00           C  
ATOM   3108  C4'   U A  99      32.078  20.009 -70.160  1.00  0.00           C  
ATOM   3109  O4'   U A  99      30.648  19.951 -69.906  1.00  0.00           O  
ATOM   3110  C3'   U A  99      32.281  18.924 -71.204  1.00  0.00           C  
ATOM   3111  O3'   U A  99      33.625  18.481 -71.292  1.00  0.00           O  
ATOM   3112  C1'   U A  99      30.160  18.677 -70.244  1.00  0.00           C  
ATOM   3113  C2'   U A  99      31.350  17.838 -70.697  1.00  0.00           C  
ATOM   3114  O2'   U A  99      31.891  17.158 -69.583  1.00  0.00           O  
ATOM   3115  N1    U A  99      29.144  18.828 -71.293  1.00  0.00           N  
ATOM   3116  C2    U A  99      28.199  17.818 -71.432  1.00  0.00           C  
ATOM   3117  O2    U A  99      28.192  16.812 -70.734  1.00  0.00           O  
ATOM   3118  N3    U A  99      27.260  18.033 -72.415  1.00  0.00           N  
ATOM   3119  C4    U A  99      27.172  19.123 -73.252  1.00  0.00           C  
ATOM   3120  O4    U A  99      26.237  19.199 -74.049  1.00  0.00           O  
ATOM   3121  C5    U A  99      28.189  20.112 -73.054  1.00  0.00           C  
ATOM   3122  C6    U A  99      29.118  19.933 -72.103  1.00  0.00           C  
ATOM   3123  H5'   U A  99      32.217  22.119 -69.801  1.00  0.00           H  
ATOM   3124 H5''   U A  99      33.525  21.461 -70.793  1.00  0.00           H  
ATOM   3125  H4'   U A  99      32.717  19.831 -69.282  1.00  0.00           H  
ATOM   3126  H3'   U A  99      32.055  19.250 -72.229  1.00  0.00           H  
ATOM   3127  H1'   U A  99      29.683  18.133 -69.415  1.00  0.00           H  
ATOM   3128  H2'   U A  99      31.161  17.057 -71.447  1.00  0.00           H  
ATOM   3129 HO2'   U A  99      32.887  17.242 -69.592  1.00  0.00           H  
ATOM   3130  H3    U A  99      26.569  17.320 -72.535  1.00  0.00           H  
ATOM   3131  H5    U A  99      28.210  21.016 -73.681  1.00  0.00           H  
ATOM   3132  H6    U A  99      29.890  20.706 -71.968  1.00  0.00           H  
ATOM   3133  P     A A 100      34.084  17.582 -72.538  1.00  0.00           P  
ATOM   3134  OP2   A A 100      33.488  18.219 -73.739  1.00  0.00           O  
ATOM   3135  OP1   A A 100      35.558  17.458 -72.427  1.00  0.00           O  
ATOM   3136  O5'   A A 100      33.453  16.126 -72.390  1.00  0.00           O  
ATOM   3137  C5'   A A 100      33.703  15.122 -73.361  1.00  0.00           C  
ATOM   3138  C4'   A A 100      33.755  13.749 -72.738  1.00  0.00           C  
ATOM   3139  O4'   A A 100      32.689  13.620 -71.770  1.00  0.00           O  
ATOM   3140  C3'   A A 100      33.545  12.578 -73.686  1.00  0.00           C  
ATOM   3141  O3'   A A 100      34.727  12.198 -74.369  1.00  0.00           O  
ATOM   3142  C1'   A A 100      32.212  12.285 -71.743  1.00  0.00           C  
ATOM   3143  C2'   A A 100      33.016  11.483 -72.768  1.00  0.00           C  
ATOM   3144  O2'   A A 100      34.076  10.819 -72.095  1.00  0.00           O  
ATOM   3145  N1    A A 100      27.848   9.545 -71.710  1.00  0.00           N  
ATOM   3146  C2    A A 100      29.101   9.246 -71.346  1.00  0.00           C  
ATOM   3147  N3    A A 100      30.192  10.009 -71.381  1.00  0.00           N  
ATOM   3148  C4    A A 100      29.902  11.230 -71.863  1.00  0.00           C  
ATOM   3149  C5    A A 100      28.664  11.685 -72.278  1.00  0.00           C  
ATOM   3150  C6    A A 100      27.591  10.781 -72.190  1.00  0.00           C  
ATOM   3151  N6    A A 100      26.341  11.077 -72.554  1.00  0.00           N  
ATOM   3152  N7    A A 100      28.746  13.000 -72.715  1.00  0.00           N  
ATOM   3153  C8    A A 100      30.009  13.306 -72.556  1.00  0.00           C  
ATOM   3154  N9    A A 100      30.768  12.282 -72.044  1.00  0.00           N  
ATOM   3155  H5'   A A 100      34.561  15.306 -73.799  1.00  0.00           H  
ATOM   3156 H5''   A A 100      32.991  15.141 -74.033  1.00  0.00           H  
ATOM   3157  H4'   A A 100      34.614  13.636 -72.281  1.00  0.00           H  
ATOM   3158  H3'   A A 100      32.857  12.815 -74.343  1.00  0.00           H  
ATOM   3159  H1'   A A 100      32.360  11.912 -70.848  1.00  0.00           H  
ATOM   3160  H2'   A A 100      32.443  10.853 -73.253  1.00  0.00           H  
ATOM   3161 HO2'   A A 100      33.702  10.105 -71.538  1.00  0.00           H  
ATOM   3162  H2    A A 100      29.235   8.337 -71.004  1.00  0.00           H  
ATOM   3163  H61   A A 100      25.633  10.404 -72.470  1.00  0.00           H  
ATOM   3164  H62   A A 100      26.131  11.968 -72.905  1.00  0.00           H  
ATOM   3165  H8    A A 100      30.380  14.186 -72.782  1.00  0.00           H  
ATOM   3166  P     C A 101      34.765  12.190 -75.975  1.00  0.00           P  
ATOM   3167  OP2   C A 101      34.602  13.588 -76.447  1.00  0.00           O  
ATOM   3168  OP1   C A 101      35.952  11.405 -76.403  1.00  0.00           O  
ATOM   3169  O5'   C A 101      33.461  11.374 -76.389  1.00  0.00           O  
ATOM   3170  C5'   C A 101      33.328   9.998 -76.066  1.00  0.00           C  
ATOM   3171  C4'   C A 101      31.978   9.459 -76.469  1.00  0.00           C  
ATOM   3172  O4'   C A 101      30.943  10.135 -75.718  1.00  0.00           O  
ATOM   3173  C3'   C A 101      31.557   9.699 -77.902  1.00  0.00           C  
ATOM   3174  O3'   C A 101      32.158   8.770 -78.785  1.00  0.00           O  
ATOM   3175  C1'   C A 101      29.765  10.207 -76.480  1.00  0.00           C  
ATOM   3176  C2'   C A 101      30.051   9.522 -77.813  1.00  0.00           C  
ATOM   3177  O2'   C A 101      29.681   8.162 -77.705  1.00  0.00           O  
ATOM   3178  N1    C A 101      29.409  11.626 -76.623  1.00  0.00           N  
ATOM   3179  C2    C A 101      28.170  11.941 -77.164  1.00  0.00           C  
ATOM   3180  O2    C A 101      27.413  11.015 -77.504  1.00  0.00           O  
ATOM   3181  N3    C A 101      27.823  13.230 -77.303  1.00  0.00           N  
ATOM   3182  C4    C A 101      28.658  14.189 -76.908  1.00  0.00           C  
ATOM   3183  N4    C A 101      28.260  15.457 -77.053  1.00  0.00           N  
ATOM   3184  C5    C A 101      29.930  13.897 -76.350  1.00  0.00           C  
ATOM   3185  C6    C A 101      30.266  12.615 -76.232  1.00  0.00           C  
ATOM   3186  H5'   C A 101      33.442   9.885 -75.099  1.00  0.00           H  
ATOM   3187 H5''   C A 101      34.026   9.492 -76.532  1.00  0.00           H  
ATOM   3188  H4'   C A 101      32.056   8.377 -76.285  1.00  0.00           H  
ATOM   3189  H3'   C A 101      31.866  10.679 -78.295  1.00  0.00           H  
ATOM   3190  H1'   C A 101      28.888   9.706 -76.045  1.00  0.00           H  
ATOM   3191  H2'   C A 101      29.527   9.891 -78.706  1.00  0.00           H  
ATOM   3192 HO2'   C A 101      30.403   7.587 -78.089  1.00  0.00           H  
ATOM   3193  H42   C A 101      28.860  16.205 -76.769  1.00  0.00           H  
ATOM   3194  H41   C A 101      27.362  15.657 -77.443  1.00  0.00           H  
ATOM   3195  H5    C A 101      30.610  14.701 -76.030  1.00  0.00           H  
ATOM   3196  H6    C A 101      31.243  12.347 -75.804  1.00  0.00           H  
ATOM   3197  P     U A 102      32.636   9.272 -80.224  1.00  0.00           P  
ATOM   3198  OP2   U A 102      33.192  10.637 -80.014  1.00  0.00           O  
ATOM   3199  OP1   U A 102      33.473   8.210 -80.851  1.00  0.00           O  
ATOM   3200  O5'   U A 102      31.276   9.438 -81.036  1.00  0.00           O  
ATOM   3201  C5'   U A 102      30.499   8.299 -81.370  1.00  0.00           C  
ATOM   3202  C4'   U A 102      29.194   8.721 -81.995  1.00  0.00           C  
ATOM   3203  O4'   U A 102      28.451   9.542 -81.051  1.00  0.00           O  
ATOM   3204  C3'   U A 102      29.280   9.644 -83.190  1.00  0.00           C  
ATOM   3205  O3'   U A 102      29.652   8.975 -84.386  1.00  0.00           O  
ATOM   3206  C1'   U A 102      27.606  10.423 -81.744  1.00  0.00           C  
ATOM   3207  C2'   U A 102      27.862  10.192 -83.232  1.00  0.00           C  
ATOM   3208  O2'   U A 102      26.936   9.234 -83.712  1.00  0.00           O  
ATOM   3209  N1    U A 102      27.938  11.788 -81.317  1.00  0.00           N  
ATOM   3210  C2    U A 102      27.024  12.790 -81.587  1.00  0.00           C  
ATOM   3211  O2    U A 102      25.978  12.592 -82.185  1.00  0.00           O  
ATOM   3212  N3    U A 102      27.385  14.043 -81.152  1.00  0.00           N  
ATOM   3213  C4    U A 102      28.557  14.392 -80.519  1.00  0.00           C  
ATOM   3214  O4    U A 102      28.816  15.584 -80.355  1.00  0.00           O  
ATOM   3215  C5    U A 102      29.448  13.304 -80.277  1.00  0.00           C  
ATOM   3216  C6    U A 102      29.116  12.067 -80.671  1.00  0.00           C  
ATOM   3217  H5'   U A 102      30.300   7.700 -80.470  1.00  0.00           H  
ATOM   3218 H5''   U A 102      31.052   7.656 -82.070  1.00  0.00           H  
ATOM   3219  H4'   U A 102      28.708   7.773 -82.270  1.00  0.00           H  
ATOM   3220  H3'   U A 102      30.048  10.426 -83.089  1.00  0.00           H  
ATOM   3221  H1'   U A 102      26.525  10.295 -81.582  1.00  0.00           H  
ATOM   3222  H2'   U A 102      27.760  11.053 -83.908  1.00  0.00           H  
ATOM   3223 HO2'   U A 102      27.415   8.556 -84.269  1.00  0.00           H  
ATOM   3224  H3    U A 102      26.727  14.780 -81.314  1.00  0.00           H  
ATOM   3225  H5    U A 102      30.409  13.478 -79.768  1.00  0.00           H  
ATOM   3226  H6    U A 102      29.819  11.243 -80.473  1.00  0.00           H  
ATOM   3227  P     G A 103      30.482   9.775 -85.501  1.00  0.00           P  
ATOM   3228  OP2   G A 103      31.523  10.589 -84.808  1.00  0.00           O  
ATOM   3229  OP1   G A 103      30.887   8.798 -86.553  1.00  0.00           O  
ATOM   3230  O5'   G A 103      29.404  10.783 -86.105  1.00  0.00           O  
ATOM   3231  C5'   G A 103      28.260  10.288 -86.810  1.00  0.00           C  
ATOM   3232  C4'   G A 103      27.371  11.428 -87.246  1.00  0.00           C  
ATOM   3233  O4'   G A 103      26.855  12.094 -86.071  1.00  0.00           O  
ATOM   3234  C3'   G A 103      28.049  12.542 -88.019  1.00  0.00           C  
ATOM   3235  O3'   G A 103      28.178  12.222 -89.396  1.00  0.00           O  
ATOM   3236  C1'   G A 103      26.650  13.461 -86.364  1.00  0.00           C  
ATOM   3237  C2'   G A 103      27.087  13.699 -87.808  1.00  0.00           C  
ATOM   3238  O2'   G A 103      25.981  13.670 -88.684  1.00  0.00           O  
ATOM   3239  N1    G A 103      27.379  18.090 -84.509  1.00  0.00           N  
ATOM   3240  C2    G A 103      26.436  17.637 -85.397  1.00  0.00           C  
ATOM   3241  N2    G A 103      25.596  18.554 -85.891  1.00  0.00           N  
ATOM   3242  N3    G A 103      26.327  16.387 -85.779  1.00  0.00           N  
ATOM   3243  C4    G A 103      27.263  15.608 -85.211  1.00  0.00           C  
ATOM   3244  C5    G A 103      28.253  15.958 -84.320  1.00  0.00           C  
ATOM   3245  C6    G A 103      28.351  17.303 -83.908  1.00  0.00           C  
ATOM   3246  O6    G A 103      29.157  17.812 -83.127  1.00  0.00           O  
ATOM   3247  N7    G A 103      29.018  14.854 -83.975  1.00  0.00           N  
ATOM   3248  C8    G A 103      28.489  13.873 -84.656  1.00  0.00           C  
ATOM   3249  N9    G A 103      27.432  14.272 -85.439  1.00  0.00           N  
ATOM   3250  H5'   G A 103      27.690   9.601 -86.169  1.00  0.00           H  
ATOM   3251 H5''   G A 103      28.580   9.713 -87.692  1.00  0.00           H  
ATOM   3252  H4'   G A 103      26.615  10.950 -87.885  1.00  0.00           H  
ATOM   3253  H3'   G A 103      29.082  12.741 -87.695  1.00  0.00           H  
ATOM   3254  H1'   G A 103      25.604  13.790 -86.289  1.00  0.00           H  
ATOM   3255  H2'   G A 103      27.554  14.677 -87.988  1.00  0.00           H  
ATOM   3256 HO2'   G A 103      25.408  14.475 -88.525  1.00  0.00           H  
ATOM   3257  H1    G A 103      27.365  19.062 -84.277  1.00  0.00           H  
ATOM   3258  H22   G A 103      24.890  18.283 -86.546  1.00  0.00           H  
ATOM   3259  H21   G A 103      25.672  19.509 -85.605  1.00  0.00           H  
ATOM   3260  H8    G A 103      28.861  12.838 -84.616  1.00  0.00           H  
ATOM   3261  P     U A 104      29.528  12.614 -90.180  1.00  0.00           P  
ATOM   3262  OP2   U A 104      30.687  12.451 -89.265  1.00  0.00           O  
ATOM   3263  OP1   U A 104      29.500  11.867 -91.464  1.00  0.00           O  
ATOM   3264  O5'   U A 104      29.354  14.169 -90.497  1.00  0.00           O  
ATOM   3265  C5'   U A 104      28.299  14.628 -91.357  1.00  0.00           C  
ATOM   3266  C4'   U A 104      28.025  16.097 -91.135  1.00  0.00           C  
ATOM   3267  O4'   U A 104      27.635  16.325 -89.753  1.00  0.00           O  
ATOM   3268  C3'   U A 104      29.186  17.054 -91.330  1.00  0.00           C  
ATOM   3269  O3'   U A 104      29.438  17.356 -92.692  1.00  0.00           O  
ATOM   3270  C1'   U A 104      28.043  17.606 -89.356  1.00  0.00           C  
ATOM   3271  C2'   U A 104      28.699  18.273 -90.565  1.00  0.00           C  
ATOM   3272  O2'   U A 104      27.729  19.014 -91.277  1.00  0.00           O  
ATOM   3273  N1    U A 104      29.009  17.480 -88.250  1.00  0.00           N  
ATOM   3274  C2    U A 104      29.146  18.560 -87.386  1.00  0.00           C  
ATOM   3275  O2    U A 104      28.476  19.574 -87.475  1.00  0.00           O  
ATOM   3276  N3    U A 104      30.100  18.408 -86.413  1.00  0.00           N  
ATOM   3277  C4    U A 104      30.909  17.315 -86.205  1.00  0.00           C  
ATOM   3278  O4    U A 104      31.754  17.352 -85.311  1.00  0.00           O  
ATOM   3279  C5    U A 104      30.693  16.231 -87.115  1.00  0.00           C  
ATOM   3280  C6    U A 104      29.773  16.346 -88.082  1.00  0.00           C  
ATOM   3281  H5'   U A 104      27.381  14.053 -91.168  1.00  0.00           H  
ATOM   3282 H5''   U A 104      28.572  14.463 -92.410  1.00  0.00           H  
ATOM   3283  H4'   U A 104      27.251  16.341 -91.878  1.00  0.00           H  
ATOM   3284  H3'   U A 104      30.149  16.656 -90.979  1.00  0.00           H  
ATOM   3285  H1'   U A 104      27.236  18.274 -89.022  1.00  0.00           H  
ATOM   3286  H2'   U A 104      29.504  18.992 -90.358  1.00  0.00           H  
ATOM   3287 HO2'   U A 104      27.474  19.825 -90.748  1.00  0.00           H  
ATOM   3288  H3    U A 104      30.224  19.177 -85.784  1.00  0.00           H  
ATOM   3289  H5    U A 104      31.281  15.305 -87.021  1.00  0.00           H  
ATOM   3290  H6    U A 104      29.621  15.501 -88.770  1.00  0.00           H  
ATOM   3291  P     G A 105      30.807  18.083 -93.103  1.00  0.00           P  
ATOM   3292  OP2   G A 105      31.597  18.200 -91.851  1.00  0.00           O  
ATOM   3293  OP1   G A 105      31.353  17.307 -94.246  1.00  0.00           O  
ATOM   3294  O5'   G A 105      30.481  19.555 -93.619  1.00  0.00           O  
ATOM   3295  C5'   G A 105      31.523  20.485 -93.875  1.00  0.00           C  
ATOM   3296  C4'   G A 105      32.467  19.981 -94.938  1.00  0.00           C  
ATOM   3297  O4'   G A 105      31.691  19.583 -96.102  1.00  0.00           O  
ATOM   3298  C3'   G A 105      33.460  20.996 -95.485  1.00  0.00           C  
ATOM   3299  O3'   G A 105      34.578  21.190 -94.635  1.00  0.00           O  
ATOM   3300  C1'   G A 105      32.422  19.884 -97.272  1.00  0.00           C  
ATOM   3301  C2'   G A 105      33.788  20.424 -96.859  1.00  0.00           C  
ATOM   3302  O2'   G A 105      34.710  19.348 -96.762  1.00  0.00           O  
ATOM   3303  N1    G A 105      32.028  22.205-101.786  1.00  0.00           N  
ATOM   3304  C2    G A 105      32.947  21.279-101.356  1.00  0.00           C  
ATOM   3305  N2    G A 105      33.889  20.919-102.242  1.00  0.00           N  
ATOM   3306  N3    G A 105      32.945  20.742-100.147  1.00  0.00           N  
ATOM   3307  C4    G A 105      31.935  21.214 -99.387  1.00  0.00           C  
ATOM   3308  C5    G A 105      30.966  22.136 -99.719  1.00  0.00           C  
ATOM   3309  C6    G A 105      30.979  22.705-101.019  1.00  0.00           C  
ATOM   3310  O6    G A 105      30.206  23.538-101.504  1.00  0.00           O  
ATOM   3311  N7    G A 105      30.104  22.352 -98.653  1.00  0.00           N  
ATOM   3312  C8    G A 105      30.557  21.571 -97.709  1.00  0.00           C  
ATOM   3313  N9    G A 105      31.665  20.852 -98.087  1.00  0.00           N  
ATOM   3314  H5'   G A 105      32.025  20.640 -93.048  1.00  0.00           H  
ATOM   3315 H5''   G A 105      31.129  21.332 -94.173  1.00  0.00           H  
ATOM   3316  H4'   G A 105      32.960  19.202 -94.603  1.00  0.00           H  
ATOM   3317  H3'   G A 105      32.999  21.851 -95.608  1.00  0.00           H  
ATOM   3318  H1'   G A 105      32.538  19.052 -97.778  1.00  0.00           H  
ATOM   3319  H2'   G A 105      34.106  21.120 -97.472  1.00  0.00           H  
ATOM   3320 HO2'   G A 105      34.914  19.020 -97.663  1.00  0.00           H  
ATOM   3321  H1    G A 105      32.116  22.542-102.702  1.00  0.00           H  
ATOM   3322  H22   G A 105      34.571  20.262-101.991  1.00  0.00           H  
ATOM   3323  H21   G A 105      33.897  21.312-103.139  1.00  0.00           H  
ATOM   3324  H8    G A 105      30.146  21.505 -96.822  1.00  0.00           H  
ATOM   3325  P     U A 106      35.147  22.670 -94.374  1.00  0.00           P  
ATOM   3326  OP2   U A 106      33.999  23.552 -94.048  1.00  0.00           O  
ATOM   3327  OP1   U A 106      36.286  22.565 -93.426  1.00  0.00           O  
ATOM   3328  O5'   U A 106      35.725  23.115 -95.791  1.00  0.00           O  
ATOM   3329  C5'   U A 106      36.803  22.414 -96.392  1.00  0.00           C  
ATOM   3330  C4'   U A 106      36.954  22.768 -97.851  1.00  0.00           C  
ATOM   3331  O4'   U A 106      35.714  22.479 -98.549  1.00  0.00           O  
ATOM   3332  C3'   U A 106      37.201  24.236 -98.162  1.00  0.00           C  
ATOM   3333  O3'   U A 106      38.550  24.623 -97.970  1.00  0.00           O  
ATOM   3334  C1'   U A 106      35.548  23.382 -99.612  1.00  0.00           C  
ATOM   3335  C2'   U A 106      36.774  24.293 -99.627  1.00  0.00           C  
ATOM   3336  O2'   U A 106      37.765  23.729-100.474  1.00  0.00           O  
ATOM   3337  N1    U A 106      34.288  24.136 -99.406  1.00  0.00           N  
ATOM   3338  C2    U A 106      33.771  24.810-100.497  1.00  0.00           C  
ATOM   3339  O2    U A 106      34.300  24.805-101.594  1.00  0.00           O  
ATOM   3340  N3    U A 106      32.604  25.494-100.259  1.00  0.00           N  
ATOM   3341  C4    U A 106      31.914  25.574 -99.068  1.00  0.00           C  
ATOM   3342  O4    U A 106      30.875  26.233 -99.015  1.00  0.00           O  
ATOM   3343  C5    U A 106      32.508  24.853 -97.984  1.00  0.00           C  
ATOM   3344  C6    U A 106      33.643  24.177 -98.187  1.00  0.00           C  
ATOM   3345  H5'   U A 106      36.642  21.451 -96.312  1.00  0.00           H  
ATOM   3346 H5''   U A 106      37.633  22.640 -95.922  1.00  0.00           H  
ATOM   3347  H4'   U A 106      37.675  22.235 -98.245  1.00  0.00           H  
ATOM   3348  H3'   U A 106      36.621  24.819 -97.630  1.00  0.00           H  
ATOM   3349  H1'   U A 106      35.499  22.893-100.460  1.00  0.00           H  
ATOM   3350  H2'   U A 106      36.543  25.206 -99.899  1.00  0.00           H  
ATOM   3351 HO2'   U A 106      37.478  23.823-101.407  1.00  0.00           H  
ATOM   3352  H3    U A 106      32.220  25.979-101.019  1.00  0.00           H  
ATOM   3353  H5    U A 106      32.084  24.854 -97.100  1.00  0.00           H  
ATOM   3354  H6    U A 106      34.030  23.693 -97.430  1.00  0.00           H  
ATOM   3355  P     U A 107      38.897  26.022 -97.259  1.00  0.00           P  
ATOM   3356  OP2   U A 107      38.080  26.124 -96.023  1.00  0.00           O  
ATOM   3357  OP1   U A 107      40.375  26.141 -97.174  1.00  0.00           O  
ATOM   3358  O5'   U A 107      38.372  27.118 -98.289  1.00  0.00           O  
ATOM   3359  C5'   U A 107      38.895  27.190 -99.607  1.00  0.00           C  
ATOM   3360  C4'   U A 107      38.000  27.993-100.518  1.00  0.00           C  
ATOM   3361  O4'   U A 107      36.678  27.407-100.566  1.00  0.00           O  
ATOM   3362  C3'   U A 107      37.723  29.427-100.094  1.00  0.00           C  
ATOM   3363  O3'   U A 107      38.793  30.308-100.387  1.00  0.00           O  
ATOM   3364  C1'   U A 107      35.710  28.408-100.754  1.00  0.00           C  
ATOM   3365  C2'   U A 107      36.458  29.728-100.882  1.00  0.00           C  
ATOM   3366  O2'   U A 107      36.750  29.967-102.251  1.00  0.00           O  
ATOM   3367  N1    U A 107      34.796  28.391 -99.586  1.00  0.00           N  
ATOM   3368  C2    U A 107      33.539  28.941 -99.761  1.00  0.00           C  
ATOM   3369  O2    U A 107      33.165  29.426-100.814  1.00  0.00           O  
ATOM   3370  N3    U A 107      32.727  28.902 -98.654  1.00  0.00           N  
ATOM   3371  C4    U A 107      33.035  28.383 -97.414  1.00  0.00           C  
ATOM   3372  O4    U A 107      32.193  28.424 -96.516  1.00  0.00           O  
ATOM   3373  C5    U A 107      34.351  27.831 -97.307  1.00  0.00           C  
ATOM   3374  C6    U A 107      35.162  27.855 -98.370  1.00  0.00           C  
ATOM   3375  H5'   U A 107      38.984  26.283 -99.965  1.00  0.00           H  
ATOM   3376 H5''   U A 107      39.779  27.611 -99.577  1.00  0.00           H  
ATOM   3377  H4'   U A 107      38.384  27.998-101.419  1.00  0.00           H  
ATOM   3378  H3'   U A 107      37.523  29.473 -99.136  1.00  0.00           H  
ATOM   3379  H1'   U A 107      35.194  28.249-101.572  1.00  0.00           H  
ATOM   3380  H2'   U A 107      35.955  30.469-100.484  1.00  0.00           H  
ATOM   3381 HO2'   U A 107      35.914  30.156-102.728  1.00  0.00           H  
ATOM   3382  H3    U A 107      31.832  29.287 -98.756  1.00  0.00           H  
ATOM   3383  H5    U A 107      34.654  27.439 -96.461  1.00  0.00           H  
ATOM   3384  H6    U A 107      36.058  27.472 -98.271  1.00  0.00           H  
ATOM   3385  P     C A 108      39.173  31.488 -99.365  1.00  0.00           P  
ATOM   3386  OP2   C A 108      38.975  30.983 -97.983  1.00  0.00           O  
ATOM   3387  OP1   C A 108      40.496  32.033 -99.764  1.00  0.00           O  
ATOM   3388  O5'   C A 108      38.076  32.608 -99.644  1.00  0.00           O  
ATOM   3389  C5'   C A 108      37.978  33.235-100.914  1.00  0.00           C  
ATOM   3390  C4'   C A 108      36.664  33.958-101.079  1.00  0.00           C  
ATOM   3391  O4'   C A 108      35.564  33.021-100.927  1.00  0.00           O  
ATOM   3392  C3'   C A 108      36.345  35.015-100.034  1.00  0.00           C  
ATOM   3393  O3'   C A 108      36.998  36.249-100.278  1.00  0.00           O  
ATOM   3394  C1'   C A 108      34.443  33.692-100.419  1.00  0.00           C  
ATOM   3395  C2'   C A 108      34.844  35.153-100.196  1.00  0.00           C  
ATOM   3396  O2'   C A 108      34.518  35.910-101.352  1.00  0.00           O  
ATOM   3397  N1    C A 108      34.023  33.025 -99.161  1.00  0.00           N  
ATOM   3398  C2    C A 108      32.703  33.197 -98.726  1.00  0.00           C  
ATOM   3399  O2    C A 108      31.929  33.895 -99.399  1.00  0.00           O  
ATOM   3400  N3    C A 108      32.295  32.599 -97.583  1.00  0.00           N  
ATOM   3401  C4    C A 108      33.145  31.854 -96.879  1.00  0.00           C  
ATOM   3402  N4    C A 108      32.698  31.283 -95.757  1.00  0.00           N  
ATOM   3403  C5    C A 108      34.493  31.660 -97.293  1.00  0.00           C  
ATOM   3404  C6    C A 108      34.886  32.255 -98.426  1.00  0.00           C  
ATOM   3405  H5'   C A 108      38.058  32.553-101.613  1.00  0.00           H  
ATOM   3406 H5''   C A 108      38.711  33.878-101.009  1.00  0.00           H  
ATOM   3407  H4'   C A 108      36.623  34.368-101.968  1.00  0.00           H  
ATOM   3408  H3'   C A 108      36.564  34.710 -99.129  1.00  0.00           H  
ATOM   3409  H1'   C A 108      33.711  33.655-101.068  1.00  0.00           H  
ATOM   3410  H2'   C A 108      34.429  35.525 -99.390  1.00  0.00           H  
ATOM   3411 HO2'   C A 108      33.544  35.978-101.426  1.00  0.00           H  
ATOM   3412  H42   C A 108      33.299  30.729 -95.217  1.00  0.00           H  
ATOM   3413  H41   C A 108      31.769  31.419 -95.475  1.00  0.00           H  
ATOM   3414  H5    C A 108      35.112  31.110 -96.768  1.00  0.00           H  
ATOM   3415  H6    C A 108      35.810  32.135 -98.728  1.00  0.00           H  
ATOM   3416  P     G A 109      37.612  37.094 -99.056  1.00  0.00           P  
ATOM   3417  OP2   G A 109      38.292  36.147 -98.138  1.00  0.00           O  
ATOM   3418  OP1   G A 109      38.370  38.239 -99.623  1.00  0.00           O  
ATOM   3419  O5'   G A 109      36.332  37.675 -98.306  1.00  0.00           O  
ATOM   3420  C5'   G A 109      35.444  38.567 -98.964  1.00  0.00           C  
ATOM   3421  C4'   G A 109      34.155  38.732 -98.197  1.00  0.00           C  
ATOM   3422  O4'   G A 109      33.450  37.467 -98.138  1.00  0.00           O  
ATOM   3423  C3'   G A 109      34.295  39.131 -96.735  1.00  0.00           C  
ATOM   3424  O3'   G A 109      34.493  40.524 -96.559  1.00  0.00           O  
ATOM   3425  C1'   G A 109      32.804  37.330 -96.897  1.00  0.00           C  
ATOM   3426  C2'   G A 109      32.989  38.639 -96.142  1.00  0.00           C  
ATOM   3427  O2'   G A 109      31.917  39.515 -96.456  1.00  0.00           O  
ATOM   3428  N1    G A 109      32.136  33.829 -93.262  1.00  0.00           N  
ATOM   3429  C2    G A 109      31.286  34.821 -93.687  1.00  0.00           C  
ATOM   3430  N2    G A 109      30.099  34.895 -93.066  1.00  0.00           N  
ATOM   3431  N3    G A 109      31.576  35.679 -94.652  1.00  0.00           N  
ATOM   3432  C4    G A 109      32.805  35.464 -95.166  1.00  0.00           C  
ATOM   3433  C5    G A 109      33.730  34.504 -94.814  1.00  0.00           C  
ATOM   3434  C6    G A 109      33.407  33.591 -93.778  1.00  0.00           C  
ATOM   3435  O6    G A 109      34.092  32.669 -93.322  1.00  0.00           O  
ATOM   3436  N7    G A 109      34.877  34.618 -95.586  1.00  0.00           N  
ATOM   3437  C8    G A 109      34.634  35.627 -96.379  1.00  0.00           C  
ATOM   3438  N9    G A 109      33.395  36.186 -96.178  1.00  0.00           N  
ATOM   3439  H5'   G A 109      35.242  38.218 -99.857  1.00  0.00           H  
ATOM   3440 H5''   G A 109      35.878  39.441 -99.053  1.00  0.00           H  
ATOM   3441  H4'   G A 109      33.594  39.392 -98.655  1.00  0.00           H  
ATOM   3442  H3'   G A 109      35.042  38.647 -96.328  1.00  0.00           H  
ATOM   3443  H1'   G A 109      31.848  37.168 -97.040  1.00  0.00           H  
ATOM   3444  H2'   G A 109      33.066  38.492 -95.175  1.00  0.00           H  
ATOM   3445 HO2'   G A 109      31.520  39.846 -95.623  1.00  0.00           H  
ATOM   3446  H1    G A 109      31.826  33.244 -92.539  1.00  0.00           H  
ATOM   3447  H22   G A 109      29.451  35.582 -93.328  1.00  0.00           H  
ATOM   3448  H21   G A 109      29.877  34.263 -92.351  1.00  0.00           H  
ATOM   3449  H8    G A 109      35.270  35.951 -97.050  1.00  0.00           H  
ATOM   3450  P     A A 110      35.367  41.064 -95.323  1.00  0.00           P  
ATOM   3451  OP2   A A 110      36.425  40.064 -95.036  1.00  0.00           O  
ATOM   3452  OP1   A A 110      35.744  42.471 -95.607  1.00  0.00           O  
ATOM   3453  O5'   A A 110      34.345  41.065 -94.100  1.00  0.00           O  
ATOM   3454  C5'   A A 110      33.160  41.846 -94.141  1.00  0.00           C  
ATOM   3455  C4'   A A 110      32.119  41.323 -93.184  1.00  0.00           C  
ATOM   3456  O4'   A A 110      31.801  39.936 -93.488  1.00  0.00           O  
ATOM   3457  C3'   A A 110      32.518  41.288 -91.716  1.00  0.00           C  
ATOM   3458  O3'   A A 110      32.405  42.549 -91.081  1.00  0.00           O  
ATOM   3459  C1'   A A 110      31.572  39.224 -92.296  1.00  0.00           C  
ATOM   3460  C2'   A A 110      31.567  40.243 -91.159  1.00  0.00           C  
ATOM   3461  O2'   A A 110      30.257  40.769 -91.004  1.00  0.00           O  
ATOM   3462  N1    A A 110      32.912  34.835 -89.952  1.00  0.00           N  
ATOM   3463  C2    A A 110      31.800  35.579 -89.902  1.00  0.00           C  
ATOM   3464  N3    A A 110      31.517  36.713 -90.540  1.00  0.00           N  
ATOM   3465  C4    A A 110      32.547  37.090 -91.318  1.00  0.00           C  
ATOM   3466  C5    A A 110      33.752  36.431 -91.474  1.00  0.00           C  
ATOM   3467  C6    A A 110      33.927  35.241 -90.745  1.00  0.00           C  
ATOM   3468  N6    A A 110      35.036  34.499 -90.793  1.00  0.00           N  
ATOM   3469  N7    A A 110      34.574  37.114 -92.360  1.00  0.00           N  
ATOM   3470  C8    A A 110      33.859  38.153 -92.714  1.00  0.00           C  
ATOM   3471  N9    A A 110      32.621  38.202 -92.122  1.00  0.00           N  
ATOM   3472  H5'   A A 110      32.796  41.827 -95.051  1.00  0.00           H  
ATOM   3473 H5''   A A 110      33.378  42.771 -93.903  1.00  0.00           H  
ATOM   3474  H4'   A A 110      31.308  41.866 -93.278  1.00  0.00           H  
ATOM   3475  H3'   A A 110      33.440  40.965 -91.627  1.00  0.00           H  
ATOM   3476  H1'   A A 110      30.695  38.787 -92.346  1.00  0.00           H  
ATOM   3477  H2'   A A 110      31.906  39.858 -90.323  1.00  0.00           H  
ATOM   3478 HO2'   A A 110      30.319  41.730 -90.826  1.00  0.00           H  
ATOM   3479  H2    A A 110      31.094  35.241 -89.312  1.00  0.00           H  
ATOM   3480  H61   A A 110      35.100  33.678 -90.261  1.00  0.00           H  
ATOM   3481  H62   A A 110      35.785  34.774 -91.362  1.00  0.00           H  
ATOM   3482  H8    A A 110      34.179  38.833 -93.344  1.00  0.00           H  
ATOM   3483  P     C A 111      33.482  42.996 -89.974  1.00  0.00           P  
ATOM   3484  OP2   C A 111      34.838  42.728 -90.516  1.00  0.00           O  
ATOM   3485  OP1   C A 111      33.132  44.365 -89.519  1.00  0.00           O  
ATOM   3486  O5'   C A 111      33.229  41.994 -88.762  1.00  0.00           O  
ATOM   3487  C5'   C A 111      31.984  41.974 -88.081  1.00  0.00           C  
ATOM   3488  C4'   C A 111      31.972  40.951 -86.971  1.00  0.00           C  
ATOM   3489  O4'   C A 111      32.073  39.622 -87.550  1.00  0.00           O  
ATOM   3490  C3'   C A 111      33.116  41.032 -85.972  1.00  0.00           C  
ATOM   3491  O3'   C A 111      32.868  41.949 -84.921  1.00  0.00           O  
ATOM   3492  C1'   C A 111      32.896  38.790 -86.736  1.00  0.00           C  
ATOM   3493  C2'   C A 111      33.263  39.589 -85.485  1.00  0.00           C  
ATOM   3494  O2'   C A 111      32.322  39.293 -84.463  1.00  0.00           O  
ATOM   3495  N1    C A 111      34.090  38.400 -87.525  1.00  0.00           N  
ATOM   3496  C2    C A 111      34.867  37.327 -87.070  1.00  0.00           C  
ATOM   3497  O2    C A 111      34.538  36.740 -86.028  1.00  0.00           O  
ATOM   3498  N3    C A 111      35.961  36.951 -87.771  1.00  0.00           N  
ATOM   3499  C4    C A 111      36.294  37.599 -88.888  1.00  0.00           C  
ATOM   3500  N4    C A 111      37.382  37.192 -89.547  1.00  0.00           N  
ATOM   3501  C5    C A 111      35.526  38.693 -89.377  1.00  0.00           C  
ATOM   3502  C6    C A 111      34.445  39.055 -88.675  1.00  0.00           C  
ATOM   3503  H5'   C A 111      31.273  41.759 -88.720  1.00  0.00           H  
ATOM   3504 H5''   C A 111      31.814  42.861 -87.699  1.00  0.00           H  
ATOM   3505  H4'   C A 111      31.123  41.014 -86.486  1.00  0.00           H  
ATOM   3506  H3'   C A 111      33.931  41.300 -86.446  1.00  0.00           H  
ATOM   3507  H1'   C A 111      32.403  37.986 -86.471  1.00  0.00           H  
ATOM   3508  H2'   C A 111      34.180  39.398 -85.199  1.00  0.00           H  
ATOM   3509 HO2'   C A 111      32.443  38.364 -84.176  1.00  0.00           H  
ATOM   3510  H42   C A 111      37.653  37.648 -90.371  1.00  0.00           H  
ATOM   3511  H41   C A 111      37.908  36.439 -89.207  1.00  0.00           H  
ATOM   3512  H5    C A 111      35.778  39.162 -90.199  1.00  0.00           H  
ATOM   3513  H6    C A 111      33.904  39.806 -88.995  1.00  0.00           H  
ATOM   3514  P     G A 112      33.895  43.153 -84.638  1.00  0.00           P  
ATOM   3515  OP2   G A 112      34.599  43.464 -85.908  1.00  0.00           O  
ATOM   3516  OP1   G A 112      33.160  44.228 -83.923  1.00  0.00           O  
ATOM   3517  O5'   G A 112      34.956  42.525 -83.627  1.00  0.00           O  
ATOM   3518  C5'   G A 112      34.631  42.328 -82.259  1.00  0.00           C  
ATOM   3519  C4'   G A 112      35.667  41.477 -81.559  1.00  0.00           C  
ATOM   3520  O4'   G A 112      35.649  40.129 -82.109  1.00  0.00           O  
ATOM   3521  C3'   G A 112      37.114  41.914 -81.736  1.00  0.00           C  
ATOM   3522  O3'   G A 112      37.454  42.977 -80.857  1.00  0.00           O  
ATOM   3523  C1'   G A 112      36.951  39.602 -82.111  1.00  0.00           C  
ATOM   3524  C2'   G A 112      37.862  40.625 -81.433  1.00  0.00           C  
ATOM   3525  O2'   G A 112      37.931  40.341 -80.050  1.00  0.00           O  
ATOM   3526  N1    G A 112      40.400  37.437 -85.126  1.00  0.00           N  
ATOM   3527  C2    G A 112      40.278  37.384 -83.764  1.00  0.00           C  
ATOM   3528  N2    G A 112      41.200  36.664 -83.119  1.00  0.00           N  
ATOM   3529  N3    G A 112      39.322  37.986 -83.084  1.00  0.00           N  
ATOM   3530  C4    G A 112      38.463  38.638 -83.893  1.00  0.00           C  
ATOM   3531  C5    G A 112      38.488  38.743 -85.266  1.00  0.00           C  
ATOM   3532  C6    G A 112      39.540  38.109 -85.977  1.00  0.00           C  
ATOM   3533  O6    G A 112      39.755  38.104 -87.189  1.00  0.00           O  
ATOM   3534  N7    G A 112      37.419  39.505 -85.721  1.00  0.00           N  
ATOM   3535  C8    G A 112      36.782  39.852 -84.635  1.00  0.00           C  
ATOM   3536  N9    G A 112      37.369  39.369 -83.490  1.00  0.00           N  
ATOM   3537  H5'   G A 112      33.759  41.886 -82.198  1.00  0.00           H  
ATOM   3538 H5''   G A 112      34.579  43.200 -81.814  1.00  0.00           H  
ATOM   3539  H4'   G A 112      35.398  41.547 -80.495  1.00  0.00           H  
ATOM   3540  H3'   G A 112      37.335  42.317 -82.736  1.00  0.00           H  
ATOM   3541  H1'   G A 112      37.070  38.656 -81.563  1.00  0.00           H  
ATOM   3542  H2'   G A 112      38.910  40.656 -81.763  1.00  0.00           H  
ATOM   3543 HO2'   G A 112      38.432  39.486 -79.909  1.00  0.00           H  
ATOM   3544  H1    G A 112      41.169  36.952 -85.540  1.00  0.00           H  
ATOM   3545  H22   G A 112      41.162  36.582 -82.122  1.00  0.00           H  
ATOM   3546  H21   G A 112      41.926  36.207 -83.630  1.00  0.00           H  
ATOM   3547  H8    G A 112      35.872  40.471 -84.638  1.00  0.00           H  
ATOM   3548  P     G A 113      38.510  44.099 -81.326  1.00  0.00           P  
ATOM   3549  OP2   G A 113      38.222  44.549 -82.702  1.00  0.00           O  
ATOM   3550  OP1   G A 113      38.504  45.088 -80.214  1.00  0.00           O  
ATOM   3551  O5'   G A 113      39.901  43.317 -81.343  1.00  0.00           O  
ATOM   3552  C5'   G A 113      40.455  42.803 -80.120  1.00  0.00           C  
ATOM   3553  C4'   G A 113      41.686  41.974 -80.390  1.00  0.00           C  
ATOM   3554  O4'   G A 113      41.341  40.873 -81.281  1.00  0.00           O  
ATOM   3555  C3'   G A 113      42.807  42.675 -81.134  1.00  0.00           C  
ATOM   3556  O3'   G A 113      43.586  43.514 -80.299  1.00  0.00           O  
ATOM   3557  C1'   G A 113      42.449  40.562 -82.094  1.00  0.00           C  
ATOM   3558  C2'   G A 113      43.592  41.498 -81.694  1.00  0.00           C  
ATOM   3559  O2'   G A 113      44.384  40.872 -80.700  1.00  0.00           O  
ATOM   3560  N1    G A 113      43.702  39.649 -86.943  1.00  0.00           N  
ATOM   3561  C2    G A 113      44.389  39.348 -85.798  1.00  0.00           C  
ATOM   3562  N2    G A 113      45.555  38.706 -85.966  1.00  0.00           N  
ATOM   3563  N3    G A 113      43.966  39.649 -84.575  1.00  0.00           N  
ATOM   3564  C4    G A 113      42.775  40.277 -84.595  1.00  0.00           C  
ATOM   3565  C5    G A 113      42.008  40.622 -85.688  1.00  0.00           C  
ATOM   3566  C6    G A 113      42.479  40.301 -86.990  1.00  0.00           C  
ATOM   3567  O6    G A 113      41.945  40.531 -88.083  1.00  0.00           O  
ATOM   3568  N7    G A 113      40.846  41.267 -85.287  1.00  0.00           N  
ATOM   3569  C8    G A 113      40.925  41.300 -83.983  1.00  0.00           C  
ATOM   3570  N9    G A 113      42.066  40.709 -83.497  1.00  0.00           N  
ATOM   3571  H5'   G A 113      39.710  42.188 -79.597  1.00  0.00           H  
ATOM   3572 H5''   G A 113      40.717  43.633 -79.447  1.00  0.00           H  
ATOM   3573  H4'   G A 113      42.032  41.674 -79.391  1.00  0.00           H  
ATOM   3574  H3'   G A 113      42.456  43.360 -81.921  1.00  0.00           H  
ATOM   3575  H1'   G A 113      42.821  39.534 -81.972  1.00  0.00           H  
ATOM   3576  H2'   G A 113      44.299  41.796 -82.481  1.00  0.00           H  
ATOM   3577 HO2'   G A 113      44.915  40.132 -81.113  1.00  0.00           H  
ATOM   3578  H1    G A 113      44.112  39.378 -87.813  1.00  0.00           H  
ATOM   3579  H22   G A 113      46.105  38.454 -85.169  1.00  0.00           H  
ATOM   3580  H21   G A 113      45.874  38.480 -86.885  1.00  0.00           H  
ATOM   3581  H8    G A 113      40.154  41.751 -83.340  1.00  0.00           H  
ATOM   3582  P     C A 114      44.188  44.882 -80.900  1.00  0.00           P  
ATOM   3583  OP2   C A 114      43.157  45.490 -81.782  1.00  0.00           O  
ATOM   3584  OP1   C A 114      44.719  45.663 -79.760  1.00  0.00           O  
ATOM   3585  O5'   C A 114      45.412  44.388 -81.797  1.00  0.00           O  
ATOM   3586  C5'   C A 114      46.574  43.785 -81.194  1.00  0.00           C  
ATOM   3587  C4'   C A 114      47.522  43.266 -82.249  1.00  0.00           C  
ATOM   3588  O4'   C A 114      46.879  42.220 -83.028  1.00  0.00           O  
ATOM   3589  C3'   C A 114      47.998  44.252 -83.307  1.00  0.00           C  
ATOM   3590  O3'   C A 114      49.035  45.100 -82.822  1.00  0.00           O  
ATOM   3591  C1'   C A 114      47.395  42.216 -84.338  1.00  0.00           C  
ATOM   3592  C2'   C A 114      48.478  43.298 -84.394  1.00  0.00           C  
ATOM   3593  O2'   C A 114      49.713  42.702 -84.057  1.00  0.00           O  
ATOM   3594  N1    C A 114      46.297  42.492 -85.279  1.00  0.00           N  
ATOM   3595  C2    C A 114      46.452  42.110 -86.614  1.00  0.00           C  
ATOM   3596  O2    C A 114      47.480  41.515 -86.948  1.00  0.00           O  
ATOM   3597  N3    C A 114      45.483  42.403 -87.505  1.00  0.00           N  
ATOM   3598  C4    C A 114      44.386  43.051 -87.107  1.00  0.00           C  
ATOM   3599  N4    C A 114      43.477  43.360 -88.029  1.00  0.00           N  
ATOM   3600  C5    C A 114      44.182  43.423 -85.744  1.00  0.00           C  
ATOM   3601  C6    C A 114      45.154  43.126 -84.873  1.00  0.00           C  
ATOM   3602  H5'   C A 114      46.273  42.957 -80.537  1.00  0.00           H  
ATOM   3603 H5''   C A 114      47.098  44.521 -80.566  1.00  0.00           H  
ATOM   3604  H4'   C A 114      48.404  42.940 -81.679  1.00  0.00           H  
ATOM   3605  H3'   C A 114      47.218  44.954 -83.639  1.00  0.00           H  
ATOM   3606  H1'   C A 114      47.867  41.275 -84.657  1.00  0.00           H  
ATOM   3607  H2'   C A 114      48.653  43.803 -85.355  1.00  0.00           H  
ATOM   3608 HO2'   C A 114      50.197  43.284 -83.403  1.00  0.00           H  
ATOM   3609  H42   C A 114      42.643  43.847 -87.766  1.00  0.00           H  
ATOM   3610  H41   C A 114      43.627  43.105 -88.983  1.00  0.00           H  
ATOM   3611  H5    C A 114      43.262  43.935 -85.424  1.00  0.00           H  
ATOM   3612  H6    C A 114      45.034  43.395 -83.813  1.00  0.00           H  
ATOM   3613  P     U A 115      49.170  46.605 -83.378  1.00  0.00           P  
ATOM   3614  OP2   U A 115      47.835  47.194 -83.626  1.00  0.00           O  
ATOM   3615  OP1   U A 115      50.115  47.297 -82.478  1.00  0.00           O  
ATOM   3616  O5'   U A 115      49.834  46.435 -84.818  1.00  0.00           O  
ATOM   3617  C5'   U A 115      51.181  45.954 -84.964  1.00  0.00           C  
ATOM   3618  C4'   U A 115      51.528  45.798 -86.426  1.00  0.00           C  
ATOM   3619  O4'   U A 115      50.733  44.733 -87.014  1.00  0.00           O  
ATOM   3620  C3'   U A 115      51.240  46.991 -87.323  1.00  0.00           C  
ATOM   3621  O3'   U A 115      52.230  47.999 -87.233  1.00  0.00           O  
ATOM   3622  C1'   U A 115      50.515  45.017 -88.377  1.00  0.00           C  
ATOM   3623  C2'   U A 115      51.201  46.346 -88.698  1.00  0.00           C  
ATOM   3624  O2'   U A 115      52.483  46.097 -89.237  1.00  0.00           O  
ATOM   3625  N1    U A 115      49.069  45.109 -88.630  1.00  0.00           N  
ATOM   3626  C2    U A 115      48.637  44.943 -89.936  1.00  0.00           C  
ATOM   3627  O2    U A 115      49.395  44.699 -90.866  1.00  0.00           O  
ATOM   3628  N3    U A 115      47.285  45.080 -90.114  1.00  0.00           N  
ATOM   3629  C4    U A 115      46.344  45.360 -89.152  1.00  0.00           C  
ATOM   3630  O4    U A 115      45.168  45.498 -89.485  1.00  0.00           O  
ATOM   3631  C5    U A 115      46.863  45.506 -87.829  1.00  0.00           C  
ATOM   3632  C6    U A 115      48.171  45.375 -87.615  1.00  0.00           C  
ATOM   3633  H5'   U A 115      51.294  44.987 -84.453  1.00  0.00           H  
ATOM   3634 H5''   U A 115      51.886  46.653 -84.490  1.00  0.00           H  
ATOM   3635  H4'   U A 115      52.614  45.616 -86.426  1.00  0.00           H  
ATOM   3636  H3'   U A 115      50.311  47.521 -87.067  1.00  0.00           H  
ATOM   3637  H1'   U A 115      50.929  44.268 -89.068  1.00  0.00           H  
ATOM   3638  H2'   U A 115      50.707  46.978 -89.450  1.00  0.00           H  
ATOM   3639 HO2'   U A 115      52.391  45.710 -90.154  1.00  0.00           H  
ATOM   3640  H3    U A 115      46.943  44.967 -91.048  1.00  0.00           H  
ATOM   3641  H5    U A 115      46.184  45.726 -86.990  1.00  0.00           H  
ATOM   3642  H6    U A 115      48.553  45.490 -86.589  1.00  0.00           H  
ATOM   3643  P     U A 116      51.866  49.525 -87.583  1.00  0.00           P  
ATOM   3644  OP2   U A 116      50.450  49.757 -87.202  1.00  0.00           O  
ATOM   3645  OP1   U A 116      52.931  50.393 -87.018  1.00  0.00           O  
ATOM   3646  O5'   U A 116      51.968  49.590 -89.171  1.00  0.00           O  
ATOM   3647  C5'   U A 116      51.356  50.645 -89.898  1.00  0.00           C  
ATOM   3648  C4'   U A 116      50.658  50.136 -91.135  1.00  0.00           C  
ATOM   3649  O4'   U A 116      49.972  48.899 -90.814  1.00  0.00           O  
ATOM   3650  C3'   U A 116      49.568  51.031 -91.706  1.00  0.00           C  
ATOM   3651  O3'   U A 116      50.068  52.016 -92.592  1.00  0.00           O  
ATOM   3652  C1'   U A 116      48.748  48.818 -91.519  1.00  0.00           C  
ATOM   3653  C2'   U A 116      48.675  50.039 -92.442  1.00  0.00           C  
ATOM   3654  O2'   U A 116      49.221  49.696 -93.707  1.00  0.00           O  
ATOM   3655  N1    U A 116      47.643  48.792 -90.530  1.00  0.00           N  
ATOM   3656  C2    U A 116      46.375  48.521 -91.009  1.00  0.00           C  
ATOM   3657  O2    U A 116      46.139  48.307 -92.186  1.00  0.00           O  
ATOM   3658  N3    U A 116      45.384  48.507 -90.058  1.00  0.00           N  
ATOM   3659  C4    U A 116      45.526  48.732 -88.706  1.00  0.00           C  
ATOM   3660  O4    U A 116      44.533  48.686 -87.977  1.00  0.00           O  
ATOM   3661  C5    U A 116      46.866  49.006 -88.282  1.00  0.00           C  
ATOM   3662  C6    U A 116      47.850  49.025 -89.187  1.00  0.00           C  
ATOM   3663  H5'   U A 116      52.043  51.291 -90.163  1.00  0.00           H  
ATOM   3664 H5''   U A 116      50.700  51.092 -89.323  1.00  0.00           H  
ATOM   3665  H4'   U A 116      51.328  49.964 -91.828  1.00  0.00           H  
ATOM   3666  H3'   U A 116      49.061  51.431 -90.969  1.00  0.00           H  
ATOM   3667  H1'   U A 116      48.718  48.002 -92.062  1.00  0.00           H  
ATOM   3668  H2'   U A 116      47.757  50.373 -92.522  1.00  0.00           H  
ATOM   3669 HO2'   U A 116      48.608  49.082 -94.163  1.00  0.00           H  
ATOM   3670  H3    U A 116      44.477  48.317 -90.376  1.00  0.00           H  
ATOM   3671  H5    U A 116      47.059  49.177 -87.337  1.00  0.00           H  
ATOM   3672  H6    U A 116      48.757  49.215 -88.873  1.00  0.00           H  
ATOM   3673  P     U A 117      49.461  53.504 -92.574  1.00  0.00           P  
ATOM   3674  OP2   U A 117      49.562  54.024 -91.188  1.00  0.00           O  
ATOM   3675  OP1   U A 117      50.077  54.265 -93.691  1.00  0.00           O  
ATOM   3676  O5'   U A 117      47.918  53.294 -92.912  1.00  0.00           O  
ATOM   3677  C5'   U A 117      47.509  52.812 -94.183  1.00  0.00           C  
ATOM   3678  C4'   U A 117      46.090  52.300 -94.154  1.00  0.00           C  
ATOM   3679  O4'   U A 117      45.219  53.387 -93.779  1.00  0.00           O  
ATOM   3680  C3'   U A 117      45.531  51.798 -95.476  1.00  0.00           C  
ATOM   3681  O3'   U A 117      45.817  50.431 -95.715  1.00  0.00           O  
ATOM   3682  C1'   U A 117      43.987  53.285 -94.478  1.00  0.00           C  
ATOM   3683  C2'   U A 117      44.042  52.010 -95.302  1.00  0.00           C  
ATOM   3684  O2'   U A 117      43.457  50.958 -94.548  1.00  0.00           O  
ATOM   3685  N1    U A 117      43.819  54.493 -95.321  1.00  0.00           N  
ATOM   3686  C2    U A 117      42.543  54.774 -95.773  1.00  0.00           C  
ATOM   3687  O2    U A 117      41.575  54.081 -95.510  1.00  0.00           O  
ATOM   3688  N3    U A 117      42.435  55.902 -96.549  1.00  0.00           N  
ATOM   3689  C4    U A 117      43.450  56.761 -96.914  1.00  0.00           C  
ATOM   3690  O4    U A 117      43.191  57.737 -97.620  1.00  0.00           O  
ATOM   3691  C5    U A 117      44.742  56.408 -96.410  1.00  0.00           C  
ATOM   3692  C6    U A 117      44.875  55.316 -95.651  1.00  0.00           C  
ATOM   3693  H5'   U A 117      48.105  52.084 -94.456  1.00  0.00           H  
ATOM   3694 H5''   U A 117      47.571  53.540 -94.836  1.00  0.00           H  
ATOM   3695  H4'   U A 117      46.026  51.585 -93.487  1.00  0.00           H  
ATOM   3696  H3'   U A 117      45.853  52.372 -96.201  1.00  0.00           H  
ATOM   3697  H1'   U A 117      43.243  53.226 -93.842  1.00  0.00           H  
ATOM   3698  H2'   U A 117      43.593  52.129 -96.165  1.00  0.00           H  
ATOM   3699 HO2'   U A 117      44.009  50.153 -94.640  1.00  0.00           H  
ATOM   3700  H3    U A 117      41.539  56.119 -96.881  1.00  0.00           H  
ATOM   3701  H5    U A 117      45.522  56.964 -96.619  1.00  0.00           H  
ATOM   3702  H6    U A 117      45.770  55.095 -95.319  1.00  0.00           H  
ATOM   3703  P     U A 118      45.709  49.846 -97.204  1.00  0.00           P  
ATOM   3704  OP2   U A 118      46.190  50.928 -98.099  1.00  0.00           O  
ATOM   3705  OP1   U A 118      46.419  48.542 -97.180  1.00  0.00           O  
ATOM   3706  O5'   U A 118      44.178  49.568 -97.545  1.00  0.00           O  
ATOM   3707  C5'   U A 118      43.748  49.399 -98.887  1.00  0.00           C  
ATOM   3708  C4'   U A 118      42.812  48.224 -99.030  1.00  0.00           C  
ATOM   3709  O4'   U A 118      42.004  48.168 -97.807  1.00  0.00           O  
ATOM   3710  C3'   U A 118      41.815  48.297-100.176  1.00  0.00           C  
ATOM   3711  O3'   U A 118      41.395  47.022-100.627  1.00  0.00           O  
ATOM   3712  C1'   U A 118      40.646  48.281 -98.137  1.00  0.00           C  
ATOM   3713  C2'   U A 118      40.620  48.953 -99.501  1.00  0.00           C  
ATOM   3714  O2'   U A 118      39.408  48.619-100.161  1.00  0.00           O  
ATOM   3715  N1    U A 118      39.994  49.106 -97.091  1.00  0.00           N  
ATOM   3716  C2    U A 118      38.761  48.682 -96.631  1.00  0.00           C  
ATOM   3717  O2    U A 118      38.204  47.680 -97.045  1.00  0.00           O  
ATOM   3718  N3    U A 118      38.196  49.476 -95.663  1.00  0.00           N  
ATOM   3719  C4    U A 118      38.725  50.627 -95.118  1.00  0.00           C  
ATOM   3720  O4    U A 118      38.091  51.232 -94.252  1.00  0.00           O  
ATOM   3721  C5    U A 118      40.003  51.004 -95.641  1.00  0.00           C  
ATOM   3722  C6    U A 118      40.576  50.248 -96.583  1.00  0.00           C  
ATOM   3723  H5'   U A 118      44.532  49.254 -99.458  1.00  0.00           H  
ATOM   3724 H5''   U A 118      43.286  50.212 -99.180  1.00  0.00           H  
ATOM   3725  H4'   U A 118      43.316  47.387 -99.102  1.00  0.00           H  
ATOM   3726  H3'   U A 118      42.141  48.817-100.940  1.00  0.00           H  
ATOM   3727  H1'   U A 118      40.192  47.414 -98.196  1.00  0.00           H  
ATOM   3728  H2'   U A 118      40.737  49.923 -99.427  1.00  0.00           H  
ATOM   3729 HO2'   U A 118      38.662  49.057 -99.701  1.00  0.00           H  
ATOM   3730  H3    U A 118      37.321  49.195 -95.324  1.00  0.00           H  
ATOM   3731  H5    U A 118      40.453  51.809 -95.310  1.00  0.00           H  
ATOM   3732  H6    U A 118      41.450  50.528 -96.926  1.00  0.00           H  
ATOM   3733  P     A A 119      42.095  46.344-101.905  1.00  0.00           P  
ATOM   3734  OP2   A A 119      41.231  45.228-102.364  1.00  0.00           O  
ATOM   3735  OP1   A A 119      42.466  47.424-102.853  1.00  0.00           O  
ATOM   3736  O5'   A A 119      43.439  45.718-101.321  1.00  0.00           O  
ATOM   3737  C5'   A A 119      43.405  44.570-100.485  1.00  0.00           C  
ATOM   3738  C4'   A A 119      44.759  44.285 -99.878  1.00  0.00           C  
ATOM   3739  O4'   A A 119      45.182  45.386 -99.028  1.00  0.00           O  
ATOM   3740  C3'   A A 119      44.862  43.079 -98.963  1.00  0.00           C  
ATOM   3741  O3'   A A 119      44.951  41.851 -99.657  1.00  0.00           O  
ATOM   3742  C1'   A A 119      45.970  44.901 -97.979  1.00  0.00           C  
ATOM   3743  C2'   A A 119      46.129  43.392 -98.192  1.00  0.00           C  
ATOM   3744  O2'   A A 119      47.300  43.124 -98.936  1.00  0.00           O  
ATOM   3745  N1    A A 119      46.433  44.953 -92.866  1.00  0.00           N  
ATOM   3746  C2    A A 119      47.323  44.774 -93.851  1.00  0.00           C  
ATOM   3747  N3    A A 119      47.141  44.810 -95.168  1.00  0.00           N  
ATOM   3748  C4    A A 119      45.855  45.070 -95.461  1.00  0.00           C  
ATOM   3749  C5    A A 119      44.826  45.284 -94.560  1.00  0.00           C  
ATOM   3750  C6    A A 119      45.151  45.210 -93.192  1.00  0.00           C  
ATOM   3751  N6    A A 119      44.267  45.370 -92.209  1.00  0.00           N  
ATOM   3752  N7    A A 119      43.633  45.524 -95.229  1.00  0.00           N  
ATOM   3753  C8    A A 119      43.957  45.439 -96.497  1.00  0.00           C  
ATOM   3754  N9    A A 119      45.281  45.145 -96.711  1.00  0.00           N  
ATOM   3755  H5'   A A 119      43.124  43.796-101.017  1.00  0.00           H  
ATOM   3756 H5''   A A 119      42.756  44.716 -99.766  1.00  0.00           H  
ATOM   3757  H4'   A A 119      45.410  44.104-100.747  1.00  0.00           H  
ATOM   3758  H3'   A A 119      43.982  42.937 -98.318  1.00  0.00           H  
ATOM   3759  H1'   A A 119      46.983  45.322 -97.906  1.00  0.00           H  
ATOM   3760  H2'   A A 119      46.232  42.787 -97.280  1.00  0.00           H  
ATOM   3761 HO2'   A A 119      48.105  43.346 -98.385  1.00  0.00           H  
ATOM   3762  H2    A A 119      48.351  44.569 -93.524  1.00  0.00           H  
ATOM   3763  H61   A A 119      44.561  45.300 -91.255  1.00  0.00           H  
ATOM   3764  H62   A A 119      43.310  45.561 -92.422  1.00  0.00           H  
ATOM   3765  H8    A A 119      43.233  45.580 -97.314  1.00  0.00           H  
ATOM   3766  P     G A 120      44.319  40.531 -98.996  1.00  0.00           P  
ATOM   3767  OP2   G A 120      43.022  40.883 -98.351  1.00  0.00           O  
ATOM   3768  OP1   G A 120      44.357  39.456-100.020  1.00  0.00           O  
ATOM   3769  O5'   G A 120      45.358  40.146 -97.852  1.00  0.00           O  
ATOM   3770  C5'   G A 120      46.696  39.769 -98.190  1.00  0.00           C  
ATOM   3771  C4'   G A 120      47.546  39.646 -96.949  1.00  0.00           C  
ATOM   3772  O4'   G A 120      47.599  40.920 -96.253  1.00  0.00           O  
ATOM   3773  C3'   G A 120      47.087  38.683 -95.867  1.00  0.00           C  
ATOM   3774  O3'   G A 120      47.378  37.325 -96.159  1.00  0.00           O  
ATOM   3775  C1'   G A 120      47.800  40.695 -94.885  1.00  0.00           C  
ATOM   3776  C2'   G A 120      47.894  39.181 -94.681  1.00  0.00           C  
ATOM   3777  O2'   G A 120      49.242  38.780 -94.751  1.00  0.00           O  
ATOM   3778  N1    G A 120      46.040  41.991 -90.334  1.00  0.00           N  
ATOM   3779  C2    G A 120      47.298  41.571 -90.708  1.00  0.00           C  
ATOM   3780  N2    G A 120      48.212  41.452 -89.736  1.00  0.00           N  
ATOM   3781  N3    G A 120      47.636  41.287 -91.950  1.00  0.00           N  
ATOM   3782  C4    G A 120      46.610  41.456 -92.807  1.00  0.00           C  
ATOM   3783  C5    G A 120      45.324  41.870 -92.544  1.00  0.00           C  
ATOM   3784  C6    G A 120      44.964  42.167 -91.201  1.00  0.00           C  
ATOM   3785  O6    G A 120      43.867  42.530 -90.759  1.00  0.00           O  
ATOM   3786  N7    G A 120      44.573  41.916 -93.711  1.00  0.00           N  
ATOM   3787  C8    G A 120      45.402  41.525 -94.641  1.00  0.00           C  
ATOM   3788  N9    G A 120      46.650  41.217 -94.154  1.00  0.00           N  
ATOM   3789  H5'   G A 120      47.140  40.516 -98.864  1.00  0.00           H  
ATOM   3790 H5''   G A 120      46.694  38.811 -98.729  1.00  0.00           H  
ATOM   3791  H4'   G A 120      48.515  39.284 -97.322  1.00  0.00           H  
ATOM   3792  H3'   G A 120      45.997  38.675 -95.715  1.00  0.00           H  
ATOM   3793  H1'   G A 120      48.710  41.133 -94.450  1.00  0.00           H  
ATOM   3794  H2'   G A 120      47.527  38.787 -93.723  1.00  0.00           H  
ATOM   3795 HO2'   G A 120      49.736  39.128 -93.954  1.00  0.00           H  
ATOM   3796  H1    G A 120      45.887  42.184 -89.365  1.00  0.00           H  
ATOM   3797  H22   G A 120      49.139  41.150 -89.957  1.00  0.00           H  
ATOM   3798  H21   G A 120      47.967  41.664 -88.791  1.00  0.00           H  
ATOM   3799  H8    G A 120      45.126  41.443 -95.704  1.00  0.00           H  
ATOM   3800  P     C A 121      46.373  36.161 -95.653  1.00  0.00           P  
ATOM   3801  OP2   C A 121      44.986  36.707 -95.646  1.00  0.00           O  
ATOM   3802  OP1   C A 121      46.677  34.946 -96.453  1.00  0.00           O  
ATOM   3803  O5'   C A 121      46.804  35.875 -94.146  1.00  0.00           O  
ATOM   3804  C5'   C A 121      48.123  35.404 -93.845  1.00  0.00           C  
ATOM   3805  C4'   C A 121      48.447  35.637 -92.392  1.00  0.00           C  
ATOM   3806  O4'   C A 121      48.283  37.041 -92.065  1.00  0.00           O  
ATOM   3807  C3'   C A 121      47.550  34.943 -91.383  1.00  0.00           C  
ATOM   3808  O3'   C A 121      47.904  33.581 -91.206  1.00  0.00           O  
ATOM   3809  C1'   C A 121      47.840  37.182 -90.736  1.00  0.00           C  
ATOM   3810  C2'   C A 121      47.780  35.780 -90.133  1.00  0.00           C  
ATOM   3811  O2'   C A 121      49.017  35.523 -89.499  1.00  0.00           O  
ATOM   3812  N1    C A 121      46.518  37.840 -90.744  1.00  0.00           N  
ATOM   3813  C2    C A 121      46.072  38.463 -89.566  1.00  0.00           C  
ATOM   3814  O2    C A 121      46.809  38.455 -88.557  1.00  0.00           O  
ATOM   3815  N3    C A 121      44.858  39.059 -89.556  1.00  0.00           N  
ATOM   3816  C4    C A 121      44.103  39.054 -90.656  1.00  0.00           C  
ATOM   3817  N4    C A 121      42.914  39.650 -90.598  1.00  0.00           N  
ATOM   3818  C5    C A 121      44.534  38.436 -91.865  1.00  0.00           C  
ATOM   3819  C6    C A 121      45.734  37.846 -91.863  1.00  0.00           C  
ATOM   3820  H5'   C A 121      48.862  35.920 -94.474  1.00  0.00           H  
ATOM   3821 H5''   C A 121      48.201  34.330 -94.072  1.00  0.00           H  
ATOM   3822  H4'   C A 121      49.472  35.253 -92.281  1.00  0.00           H  
ATOM   3823  H3'   C A 121      46.493  34.902 -91.686  1.00  0.00           H  
ATOM   3824  H1'   C A 121      48.494  37.782 -90.086  1.00  0.00           H  
ATOM   3825  H2'   C A 121      47.031  35.591 -89.352  1.00  0.00           H  
ATOM   3826 HO2'   C A 121      49.080  36.063 -88.659  1.00  0.00           H  
ATOM   3827  H42   C A 121      42.321  39.665 -91.403  1.00  0.00           H  
ATOM   3828  H41   C A 121      42.614  40.084 -89.749  1.00  0.00           H  
ATOM   3829  H5    C A 121      43.901  38.442 -92.764  1.00  0.00           H  
ATOM   3830  H6    C A 121      46.100  37.359 -92.780  1.00  0.00           H  
ATOM   3831  P     U A 122      46.740  32.482 -90.995  1.00  0.00           P  
ATOM   3832  OP2   U A 122      45.656  32.727 -91.987  1.00  0.00           O  
ATOM   3833  OP1   U A 122      47.381  31.157 -90.943  1.00  0.00           O  
ATOM   3834  O5'   U A 122      46.182  32.802 -89.540  1.00  0.00           O  
ATOM   3835  C5'   U A 122      47.027  32.656 -88.401  1.00  0.00           C  
ATOM   3836  C4'   U A 122      46.397  33.289 -87.194  1.00  0.00           C  
ATOM   3837  O4'   U A 122      46.130  34.690 -87.458  1.00  0.00           O  
ATOM   3838  C3'   U A 122      45.045  32.740 -86.781  1.00  0.00           C  
ATOM   3839  O3'   U A 122      45.195  31.559 -85.999  1.00  0.00           O  
ATOM   3840  C1'   U A 122      44.966  35.098 -86.779  1.00  0.00           C  
ATOM   3841  C2'   U A 122      44.478  33.896 -85.968  1.00  0.00           C  
ATOM   3842  O2'   U A 122      45.031  33.956 -84.669  1.00  0.00           O  
ATOM   3843  N1    U A 122      43.981  35.560 -87.768  1.00  0.00           N  
ATOM   3844  C2    U A 122      42.940  36.356 -87.313  1.00  0.00           C  
ATOM   3845  O2    U A 122      42.805  36.667 -86.147  1.00  0.00           O  
ATOM   3846  N3    U A 122      42.058  36.768 -88.279  1.00  0.00           N  
ATOM   3847  C4    U A 122      42.096  36.469 -89.624  1.00  0.00           C  
ATOM   3848  O4    U A 122      41.239  36.948 -90.375  1.00  0.00           O  
ATOM   3849  C5    U A 122      43.194  35.631 -90.019  1.00  0.00           C  
ATOM   3850  C6    U A 122      44.079  35.219 -89.106  1.00  0.00           C  
ATOM   3851  H5'   U A 122      48.004  33.123 -88.593  1.00  0.00           H  
ATOM   3852 H5''   U A 122      47.213  31.590 -88.202  1.00  0.00           H  
ATOM   3853  H4'   U A 122      47.118  33.101 -86.384  1.00  0.00           H  
ATOM   3854  H3'   U A 122      44.417  32.431 -87.630  1.00  0.00           H  
ATOM   3855  H1'   U A 122      45.111  35.925 -86.069  1.00  0.00           H  
ATOM   3856  H2'   U A 122      43.393  33.813 -85.812  1.00  0.00           H  
ATOM   3857 HO2'   U A 122      45.381  33.055 -84.413  1.00  0.00           H  
ATOM   3858  H3    U A 122      41.301  37.348 -87.975  1.00  0.00           H  
ATOM   3859  H5    U A 122      43.307  35.326 -91.071  1.00  0.00           H  
ATOM   3860  H6    U A 122      44.913  34.578 -89.429  1.00  0.00           H  
ATOM   3861  P     U A 123      44.078  30.406 -86.052  1.00  0.00           P  
ATOM   3862  OP2   U A 123      43.663  30.233 -87.467  1.00  0.00           O  
ATOM   3863  OP1   U A 123      44.585  29.238 -85.287  1.00  0.00           O  
ATOM   3864  O5'   U A 123      42.849  31.024 -85.249  1.00  0.00           O  
ATOM   3865  C5'   U A 123      42.936  31.266 -83.853  1.00  0.00           C  
ATOM   3866  C4'   U A 123      41.661  31.862 -83.310  1.00  0.00           C  
ATOM   3867  O4'   U A 123      41.475  33.200 -83.837  1.00  0.00           O  
ATOM   3868  C3'   U A 123      40.371  31.160 -83.707  1.00  0.00           C  
ATOM   3869  O3'   U A 123      40.143  29.967 -82.979  1.00  0.00           O  
ATOM   3870  C1'   U A 123      40.103  33.470 -83.935  1.00  0.00           C  
ATOM   3871  C2'   U A 123      39.337  32.246 -83.466  1.00  0.00           C  
ATOM   3872  O2'   U A 123      39.041  32.376 -82.083  1.00  0.00           O  
ATOM   3873  N1    U A 123      39.787  33.827 -85.339  1.00  0.00           N  
ATOM   3874  C2    U A 123      38.681  34.629 -85.553  1.00  0.00           C  
ATOM   3875  O2    U A 123      37.975  35.042 -84.650  1.00  0.00           O  
ATOM   3876  N3    U A 123      38.428  34.934 -86.867  1.00  0.00           N  
ATOM   3877  C4    U A 123      39.150  34.529 -87.970  1.00  0.00           C  
ATOM   3878  O4    U A 123      38.793  34.888 -89.092  1.00  0.00           O  
ATOM   3879  C5    U A 123      40.280  33.702 -87.673  1.00  0.00           C  
ATOM   3880  C6    U A 123      40.551  33.391 -86.401  1.00  0.00           C  
ATOM   3881  H5'   U A 123      43.676  31.886 -83.682  1.00  0.00           H  
ATOM   3882 H5''   U A 123      43.115  30.420 -83.392  1.00  0.00           H  
ATOM   3883  H4'   U A 123      41.711  31.903 -82.333  1.00  0.00           H  
ATOM   3884  H3'   U A 123      40.391  30.954 -84.664  1.00  0.00           H  
ATOM   3885  H1'   U A 123      39.889  34.228 -83.351  1.00  0.00           H  
ATOM   3886  H2'   U A 123      38.528  32.095 -83.997  1.00  0.00           H  
ATOM   3887 HO2'   U A 123      38.088  32.195 -81.942  1.00  0.00           H  
ATOM   3888  H3    U A 123      37.648  35.501 -87.041  1.00  0.00           H  
ATOM   3889  H5    U A 123      40.851  33.369 -88.397  1.00  0.00           H  
ATOM   3890  H6    U A 123      41.329  32.823 -86.225  1.00  0.00           H  
ATOM   3891  P     A A 124      39.314  28.761 -83.642  1.00  0.00           P  
ATOM   3892  OP2   A A 124      39.555  28.787 -85.107  1.00  0.00           O  
ATOM   3893  OP1   A A 124      39.604  27.525 -82.873  1.00  0.00           O  
ATOM   3894  O5'   A A 124      37.791  29.155 -83.387  1.00  0.00           O  
ATOM   3895  C5'   A A 124      37.287  29.301 -82.067  1.00  0.00           C  
ATOM   3896  C4'   A A 124      35.988  30.067 -82.052  1.00  0.00           C  
ATOM   3897  O4'   A A 124      36.221  31.359 -82.680  1.00  0.00           O  
ATOM   3898  C3'   A A 124      34.840  29.448 -82.834  1.00  0.00           C  
ATOM   3899  O3'   A A 124      34.345  28.258 -82.246  1.00  0.00           O  
ATOM   3900  C1'   A A 124      35.284  31.590 -83.771  1.00  0.00           C  
ATOM   3901  C2'   A A 124      34.157  30.564 -83.615  1.00  0.00           C  
ATOM   3902  O2'   A A 124      33.110  31.155 -82.859  1.00  0.00           O  
ATOM   3903  N1    A A 124      35.752  33.414 -88.568  1.00  0.00           N  
ATOM   3904  C2    A A 124      34.969  33.771 -87.541  1.00  0.00           C  
ATOM   3905  N3    A A 124      34.899  33.252 -86.317  1.00  0.00           N  
ATOM   3906  C4    A A 124      35.768  32.234 -86.182  1.00  0.00           C  
ATOM   3907  C5    A A 124      36.635  31.753 -87.145  1.00  0.00           C  
ATOM   3908  C6    A A 124      36.614  32.389 -88.399  1.00  0.00           C  
ATOM   3909  N6    A A 124      37.393  32.033 -89.423  1.00  0.00           N  
ATOM   3910  N7    A A 124      37.382  30.693 -86.646  1.00  0.00           N  
ATOM   3911  C8    A A 124      36.955  30.561 -85.414  1.00  0.00           C  
ATOM   3912  N9    A A 124      35.978  31.461 -85.066  1.00  0.00           N  
ATOM   3913  H5'   A A 124      37.947  29.781 -81.524  1.00  0.00           H  
ATOM   3914 H5''   A A 124      37.140  28.413 -81.680  1.00  0.00           H  
ATOM   3915  H4'   A A 124      35.697  30.217 -81.128  1.00  0.00           H  
ATOM   3916  H3'   A A 124      35.537  29.219 -83.484  1.00  0.00           H  
ATOM   3917  H1'   A A 124      34.915  32.495 -83.687  1.00  0.00           H  
ATOM   3918  H2'   A A 124      33.843  30.251 -84.489  1.00  0.00           H  
ATOM   3919 HO2'   A A 124      32.675  31.845 -83.402  1.00  0.00           H  
ATOM   3920  H2    A A 124      34.362  34.521 -87.716  1.00  0.00           H  
ATOM   3921  H61   A A 124      37.332  32.515 -90.274  1.00  0.00           H  
ATOM   3922  H62   A A 124      38.026  31.292 -89.323  1.00  0.00           H  
ATOM   3923  H8    A A 124      37.302  29.881 -84.798  1.00  0.00           H  
ATOM   3924  P     A A 125      33.342  28.333 -80.992  1.00  0.00           P  
ATOM   3925  OP2   A A 125      33.872  27.446 -79.926  1.00  0.00           O  
ATOM   3926  OP1   A A 125      33.083  29.764 -80.695  1.00  0.00           O  
ATOM   3927  O5'   A A 125      31.991  27.690 -81.540  1.00  0.00           O  
ATOM   3928  C5'   A A 125      31.322  28.247 -82.662  1.00  0.00           C  
ATOM   3929  C4'   A A 125      30.050  27.512 -82.966  1.00  0.00           C  
ATOM   3930  O4'   A A 125      30.374  26.171 -83.403  1.00  0.00           O  
ATOM   3931  C3'   A A 125      29.049  27.360 -81.826  1.00  0.00           C  
ATOM   3932  O3'   A A 125      27.756  27.365 -82.402  1.00  0.00           O  
ATOM   3933  C1'   A A 125      29.620  25.241 -82.652  1.00  0.00           C  
ATOM   3934  C2'   A A 125      29.335  25.949 -81.332  1.00  0.00           C  
ATOM   3935  O2'   A A 125      28.214  25.338 -80.733  1.00  0.00           O  
ATOM   3936  N1    A A 125      30.542  20.784 -84.959  1.00  0.00           N  
ATOM   3937  C2    A A 125      29.805  21.845 -85.307  1.00  0.00           C  
ATOM   3938  N3    A A 125      29.620  22.986 -84.656  1.00  0.00           N  
ATOM   3939  C4    A A 125      30.302  22.982 -83.497  1.00  0.00           C  
ATOM   3940  C5    A A 125      31.102  21.970 -83.007  1.00  0.00           C  
ATOM   3941  C6    A A 125      31.221  20.820 -83.795  1.00  0.00           C  
ATOM   3942  N6    A A 125      31.971  19.771 -83.460  1.00  0.00           N  
ATOM   3943  N7    A A 125      31.645  22.321 -81.781  1.00  0.00           N  
ATOM   3944  C8    A A 125      31.167  23.517 -81.559  1.00  0.00           C  
ATOM   3945  N9    A A 125      30.341  23.976 -82.554  1.00  0.00           N  
ATOM   3946  H5'   A A 125      31.912  28.200 -83.443  1.00  0.00           H  
ATOM   3947 H5''   A A 125      31.112  29.186 -82.476  1.00  0.00           H  
ATOM   3948  H4'   A A 125      29.548  28.141 -83.715  1.00  0.00           H  
ATOM   3949  H3'   A A 125      29.071  28.190 -81.105  1.00  0.00           H  
ATOM   3950  H1'   A A 125      28.646  24.985 -83.094  1.00  0.00           H  
ATOM   3951  H2'   A A 125      30.115  25.920 -80.558  1.00  0.00           H  
ATOM   3952 HO2'   A A 125      28.478  24.447 -80.360  1.00  0.00           H  
ATOM   3953  H2    A A 125      29.277  21.759 -86.266  1.00  0.00           H  
ATOM   3954  H61   A A 125      32.023  18.978 -84.068  1.00  0.00           H  
ATOM   3955  H62   A A 125      32.483  19.776 -82.602  1.00  0.00           H  
ATOM   3956  H8    A A 125      31.401  24.101 -80.656  1.00  0.00           H  
ATOM   3957  P     C A 126      26.803  28.640 -82.242  1.00  0.00           P  
ATOM   3958  OP2   C A 126      26.629  28.918 -80.791  1.00  0.00           O  
ATOM   3959  OP1   C A 126      27.275  29.719 -83.149  1.00  0.00           O  
ATOM   3960  O5'   C A 126      25.418  28.102 -82.792  1.00  0.00           O  
ATOM   3961  C5'   C A 126      24.894  26.852 -82.331  1.00  0.00           C  
ATOM   3962  C4'   C A 126      24.563  25.967 -83.493  1.00  0.00           C  
ATOM   3963  O4'   C A 126      25.747  25.235 -83.887  1.00  0.00           O  
ATOM   3964  C3'   C A 126      23.564  24.876 -83.154  1.00  0.00           C  
ATOM   3965  O3'   C A 126      22.234  25.363 -83.223  1.00  0.00           O  
ATOM   3966  C1'   C A 126      25.375  23.951 -84.334  1.00  0.00           C  
ATOM   3967  C2'   C A 126      23.851  23.844 -84.228  1.00  0.00           C  
ATOM   3968  O2'   C A 126      23.245  24.209 -85.453  1.00  0.00           O  
ATOM   3969  N1    C A 126      26.116  22.937 -83.556  1.00  0.00           N  
ATOM   3970  C2    C A 126      26.380  21.697 -84.150  1.00  0.00           C  
ATOM   3971  O2    C A 126      25.942  21.471 -85.288  1.00  0.00           O  
ATOM   3972  N3    C A 126      27.096  20.776 -83.472  1.00  0.00           N  
ATOM   3973  C4    C A 126      27.531  21.040 -82.247  1.00  0.00           C  
ATOM   3974  N4    C A 126      28.248  20.102 -81.637  1.00  0.00           N  
ATOM   3975  C5    C A 126      27.253  22.278 -81.598  1.00  0.00           C  
ATOM   3976  C6    C A 126      26.550  23.194 -82.283  1.00  0.00           C  
ATOM   3977  H5'   C A 126      23.992  27.020 -81.725  1.00  0.00           H  
ATOM   3978 H5''   C A 126      25.628  26.352 -81.683  1.00  0.00           H  
ATOM   3979  H4'   C A 126      24.167  26.658 -84.252  1.00  0.00           H  
ATOM   3980  H3'   C A 126      23.660  24.494 -82.126  1.00  0.00           H  
ATOM   3981  H1'   C A 126      25.636  23.772 -85.387  1.00  0.00           H  
ATOM   3982  H2'   C A 126      23.449  22.851 -83.981  1.00  0.00           H  
ATOM   3983 HO2'   C A 126      23.420  23.499 -86.137  1.00  0.00           H  
ATOM   3984  H42   C A 126      28.595  20.260 -80.711  1.00  0.00           H  
ATOM   3985  H41   C A 126      28.442  19.239 -82.102  1.00  0.00           H  
ATOM   3986  H5    C A 126      27.601  22.474 -80.573  1.00  0.00           H  
ATOM   3987  H6    C A 126      26.317  24.161 -81.813  1.00  0.00           H  
ATOM   3988  P     A A 127      21.125  24.785 -82.216  1.00  0.00           P  
ATOM   3989  OP2   A A 127      21.730  24.604 -80.861  1.00  0.00           O  
ATOM   3990  OP1   A A 127      19.925  25.649 -82.388  1.00  0.00           O  
ATOM   3991  O5'   A A 127      20.810  23.349 -82.823  1.00  0.00           O  
ATOM   3992  C5'   A A 127      20.269  22.303 -82.031  1.00  0.00           C  
ATOM   3993  C4'   A A 127      20.329  21.024 -82.806  1.00  0.00           C  
ATOM   3994  O4'   A A 127      21.649  20.890 -83.385  1.00  0.00           O  
ATOM   3995  C3'   A A 127      20.155  19.758 -82.001  1.00  0.00           C  
ATOM   3996  O3'   A A 127      18.774  19.515 -81.829  1.00  0.00           O  
ATOM   3997  C1'   A A 127      21.998  19.537 -83.418  1.00  0.00           C  
ATOM   3998  C2'   A A 127      20.794  18.739 -82.926  1.00  0.00           C  
ATOM   3999  O2'   A A 127      19.954  18.442 -84.027  1.00  0.00           O  
ATOM   4000  N1    A A 127      25.667  16.251 -82.033  1.00  0.00           N  
ATOM   4001  C2    A A 127      24.655  16.171 -82.910  1.00  0.00           C  
ATOM   4002  N3    A A 127      23.729  17.076 -83.217  1.00  0.00           N  
ATOM   4003  C4    A A 127      23.911  18.191 -82.503  1.00  0.00           C  
ATOM   4004  C5    A A 127      24.900  18.429 -81.564  1.00  0.00           C  
ATOM   4005  C6    A A 127      25.815  17.390 -81.328  1.00  0.00           C  
ATOM   4006  N6    A A 127      26.819  17.465 -80.451  1.00  0.00           N  
ATOM   4007  N7    A A 127      24.778  19.712 -81.034  1.00  0.00           N  
ATOM   4008  C8    A A 127      23.734  20.211 -81.661  1.00  0.00           C  
ATOM   4009  N9    A A 127      23.161  19.336 -82.562  1.00  0.00           N  
ATOM   4010  H5'   A A 127      19.229  22.535 -81.757  1.00  0.00           H  
ATOM   4011 H5''   A A 127      20.835  22.208 -81.093  1.00  0.00           H  
ATOM   4012  H4'   A A 127      19.505  21.109 -83.529  1.00  0.00           H  
ATOM   4013  H3'   A A 127      20.573  19.819 -80.985  1.00  0.00           H  
ATOM   4014  H1'   A A 127      22.255  19.146 -84.414  1.00  0.00           H  
ATOM   4015  H2'   A A 127      20.981  17.776 -82.431  1.00  0.00           H  
ATOM   4016 HO2'   A A 127      18.997  18.556 -83.757  1.00  0.00           H  
ATOM   4017  H2    A A 127      24.580  15.219 -83.453  1.00  0.00           H  
ATOM   4018  H61   A A 127      27.438  16.688 -80.330  1.00  0.00           H  
ATOM   4019  H62   A A 127      26.953  18.297 -79.914  1.00  0.00           H  
ATOM   4020  H8    A A 127      23.352  21.228 -81.479  1.00  0.00           H  
ATOM   4021  P     G A 128      18.238  18.972 -80.423  1.00  0.00           P  
ATOM   4022  OP2   G A 128      18.958  19.679 -79.314  1.00  0.00           O  
ATOM   4023  OP1   G A 128      16.761  19.070 -80.524  1.00  0.00           O  
ATOM   4024  O5'   G A 128      18.664  17.440 -80.431  1.00  0.00           O  
ATOM   4025  C5'   G A 128      18.074  16.559 -81.370  1.00  0.00           C  
ATOM   4026  C4'   G A 128      18.742  15.214 -81.324  1.00  0.00           C  
ATOM   4027  O4'   G A 128      20.113  15.325 -81.776  1.00  0.00           O  
ATOM   4028  C3'   G A 128      18.866  14.587 -79.955  1.00  0.00           C  
ATOM   4029  O3'   G A 128      17.633  13.993 -79.564  1.00  0.00           O  
ATOM   4030  C1'   G A 128      20.898  14.361 -81.118  1.00  0.00           C  
ATOM   4031  C2'   G A 128      19.963  13.562 -80.211  1.00  0.00           C  
ATOM   4032  O2'   G A 128      19.464  12.463 -80.941  1.00  0.00           O  
ATOM   4033  N1    G A 128      25.274  13.913 -78.542  1.00  0.00           N  
ATOM   4034  C2    G A 128      24.592  12.954 -79.246  1.00  0.00           C  
ATOM   4035  N2    G A 128      25.119  11.703 -79.207  1.00  0.00           N  
ATOM   4036  N3    G A 128      23.476  13.194 -79.934  1.00  0.00           N  
ATOM   4037  C4    G A 128      23.093  14.484 -79.834  1.00  0.00           C  
ATOM   4038  C5    G A 128      23.716  15.513 -79.163  1.00  0.00           C  
ATOM   4039  C6    G A 128      24.899  15.248 -78.445  1.00  0.00           C  
ATOM   4040  O6    G A 128      25.584  16.036 -77.777  1.00  0.00           O  
ATOM   4041  N7    G A 128      23.013  16.701 -79.318  1.00  0.00           N  
ATOM   4042  C8    G A 128      21.978  16.375 -80.044  1.00  0.00           C  
ATOM   4043  N9    G A 128      21.951  15.042 -80.373  1.00  0.00           N  
ATOM   4044  H5'   G A 128      18.157  16.976 -82.383  1.00  0.00           H  
ATOM   4045 H5''   G A 128      17.001  16.444 -81.156  1.00  0.00           H  
ATOM   4046  H4'   G A 128      18.102  14.575 -81.949  1.00  0.00           H  
ATOM   4047  H3'   G A 128      19.091  15.310 -79.156  1.00  0.00           H  
ATOM   4048  H1'   G A 128      21.393  13.639 -81.783  1.00  0.00           H  
ATOM   4049  H2'   G A 128      20.376  13.141 -79.283  1.00  0.00           H  
ATOM   4050 HO2'   G A 128      20.201  11.804 -81.098  1.00  0.00           H  
ATOM   4051  H1    G A 128      26.104  13.631 -78.061  1.00  0.00           H  
ATOM   4052  H22   G A 128      24.669  10.956 -79.697  1.00  0.00           H  
ATOM   4053  H21   G A 128      25.956  11.529 -78.690  1.00  0.00           H  
ATOM   4054  H8    G A 128      21.204  17.094 -80.354  1.00  0.00           H  
ATOM   4055  P     A A 129      17.246  13.885 -78.008  1.00  0.00           P  
ATOM   4056  OP2   A A 129      17.712  15.121 -77.331  1.00  0.00           O  
ATOM   4057  OP1   A A 129      15.818  13.491 -77.915  1.00  0.00           O  
ATOM   4058  O5'   A A 129      18.128  12.669 -77.475  1.00  0.00           O  
ATOM   4059  C5'   A A 129      17.928  11.353 -77.967  1.00  0.00           C  
ATOM   4060  C4'   A A 129      18.997  10.409 -77.475  1.00  0.00           C  
ATOM   4061  O4'   A A 129      20.306  10.806 -77.962  1.00  0.00           O  
ATOM   4062  C3'   A A 129      19.182  10.339 -75.967  1.00  0.00           C  
ATOM   4063  O3'   A A 129      18.206   9.536 -75.325  1.00  0.00           O  
ATOM   4064  C1'   A A 129      21.294  10.432 -77.022  1.00  0.00           C  
ATOM   4065  C2'   A A 129      20.589   9.771 -75.838  1.00  0.00           C  
ATOM   4066  O2'   A A 129      20.595   8.363 -76.027  1.00  0.00           O  
ATOM   4067  N1    A A 129      25.681  12.203 -74.979  1.00  0.00           N  
ATOM   4068  C2    A A 129      25.246  10.964 -75.241  1.00  0.00           C  
ATOM   4069  N3    A A 129      24.090  10.574 -75.775  1.00  0.00           N  
ATOM   4070  C4    A A 129      23.315  11.636 -76.058  1.00  0.00           C  
ATOM   4071  C5    A A 129      23.624  12.967 -75.847  1.00  0.00           C  
ATOM   4072  C6    A A 129      24.879  13.247 -75.277  1.00  0.00           C  
ATOM   4073  N6    A A 129      25.313  14.482 -75.015  1.00  0.00           N  
ATOM   4074  N7    A A 129      22.582  13.784 -76.264  1.00  0.00           N  
ATOM   4075  C8    A A 129      21.682  12.943 -76.710  1.00  0.00           C  
ATOM   4076  N9    A A 129      22.060  11.626 -76.616  1.00  0.00           N  
ATOM   4077  H5'   A A 129      17.945  11.371 -78.947  1.00  0.00           H  
ATOM   4078 H5''   A A 129      17.053  11.029 -77.670  1.00  0.00           H  
ATOM   4079  H4'   A A 129      18.787   9.512 -77.810  1.00  0.00           H  
ATOM   4080  H3'   A A 129      19.157  11.242 -75.585  1.00  0.00           H  
ATOM   4081  H1'   A A 129      21.898   9.785 -77.444  1.00  0.00           H  
ATOM   4082  H2'   A A 129      21.003  10.025 -74.987  1.00  0.00           H  
ATOM   4083 HO2'   A A 129      21.508   8.030 -75.907  1.00  0.00           H  
ATOM   4084  H2    A A 129      25.866  10.242 -75.006  1.00  0.00           H  
ATOM   4085  H61   A A 129      26.198  14.616 -74.616  1.00  0.00           H  
ATOM   4086  H62   A A 129      24.748  15.255 -75.222  1.00  0.00           H  
ATOM   4087  H8    A A 129      20.819  13.228 -77.076  1.00  0.00           H  
ATOM   4088  P     G A 130      17.668   9.934 -73.863  1.00  0.00           P  
ATOM   4089  OP2   G A 130      17.311  11.375 -73.881  1.00  0.00           O  
ATOM   4090  OP1   G A 130      16.649   8.930 -73.459  1.00  0.00           O  
ATOM   4091  O5'   G A 130      18.939   9.751 -72.920  1.00  0.00           O  
ATOM   4092  C5'   G A 130      19.061  10.485 -71.711  1.00  0.00           C  
ATOM   4093  C4'   G A 130      20.400  10.268 -71.067  1.00  0.00           C  
ATOM   4094  O4'   G A 130      21.440  10.625 -72.006  1.00  0.00           O  
ATOM   4095  C3'   G A 130      20.704  11.150 -69.872  1.00  0.00           C  
ATOM   4096  O3'   G A 130      20.108  10.628 -68.695  1.00  0.00           O  
ATOM   4097  C1'   G A 130      22.577  11.076 -71.306  1.00  0.00           C  
ATOM   4098  C2'   G A 130      22.225  11.089 -69.818  1.00  0.00           C  
ATOM   4099  O2'   G A 130      22.731   9.921 -69.201  1.00  0.00           O  
ATOM   4100  N1    G A 130      25.924  14.826 -71.105  1.00  0.00           N  
ATOM   4101  C2    G A 130      25.965  13.585 -70.523  1.00  0.00           C  
ATOM   4102  N2    G A 130      27.037  13.317 -69.765  1.00  0.00           N  
ATOM   4103  N3    G A 130      25.027  12.676 -70.673  1.00  0.00           N  
ATOM   4104  C4    G A 130      24.029  13.113 -71.460  1.00  0.00           C  
ATOM   4105  C5    G A 130      23.894  14.330 -72.087  1.00  0.00           C  
ATOM   4106  C6    G A 130      24.901  15.294 -71.918  1.00  0.00           C  
ATOM   4107  O6    G A 130      24.959  16.436 -72.389  1.00  0.00           O  
ATOM   4108  N7    G A 130      22.709  14.383 -72.810  1.00  0.00           N  
ATOM   4109  C8    G A 130      22.154  13.218 -72.603  1.00  0.00           C  
ATOM   4110  N9    G A 130      22.903  12.410 -71.782  1.00  0.00           N  
ATOM   4111  H5'   G A 130      18.358  10.199 -71.091  1.00  0.00           H  
ATOM   4112 H5''   G A 130      18.949  11.439 -71.903  1.00  0.00           H  
ATOM   4113  H4'   G A 130      20.385   9.211 -70.764  1.00  0.00           H  
ATOM   4114  H3'   G A 130      20.295  12.168 -69.957  1.00  0.00           H  
ATOM   4115  H1'   G A 130      23.480  10.458 -71.416  1.00  0.00           H  
ATOM   4116  H2'   G A 130      22.662  11.911 -69.233  1.00  0.00           H  
ATOM   4117 HO2'   G A 130      23.731   9.960 -69.179  1.00  0.00           H  
ATOM   4118  H1    G A 130      26.689  15.444 -70.929  1.00  0.00           H  
ATOM   4119  H22   G A 130      27.120  12.427 -69.316  1.00  0.00           H  
ATOM   4120  H21   G A 130      27.752  14.004 -69.647  1.00  0.00           H  
ATOM   4121  H8    G A 130      21.187  12.922 -73.036  1.00  0.00           H  
ATOM   4122  P     C A 131      19.855  11.592 -67.439  1.00  0.00           P  
ATOM   4123  OP2   C A 131      19.126  12.793 -67.917  1.00  0.00           O  
ATOM   4124  OP1   C A 131      19.272  10.750 -66.375  1.00  0.00           O  
ATOM   4125  O5'   C A 131      21.315  12.015 -66.966  1.00  0.00           O  
ATOM   4126  C5'   C A 131      21.652  12.015 -65.580  1.00  0.00           C  
ATOM   4127  C4'   C A 131      23.021  12.611 -65.369  1.00  0.00           C  
ATOM   4128  O4'   C A 131      23.676  12.780 -66.655  1.00  0.00           O  
ATOM   4129  C3'   C A 131      23.057  14.000 -64.755  1.00  0.00           C  
ATOM   4130  O3'   C A 131      22.948  13.961 -63.333  1.00  0.00           O  
ATOM   4131  C1'   C A 131      24.442  13.959 -66.664  1.00  0.00           C  
ATOM   4132  C2'   C A 131      24.407  14.517 -65.239  1.00  0.00           C  
ATOM   4133  O2'   C A 131      25.496  13.973 -64.516  1.00  0.00           O  
ATOM   4134  N1    C A 131      23.865  14.875 -67.676  1.00  0.00           N  
ATOM   4135  C2    C A 131      24.642  15.952 -68.139  1.00  0.00           C  
ATOM   4136  O2    C A 131      25.788  16.104 -67.691  1.00  0.00           O  
ATOM   4137  N3    C A 131      24.122  16.794 -69.061  1.00  0.00           N  
ATOM   4138  C4    C A 131      22.886  16.599 -69.522  1.00  0.00           C  
ATOM   4139  N4    C A 131      22.416  17.454 -70.437  1.00  0.00           N  
ATOM   4140  C5    C A 131      22.076  15.517 -69.072  1.00  0.00           C  
ATOM   4141  C6    C A 131      22.599  14.688 -68.158  1.00  0.00           C  
ATOM   4142  H5'   C A 131      21.633  10.988 -65.186  1.00  0.00           H  
ATOM   4143 H5''   C A 131      20.908  12.592 -65.011  1.00  0.00           H  
ATOM   4144  H4'   C A 131      23.517  11.908 -64.682  1.00  0.00           H  
ATOM   4145  H3'   C A 131      22.218  14.642 -65.065  1.00  0.00           H  
ATOM   4146  H1'   C A 131      25.501  13.831 -66.931  1.00  0.00           H  
ATOM   4147  H2'   C A 131      24.512  15.605 -65.122  1.00  0.00           H  
ATOM   4148 HO2'   C A 131      25.184  13.677 -63.613  1.00  0.00           H  
ATOM   4149  H42   C A 131      21.492  17.337 -70.803  1.00  0.00           H  
ATOM   4150  H41   C A 131      22.987  18.209 -70.756  1.00  0.00           H  
ATOM   4151  H5    C A 131      21.056  15.370 -69.458  1.00  0.00           H  
ATOM   4152  H6    C A 131      22.000  13.842 -67.788  1.00  0.00           H  
ATOM   4153  P     A A 132      22.028  15.042 -62.570  1.00  0.00           P  
ATOM   4154  OP2   A A 132      20.821  15.301 -63.396  1.00  0.00           O  
ATOM   4155  OP1   A A 132      21.867  14.576 -61.165  1.00  0.00           O  
ATOM   4156  O5'   A A 132      22.931  16.356 -62.551  1.00  0.00           O  
ATOM   4157  C5'   A A 132      24.150  16.398 -61.778  1.00  0.00           C  
ATOM   4158  C4'   A A 132      24.952  17.638 -62.110  1.00  0.00           C  
ATOM   4159  O4'   A A 132      25.325  17.628 -63.515  1.00  0.00           O  
ATOM   4160  C3'   A A 132      24.233  18.966 -61.936  1.00  0.00           C  
ATOM   4161  O3'   A A 132      24.225  19.399 -60.582  1.00  0.00           O  
ATOM   4162  C1'   A A 132      25.321  18.950 -64.023  1.00  0.00           C  
ATOM   4163  C2'   A A 132      25.040  19.882 -62.845  1.00  0.00           C  
ATOM   4164  O2'   A A 132      26.272  20.270 -62.265  1.00  0.00           O  
ATOM   4165  N1    A A 132      23.588  21.668 -68.063  1.00  0.00           N  
ATOM   4166  C2    A A 132      24.566  21.902 -67.178  1.00  0.00           C  
ATOM   4167  N3    A A 132      24.961  21.164 -66.137  1.00  0.00           N  
ATOM   4168  C4    A A 132      24.215  20.048 -66.035  1.00  0.00           C  
ATOM   4169  C5    A A 132      23.173  19.672 -66.866  1.00  0.00           C  
ATOM   4170  C6    A A 132      22.860  20.537 -67.935  1.00  0.00           C  
ATOM   4171  N6    A A 132      21.890  20.296 -68.823  1.00  0.00           N  
ATOM   4172  N7    A A 132      22.627  18.465 -66.453  1.00  0.00           N  
ATOM   4173  C8    A A 132      23.342  18.137 -65.404  1.00  0.00           C  
ATOM   4174  N9    A A 132      24.331  19.042 -65.101  1.00  0.00           N  
ATOM   4175  H5'   A A 132      24.758  15.505 -61.980  1.00  0.00           H  
ATOM   4176 H5''   A A 132      23.916  16.392 -60.703  1.00  0.00           H  
ATOM   4177  H4'   A A 132      25.799  17.607 -61.409  1.00  0.00           H  
ATOM   4178  H3'   A A 132      23.167  18.930 -62.204  1.00  0.00           H  
ATOM   4179  H1'   A A 132      26.280  19.266 -64.459  1.00  0.00           H  
ATOM   4180  H2'   A A 132      24.521  20.826 -63.065  1.00  0.00           H  
ATOM   4181 HO2'   A A 132      26.210  20.196 -61.269  1.00  0.00           H  
ATOM   4182  H2    A A 132      25.124  22.837 -67.331  1.00  0.00           H  
ATOM   4183  H61   A A 132      21.717  20.946 -69.564  1.00  0.00           H  
ATOM   4184  H62   A A 132      21.339  19.466 -68.748  1.00  0.00           H  
ATOM   4185  H8    A A 132      23.172  17.217 -64.823  1.00  0.00           H  
ATOM   4186  P     G A 133      22.969  20.237 -60.021  1.00  0.00           P  
ATOM   4187  OP2   G A 133      21.716  19.614 -60.533  1.00  0.00           O  
ATOM   4188  OP1   G A 133      23.175  20.380 -58.554  1.00  0.00           O  
ATOM   4189  O5'   G A 133      23.118  21.667 -60.708  1.00  0.00           O  
ATOM   4190  C5'   G A 133      24.226  22.519 -60.383  1.00  0.00           C  
ATOM   4191  C4'   G A 133      24.281  23.700 -61.321  1.00  0.00           C  
ATOM   4192  O4'   G A 133      24.410  23.229 -62.689  1.00  0.00           O  
ATOM   4193  C3'   G A 133      23.057  24.601 -61.386  1.00  0.00           C  
ATOM   4194  O3'   G A 133      22.960  25.497 -60.282  1.00  0.00           O  
ATOM   4195  C1'   G A 133      23.846  24.182 -63.564  1.00  0.00           C  
ATOM   4196  C2'   G A 133      23.288  25.322 -62.709  1.00  0.00           C  
ATOM   4197  O2'   G A 133      24.254  26.355 -62.638  1.00  0.00           O  
ATOM   4198  N1    G A 133      20.683  24.811 -67.452  1.00  0.00           N  
ATOM   4199  C2    G A 133      21.594  25.683 -66.910  1.00  0.00           C  
ATOM   4200  N2    G A 133      21.670  26.894 -67.480  1.00  0.00           N  
ATOM   4201  N3    G A 133      22.369  25.393 -65.887  1.00  0.00           N  
ATOM   4202  C4    G A 133      22.154  24.141 -65.428  1.00  0.00           C  
ATOM   4203  C5    G A 133      21.267  23.194 -65.890  1.00  0.00           C  
ATOM   4204  C6    G A 133      20.446  23.516 -67.004  1.00  0.00           C  
ATOM   4205  O6    G A 133      19.607  22.810 -67.578  1.00  0.00           O  
ATOM   4206  N7    G A 133      21.352  22.029 -65.134  1.00  0.00           N  
ATOM   4207  C8    G A 133      22.278  22.285 -64.249  1.00  0.00           C  
ATOM   4208  N9    G A 133      22.806  23.551 -64.373  1.00  0.00           N  
ATOM   4209  H5'   G A 133      25.167  21.955 -60.448  1.00  0.00           H  
ATOM   4210 H5''   G A 133      24.135  22.876 -59.347  1.00  0.00           H  
ATOM   4211  H4'   G A 133      25.129  24.295 -60.953  1.00  0.00           H  
ATOM   4212  H3'   G A 133      22.103  24.054 -61.349  1.00  0.00           H  
ATOM   4213  H1'   G A 133      24.571  24.629 -64.259  1.00  0.00           H  
ATOM   4214  H2'   G A 133      22.384  25.825 -63.081  1.00  0.00           H  
ATOM   4215 HO2'   G A 133      24.354  26.782 -63.538  1.00  0.00           H  
ATOM   4216  H1    G A 133      20.144  25.130 -68.232  1.00  0.00           H  
ATOM   4217  H22   G A 133      22.316  27.572 -67.127  1.00  0.00           H  
ATOM   4218  H21   G A 133      21.084  27.120 -68.257  1.00  0.00           H  
ATOM   4219  H8    G A 133      22.599  21.565 -63.481  1.00  0.00           H  
ATOM   4220  P     G A 134      21.508  26.001 -59.784  1.00  0.00           P  
ATOM   4221  OP2   G A 134      20.593  24.839 -59.629  1.00  0.00           O  
ATOM   4222  OP1   G A 134      21.751  26.889 -58.617  1.00  0.00           O  
ATOM   4223  O5'   G A 134      20.974  26.881 -61.002  1.00  0.00           O  
ATOM   4224  C5'   G A 134      21.618  28.099 -61.346  1.00  0.00           C  
ATOM   4225  C4'   G A 134      20.958  28.717 -62.551  1.00  0.00           C  
ATOM   4226  O4'   G A 134      21.015  27.774 -63.655  1.00  0.00           O  
ATOM   4227  C3'   G A 134      19.471  28.992 -62.443  1.00  0.00           C  
ATOM   4228  O3'   G A 134      19.175  30.176 -61.729  1.00  0.00           O  
ATOM   4229  C1'   G A 134      19.913  27.977 -64.507  1.00  0.00           C  
ATOM   4230  C2'   G A 134      19.078  29.106 -63.905  1.00  0.00           C  
ATOM   4231  O2'   G A 134      19.458  30.339 -64.478  1.00  0.00           O  
ATOM   4232  N1    G A 134      16.392  25.451 -67.075  1.00  0.00           N  
ATOM   4233  C2    G A 134      16.831  26.732 -67.222  1.00  0.00           C  
ATOM   4234  N2    G A 134      16.270  27.437 -68.196  1.00  0.00           N  
ATOM   4235  N3    G A 134      17.752  27.285 -66.469  1.00  0.00           N  
ATOM   4236  C4    G A 134      18.205  26.439 -65.528  1.00  0.00           C  
ATOM   4237  C5    G A 134      17.829  25.143 -65.284  1.00  0.00           C  
ATOM   4238  C6    G A 134      16.848  24.556 -66.116  1.00  0.00           C  
ATOM   4239  O6    G A 134      16.392  23.404 -66.083  1.00  0.00           O  
ATOM   4240  N7    G A 134      18.527  24.623 -64.204  1.00  0.00           N  
ATOM   4241  C8    G A 134      19.313  25.594 -63.833  1.00  0.00           C  
ATOM   4242  N9    G A 134      19.175  26.720 -64.606  1.00  0.00           N  
ATOM   4243  H5'   G A 134      22.681  27.917 -61.559  1.00  0.00           H  
ATOM   4244 H5''   G A 134      21.575  28.800 -60.500  1.00  0.00           H  
ATOM   4245  H4'   G A 134      21.509  29.655 -62.707  1.00  0.00           H  
ATOM   4246  H3'   G A 134      18.918  28.220 -61.887  1.00  0.00           H  
ATOM   4247  H1'   G A 134      20.165  28.278 -65.534  1.00  0.00           H  
ATOM   4248  H2'   G A 134      17.991  29.049 -64.058  1.00  0.00           H  
ATOM   4249 HO2'   G A 134      19.571  31.022 -63.756  1.00  0.00           H  
ATOM   4250  H1    G A 134      15.687  25.129 -67.705  1.00  0.00           H  
ATOM   4251  H22   G A 134      16.551  28.384 -68.352  1.00  0.00           H  
ATOM   4252  H21   G A 134      15.568  27.022 -68.772  1.00  0.00           H  
ATOM   4253  H8    G A 134      20.015  25.517 -62.988  1.00  0.00           H  
ATOM   4254  P     U A 135      17.648  30.573 -61.453  1.00  0.00           P  
ATOM   4255  OP2   U A 135      16.891  29.296 -61.454  1.00  0.00           O  
ATOM   4256  OP1   U A 135      17.662  31.418 -60.232  1.00  0.00           O  
ATOM   4257  O5'   U A 135      17.117  31.463 -62.663  1.00  0.00           O  
ATOM   4258  C5'   U A 135      15.812  31.277 -63.187  1.00  0.00           C  
ATOM   4259  C4'   U A 135      15.408  32.413 -64.095  1.00  0.00           C  
ATOM   4260  O4'   U A 135      16.441  32.656 -65.084  1.00  0.00           O  
ATOM   4261  C3'   U A 135      14.098  32.237 -64.847  1.00  0.00           C  
ATOM   4262  O3'   U A 135      13.338  33.430 -64.921  1.00  0.00           O  
ATOM   4263  C1'   U A 135      15.855  32.692 -66.382  1.00  0.00           C  
ATOM   4264  C2'   U A 135      14.552  31.893 -66.259  1.00  0.00           C  
ATOM   4265  O2'   U A 135      13.629  32.372 -67.227  1.00  0.00           O  
ATOM   4266  N1    U A 135      16.796  32.089 -67.356  1.00  0.00           N  
ATOM   4267  C2    U A 135      16.902  32.700 -68.592  1.00  0.00           C  
ATOM   4268  O2    U A 135      16.266  33.692 -68.901  1.00  0.00           O  
ATOM   4269  N3    U A 135      17.785  32.107 -69.461  1.00  0.00           N  
ATOM   4270  C4    U A 135      18.556  30.988 -69.228  1.00  0.00           C  
ATOM   4271  O4    U A 135      19.305  30.575 -70.115  1.00  0.00           O  
ATOM   4272  C5    U A 135      18.395  30.410 -67.929  1.00  0.00           C  
ATOM   4273  C6    U A 135      17.543  30.968 -67.063  1.00  0.00           C  
ATOM   4274  H5'   U A 135      15.174  31.219 -62.445  1.00  0.00           H  
ATOM   4275 H5''   U A 135      15.788  30.439 -63.695  1.00  0.00           H  
ATOM   4276  H4'   U A 135      15.346  33.213 -63.533  1.00  0.00           H  
ATOM   4277  H3'   U A 135      13.547  31.529 -64.453  1.00  0.00           H  
ATOM   4278  H1'   U A 135      15.646  33.610 -66.658  1.00  0.00           H  
ATOM   4279  H2'   U A 135      14.715  30.932 -66.359  1.00  0.00           H  
ATOM   4280 HO2'   U A 135      13.976  32.177 -68.123  1.00  0.00           H  
ATOM   4281  H3    U A 135      17.875  32.524 -70.343  1.00  0.00           H  
ATOM   4282  H5    U A 135      18.906  29.612 -67.677  1.00  0.00           H  
ATOM   4283  H6    U A 135      17.449  30.552 -66.181  1.00  0.00           H  
ATOM   4284  P     G A 136      11.920  33.533 -64.173  1.00  0.00           P  
ATOM   4285  OP2   G A 136      11.970  32.666 -62.969  1.00  0.00           O  
ATOM   4286  OP1   G A 136      11.579  34.972 -64.028  1.00  0.00           O  
ATOM   4287  O5'   G A 136      10.891  32.886 -65.205  1.00  0.00           O  
ATOM   4288  C5'   G A 136      10.497  33.584 -66.376  1.00  0.00           C  
ATOM   4289  C4'   G A 136      10.100  32.642 -67.471  1.00  0.00           C  
ATOM   4290  O4'   G A 136      11.241  31.822 -67.833  1.00  0.00           O  
ATOM   4291  C3'   G A 136       9.064  31.603 -67.105  1.00  0.00           C  
ATOM   4292  O3'   G A 136       7.761  32.158 -67.077  1.00  0.00           O  
ATOM   4293  C1'   G A 136      10.775  30.606 -68.371  1.00  0.00           C  
ATOM   4294  C2'   G A 136       9.254  30.597 -68.230  1.00  0.00           C  
ATOM   4295  O2'   G A 136       8.696  31.036 -69.447  1.00  0.00           O  
ATOM   4296  N1    G A 136      11.468  25.624 -68.259  1.00  0.00           N  
ATOM   4297  C2    G A 136      10.850  26.402 -69.204  1.00  0.00           C  
ATOM   4298  N2    G A 136      10.313  25.760 -70.250  1.00  0.00           N  
ATOM   4299  N3    G A 136      10.758  27.715 -69.127  1.00  0.00           N  
ATOM   4300  C4    G A 136      11.329  28.193 -68.007  1.00  0.00           C  
ATOM   4301  C5    G A 136      11.968  27.504 -67.003  1.00  0.00           C  
ATOM   4302  C6    G A 136      12.069  26.103 -67.101  1.00  0.00           C  
ATOM   4303  O6    G A 136      12.600  25.318 -66.317  1.00  0.00           O  
ATOM   4304  N7    G A 136      12.414  28.373 -66.015  1.00  0.00           N  
ATOM   4305  C8    G A 136      12.040  29.552 -66.436  1.00  0.00           C  
ATOM   4306  N9    G A 136      11.367  29.504 -67.632  1.00  0.00           N  
ATOM   4307  H5'   G A 136      11.243  34.138 -66.685  1.00  0.00           H  
ATOM   4308 H5''   G A 136       9.736  34.164 -66.162  1.00  0.00           H  
ATOM   4309  H4'   G A 136       9.726  33.300 -68.268  1.00  0.00           H  
ATOM   4310  H3'   G A 136       9.197  31.181 -66.097  1.00  0.00           H  
ATOM   4311  H1'   G A 136      10.998  30.450 -69.436  1.00  0.00           H  
ATOM   4312  H2'   G A 136       8.764  29.635 -68.026  1.00  0.00           H  
ATOM   4313 HO2'   G A 136       8.847  30.343 -70.153  1.00  0.00           H  
ATOM   4314  H1    G A 136      11.487  24.637 -68.414  1.00  0.00           H  
ATOM   4315  H22   G A 136       9.846  26.278 -70.967  1.00  0.00           H  
ATOM   4316  H21   G A 136      10.379  24.766 -70.313  1.00  0.00           H  
ATOM   4317  H8    G A 136      12.236  30.484 -65.882  1.00  0.00           H  
ATOM   4318  P     G A 137       6.637  31.488 -66.145  1.00  0.00           P  
ATOM   4319  OP2   G A 137       7.274  31.060 -64.872  1.00  0.00           O  
ATOM   4320  OP1   G A 137       5.486  32.425 -66.112  1.00  0.00           O  
ATOM   4321  O5'   G A 137       6.214  30.194 -66.963  1.00  0.00           O  
ATOM   4322  C5'   G A 137       5.621  30.332 -68.247  1.00  0.00           C  
ATOM   4323  C4'   G A 137       5.334  28.981 -68.850  1.00  0.00           C  
ATOM   4324  O4'   G A 137       6.565  28.250 -69.085  1.00  0.00           O  
ATOM   4325  C3'   G A 137       4.533  28.008 -68.006  1.00  0.00           C  
ATOM   4326  O3'   G A 137       3.147  28.311 -68.009  1.00  0.00           O  
ATOM   4327  C1'   G A 137       6.288  26.872 -69.098  1.00  0.00           C  
ATOM   4328  C2'   G A 137       4.811  26.701 -68.730  1.00  0.00           C  
ATOM   4329  O2'   G A 137       4.039  26.585 -69.907  1.00  0.00           O  
ATOM   4330  N1    G A 137       8.009  22.404 -67.422  1.00  0.00           N  
ATOM   4331  C2    G A 137       7.134  22.666 -68.442  1.00  0.00           C  
ATOM   4332  N2    G A 137       6.639  21.590 -69.082  1.00  0.00           N  
ATOM   4333  N3    G A 137       6.768  23.892 -68.805  1.00  0.00           N  
ATOM   4334  C4    G A 137       7.352  24.842 -68.037  1.00  0.00           C  
ATOM   4335  C5    G A 137       8.234  24.678 -66.994  1.00  0.00           C  
ATOM   4336  C6    G A 137       8.626  23.361 -66.629  1.00  0.00           C  
ATOM   4337  O6    G A 137       9.402  23.007 -65.744  1.00  0.00           O  
ATOM   4338  N7    G A 137       8.599  25.907 -66.458  1.00  0.00           N  
ATOM   4339  C8    G A 137       7.940  26.782 -67.172  1.00  0.00           C  
ATOM   4340  N9    G A 137       7.161  26.203 -68.143  1.00  0.00           N  
ATOM   4341  H5'   G A 137       6.290  30.896 -68.913  1.00  0.00           H  
ATOM   4342 H5''   G A 137       4.686  30.906 -68.171  1.00  0.00           H  
ATOM   4343  H4'   G A 137       4.761  29.209 -69.760  1.00  0.00           H  
ATOM   4344  H3'   G A 137       4.800  28.023 -66.939  1.00  0.00           H  
ATOM   4345  H1'   G A 137       6.434  26.381 -70.072  1.00  0.00           H  
ATOM   4346  H2'   G A 137       4.557  25.818 -68.126  1.00  0.00           H  
ATOM   4347 HO2'   G A 137       4.245  25.717 -70.358  1.00  0.00           H  
ATOM   4348  H1    G A 137       8.222  21.446 -67.231  1.00  0.00           H  
ATOM   4349  H22   G A 137       5.993  21.711 -69.836  1.00  0.00           H  
ATOM   4350  H21   G A 137       6.917  20.671 -68.805  1.00  0.00           H  
ATOM   4351  H8    G A 137       8.001  27.869 -67.008  1.00  0.00           H  
ATOM   4352  P     A A 138       2.210  27.771 -66.815  1.00  0.00           P  
ATOM   4353  OP2   A A 138       2.854  28.074 -65.510  1.00  0.00           O  
ATOM   4354  OP1   A A 138       0.834  28.269 -67.081  1.00  0.00           O  
ATOM   4355  O5'   A A 138       2.214  26.187 -66.998  1.00  0.00           O  
ATOM   4356  C5'   A A 138       0.992  25.439 -66.945  1.00  0.00           C  
ATOM   4357  C4'   A A 138       1.263  23.970 -67.153  1.00  0.00           C  
ATOM   4358  O4'   A A 138       2.661  23.772 -67.494  1.00  0.00           O  
ATOM   4359  C3'   A A 138       1.055  23.069 -65.949  1.00  0.00           C  
ATOM   4360  O3'   A A 138      -0.314  22.739 -65.764  1.00  0.00           O  
ATOM   4361  C1'   A A 138       3.102  22.526 -66.993  1.00  0.00           C  
ATOM   4362  C2'   A A 138       1.901  21.856 -66.316  1.00  0.00           C  
ATOM   4363  O2'   A A 138       1.273  20.988 -67.238  1.00  0.00           O  
ATOM   4364  N1    A A 138       6.905  20.355 -64.308  1.00  0.00           N  
ATOM   4365  C2    A A 138       6.036  19.865 -65.203  1.00  0.00           C  
ATOM   4366  N3    A A 138       5.085  20.495 -65.886  1.00  0.00           N  
ATOM   4367  C4    A A 138       5.057  21.800 -65.567  1.00  0.00           C  
ATOM   4368  C5    A A 138       5.882  22.452 -64.670  1.00  0.00           C  
ATOM   4369  C6    A A 138       6.856  21.672 -64.014  1.00  0.00           C  
ATOM   4370  N6    A A 138       7.726  22.161 -63.125  1.00  0.00           N  
ATOM   4371  N7    A A 138       5.559  23.799 -64.599  1.00  0.00           N  
ATOM   4372  C8    A A 138       4.563  23.930 -65.438  1.00  0.00           C  
ATOM   4373  N9    A A 138       4.196  22.756 -66.048  1.00  0.00           N  
ATOM   4374  H5'   A A 138       0.295  25.798 -67.716  1.00  0.00           H  
ATOM   4375 H5''   A A 138       0.501  25.589 -65.972  1.00  0.00           H  
ATOM   4376  H4'   A A 138       0.550  23.674 -67.936  1.00  0.00           H  
ATOM   4377  H3'   A A 138       1.346  23.532 -64.995  1.00  0.00           H  
ATOM   4378  H1'   A A 138       3.471  21.825 -67.755  1.00  0.00           H  
ATOM   4379  H2'   A A 138       2.125  21.217 -65.450  1.00  0.00           H  
ATOM   4380 HO2'   A A 138       1.035  20.130 -66.781  1.00  0.00           H  
ATOM   4381  H2    A A 138       6.121  18.787 -65.401  1.00  0.00           H  
ATOM   4382  H61   A A 138       8.396  21.555 -62.694  1.00  0.00           H  
ATOM   4383  H62   A A 138       7.710  23.132 -62.891  1.00  0.00           H  
ATOM   4384  H8    A A 138       4.059  24.889 -65.628  1.00  0.00           H  
ATOM   4385  P     A A 139      -0.897  22.573 -64.283  1.00  0.00           P  
ATOM   4386  OP2   A A 139       0.273  22.670 -63.373  1.00  0.00           O  
ATOM   4387  OP1   A A 139      -2.001  23.558 -64.167  1.00  0.00           O  
ATOM   4388  O5'   A A 139      -1.519  21.114 -64.128  1.00  0.00           O  
ATOM   4389  C5'   A A 139      -1.448  20.175 -65.192  1.00  0.00           C  
ATOM   4390  C4'   A A 139      -0.647  18.958 -64.804  1.00  0.00           C  
ATOM   4391  O4'   A A 139       0.768  19.231 -64.981  1.00  0.00           O  
ATOM   4392  C3'   A A 139      -0.766  18.515 -63.354  1.00  0.00           C  
ATOM   4393  O3'   A A 139      -1.931  17.749 -63.101  1.00  0.00           O  
ATOM   4394  C1'   A A 139       1.512  18.525 -64.005  1.00  0.00           C  
ATOM   4395  C2'   A A 139       0.523  17.732 -63.138  1.00  0.00           C  
ATOM   4396  O2'   A A 139       0.415  16.412 -63.650  1.00  0.00           O  
ATOM   4397  N1    A A 139       5.847  19.233 -61.310  1.00  0.00           N  
ATOM   4398  C2    A A 139       5.360  18.174 -61.970  1.00  0.00           C  
ATOM   4399  N3    A A 139       4.222  18.059 -62.651  1.00  0.00           N  
ATOM   4400  C4    A A 139       3.530  19.212 -62.620  1.00  0.00           C  
ATOM   4401  C5    A A 139       3.900  20.383 -61.986  1.00  0.00           C  
ATOM   4402  C6    A A 139       5.127  20.376 -61.299  1.00  0.00           C  
ATOM   4403  N6    A A 139       5.613  21.430 -60.641  1.00  0.00           N  
ATOM   4404  N7    A A 139       2.937  21.366 -62.169  1.00  0.00           N  
ATOM   4405  C8    A A 139       2.022  20.776 -62.899  1.00  0.00           C  
ATOM   4406  N9    A A 139       2.316  19.471 -63.209  1.00  0.00           N  
ATOM   4407  H5'   A A 139      -1.027  20.601 -65.967  1.00  0.00           H  
ATOM   4408 H5''   A A 139      -2.356  19.897 -65.434  1.00  0.00           H  
ATOM   4409  H4'   A A 139      -0.900  18.211 -65.385  1.00  0.00           H  
ATOM   4410  H3'   A A 139      -0.768  19.304 -62.771  1.00  0.00           H  
ATOM   4411  H1'   A A 139       2.109  17.902 -64.472  1.00  0.00           H  
ATOM   4412  H2'   A A 139       0.791  17.735 -62.195  1.00  0.00           H  
ATOM   4413 HO2'   A A 139       0.614  15.775 -62.933  1.00  0.00           H  
ATOM   4414  H2    A A 139       5.920  17.370 -61.947  1.00  0.00           H  
ATOM   4415  H61   A A 139       6.476  21.365 -60.180  1.00  0.00           H  
ATOM   4416  H62   A A 139       5.109  22.270 -60.619  1.00  0.00           H  
ATOM   4417  H8    A A 139       1.203  21.226 -63.196  1.00  0.00           H  
ATOM   4418  P     C A 140      -2.595  17.746 -61.638  1.00  0.00           P  
ATOM   4419  OP2   C A 140      -2.529  19.128 -61.099  1.00  0.00           O  
ATOM   4420  OP1   C A 140      -3.907  17.056 -61.730  1.00  0.00           O  
ATOM   4421  O5'   C A 140      -1.619  16.832 -60.772  1.00  0.00           O  
ATOM   4422  C5'   C A 140      -1.470  15.449 -61.058  1.00  0.00           C  
ATOM   4423  C4'   C A 140      -0.303  14.844 -60.301  1.00  0.00           C  
ATOM   4424  O4'   C A 140       0.909  15.557 -60.654  1.00  0.00           O  
ATOM   4425  C3'   C A 140      -0.311  14.947 -58.785  1.00  0.00           C  
ATOM   4426  O3'   C A 140      -1.100  13.950 -58.165  1.00  0.00           O  
ATOM   4427  C1'   C A 140       1.818  15.508 -59.577  1.00  0.00           C  
ATOM   4428  C2'   C A 140       1.150  14.715 -58.460  1.00  0.00           C  
ATOM   4429  O2'   C A 140       1.468  13.348 -58.589  1.00  0.00           O  
ATOM   4430  N1    C A 140       2.173  16.882 -59.187  1.00  0.00           N  
ATOM   4431  C2    C A 140       3.343  17.095 -58.455  1.00  0.00           C  
ATOM   4432  O2    C A 140       4.007  16.114 -58.096  1.00  0.00           O  
ATOM   4433  N3    C A 140       3.714  18.355 -58.149  1.00  0.00           N  
ATOM   4434  C4    C A 140       2.955  19.379 -58.536  1.00  0.00           C  
ATOM   4435  N4    C A 140       3.374  20.603 -58.258  1.00  0.00           N  
ATOM   4436  C5    C A 140       1.735  19.190 -59.241  1.00  0.00           C  
ATOM   4437  C6    C A 140       1.386  17.939 -59.547  1.00  0.00           C  
ATOM   4438  H5'   C A 140      -1.320  15.336 -62.020  1.00  0.00           H  
ATOM   4439 H5''   C A 140      -2.292  14.981 -60.805  1.00  0.00           H  
ATOM   4440  H4'   C A 140      -0.322  13.781 -60.585  1.00  0.00           H  
ATOM   4441  H3'   C A 140      -0.750  15.884 -58.408  1.00  0.00           H  
ATOM   4442  H1'   C A 140       2.763  14.997 -59.811  1.00  0.00           H  
ATOM   4443  H2'   C A 140       1.404  14.990 -57.426  1.00  0.00           H  
ATOM   4444 HO2'   C A 140       0.652  12.797 -58.410  1.00  0.00           H  
ATOM   4445  H42   C A 140       2.827  21.395 -58.533  1.00  0.00           H  
ATOM   4446  H41   C A 140       4.237  20.737 -57.773  1.00  0.00           H  
ATOM   4447  H5    C A 140       1.101  20.045 -59.522  1.00  0.00           H  
ATOM   4448  H6    C A 140       0.448  17.755 -60.093  1.00  0.00           H  
ATOM   4449  P     U A 141      -1.860  14.302 -56.803  1.00  0.00           P  
ATOM   4450  OP2   U A 141      -2.288  15.708 -56.974  1.00  0.00           O  
ATOM   4451  OP1   U A 141      -2.862  13.234 -56.585  1.00  0.00           O  
ATOM   4452  O5'   U A 141      -0.732  14.249 -55.686  1.00  0.00           O  
ATOM   4453  C5'   U A 141      -0.105  13.021 -55.382  1.00  0.00           C  
ATOM   4454  C4'   U A 141       1.017  13.228 -54.402  1.00  0.00           C  
ATOM   4455  O4'   U A 141       2.038  14.080 -54.991  1.00  0.00           O  
ATOM   4456  C3'   U A 141       0.624  13.976 -53.145  1.00  0.00           C  
ATOM   4457  O3'   U A 141      -0.013  13.130 -52.197  1.00  0.00           O  
ATOM   4458  C1'   U A 141       2.612  14.892 -53.999  1.00  0.00           C  
ATOM   4459  C2'   U A 141       1.962  14.513 -52.669  1.00  0.00           C  
ATOM   4460  O2'   U A 141       2.738  13.523 -52.034  1.00  0.00           O  
ATOM   4461  N1    U A 141       2.390  16.301 -54.364  1.00  0.00           N  
ATOM   4462  C2    U A 141       3.261  17.243 -53.844  1.00  0.00           C  
ATOM   4463  O2    U A 141       4.162  16.961 -53.085  1.00  0.00           O  
ATOM   4464  N3    U A 141       3.027  18.534 -54.242  1.00  0.00           N  
ATOM   4465  C4    U A 141       2.027  18.977 -55.076  1.00  0.00           C  
ATOM   4466  O4    U A 141       1.954  20.175 -55.342  1.00  0.00           O  
ATOM   4467  C5    U A 141       1.154  17.952 -55.560  1.00  0.00           C  
ATOM   4468  C6    U A 141       1.358  16.682 -55.198  1.00  0.00           C  
ATOM   4469  H5'   U A 141       0.291  12.561 -56.299  1.00  0.00           H  
ATOM   4470 H5''   U A 141      -0.837  12.317 -54.958  1.00  0.00           H  
ATOM   4471  H4'   U A 141       1.352  12.209 -54.157  1.00  0.00           H  
ATOM   4472  H3'   U A 141      -0.111  14.776 -53.319  1.00  0.00           H  
ATOM   4473  H1'   U A 141       3.697  14.767 -53.871  1.00  0.00           H  
ATOM   4474  H2'   U A 141       1.856  15.314 -51.923  1.00  0.00           H  
ATOM   4475 HO2'   U A 141       3.589  13.929 -51.699  1.00  0.00           H  
ATOM   4476  H3    U A 141       3.650  19.232 -53.884  1.00  0.00           H  
ATOM   4477  H5    U A 141       0.316  18.209 -56.227  1.00  0.00           H  
ATOM   4478  H6    U A 141       0.677  15.908 -55.582  1.00  0.00           H  
ATOM   4479  P     C A 142      -1.014  13.771 -51.122  1.00  0.00           P  
ATOM   4480  OP2   C A 142      -1.704  14.945 -51.738  1.00  0.00           O  
ATOM   4481  OP1   C A 142      -1.823  12.661 -50.584  1.00  0.00           O  
ATOM   4482  O5'   C A 142      -0.009  14.289 -49.999  1.00  0.00           O  
ATOM   4483  C5'   C A 142      -0.396  15.299 -49.068  1.00  0.00           C  
ATOM   4484  C4'   C A 142       0.825  15.949 -48.466  1.00  0.00           C  
ATOM   4485  O4'   C A 142       1.724  16.395 -49.510  1.00  0.00           O  
ATOM   4486  C3'   C A 142       0.513  17.193 -47.659  1.00  0.00           C  
ATOM   4487  O3'   C A 142       0.213  16.825 -46.318  1.00  0.00           O  
ATOM   4488  C1'   C A 142       2.231  17.683 -49.212  1.00  0.00           C  
ATOM   4489  C2'   C A 142       1.792  18.010 -47.780  1.00  0.00           C  
ATOM   4490  O2'   C A 142       2.795  17.606 -46.879  1.00  0.00           O  
ATOM   4491  N1    C A 142       1.743  18.629 -50.241  1.00  0.00           N  
ATOM   4492  C2    C A 142       2.326  19.909 -50.328  1.00  0.00           C  
ATOM   4493  O2    C A 142       3.246  20.211 -49.547  1.00  0.00           O  
ATOM   4494  N3    C A 142       1.870  20.777 -51.262  1.00  0.00           N  
ATOM   4495  C4    C A 142       0.888  20.413 -52.091  1.00  0.00           C  
ATOM   4496  N4    C A 142       0.474  21.299 -53.001  1.00  0.00           N  
ATOM   4497  C5    C A 142       0.286  19.123 -52.028  1.00  0.00           C  
ATOM   4498  C6    C A 142       0.738  18.274 -51.100  1.00  0.00           C  
ATOM   4499  H5'   C A 142      -1.015  14.863 -48.271  1.00  0.00           H  
ATOM   4500 H5''   C A 142      -1.010  16.061 -49.571  1.00  0.00           H  
ATOM   4501  H4'   C A 142       1.240  15.175 -47.803  1.00  0.00           H  
ATOM   4502  H3'   C A 142      -0.375  17.739 -48.013  1.00  0.00           H  
ATOM   4503  H1'   C A 142       3.328  17.756 -49.234  1.00  0.00           H  
ATOM   4504  H2'   C A 142       1.637  19.075 -47.560  1.00  0.00           H  
ATOM   4505 HO2'   C A 142       3.590  18.206 -46.973  1.00  0.00           H  
ATOM   4506  H42   C A 142      -0.261  21.059 -53.636  1.00  0.00           H  
ATOM   4507  H41   C A 142       0.898  22.203 -53.047  1.00  0.00           H  
ATOM   4508  H5    C A 142      -0.523  18.838 -52.718  1.00  0.00           H  
ATOM   4509  H6    C A 142       0.297  17.269 -51.023  1.00  0.00           H  
ATOM   4510  P     U A 143      -0.986  17.576 -45.540  1.00  0.00           P  
ATOM   4511  OP2   U A 143      -2.213  17.533 -46.383  1.00  0.00           O  
ATOM   4512  OP1   U A 143      -1.036  17.038 -44.170  1.00  0.00           O  
ATOM   4513  O5'   U A 143      -0.484  19.083 -45.445  1.00  0.00           O  
ATOM   4514  C5'   U A 143       0.617  19.419 -44.605  1.00  0.00           C  
ATOM   4515  C4'   U A 143       1.047  20.838 -44.842  1.00  0.00           C  
ATOM   4516  O4'   U A 143       1.461  21.000 -46.223  1.00  0.00           O  
ATOM   4517  C3'   U A 143      -0.023  21.898 -44.665  1.00  0.00           C  
ATOM   4518  O3'   U A 143      -0.181  22.233 -43.289  1.00  0.00           O  
ATOM   4519  C1'   U A 143       1.173  22.310 -46.656  1.00  0.00           C  
ATOM   4520  C2'   U A 143       0.551  23.054 -45.473  1.00  0.00           C  
ATOM   4521  O2'   U A 143       1.565  23.743 -44.771  1.00  0.00           O  
ATOM   4522  N1    U A 143       0.281  22.238 -47.822  1.00  0.00           N  
ATOM   4523  C2    U A 143       0.166  23.372 -48.613  1.00  0.00           C  
ATOM   4524  O2    U A 143       0.753  24.408 -48.373  1.00  0.00           O  
ATOM   4525  N3    U A 143      -0.669  23.246 -49.692  1.00  0.00           N  
ATOM   4526  C4    U A 143      -1.399  22.135 -50.057  1.00  0.00           C  
ATOM   4527  O4    U A 143      -2.086  22.171 -51.084  1.00  0.00           O  
ATOM   4528  C5    U A 143      -1.240  21.004 -49.184  1.00  0.00           C  
ATOM   4529  C6    U A 143      -0.425  21.088 -48.128  1.00  0.00           C  
ATOM   4530  H5'   U A 143       1.462  18.742 -44.799  1.00  0.00           H  
ATOM   4531 H5''   U A 143       0.339  19.292 -43.547  1.00  0.00           H  
ATOM   4532  H4'   U A 143       1.840  21.008 -44.099  1.00  0.00           H  
ATOM   4533  H3'   U A 143      -1.024  21.572 -44.985  1.00  0.00           H  
ATOM   4534  H1'   U A 143       2.054  22.888 -46.969  1.00  0.00           H  
ATOM   4535  H2'   U A 143      -0.202  23.820 -45.711  1.00  0.00           H  
ATOM   4536 HO2'   U A 143       1.389  23.687 -43.788  1.00  0.00           H  
ATOM   4537  H3    U A 143      -0.764  24.051 -50.281  1.00  0.00           H  
ATOM   4538  H5    U A 143      -1.789  20.071 -49.383  1.00  0.00           H  
ATOM   4539  H6    U A 143      -0.318  20.211 -47.473  1.00  0.00           H  
ATOM   4540  P     A A 144      -1.618  22.676 -42.723  1.00  0.00           P  
ATOM   4541  OP2   A A 144      -2.610  21.651 -43.133  1.00  0.00           O  
ATOM   4542  OP1   A A 144      -1.463  23.015 -41.287  1.00  0.00           O  
ATOM   4543  O5'   A A 144      -1.945  24.021 -43.514  1.00  0.00           O  
ATOM   4544  C5'   A A 144      -1.212  25.210 -43.264  1.00  0.00           C  
ATOM   4545  C4'   A A 144      -1.554  26.292 -44.258  1.00  0.00           C  
ATOM   4546  O4'   A A 144      -1.272  25.842 -45.604  1.00  0.00           O  
ATOM   4547  C3'   A A 144      -3.016  26.706 -44.317  1.00  0.00           C  
ATOM   4548  O3'   A A 144      -3.378  27.610 -43.287  1.00  0.00           O  
ATOM   4549  C1'   A A 144      -2.173  26.413 -46.525  1.00  0.00           C  
ATOM   4550  C2'   A A 144      -3.139  27.298 -45.716  1.00  0.00           C  
ATOM   4551  O2'   A A 144      -2.668  28.637 -45.752  1.00  0.00           O  
ATOM   4552  N1    A A 144      -4.754  25.030 -50.766  1.00  0.00           N  
ATOM   4553  C2    A A 144      -4.196  26.188 -50.389  1.00  0.00           C  
ATOM   4554  N3    A A 144      -3.538  26.479 -49.268  1.00  0.00           N  
ATOM   4555  C4    A A 144      -3.473  25.404 -48.463  1.00  0.00           C  
ATOM   4556  C5    A A 144      -3.997  24.149 -48.712  1.00  0.00           C  
ATOM   4557  C6    A A 144      -4.670  23.970 -49.933  1.00  0.00           C  
ATOM   4558  N6    A A 144      -5.227  22.817 -50.310  1.00  0.00           N  
ATOM   4559  N7    A A 144      -3.735  23.290 -47.654  1.00  0.00           N  
ATOM   4560  C8    A A 144      -3.070  24.032 -46.803  1.00  0.00           C  
ATOM   4561  N9    A A 144      -2.875  25.323 -47.229  1.00  0.00           N  
ATOM   4562  H5'   A A 144      -0.253  25.014 -43.323  1.00  0.00           H  
ATOM   4563 H5''   A A 144      -1.417  25.530 -42.361  1.00  0.00           H  
ATOM   4564  H4'   A A 144      -1.008  27.082 -44.062  1.00  0.00           H  
ATOM   4565  H3'   A A 144      -3.581  25.907 -44.255  1.00  0.00           H  
ATOM   4566  H1'   A A 144      -1.693  26.967 -47.177  1.00  0.00           H  
ATOM   4567  H2'   A A 144      -4.055  27.225 -46.057  1.00  0.00           H  
ATOM   4568 HO2'   A A 144      -2.801  29.045 -44.871  1.00  0.00           H  
ATOM   4569  H2    A A 144      -4.285  26.926 -51.028  1.00  0.00           H  
ATOM   4570  H61   A A 144      -5.683  22.752 -51.175  1.00  0.00           H  
ATOM   4571  H62   A A 144      -5.178  22.034 -49.722  1.00  0.00           H  
ATOM   4572  H8    A A 144      -2.741  23.696 -45.942  1.00  0.00           H  
ATOM   4573  P     C A 145      -4.578  27.251 -42.281  1.00  0.00           P  
ATOM   4574  OP2   C A 145      -4.535  25.791 -42.016  1.00  0.00           O  
ATOM   4575  OP1   C A 145      -4.526  28.205 -41.144  1.00  0.00           O  
ATOM   4576  O5'   C A 145      -5.895  27.561 -43.123  1.00  0.00           O  
ATOM   4577  C5'   C A 145      -6.212  28.887 -43.518  1.00  0.00           C  
ATOM   4578  C4'   C A 145      -7.495  28.940 -44.317  1.00  0.00           C  
ATOM   4579  O4'   C A 145      -7.307  28.245 -45.578  1.00  0.00           O  
ATOM   4580  C3'   C A 145      -8.699  28.244 -43.701  1.00  0.00           C  
ATOM   4581  O3'   C A 145      -9.360  29.057 -42.737  1.00  0.00           O  
ATOM   4582  C1'   C A 145      -8.508  27.604 -45.958  1.00  0.00           C  
ATOM   4583  C2'   C A 145      -9.566  27.972 -44.920  1.00  0.00           C  
ATOM   4584  O2'   C A 145     -10.259  29.118 -45.374  1.00  0.00           O  
ATOM   4585  N1    C A 145      -8.251  26.154 -46.040  1.00  0.00           N  
ATOM   4586  C2    C A 145      -9.273  25.316 -46.494  1.00  0.00           C  
ATOM   4587  O2    C A 145     -10.373  25.813 -46.783  1.00  0.00           O  
ATOM   4588  N3    C A 145      -9.040  23.985 -46.604  1.00  0.00           N  
ATOM   4589  C4    C A 145      -7.847  23.490 -46.271  1.00  0.00           C  
ATOM   4590  N4    C A 145      -7.652  22.176 -46.407  1.00  0.00           N  
ATOM   4591  C5    C A 145      -6.797  24.318 -45.788  1.00  0.00           C  
ATOM   4592  C6    C A 145      -7.039  25.629 -45.689  1.00  0.00           C  
ATOM   4593  H5'   C A 145      -5.480  29.241 -44.066  1.00  0.00           H  
ATOM   4594 H5''   C A 145      -6.311  29.444 -42.718  1.00  0.00           H  
ATOM   4595  H4'   C A 145      -7.713  30.015 -44.404  1.00  0.00           H  
ATOM   4596  H3'   C A 145      -8.443  27.333 -43.140  1.00  0.00           H  
ATOM   4597  H1'   C A 145      -8.903  27.907 -46.938  1.00  0.00           H  
ATOM   4598  H2'   C A 145     -10.355  27.232 -44.723  1.00  0.00           H  
ATOM   4599 HO2'   C A 145     -10.422  29.736 -44.604  1.00  0.00           H  
ATOM   4600  H42   C A 145      -6.769  21.773 -46.164  1.00  0.00           H  
ATOM   4601  H41   C A 145      -8.389  21.595 -46.751  1.00  0.00           H  
ATOM   4602  H5    C A 145      -5.823  23.893 -45.505  1.00  0.00           H  
ATOM   4603  H6    C A 145      -6.249  26.300 -45.320  1.00  0.00           H  
ATOM   4604  P     C A 146     -10.042  28.370 -41.450  1.00  0.00           P  
ATOM   4605  OP2   C A 146      -9.111  27.337 -40.907  1.00  0.00           O  
ATOM   4606  OP1   C A 146     -10.505  29.468 -40.563  1.00  0.00           O  
ATOM   4607  O5'   C A 146     -11.319  27.627 -42.048  1.00  0.00           O  
ATOM   4608  C5'   C A 146     -12.439  28.373 -42.563  1.00  0.00           C  
ATOM   4609  C4'   C A 146     -13.445  27.447 -43.206  1.00  0.00           C  
ATOM   4610  O4'   C A 146     -12.833  26.782 -44.344  1.00  0.00           O  
ATOM   4611  C3'   C A 146     -13.972  26.288 -42.373  1.00  0.00           C  
ATOM   4612  O3'   C A 146     -14.971  26.675 -41.435  1.00  0.00           O  
ATOM   4613  C1'   C A 146     -13.427  25.520 -44.526  1.00  0.00           C  
ATOM   4614  C2'   C A 146     -14.510  25.365 -43.458  1.00  0.00           C  
ATOM   4615  O2'   C A 146     -15.752  25.782 -43.987  1.00  0.00           O  
ATOM   4616  N1    C A 146     -12.399  24.477 -44.365  1.00  0.00           N  
ATOM   4617  C2    C A 146     -12.655  23.208 -44.893  1.00  0.00           C  
ATOM   4618  O2    C A 146     -13.694  23.031 -45.548  1.00  0.00           O  
ATOM   4619  N3    C A 146     -11.769  22.213 -44.684  1.00  0.00           N  
ATOM   4620  C4    C A 146     -10.652  22.450 -43.993  1.00  0.00           C  
ATOM   4621  N4    C A 146      -9.816  21.430 -43.783  1.00  0.00           N  
ATOM   4622  C5    C A 146     -10.344  23.745 -43.479  1.00  0.00           C  
ATOM   4623  C6    C A 146     -11.235  24.721 -43.688  1.00  0.00           C  
ATOM   4624  H5'   C A 146     -12.094  29.110 -43.303  1.00  0.00           H  
ATOM   4625 H5''   C A 146     -12.924  28.934 -41.751  1.00  0.00           H  
ATOM   4626  H4'   C A 146     -14.294  28.102 -43.451  1.00  0.00           H  
ATOM   4627  H3'   C A 146     -13.206  25.816 -41.739  1.00  0.00           H  
ATOM   4628  H1'   C A 146     -13.914  25.366 -45.500  1.00  0.00           H  
ATOM   4629  H2'   C A 146     -14.699  24.346 -43.092  1.00  0.00           H  
ATOM   4630 HO2'   C A 146     -16.067  25.118 -44.665  1.00  0.00           H  
ATOM   4631  H42   C A 146      -8.970  21.573 -43.268  1.00  0.00           H  
ATOM   4632  H41   C A 146     -10.035  20.523 -44.141  1.00  0.00           H  
ATOM   4633  H5    C A 146      -9.410  23.932 -42.929  1.00  0.00           H  
ATOM   4634  H6    C A 146     -11.032  25.732 -43.307  1.00  0.00           H  
ATOM   4635  P     U A 147     -15.159  25.838 -40.066  1.00  0.00           P  
ATOM   4636  OP2   U A 147     -13.835  25.434 -39.517  1.00  0.00           O  
ATOM   4637  OP1   U A 147     -16.094  26.620 -39.219  1.00  0.00           O  
ATOM   4638  O5'   U A 147     -15.937  24.530 -40.527  1.00  0.00           O  
ATOM   4639  C5'   U A 147     -17.243  24.632 -41.096  1.00  0.00           C  
ATOM   4640  C4'   U A 147     -17.704  23.287 -41.594  1.00  0.00           C  
ATOM   4641  O4'   U A 147     -16.806  22.801 -42.624  1.00  0.00           O  
ATOM   4642  C3'   U A 147     -17.727  22.150 -40.589  1.00  0.00           C  
ATOM   4643  O3'   U A 147     -18.881  22.212 -39.767  1.00  0.00           O  
ATOM   4644  C1'   U A 147     -16.798  21.392 -42.617  1.00  0.00           C  
ATOM   4645  C2'   U A 147     -17.755  20.940 -41.513  1.00  0.00           C  
ATOM   4646  O2'   U A 147     -19.030  20.753 -42.089  1.00  0.00           O  
ATOM   4647  N1    U A 147     -15.418  20.934 -42.397  1.00  0.00           N  
ATOM   4648  C2    U A 147     -15.106  19.634 -42.752  1.00  0.00           C  
ATOM   4649  O2    U A 147     -15.916  18.864 -43.223  1.00  0.00           O  
ATOM   4650  N3    U A 147     -13.803  19.272 -42.530  1.00  0.00           N  
ATOM   4651  C4    U A 147     -12.804  20.060 -42.004  1.00  0.00           C  
ATOM   4652  O4    U A 147     -11.671  19.606 -41.893  1.00  0.00           O  
ATOM   4653  C5    U A 147     -13.207  21.383 -41.657  1.00  0.00           C  
ATOM   4654  C6    U A 147     -14.467  21.765 -41.859  1.00  0.00           C  
ATOM   4655  H5'   U A 147     -17.239  25.351 -41.928  1.00  0.00           H  
ATOM   4656 H5''   U A 147     -17.954  25.011 -40.346  1.00  0.00           H  
ATOM   4657  H4'   U A 147     -18.736  23.464 -41.931  1.00  0.00           H  
ATOM   4658  H3'   U A 147     -16.886  22.171 -39.879  1.00  0.00           H  
ATOM   4659  H1'   U A 147     -17.142  20.923 -43.550  1.00  0.00           H  
ATOM   4660  H2'   U A 147     -17.532  20.000 -40.989  1.00  0.00           H  
ATOM   4661 HO2'   U A 147     -19.724  21.182 -41.509  1.00  0.00           H  
ATOM   4662  H3    U A 147     -13.552  18.335 -42.775  1.00  0.00           H  
ATOM   4663  H5    U A 147     -12.480  22.086 -41.223  1.00  0.00           H  
ATOM   4664  H6    U A 147     -14.758  22.790 -41.586  1.00  0.00           H  
ATOM   4665  P     U A 148     -18.806  21.673 -38.254  1.00  0.00           P  
ATOM   4666  OP2   U A 148     -17.485  22.012 -37.680  1.00  0.00           O  
ATOM   4667  OP1   U A 148     -20.039  22.143 -37.575  1.00  0.00           O  
ATOM   4668  O5'   U A 148     -18.833  20.087 -38.384  1.00  0.00           O  
ATOM   4669  C5'   U A 148     -19.969  19.405 -38.930  1.00  0.00           C  
ATOM   4670  C4'   U A 148     -19.661  17.945 -39.104  1.00  0.00           C  
ATOM   4671  O4'   U A 148     -18.586  17.760 -40.061  1.00  0.00           O  
ATOM   4672  C3'   U A 148     -19.155  17.263 -37.849  1.00  0.00           C  
ATOM   4673  O3'   U A 148     -20.215  16.934 -36.968  1.00  0.00           O  
ATOM   4674  C1'   U A 148     -17.795  16.663 -39.669  1.00  0.00           C  
ATOM   4675  C2'   U A 148     -18.420  16.057 -38.414  1.00  0.00           C  
ATOM   4676  O2'   U A 148     -19.285  15.010 -38.791  1.00  0.00           O  
ATOM   4677  N1    U A 148     -16.414  17.121 -39.454  1.00  0.00           N  
ATOM   4678  C2    U A 148     -15.407  16.186 -39.596  1.00  0.00           C  
ATOM   4679  O2    U A 148     -15.623  15.019 -39.852  1.00  0.00           O  
ATOM   4680  N3    U A 148     -14.138  16.667 -39.420  1.00  0.00           N  
ATOM   4681  C4    U A 148     -13.776  17.956 -39.111  1.00  0.00           C  
ATOM   4682  O4    U A 148     -12.581  18.250 -39.067  1.00  0.00           O  
ATOM   4683  C5    U A 148     -14.874  18.864 -38.953  1.00  0.00           C  
ATOM   4684  C6    U A 148     -16.123  18.429 -39.129  1.00  0.00           C  
ATOM   4685  H5'   U A 148     -20.244  19.844 -39.899  1.00  0.00           H  
ATOM   4686 H5''   U A 148     -20.838  19.524 -38.264  1.00  0.00           H  
ATOM   4687  H4'   U A 148     -20.622  17.502 -39.406  1.00  0.00           H  
ATOM   4688  H3'   U A 148     -18.489  17.894 -37.242  1.00  0.00           H  
ATOM   4689  H1'   U A 148     -17.748  15.862 -40.421  1.00  0.00           H  
ATOM   4690  H2'   U A 148     -17.734  15.600 -37.687  1.00  0.00           H  
ATOM   4691 HO2'   U A 148     -18.746  14.233 -39.117  1.00  0.00           H  
ATOM   4692  H3    U A 148     -13.392  16.008 -39.525  1.00  0.00           H  
ATOM   4693  H5    U A 148     -14.687  19.916 -38.687  1.00  0.00           H  
ATOM   4694  H6    U A 148     -16.952  19.141 -39.004  1.00  0.00           H  
ATOM   4695  P     U A 149     -19.917  16.796 -35.401  1.00  0.00           P  
ATOM   4696  OP2   U A 149     -18.918  17.824 -34.993  1.00  0.00           O  
ATOM   4697  OP1   U A 149     -21.218  16.711 -34.688  1.00  0.00           O  
ATOM   4698  O5'   U A 149     -19.235  15.368 -35.341  1.00  0.00           O  
ATOM   4699  C5'   U A 149     -18.425  15.011 -34.254  1.00  0.00           C  
ATOM   4700  C4'   U A 149     -17.611  13.803 -34.597  1.00  0.00           C  
ATOM   4701  O4'   U A 149     -16.857  14.031 -35.818  1.00  0.00           O  
ATOM   4702  C3'   U A 149     -16.552  13.563 -33.551  1.00  0.00           C  
ATOM   4703  O3'   U A 149     -17.122  12.918 -32.426  1.00  0.00           O  
ATOM   4704  C1'   U A 149     -15.565  13.504 -35.672  1.00  0.00           C  
ATOM   4705  C2'   U A 149     -15.502  12.787 -34.324  1.00  0.00           C  
ATOM   4706  O2'   U A 149     -15.811  11.422 -34.489  1.00  0.00           O  
ATOM   4707  N1    U A 149     -14.583  14.603 -35.746  1.00  0.00           N  
ATOM   4708  C2    U A 149     -13.264  14.280 -36.040  1.00  0.00           C  
ATOM   4709  O2    U A 149     -12.890  13.141 -36.251  1.00  0.00           O  
ATOM   4710  N3    U A 149     -12.399  15.348 -36.079  1.00  0.00           N  
ATOM   4711  C4    U A 149     -12.707  16.679 -35.858  1.00  0.00           C  
ATOM   4712  O4    U A 149     -11.822  17.527 -35.938  1.00  0.00           O  
ATOM   4713  C5    U A 149     -14.085  16.932 -35.567  1.00  0.00           C  
ATOM   4714  C6    U A 149     -14.955  15.912 -35.524  1.00  0.00           C  
ATOM   4715  H5'   U A 149     -19.047  14.801 -33.372  1.00  0.00           H  
ATOM   4716 H5''   U A 149     -17.759  15.845 -33.988  1.00  0.00           H  
ATOM   4717  H4'   U A 149     -18.349  12.990 -34.660  1.00  0.00           H  
ATOM   4718  H3'   U A 149     -16.107  14.487 -33.153  1.00  0.00           H  
ATOM   4719  H1'   U A 149     -15.289  12.766 -36.439  1.00  0.00           H  
ATOM   4720  H2'   U A 149     -14.524  12.783 -33.823  1.00  0.00           H  
ATOM   4721 HO2'   U A 149     -15.060  10.965 -34.966  1.00  0.00           H  
ATOM   4722  H3    U A 149     -11.442  15.141 -36.287  1.00  0.00           H  
ATOM   4723  H5    U A 149     -14.431  17.959 -35.377  1.00  0.00           H  
ATOM   4724  H6    U A 149     -16.010  16.128 -35.299  1.00  0.00           H  
ATOM   4725  P     G A 150     -16.663  13.343 -30.951  1.00  0.00           P  
ATOM   4726  OP2   G A 150     -16.742  14.826 -30.912  1.00  0.00           O  
ATOM   4727  OP1   G A 150     -17.494  12.539 -30.019  1.00  0.00           O  
ATOM   4728  O5'   G A 150     -15.140  12.925 -30.739  1.00  0.00           O  
ATOM   4729  C5'   G A 150     -14.405  13.392 -29.618  1.00  0.00           C  
ATOM   4730  C4'   G A 150     -13.028  12.777 -29.563  1.00  0.00           C  
ATOM   4731  O4'   G A 150     -12.308  13.223 -30.743  1.00  0.00           O  
ATOM   4732  C3'   G A 150     -12.159  13.192 -28.385  1.00  0.00           C  
ATOM   4733  O3'   G A 150     -12.343  12.369 -27.245  1.00  0.00           O  
ATOM   4734  C1'   G A 150     -10.987  13.580 -30.377  1.00  0.00           C  
ATOM   4735  C2'   G A 150     -10.749  13.104 -28.953  1.00  0.00           C  
ATOM   4736  O2'   G A 150     -10.286  11.761 -28.978  1.00  0.00           O  
ATOM   4737  N1    G A 150      -7.740  17.498 -30.234  1.00  0.00           N  
ATOM   4738  C2    G A 150      -7.503  16.158 -30.044  1.00  0.00           C  
ATOM   4739  N2    G A 150      -6.235  15.810 -29.781  1.00  0.00           N  
ATOM   4740  N3    G A 150      -8.439  15.226 -30.108  1.00  0.00           N  
ATOM   4741  C4    G A 150      -9.654  15.747 -30.380  1.00  0.00           C  
ATOM   4742  C5    G A 150      -9.998  17.066 -30.587  1.00  0.00           C  
ATOM   4743  C6    G A 150      -8.984  18.057 -30.516  1.00  0.00           C  
ATOM   4744  O6    G A 150      -9.088  19.279 -30.670  1.00  0.00           O  
ATOM   4745  N7    G A 150     -11.356  17.188 -30.842  1.00  0.00           N  
ATOM   4746  C8    G A 150     -11.806  15.963 -30.785  1.00  0.00           C  
ATOM   4747  N9    G A 150     -10.826  15.040 -30.510  1.00  0.00           N  
ATOM   4748  H5'   G A 150     -14.891  13.162 -28.799  1.00  0.00           H  
ATOM   4749 H5''   G A 150     -14.319  14.367 -29.675  1.00  0.00           H  
ATOM   4750  H4'   G A 150     -13.086  11.799 -29.586  1.00  0.00           H  
ATOM   4751  H3'   G A 150     -12.360  14.120 -28.146  1.00  0.00           H  
ATOM   4752  H1'   G A 150     -10.363  13.126 -30.982  1.00  0.00           H  
ATOM   4753  H2'   G A 150     -10.130  13.692 -28.471  1.00  0.00           H  
ATOM   4754 HO2'   G A 150     -10.696  11.268 -28.237  1.00  0.00           H  
ATOM   4755  H1    G A 150      -6.977  18.109 -30.166  1.00  0.00           H  
ATOM   4756  H22   G A 150      -6.005  14.868 -29.636  1.00  0.00           H  
ATOM   4757  H21   G A 150      -5.536  16.495 -29.732  1.00  0.00           H  
ATOM   4758  H8    G A 150     -12.746  15.728 -30.926  1.00  0.00           H  
ATOM   4759  P     U A 151     -12.429  13.025 -25.780  1.00  0.00           P  
ATOM   4760  OP2   U A 151     -13.441  14.111 -25.823  1.00  0.00           O  
ATOM   4761  OP1   U A 151     -12.571  11.927 -24.791  1.00  0.00           O  
ATOM   4762  O5'   U A 151     -10.997  13.693 -25.574  1.00  0.00           O  
ATOM   4763  C5'   U A 151      -9.829  12.894 -25.466  1.00  0.00           C  
ATOM   4764  C4'   U A 151      -8.590  13.730 -25.434  1.00  0.00           C  
ATOM   4765  O4'   U A 151      -8.559  14.518 -26.652  1.00  0.00           O  
ATOM   4766  C3'   U A 151      -8.538  14.787 -24.340  1.00  0.00           C  
ATOM   4767  O3'   U A 151      -8.074  14.234 -23.112  1.00  0.00           O  
ATOM   4768  C1'   U A 151      -7.939  15.762 -26.401  1.00  0.00           C  
ATOM   4769  C2'   U A 151      -7.545  15.779 -24.923  1.00  0.00           C  
ATOM   4770  O2'   U A 151      -6.224  15.295 -24.807  1.00  0.00           O  
ATOM   4771  N1    U A 151      -8.872  16.832 -26.790  1.00  0.00           N  
ATOM   4772  C2    U A 151      -8.341  18.086 -27.027  1.00  0.00           C  
ATOM   4773  O2    U A 151      -7.153  18.327 -26.946  1.00  0.00           O  
ATOM   4774  N3    U A 151      -9.252  19.051 -27.362  1.00  0.00           N  
ATOM   4775  C4    U A 151     -10.606  18.902 -27.494  1.00  0.00           C  
ATOM   4776  O4    U A 151     -11.289  19.878 -27.808  1.00  0.00           O  
ATOM   4777  C5    U A 151     -11.089  17.575 -27.248  1.00  0.00           C  
ATOM   4778  C6    U A 151     -10.227  16.608 -26.913  1.00  0.00           C  
ATOM   4779  H5'   U A 151      -9.785  12.288 -26.235  1.00  0.00           H  
ATOM   4780 H5''   U A 151      -9.877  12.365 -24.643  1.00  0.00           H  
ATOM   4781  H4'   U A 151      -7.775  13.000 -25.317  1.00  0.00           H  
ATOM   4782  H3'   U A 151      -9.521  15.214 -24.092  1.00  0.00           H  
ATOM   4783  H1'   U A 151      -7.020  15.936 -26.979  1.00  0.00           H  
ATOM   4784  H2'   U A 151      -7.555  16.746 -24.400  1.00  0.00           H  
ATOM   4785 HO2'   U A 151      -5.693  15.908 -24.221  1.00  0.00           H  
ATOM   4786  H3    U A 151      -8.890  19.970 -27.527  1.00  0.00           H  
ATOM   4787  H5    U A 151     -12.164  17.354 -27.332  1.00  0.00           H  
ATOM   4788  H6    U A 151     -10.616  15.595 -26.728  1.00  0.00           H  
ATOM   4789  P     A A 152      -8.422  14.962 -21.714  1.00  0.00           P  
ATOM   4790  OP2   A A 152      -9.718  15.671 -21.782  1.00  0.00           O  
ATOM   4791  OP1   A A 152      -8.206  13.929 -20.669  1.00  0.00           O  
ATOM   4792  O5'   A A 152      -7.286  16.066 -21.567  1.00  0.00           O  
ATOM   4793  C5'   A A 152      -5.903  15.696 -21.386  1.00  0.00           C  
ATOM   4794  C4'   A A 152      -5.026  16.925 -21.498  1.00  0.00           C  
ATOM   4795  O4'   A A 152      -5.182  17.541 -22.808  1.00  0.00           O  
ATOM   4796  C3'   A A 152      -5.313  18.074 -20.548  1.00  0.00           C  
ATOM   4797  O3'   A A 152      -4.798  17.842 -19.249  1.00  0.00           O  
ATOM   4798  C1'   A A 152      -4.911  18.922 -22.702  1.00  0.00           C  
ATOM   4799  C2'   A A 152      -4.586  19.216 -21.238  1.00  0.00           C  
ATOM   4800  O2'   A A 152      -3.186  19.132 -21.057  1.00  0.00           O  
ATOM   4801  N1    A A 152      -6.661  23.505 -24.225  1.00  0.00           N  
ATOM   4802  C2    A A 152      -5.437  23.078 -23.884  1.00  0.00           C  
ATOM   4803  N3    A A 152      -5.048  21.864 -23.502  1.00  0.00           N  
ATOM   4804  C4    A A 152      -6.092  21.012 -23.485  1.00  0.00           C  
ATOM   4805  C5    A A 152      -7.407  21.304 -23.812  1.00  0.00           C  
ATOM   4806  C6    A A 152      -7.687  22.624 -24.203  1.00  0.00           C  
ATOM   4807  N6    A A 152      -8.902  23.046 -24.555  1.00  0.00           N  
ATOM   4808  N7    A A 152      -8.211  20.179 -23.673  1.00  0.00           N  
ATOM   4809  C8    A A 152      -7.379  19.247 -23.275  1.00  0.00           C  
ATOM   4810  N9    A A 152      -6.081  19.681 -23.138  1.00  0.00           N  
ATOM   4811  H5'   A A 152      -5.608  14.955 -22.143  1.00  0.00           H  
ATOM   4812 H5''   A A 152      -5.764  15.225 -20.402  1.00  0.00           H  
ATOM   4813  H4'   A A 152      -4.013  16.552 -21.285  1.00  0.00           H  
ATOM   4814  H3'   A A 152      -6.385  18.246 -20.374  1.00  0.00           H  
ATOM   4815  H1'   A A 152      -4.051  19.266 -23.295  1.00  0.00           H  
ATOM   4816  H2'   A A 152      -4.871  20.201 -20.843  1.00  0.00           H  
ATOM   4817 HO2'   A A 152      -2.746  19.924 -21.480  1.00  0.00           H  
ATOM   4818  H2    A A 152      -4.643  23.836 -23.925  1.00  0.00           H  
ATOM   4819  H61   A A 152      -9.041  23.999 -24.830  1.00  0.00           H  
ATOM   4820  H62   A A 152      -9.674  22.412 -24.546  1.00  0.00           H  
ATOM   4821  H8    A A 152      -7.690  18.212 -23.066  1.00  0.00           H  
ATOM   4822  P     U A 153      -5.559  18.455 -17.974  1.00  0.00           P  
ATOM   4823  OP2   U A 153      -7.030  18.345 -18.157  1.00  0.00           O  
ATOM   4824  OP1   U A 153      -4.911  17.861 -16.769  1.00  0.00           O  
ATOM   4825  O5'   U A 153      -5.215  20.010 -18.030  1.00  0.00           O  
ATOM   4826  C5'   U A 153      -3.868  20.491 -17.872  1.00  0.00           C  
ATOM   4827  C4'   U A 153      -3.819  21.968 -18.174  1.00  0.00           C  
ATOM   4828  O4'   U A 153      -4.277  22.212 -19.528  1.00  0.00           O  
ATOM   4829  C3'   U A 153      -4.735  22.845 -17.348  1.00  0.00           C  
ATOM   4830  O3'   U A 153      -4.124  23.135 -16.104  1.00  0.00           O  
ATOM   4831  C1'   U A 153      -4.890  23.485 -19.612  1.00  0.00           C  
ATOM   4832  C2'   U A 153      -4.824  24.095 -18.212  1.00  0.00           C  
ATOM   4833  O2'   U A 153      -3.665  24.893 -18.106  1.00  0.00           O  
ATOM   4834  N1    U A 153      -6.266  23.303 -20.091  1.00  0.00           N  
ATOM   4835  C2    U A 153      -6.906  24.402 -20.624  1.00  0.00           C  
ATOM   4836  O2    U A 153      -6.381  25.491 -20.713  1.00  0.00           O  
ATOM   4837  N3    U A 153      -8.183  24.176 -21.046  1.00  0.00           N  
ATOM   4838  C4    U A 153      -8.873  22.993 -20.996  1.00  0.00           C  
ATOM   4839  O4    U A 153     -10.026  22.951 -21.420  1.00  0.00           O  
ATOM   4840  C5    U A 153      -8.144  21.895 -20.436  1.00  0.00           C  
ATOM   4841  C6    U A 153      -6.892  22.089 -20.012  1.00  0.00           C  
ATOM   4842  H5'   U A 153      -3.190  19.947 -18.546  1.00  0.00           H  
ATOM   4843 H5''   U A 153      -3.518  20.305 -16.846  1.00  0.00           H  
ATOM   4844  H4'   U A 153      -2.772  22.247 -17.985  1.00  0.00           H  
ATOM   4845  H3'   U A 153      -5.692  22.367 -17.093  1.00  0.00           H  
ATOM   4846  H1'   U A 153      -4.410  24.200 -20.295  1.00  0.00           H  
ATOM   4847  H2'   U A 153      -5.654  24.754 -17.921  1.00  0.00           H  
ATOM   4848 HO2'   U A 153      -3.194  24.686 -17.248  1.00  0.00           H  
ATOM   4849  H3    U A 153      -8.671  24.960 -21.433  1.00  0.00           H  
ATOM   4850  H5    U A 153      -8.613  20.903 -20.357  1.00  0.00           H  
ATOM   4851  H6    U A 153      -6.342  21.237 -19.585  1.00  0.00           H  
ATOM   4852  P     G A 154      -5.030  23.343 -14.799  1.00  0.00           P  
ATOM   4853  OP2   G A 154      -6.241  22.500 -14.888  1.00  0.00           O  
ATOM   4854  OP1   G A 154      -4.077  23.154 -13.680  1.00  0.00           O  
ATOM   4855  O5'   G A 154      -5.496  24.862 -14.886  1.00  0.00           O  
ATOM   4856  C5'   G A 154      -4.559  25.908 -14.685  1.00  0.00           C  
ATOM   4857  C4'   G A 154      -5.209  27.250 -14.910  1.00  0.00           C  
ATOM   4858  O4'   G A 154      -5.622  27.365 -16.291  1.00  0.00           O  
ATOM   4859  C3'   G A 154      -6.503  27.517 -14.161  1.00  0.00           C  
ATOM   4860  O3'   G A 154      -6.262  27.891 -12.807  1.00  0.00           O  
ATOM   4861  C1'   G A 154      -6.692  28.292 -16.392  1.00  0.00           C  
ATOM   4862  C2'   G A 154      -7.086  28.675 -14.963  1.00  0.00           C  
ATOM   4863  O2'   G A 154      -6.478  29.907 -14.632  1.00  0.00           O  
ATOM   4864  N1    G A 154     -11.015  29.101 -18.881  1.00  0.00           N  
ATOM   4865  C2    G A 154     -10.173  30.005 -18.292  1.00  0.00           C  
ATOM   4866  N2    G A 154     -10.544  31.295 -18.356  1.00  0.00           N  
ATOM   4867  N3    G A 154      -9.046  29.673 -17.686  1.00  0.00           N  
ATOM   4868  C4    G A 154      -8.837  28.342 -17.716  1.00  0.00           C  
ATOM   4869  C5    G A 154      -9.615  27.364 -18.289  1.00  0.00           C  
ATOM   4870  C6    G A 154     -10.805  27.731 -18.937  1.00  0.00           C  
ATOM   4871  O6    G A 154     -11.616  27.002 -19.515  1.00  0.00           O  
ATOM   4872  N7    G A 154      -9.049  26.112 -18.106  1.00  0.00           N  
ATOM   4873  C8    G A 154      -7.955  26.347 -17.428  1.00  0.00           C  
ATOM   4874  N9    G A 154      -7.776  27.680 -17.148  1.00  0.00           N  
ATOM   4875  H5'   G A 154      -3.709  25.792 -15.372  1.00  0.00           H  
ATOM   4876 H5''   G A 154      -4.155  25.862 -13.663  1.00  0.00           H  
ATOM   4877  H4'   G A 154      -4.446  27.975 -14.592  1.00  0.00           H  
ATOM   4878  H3'   G A 154      -7.158  26.637 -14.079  1.00  0.00           H  
ATOM   4879  H1'   G A 154      -6.437  29.225 -16.914  1.00  0.00           H  
ATOM   4880  H2'   G A 154      -8.159  28.824 -14.774  1.00  0.00           H  
ATOM   4881 HO2'   G A 154      -6.921  30.646 -15.141  1.00  0.00           H  
ATOM   4882  H1    G A 154     -11.849  29.454 -19.304  1.00  0.00           H  
ATOM   4883  H22   G A 154      -9.967  32.001 -17.945  1.00  0.00           H  
ATOM   4884  H21   G A 154     -11.395  31.548 -18.814  1.00  0.00           H  
ATOM   4885  H8    G A 154      -7.258  25.558 -17.109  1.00  0.00           H  
ATOM   4886  P     A A 155      -7.344  27.515 -11.666  1.00  0.00           P  
ATOM   4887  OP2   A A 155      -7.895  26.160 -11.928  1.00  0.00           O  
ATOM   4888  OP1   A A 155      -6.714  27.808 -10.355  1.00  0.00           O  
ATOM   4889  O5'   A A 155      -8.524  28.561 -11.889  1.00  0.00           O  
ATOM   4890  C5'   A A 155      -8.340  29.961 -11.613  1.00  0.00           C  
ATOM   4891  C4'   A A 155      -9.521  30.747 -12.128  1.00  0.00           C  
ATOM   4892  O4'   A A 155      -9.625  30.557 -13.564  1.00  0.00           O  
ATOM   4893  C3'   A A 155     -10.880  30.305 -11.604  1.00  0.00           C  
ATOM   4894  O3'   A A 155     -11.173  30.840 -10.315  1.00  0.00           O  
ATOM   4895  C1'   A A 155     -10.989  30.545 -13.939  1.00  0.00           C  
ATOM   4896  C2'   A A 155     -11.821  30.814 -12.685  1.00  0.00           C  
ATOM   4897  O2'   A A 155     -12.083  32.202 -12.586  1.00  0.00           O  
ATOM   4898  N1    A A 155     -14.112  27.990 -17.132  1.00  0.00           N  
ATOM   4899  C2    A A 155     -14.066  29.275 -16.752  1.00  0.00           C  
ATOM   4900  N3    A A 155     -13.222  29.878 -15.918  1.00  0.00           N  
ATOM   4901  C4    A A 155     -12.329  28.999 -15.430  1.00  0.00           C  
ATOM   4902  C5    A A 155     -12.250  27.648 -15.722  1.00  0.00           C  
ATOM   4903  C6    A A 155     -13.195  27.133 -16.627  1.00  0.00           C  
ATOM   4904  N6    A A 155     -13.231  25.854 -17.014  1.00  0.00           N  
ATOM   4905  N7    A A 155     -11.203  27.055 -15.028  1.00  0.00           N  
ATOM   4906  C8    A A 155     -10.677  28.045 -14.348  1.00  0.00           C  
ATOM   4907  N9    A A 155     -11.309  29.251 -14.543  1.00  0.00           N  
ATOM   4908  H5'   A A 155      -7.416  30.322 -12.087  1.00  0.00           H  
ATOM   4909 H5''   A A 155      -8.230  30.120 -10.530  1.00  0.00           H  
ATOM   4910  H4'   A A 155      -9.318  31.779 -11.806  1.00  0.00           H  
ATOM   4911  H3'   A A 155     -10.963  29.218 -11.454  1.00  0.00           H  
ATOM   4912  H1'   A A 155     -11.258  31.318 -14.672  1.00  0.00           H  
ATOM   4913  H2'   A A 155     -12.812  30.342 -12.641  1.00  0.00           H  
ATOM   4914 HO2'   A A 155     -12.735  32.471 -13.296  1.00  0.00           H  
ATOM   4915  H2    A A 155     -14.836  29.923 -17.192  1.00  0.00           H  
ATOM   4916  H61   A A 155     -13.927  25.547 -17.665  1.00  0.00           H  
ATOM   4917  H62   A A 155     -12.564  25.203 -16.654  1.00  0.00           H  
ATOM   4918  H8    A A 155      -9.811  27.922 -13.679  1.00  0.00           H  
ATOM   4919  P     A A 156     -12.015  29.957  -9.269  1.00  0.00           P  
ATOM   4920  OP2   A A 156     -11.532  28.565  -9.336  1.00  0.00           O  
ATOM   4921  OP1   A A 156     -12.015  30.668  -7.975  1.00  0.00           O  
ATOM   4922  O5'   A A 156     -13.505  29.995  -9.840  1.00  0.00           O  
ATOM   4923  C5'   A A 156     -14.240  31.234  -9.883  1.00  0.00           C  
ATOM   4924  C4'   A A 156     -15.513  31.082 -10.685  1.00  0.00           C  
ATOM   4925  O4'   A A 156     -15.187  30.751 -12.063  1.00  0.00           O  
ATOM   4926  C3'   A A 156     -16.492  29.988 -10.282  1.00  0.00           C  
ATOM   4927  O3'   A A 156     -17.315  30.387  -9.192  1.00  0.00           O  
ATOM   4928  C1'   A A 156     -16.227  29.987 -12.628  1.00  0.00           C  
ATOM   4929  C2'   A A 156     -17.312  29.834 -11.559  1.00  0.00           C
[truncated: 17,254 more chars]
