# Supplementary material for: Two Novel Iflaviruses Discovered in Bat Samples in Washington State
Source: Viruses. 2022 May 7;14(5):994. doi: 10.3390/v14050994 (PMC9143909; doi:10.3390/v14050994)
Supplement: Supplementary file 1 [file viruses-14-00994-s001.zip › File S5 rolda_5_utr.pdb]

HEADER                                            28-MAR-22   XXXX              
EXPDTA    THEORETICAL MODEL                                                     
REMARK 220                                                                      
REMARK 220 EXPERIMENTAL DETAILS                                                 
REMARK 220  EXPERIMENT TYPE                : THEORETICAL MODELLING              
REMARK 220  DATE OF DATA COLLECTION        : 28-MAR-22                          
REMARK 220                                                                      
REMARK 220 REMARK: MODEL GENERATED BY ROSETTA                                   
REMARK 220  VERSION 2020.01+master.1785269                                      
ATOM      1  C5'   A A   1       2.322   1.219   0.000  1.00  0.00           C  
ATOM      2  C4'   A A   1       3.793   0.984   0.237  1.00  0.00           C  
ATOM      3  O4'   A A   1       3.949   0.412   1.562  1.00  0.00           O  
ATOM      4  C3'   A A   1       4.479   0.022  -0.722  1.00  0.00           C  
ATOM      5  O3'   A A   1       5.846   0.328  -0.931  1.00  0.00           O  
ATOM      6  C1'   A A   1       4.586  -0.838   1.469  1.00  0.00           C  
ATOM      7  C2'   A A   1       4.418  -1.297   0.028  1.00  0.00           C  
ATOM      8  O2'   A A   1       5.511  -2.136  -0.318  1.00  0.00           O  
ATOM      9  N1    A A   1       4.804  -3.098   6.095  1.00  0.00           N  
ATOM     10  C2    A A   1       5.637  -2.264   5.461  1.00  0.00           C  
ATOM     11  N3    A A   1       5.519  -1.712   4.255  1.00  0.00           N  
ATOM     12  C4    A A   1       4.375  -2.102   3.664  1.00  0.00           C  
ATOM     13  C5    A A   1       3.420  -2.953   4.189  1.00  0.00           C  
ATOM     14  C6    A A   1       3.664  -3.470   5.475  1.00  0.00           C  
ATOM     15  N6    A A   1       2.834  -4.302   6.107  1.00  0.00           N  
ATOM     16  N7    A A   1       2.373  -3.127   3.295  1.00  0.00           N  
ATOM     17  C8    A A   1       2.712  -2.389   2.267  1.00  0.00           C  
ATOM     18  N9    A A   1       3.912  -1.740   2.422  1.00  0.00           N  
ATOM     19  H4'   A A   1       4.263   1.843   0.189  1.00  0.00           H  
ATOM     20  H3'   A A   1       3.944  -0.051  -1.541  1.00  0.00           H  
ATOM     21  H1'   A A   1       5.541  -0.787   1.686  1.00  0.00           H  
ATOM     22  H2'   A A   1       3.558  -1.747  -0.106  1.00  0.00           H  
ATOM     23 HO2'   A A   1       5.821  -1.900  -1.217  1.00  0.00           H  
ATOM     24  H2    A A   1       6.450  -2.025   5.954  1.00  0.00           H  
ATOM     25  H61   A A   1       3.057  -4.629   7.004  1.00  0.00           H  
ATOM     26  H62   A A   1       2.000  -4.585   5.677  1.00  0.00           H  
ATOM     27  H8    A A   1       2.160  -2.307   1.461  1.00  0.00           H  
ATOM     28  P     A A   2       6.374   0.705  -2.402  1.00  0.00           P  
ATOM     29  OP2   A A   2       6.510  -0.554  -3.178  1.00  0.00           O  
ATOM     30  OP1   A A   2       5.526   1.803  -2.928  1.00  0.00           O  
ATOM     31  O5'   A A   2       7.835   1.287  -2.150  1.00  0.00           O  
ATOM     32  C5'   A A   2       8.213   2.556  -2.662  1.00  0.00           C  
ATOM     33  C4'   A A   2       9.065   3.320  -1.680  1.00  0.00           C  
ATOM     34  O4'   A A   2       8.305   3.656  -0.491  1.00  0.00           O  
ATOM     35  C3'   A A   2      10.276   2.580  -1.132  1.00  0.00           C  
ATOM     36  O3'   A A   2      11.358   2.534  -2.046  1.00  0.00           O  
ATOM     37  C1'   A A   2       9.153   3.640   0.626  1.00  0.00           C  
ATOM     38  C2'   A A   2      10.568   3.360   0.138  1.00  0.00           C  
ATOM     39  O2'   A A   2      11.218   4.589  -0.152  1.00  0.00           O  
ATOM     40  N1    A A   2       9.386   1.861   5.457  1.00  0.00           N  
ATOM     41  C2    A A   2       9.981   2.895   4.849  1.00  0.00           C  
ATOM     42  N3    A A   2       9.875   3.302   3.586  1.00  0.00           N  
ATOM     43  C4    A A   2       9.036   2.507   2.899  1.00  0.00           C  
ATOM     44  C5    A A   2       8.352   1.409   3.385  1.00  0.00           C  
ATOM     45  C6    A A   2       8.548   1.082   4.738  1.00  0.00           C  
ATOM     46  N6    A A   2       7.957   0.051   5.345  1.00  0.00           N  
ATOM     47  N7    A A   2       7.577   0.833   2.387  1.00  0.00           N  
ATOM     48  C8    A A   2       7.806   1.583   1.338  1.00  0.00           C  
ATOM     49  N9    A A   2       8.680   2.616   1.576  1.00  0.00           N  
ATOM     50  H5'   A A   2       7.405   3.077  -2.856  1.00  0.00           H  
ATOM     51 H5''   A A   2       8.717   2.430  -3.493  1.00  0.00           H  
ATOM     52  H4'   A A   2       9.367   4.152  -2.101  1.00  0.00           H  
ATOM     53  H3'   A A   2      10.015   1.664  -0.899  1.00  0.00           H  
ATOM     54  H1'   A A   2       9.125   4.522   1.056  1.00  0.00           H  
ATOM     55  H2'   A A   2      11.077   2.823   0.781  1.00  0.00           H  
ATOM     56 HO2'   A A   2      11.776   4.475  -0.949  1.00  0.00           H  
ATOM     57  H2    A A   2      10.579   3.428   5.414  1.00  0.00           H  
ATOM     58  H61   A A   2       8.133  -0.127   6.292  1.00  0.00           H  
ATOM     59  H62   A A   2       7.345  -0.527   4.844  1.00  0.00           H  
ATOM     60  H8    A A   2       7.393   1.422   0.464  1.00  0.00           H  
ATOM     61  P     G A   3      12.133   1.151  -2.311  1.00  0.00           P  
ATOM     62  OP2   G A   3      11.117   0.080  -2.479  1.00  0.00           O  
ATOM     63  OP1   G A   3      13.138   1.384  -3.380  1.00  0.00           O  
ATOM     64  O5'   G A   3      12.915   0.879  -0.950  1.00  0.00           O  
ATOM     65  C5'   G A   3      13.920   1.773  -0.496  1.00  0.00           C  
ATOM     66  C4'   G A   3      14.216   1.576   0.968  1.00  0.00           C  
ATOM     67  O4'   G A   3      13.006   1.775   1.750  1.00  0.00           O  
ATOM     68  C3'   G A   3      14.719   0.195   1.342  1.00  0.00           C  
ATOM     69  O3'   G A   3      16.137   0.160   1.225  1.00  0.00           O  
ATOM     70  C1'   G A   3      12.873   0.757   2.708  1.00  0.00           C  
ATOM     71  C2'   G A   3      14.240   0.066   2.782  1.00  0.00           C  
ATOM     72  O2'   G A   3      15.048   0.825   3.660  1.00  0.00           O  
ATOM     73  N1    G A   3       9.434  -2.691   4.208  1.00  0.00           N  
ATOM     74  C2    G A   3      10.461  -2.129   4.920  1.00  0.00           C  
ATOM     75  N2    G A   3      10.572  -2.512   6.194  1.00  0.00           N  
ATOM     76  N3    G A   3      11.316  -1.252   4.420  1.00  0.00           N  
ATOM     77  C4    G A   3      11.053  -0.975   3.124  1.00  0.00           C  
ATOM     78  C5    G A   3      10.052  -1.483   2.325  1.00  0.00           C  
ATOM     79  C6    G A   3       9.144  -2.422   2.877  1.00  0.00           C  
ATOM     80  O6    G A   3       8.191  -2.976   2.331  1.00  0.00           O  
ATOM     81  N7    G A   3      10.118  -0.945   1.049  1.00  0.00           N  
ATOM     82  C8    G A   3      11.134  -0.129   1.094  1.00  0.00           C  
ATOM     83  N9    G A   3      11.742  -0.087   2.326  1.00  0.00           N  
ATOM     84  H5'   G A   3      13.618   2.694  -0.640  1.00  0.00           H  
ATOM     85 H5''   G A   3      14.740   1.622  -1.011  1.00  0.00           H  
ATOM     86  H4'   G A   3      15.024   2.291   1.178  1.00  0.00           H  
ATOM     87  H3'   G A   3      14.356  -0.604   0.679  1.00  0.00           H  
ATOM     88  H1'   G A   3      12.638   1.111   3.722  1.00  0.00           H  
ATOM     89  H2'   G A   3      14.289  -0.967   3.155  1.00  0.00           H  
ATOM     90 HO2'   G A   3      14.798   0.619   4.607  1.00  0.00           H  
ATOM     91  H1    G A   3       8.847  -3.346   4.683  1.00  0.00           H  
ATOM     92  H22   G A   3      11.301  -2.135   6.767  1.00  0.00           H  
ATOM     93  H21   G A   3       9.929  -3.175   6.575  1.00  0.00           H  
ATOM     94  H8    G A   3      11.469   0.470   0.233  1.00  0.00           H  
ATOM     95  P     A A   4      16.865  -1.151   0.658  1.00  0.00           P  
ATOM     96  OP2   A A   4      16.153  -1.612  -0.561  1.00  0.00           O  
ATOM     97  OP1   A A   4      18.315  -0.825   0.589  1.00  0.00           O  
ATOM     98  O5'   A A   4      16.673  -2.236   1.800  1.00  0.00           O  
ATOM     99  C5'   A A   4      17.371  -2.123   3.052  1.00  0.00           C  
ATOM    100  C4'   A A   4      16.807  -3.104   4.041  1.00  0.00           C  
ATOM    101  O4'   A A   4      15.410  -2.779   4.280  1.00  0.00           O  
ATOM    102  C3'   A A   4      16.765  -4.524   3.524  1.00  0.00           C  
ATOM    103  O3'   A A   4      18.013  -5.165   3.712  1.00  0.00           O  
ATOM    104  C1'   A A   4      14.669  -3.969   4.397  1.00  0.00           C  
ATOM    105  C2'   A A   4      15.665  -5.123   4.378  1.00  0.00           C  
ATOM    106  O2'   A A   4      16.120  -5.360   5.694  1.00  0.00           O  
ATOM    107  N1    A A   4      10.213  -5.936   2.679  1.00  0.00           N  
ATOM    108  C2    A A   4      10.853  -6.058   3.848  1.00  0.00           C  
ATOM    109  N3    A A   4      12.003  -5.508   4.245  1.00  0.00           N  
ATOM    110  C4    A A   4      12.521  -4.737   3.272  1.00  0.00           C  
ATOM    111  C5    A A   4      11.973  -4.505   2.023  1.00  0.00           C  
ATOM    112  C6    A A   4      10.757  -5.153   1.726  1.00  0.00           C  
ATOM    113  N6    A A   4      10.122  -5.035   0.561  1.00  0.00           N  
ATOM    114  N7    A A   4      12.779  -3.645   1.289  1.00  0.00           N  
ATOM    115  C8    A A   4      13.787  -3.395   2.088  1.00  0.00           C  
ATOM    116  N9    A A   4      13.701  -4.030   3.303  1.00  0.00           N  
ATOM    117  H5'   A A   4      17.278  -1.100   3.446  1.00  0.00           H  
ATOM    118 H5''   A A   4      18.444  -2.315   2.905  1.00  0.00           H  
ATOM    119  H4'   A A   4      17.467  -3.013   4.917  1.00  0.00           H  
ATOM    120  H3'   A A   4      16.579  -4.595   2.442  1.00  0.00           H  
ATOM    121  H1'   A A   4      14.094  -4.058   5.330  1.00  0.00           H  
ATOM    122  H2'   A A   4      15.319  -6.097   4.003  1.00  0.00           H  
ATOM    123 HO2'   A A   4      17.107  -5.525   5.682  1.00  0.00           H  
ATOM    124  H2    A A   4      10.361  -6.705   4.587  1.00  0.00           H  
ATOM    125  H61   A A   4       9.260  -5.521   0.410  1.00  0.00           H  
ATOM    126  H62   A A   4      10.504  -4.460  -0.161  1.00  0.00           H  
ATOM    127  H8    A A   4      14.624  -2.736   1.813  1.00  0.00           H  
ATOM    128  P     G A   5      18.522  -6.235   2.628  1.00  0.00           P  
ATOM    129  OP2   G A   5      18.132  -5.734   1.282  1.00  0.00           O  
ATOM    130  OP1   G A   5      19.953  -6.539   2.921  1.00  0.00           O  
ATOM    131  O5'   G A   5      17.669  -7.527   2.979  1.00  0.00           O  
ATOM    132  C5'   G A   5      17.878  -8.191   4.210  1.00  0.00           C  
ATOM    133  C4'   G A   5      16.801  -9.208   4.435  1.00  0.00           C  
ATOM    134  O4'   G A   5      15.517  -8.549   4.405  1.00  0.00           O  
ATOM    135  C3'   G A   5      16.644 -10.226   3.331  1.00  0.00           C  
ATOM    136  O3'   G A   5      17.567 -11.277   3.436  1.00  0.00           O  
ATOM    137  C1'   G A   5      14.540  -9.451   3.947  1.00  0.00           C  
ATOM    138  C2'   G A   5      15.250 -10.748   3.600  1.00  0.00           C  
ATOM    139  O2'   G A   5      15.251 -11.586   4.732  1.00  0.00           O  
ATOM    140  N1    G A   5      10.539  -9.744   0.870  1.00  0.00           N  
ATOM    141  C2    G A   5      10.890 -10.548   1.919  1.00  0.00           C  
ATOM    142  N2    G A   5      10.052 -11.572   2.179  1.00  0.00           N  
ATOM    143  N3    G A   5      11.979 -10.369   2.658  1.00  0.00           N  
ATOM    144  C4    G A   5      12.701  -9.311   2.240  1.00  0.00           C  
ATOM    145  C5    G A   5      12.439  -8.449   1.201  1.00  0.00           C  
ATOM    146  C6    G A   5      11.258  -8.646   0.430  1.00  0.00           C  
ATOM    147  O6    G A   5      10.835  -7.981  -0.522  1.00  0.00           O  
ATOM    148  N7    G A   5      13.440  -7.490   1.092  1.00  0.00           N  
ATOM    149  C8    G A   5      14.273  -7.787   2.051  1.00  0.00           C  
ATOM    150  N9    G A   5      13.874  -8.874   2.790  1.00  0.00           N  
ATOM    151  H5'   G A   5      17.883  -7.465   5.035  1.00  0.00           H  
ATOM    152 H5''   G A   5      18.862  -8.684   4.210  1.00  0.00           H  
ATOM    153  H4'   G A   5      17.066  -9.672   5.395  1.00  0.00           H  
ATOM    154  H3'   G A   5      16.829  -9.821   2.324  1.00  0.00           H  
ATOM    155  H1'   G A   5      13.760  -9.701   4.681  1.00  0.00           H  
ATOM    156  H2'   G A   5      14.857 -11.355   2.773  1.00  0.00           H  
ATOM    157 HO2'   G A   5      14.332 -11.954   4.876  1.00  0.00           H  
ATOM    158  H1    G A   5       9.696  -9.965   0.380  1.00  0.00           H  
ATOM    159  H22   G A   5      10.251 -12.200   2.932  1.00  0.00           H  
ATOM    160  H21   G A   5       9.234 -11.703   1.621  1.00  0.00           H  
ATOM    161  H8    G A   5      15.195  -7.219   2.251  1.00  0.00           H  
ATOM    162  P     C A   6      18.180 -11.933   2.106  1.00  0.00           P  
ATOM    163  OP2   C A   6      18.388 -10.889   1.065  1.00  0.00           O  
ATOM    164  OP1   C A   6      19.316 -12.758   2.564  1.00  0.00           O  
ATOM    165  O5'   C A   6      17.058 -12.931   1.585  1.00  0.00           O  
ATOM    166  C5'   C A   6      16.743 -14.095   2.328  1.00  0.00           C  
ATOM    167  C4'   C A   6      15.453 -14.694   1.840  1.00  0.00           C  
ATOM    168  O4'   C A   6      14.380 -13.715   1.907  1.00  0.00           O  
ATOM    169  C3'   C A   6      15.484 -15.080   0.379  1.00  0.00           C  
ATOM    170  O3'   C A   6      16.120 -16.333   0.221  1.00  0.00           O  
ATOM    171  C1'   C A   6      13.515 -13.874   0.801  1.00  0.00           C  
ATOM    172  C2'   C A   6      14.009 -15.093   0.018  1.00  0.00           C  
ATOM    173  O2'   C A   6      13.350 -16.249   0.494  1.00  0.00           O  
ATOM    174  N1    C A   6      13.538 -12.628   0.003  1.00  0.00           N  
ATOM    175  C2    C A   6      12.436 -12.324  -0.817  1.00  0.00           C  
ATOM    176  O2    C A   6      11.490 -13.121  -0.879  1.00  0.00           O  
ATOM    177  N3    C A   6      12.438 -11.175  -1.529  1.00  0.00           N  
ATOM    178  C4    C A   6      13.484 -10.350  -1.460  1.00  0.00           C  
ATOM    179  N4    C A   6      13.436  -9.228  -2.169  1.00  0.00           N  
ATOM    180  C5    C A   6      14.623 -10.640  -0.655  1.00  0.00           C  
ATOM    181  C6    C A   6      14.608 -11.776   0.055  1.00  0.00           C  
ATOM    182  H5'   C A   6      16.657 -13.850   3.396  1.00  0.00           H  
ATOM    183 H5''   C A   6      17.553 -14.834   2.231  1.00  0.00           H  
ATOM    184  H4'   C A   6      15.308 -15.576   2.481  1.00  0.00           H  
ATOM    185  H3'   C A   6      16.066 -14.388  -0.248  1.00  0.00           H  
ATOM    186  H1'   C A   6      12.462 -14.064   1.057  1.00  0.00           H  
ATOM    187  H2'   C A   6      13.837 -15.094  -1.067  1.00  0.00           H  
ATOM    188 HO2'   C A   6      13.986 -17.022   0.490  1.00  0.00           H  
ATOM    189  H42   C A   6      14.203  -8.585  -2.143  1.00  0.00           H  
ATOM    190  H41   C A   6      12.634  -9.025  -2.729  1.00  0.00           H  
ATOM    191  H5    C A   6      15.484  -9.957  -0.619  1.00  0.00           H  
ATOM    192  H6    C A   6      15.470 -12.032   0.688  1.00  0.00           H  
ATOM    193  P     G A   7      17.073 -16.575  -1.039  1.00  0.00           P  
ATOM    194  OP2   G A   7      17.844 -15.320  -1.273  1.00  0.00           O  
ATOM    195  OP1   G A   7      17.801 -17.852  -0.825  1.00  0.00           O  
ATOM    196  O5'   G A   7      16.049 -16.746  -2.246  1.00  0.00           O  
ATOM    197  C5'   G A   7      15.206 -17.901  -2.329  1.00  0.00           C  
ATOM    198  C4'   G A   7      14.236 -17.759  -3.472  1.00  0.00           C  
ATOM    199  O4'   G A   7      13.358 -16.629  -3.236  1.00  0.00           O  
ATOM    200  C3'   G A   7      14.854 -17.446  -4.821  1.00  0.00           C  
ATOM    201  O3'   G A   7      15.408 -18.597  -5.439  1.00  0.00           O  
ATOM    202  C1'   G A   7      12.980 -16.071  -4.479  1.00  0.00           C  
ATOM    203  C2'   G A   7      13.667 -16.882  -5.580  1.00  0.00           C  
ATOM    204  O2'   G A   7      12.792 -17.894  -6.033  1.00  0.00           O  
ATOM    205  N1    G A   7      12.445 -11.632  -6.888  1.00  0.00           N  
ATOM    206  C2    G A   7      11.858 -12.843  -7.145  1.00  0.00           C  
ATOM    207  N2    G A   7      11.031 -12.874  -8.189  1.00  0.00           N  
ATOM    208  N3    G A   7      12.066 -13.939  -6.435  1.00  0.00           N  
ATOM    209  C4    G A   7      12.933 -13.724  -5.423  1.00  0.00           C  
ATOM    210  C5    G A   7      13.577 -12.554  -5.078  1.00  0.00           C  
ATOM    211  C6    G A   7      13.338 -11.384  -5.856  1.00  0.00           C  
ATOM    212  O6    G A   7      13.814 -10.251  -5.720  1.00  0.00           O  
ATOM    213  N7    G A   7      14.391 -12.750  -3.971  1.00  0.00           N  
ATOM    214  C8    G A   7      14.233 -14.012  -3.672  1.00  0.00           C  
ATOM    215  N9    G A   7      13.365 -14.663  -4.516  1.00  0.00           N  
ATOM    216  H5'   G A   7      14.653 -18.034  -1.389  1.00  0.00           H  
ATOM    217 H5''   G A   7      15.818 -18.804  -2.473  1.00  0.00           H  
ATOM    218  H4'   G A   7      13.731 -18.735  -3.518  1.00  0.00           H  
ATOM    219  H3'   G A   7      15.702 -16.747  -4.768  1.00  0.00           H  
ATOM    220  H1'   G A   7      11.899 -16.116  -4.677  1.00  0.00           H  
ATOM    221  H2'   G A   7      13.964 -16.335  -6.486  1.00  0.00           H  
ATOM    222 HO2'   G A   7      12.062 -17.485  -6.581  1.00  0.00           H  
ATOM    223  H1    G A   7      12.213 -10.869  -7.489  1.00  0.00           H  
ATOM    224  H22   G A   7      10.568 -13.727  -8.435  1.00  0.00           H  
ATOM    225  H21   G A   7      10.872 -12.047  -8.727  1.00  0.00           H  
ATOM    226  H8    G A   7      14.746 -14.504  -2.831  1.00  0.00           H  
ATOM    227  P     G A   8      16.673 -18.436  -6.425  1.00  0.00           P  
ATOM    228  OP2   G A   8      17.693 -17.570  -5.776  1.00  0.00           O  
ATOM    229  OP1   G A   8      17.033 -19.813  -6.842  1.00  0.00           O  
ATOM    230  O5'   G A   8      16.113 -17.652  -7.695  1.00  0.00           O  
ATOM    231  C5'   G A   8      15.161 -18.278  -8.560  1.00  0.00           C  
ATOM    232  C4'   G A   8      14.669 -17.322  -9.624  1.00  0.00           C  
ATOM    233  O4'   G A   8      13.941 -16.214  -9.030  1.00  0.00           O  
ATOM    234  C3'   G A   8      15.682 -16.601 -10.490  1.00  0.00           C  
ATOM    235  O3'   G A   8      16.244 -17.438 -11.486  1.00  0.00           O  
ATOM    236  C1'   G A   8      13.937 -15.128  -9.917  1.00  0.00           C  
ATOM    237  C2'   G A   8      14.795 -15.534 -11.117  1.00  0.00           C  
ATOM    238  O2'   G A   8      13.953 -16.058 -12.130  1.00  0.00           O  
ATOM    239  N1    G A   8      14.781 -10.132 -10.075  1.00  0.00           N  
ATOM    240  C2    G A   8      14.058 -10.917 -10.935  1.00  0.00           C  
ATOM    241  N2    G A   8      13.512 -10.291 -11.989  1.00  0.00           N  
ATOM    242  N3    G A   8      13.883 -12.218 -10.775  1.00  0.00           N  
ATOM    243  C4    G A   8      14.501 -12.675  -9.667  1.00  0.00           C  
ATOM    244  C5    G A   8      15.245 -11.971  -8.747  1.00  0.00           C  
ATOM    245  C6    G A   8      15.426 -10.582  -8.933  1.00  0.00           C  
ATOM    246  O6    G A   8      16.063  -9.791  -8.235  1.00  0.00           O  
ATOM    247  N7    G A   8      15.713 -12.811  -7.746  1.00  0.00           N  
ATOM    248  C8    G A   8      15.262 -13.991  -8.074  1.00  0.00           C  
ATOM    249  N9    G A   8      14.534 -13.983  -9.238  1.00  0.00           N  
ATOM    250  H5'   G A   8      14.303 -18.641  -7.978  1.00  0.00           H  
ATOM    251 H5''   G A   8      15.614 -19.155  -9.046  1.00  0.00           H  
ATOM    252  H4'   G A   8      14.068 -17.953 -10.294  1.00  0.00           H  
ATOM    253  H3'   G A   8      16.561 -16.239  -9.936  1.00  0.00           H  
ATOM    254  H1'   G A   8      12.960 -14.815 -10.313  1.00  0.00           H  
ATOM    255  H2'   G A   8      15.372 -14.739 -11.611  1.00  0.00           H  
ATOM    256 HO2'   G A   8      13.437 -15.314 -12.555  1.00  0.00           H  
ATOM    257  H1    G A   8      14.850  -9.157 -10.287  1.00  0.00           H  
ATOM    258  H22   G A   8      12.973 -10.810 -12.653  1.00  0.00           H  
ATOM    259  H21   G A   8      13.644  -9.309 -12.111  1.00  0.00           H  
ATOM    260  H8    G A   8      15.454 -14.899  -7.483  1.00  0.00           H  
ATOM    261  P     U A   9      17.698 -17.099 -12.080  1.00  0.00           P  
ATOM    262  OP2   U A   9      18.503 -16.527 -10.971  1.00  0.00           O  
ATOM    263  OP1   U A   9      18.198 -18.296 -12.803  1.00  0.00           O  
ATOM    264  O5'   U A   9      17.412 -15.947 -13.145  1.00  0.00           O  
ATOM    265  C5'   U A   9      16.560 -16.194 -14.283  1.00  0.00           C  
ATOM    266  C4'   U A   9      16.258 -14.907 -15.010  1.00  0.00           C  
ATOM    267  O4'   U A   9      15.635 -13.974 -14.093  1.00  0.00           O  
ATOM    268  C3'   U A   9      17.454 -14.138 -15.549  1.00  0.00           C  
ATOM    269  O3'   U A   9      17.872 -14.660 -16.798  1.00  0.00           O  
ATOM    270  C1'   U A   9      16.020 -12.654 -14.427  1.00  0.00           C  
ATOM    271  C2'   U A   9      16.885 -12.733 -15.683  1.00  0.00           C  
ATOM    272  O2'   U A   9      16.054 -12.562 -16.815  1.00  0.00           O  
ATOM    273  N1    U A   9      16.740 -12.062 -13.293  1.00  0.00           N  
ATOM    274  C2    U A   9      16.804 -10.683 -13.217  1.00  0.00           C  
ATOM    275  O2    U A   9      16.302  -9.940 -14.048  1.00  0.00           O  
ATOM    276  N3    U A   9      17.478 -10.202 -12.129  1.00  0.00           N  
ATOM    277  C4    U A   9      18.077 -10.938 -11.133  1.00  0.00           C  
ATOM    278  O4    U A   9      18.593 -10.354 -10.181  1.00  0.00           O  
ATOM    279  C5    U A   9      17.975 -12.351 -11.289  1.00  0.00           C  
ATOM    280  C6    U A   9      17.328 -12.852 -12.337  1.00  0.00           C  
ATOM    281  H5'   U A   9      15.619 -16.659 -13.957  1.00  0.00           H  
ATOM    282 H5''   U A   9      17.045 -16.900 -14.974  1.00  0.00           H  
ATOM    283  H4'   U A   9      15.629 -15.218 -15.857  1.00  0.00           H  
ATOM    284  H3'   U A   9      18.347 -14.205 -14.911  1.00  0.00           H  
ATOM    285  H1'   U A   9      15.180 -11.983 -14.660  1.00  0.00           H  
ATOM    286  H2'   U A   9      17.666 -11.969 -15.804  1.00  0.00           H  
ATOM    287 HO2'   U A   9      16.377 -13.148 -17.559  1.00  0.00           H  
ATOM    288  H3    U A   9      17.545  -9.207 -12.050  1.00  0.00           H  
ATOM    289  H5    U A   9      18.431 -13.024 -10.545  1.00  0.00           H  
ATOM    290  H6    U A   9      17.258 -13.945 -12.441  1.00  0.00           H  
ATOM    291  P     A A  10      19.437 -14.781 -17.132  1.00  0.00           P  
ATOM    292  OP2   A A  10      20.158 -15.209 -15.911  1.00  0.00           O  
ATOM    293  OP1   A A  10      19.520 -15.609 -18.367  1.00  0.00           O  
ATOM    294  O5'   A A  10      19.893 -13.288 -17.456  1.00  0.00           O  
ATOM    295  C5'   A A  10      19.471 -12.617 -18.653  1.00  0.00           C  
ATOM    296  C4'   A A  10      19.868 -11.155 -18.592  1.00  0.00           C  
ATOM    297  O4'   A A  10      19.112 -10.473 -17.551  1.00  0.00           O  
ATOM    298  C3'   A A  10      21.306 -10.837 -18.224  1.00  0.00           C  
ATOM    299  O3'   A A  10      22.220 -11.032 -19.289  1.00  0.00           O  
ATOM    300  C1'   A A  10      19.860  -9.374 -17.091  1.00  0.00           C  
ATOM    301  C2'   A A  10      21.199  -9.374 -17.836  1.00  0.00           C  
ATOM    302  O2'   A A  10      21.138  -8.534 -18.968  1.00  0.00           O  
ATOM    303  N1    A A  10      21.377  -7.063 -12.741  1.00  0.00           N  
ATOM    304  C2    A A  10      21.105  -6.583 -13.963  1.00  0.00           C  
ATOM    305  N3    A A  10      20.667  -7.229 -15.042  1.00  0.00           N  
ATOM    306  C4    A A  10      20.497  -8.536 -14.779  1.00  0.00           C  
ATOM    307  C5    A A  10      20.723  -9.174 -13.572  1.00  0.00           C  
ATOM    308  C6    A A  10      21.194  -8.383 -12.509  1.00  0.00           C  
ATOM    309  N6    A A  10      21.472  -8.869 -11.299  1.00  0.00           N  
ATOM    310  N7    A A  10      20.440 -10.529 -13.669  1.00  0.00           N  
ATOM    311  C8    A A  10      20.068 -10.684 -14.915  1.00  0.00           C  
ATOM    312  N9    A A  10      20.109  -9.525 -15.655  1.00  0.00           N  
ATOM    313  H5'   A A  10      18.381 -12.704 -18.771  1.00  0.00           H  
ATOM    314 H5''   A A  10      19.929 -13.092 -19.534  1.00  0.00           H  
ATOM    315  H4'   A A  10      19.683 -10.784 -19.611  1.00  0.00           H  
ATOM    316  H3'   A A  10      21.712 -11.481 -17.430  1.00  0.00           H  
ATOM    317  H1'   A A  10      19.399  -8.390 -17.262  1.00  0.00           H  
ATOM    318  H2'   A A  10      22.068  -9.023 -17.262  1.00  0.00           H  
ATOM    319 HO2'   A A  10      21.104  -7.579 -18.674  1.00  0.00           H  
ATOM    320  H2    A A  10      21.268  -5.505 -14.094  1.00  0.00           H  
ATOM    321  H61   A A  10      21.809  -8.259 -10.580  1.00  0.00           H  
ATOM    322  H62   A A  10      21.344  -9.841 -11.109  1.00  0.00           H  
ATOM    323  H8    A A  10      19.769 -11.656 -15.336  1.00  0.00           H  
ATOM    324  P     G A  11      23.711 -11.543 -18.967  1.00  0.00           P  
ATOM    325  OP2   G A  11      23.672 -12.565 -17.879  1.00  0.00           O  
ATOM    326  OP1   G A  11      24.292 -11.895 -20.279  1.00  0.00           O  
ATOM    327  O5'   G A  11      24.450 -10.253 -18.385  1.00  0.00           O  
ATOM    328  C5'   G A  11      24.683  -9.115 -19.217  1.00  0.00           C  
ATOM    329  C4'   G A  11      25.297  -7.985 -18.425  1.00  0.00           C  
ATOM    330  O4'   G A  11      24.344  -7.489 -17.440  1.00  0.00           O  
ATOM    331  C3'   G A  11      26.529  -8.289 -17.586  1.00  0.00           C  
ATOM    332  O3'   G A  11      27.735  -8.369 -18.350  1.00  0.00           O  
ATOM    333  C1'   G A  11      25.036  -6.954 -16.344  1.00  0.00           C  
ATOM    334  C2'   G A  11      26.532  -7.095 -16.641  1.00  0.00           C  
ATOM    335  O2'   G A  11      27.002  -5.914 -17.264  1.00  0.00           O  
ATOM    336  N1    G A  11      25.262  -7.105 -11.299  1.00  0.00           N  
ATOM    337  C2    G A  11      25.578  -6.087 -12.160  1.00  0.00           C  
ATOM    338  N2    G A  11      26.092  -4.978 -11.617  1.00  0.00           N  
ATOM    339  N3    G A  11      25.412  -6.150 -13.468  1.00  0.00           N  
ATOM    340  C4    G A  11      24.908  -7.336 -13.856  1.00  0.00           C  
ATOM    341  C5    G A  11      24.554  -8.416 -13.081  1.00  0.00           C  
ATOM    342  C6    G A  11      24.734  -8.335 -11.677  1.00  0.00           C  
ATOM    343  O6    G A  11      24.498  -9.193 -10.820  1.00  0.00           O  
ATOM    344  N7    G A  11      24.074  -9.452 -13.869  1.00  0.00           N  
ATOM    345  C8    G A  11      24.161  -8.998 -15.090  1.00  0.00           C  
ATOM    346  N9    G A  11      24.693  -7.730 -15.155  1.00  0.00           N  
ATOM    347  H5'   G A  11      23.738  -8.775 -19.665  1.00  0.00           H  
ATOM    348 H5''   G A  11      25.353  -9.385 -20.047  1.00  0.00           H  
ATOM    349  H4'   G A  11      25.593  -7.252 -19.188  1.00  0.00           H  
ATOM    350  H3'   G A  11      26.493  -9.267 -17.083  1.00  0.00           H  
ATOM    351  H1'   G A  11      24.853  -5.892 -16.123  1.00  0.00           H  
ATOM    352  H2'   G A  11      27.194  -7.241 -15.776  1.00  0.00           H  
ATOM    353 HO2'   G A  11      27.023  -5.170 -16.596  1.00  0.00           H  
ATOM    354  H1    G A  11      25.423  -6.953 -10.324  1.00  0.00           H  
ATOM    355  H22   G A  11      26.346  -4.207 -12.201  1.00  0.00           H  
ATOM    356  H21   G A  11      26.223  -4.920 -10.628  1.00  0.00           H  
ATOM    357  H8    G A  11      23.859  -9.577 -15.976  1.00  0.00           H  
ATOM    358  P     G A  12      28.972  -9.211 -17.769  1.00  0.00           P  
ATOM    359  OP2   G A  12      28.493 -10.515 -17.247  1.00  0.00           O  
ATOM    360  OP1   G A  12      30.027  -9.169 -18.816  1.00  0.00           O  
ATOM    361  O5'   G A  12      29.476  -8.400 -16.492  1.00  0.00           O  
ATOM    362  C5'   G A  12      30.683  -7.635 -16.535  1.00  0.00           C  
ATOM    363  C4'   G A  12      30.864  -6.860 -15.254  1.00  0.00           C  
ATOM    364  O4'   G A  12      29.579  -6.643 -14.598  1.00  0.00           O  
ATOM    365  C3'   G A  12      31.695  -7.517 -14.168  1.00  0.00           C  
ATOM    366  O3'   G A  12      33.091  -7.434 -14.437  1.00  0.00           O  
ATOM    367  C1'   G A  12      29.765  -6.553 -13.210  1.00  0.00           C  
ATOM    368  C2'   G A  12      31.267  -6.710 -12.946  1.00  0.00           C  
ATOM    369  O2'   G A  12      31.869  -5.433 -12.918  1.00  0.00           O  
ATOM    370  N1    G A  12      28.358  -8.611  -8.797  1.00  0.00           N  
ATOM    371  C2    G A  12      29.057  -7.456  -9.040  1.00  0.00           C  
ATOM    372  N2    G A  12      29.489  -6.774  -7.958  1.00  0.00           N  
ATOM    373  N3    G A  12      29.325  -7.000 -10.251  1.00  0.00           N  
ATOM    374  C4    G A  12      28.841  -7.806 -11.217  1.00  0.00           C  
ATOM    375  C5    G A  12      28.130  -8.972 -11.085  1.00  0.00           C  
ATOM    376  C6    G A  12      27.840  -9.454  -9.777  1.00  0.00           C  
ATOM    377  O6    G A  12      27.222 -10.474  -9.448  1.00  0.00           O  
ATOM    378  N7    G A  12      27.817  -9.499 -12.329  1.00  0.00           N  
ATOM    379  C8    G A  12      28.350  -8.667 -13.177  1.00  0.00           C  
ATOM    380  N9    G A  12      29.003  -7.627 -12.571  1.00  0.00           N  
ATOM    381  H5'   G A  12      30.660  -6.940 -17.385  1.00  0.00           H  
ATOM    382 H5''   G A  12      31.546  -8.300 -16.687  1.00  0.00           H  
ATOM    383  H4'   G A  12      31.376  -5.940 -15.568  1.00  0.00           H  
ATOM    384  H3'   G A  12      31.513  -8.597 -14.064  1.00  0.00           H  
ATOM    385  H1'   G A  12      29.456  -5.607 -12.744  1.00  0.00           H  
ATOM    386  H2'   G A  12      31.561  -7.187 -12.000  1.00  0.00           H  
ATOM    387 HO2'   G A  12      31.604  -4.958 -12.078  1.00  0.00           H  
ATOM    388  H1    G A  12      28.209  -8.868  -7.842  1.00  0.00           H  
ATOM    389  H22   G A  12      30.008  -5.927  -8.076  1.00  0.00           H  
ATOM    390  H21   G A  12      29.290  -7.114  -7.040  1.00  0.00           H  
ATOM    391  H8    G A  12      28.289  -8.792 -14.269  1.00  0.00           H  
ATOM    392  P     G A  13      34.069  -8.632 -13.980  1.00  0.00           P  
ATOM    393  OP2   G A  13      33.450  -9.954 -14.208  1.00  0.00           O  
ATOM    394  OP1   G A  13      35.376  -8.317 -14.602  1.00  0.00           O  
ATOM    395  O5'   G A  13      34.191  -8.456 -12.404  1.00  0.00           O  
ATOM    396  C5'   G A  13      34.861  -7.318 -11.855  1.00  0.00           C  
ATOM    397  C4'   G A  13      34.706  -7.288 -10.354  1.00  0.00           C  
ATOM    398  O4'   G A  13      33.297  -7.254  -9.998  1.00  0.00           O  
ATOM    399  C3'   G A  13      35.215  -8.492  -9.580  1.00  0.00           C  
ATOM    400  O3'   G A  13      36.620  -8.457  -9.407  1.00  0.00           O  
ATOM    401  C1'   G A  13      33.122  -7.862  -8.744  1.00  0.00           C  
ATOM    402  C2'   G A  13      34.500  -8.300  -8.258  1.00  0.00           C  
ATOM    403  O2'   G A  13      35.081  -7.225  -7.543  1.00  0.00           O  
ATOM    404  N1    G A  13      30.439 -11.425  -6.340  1.00  0.00           N  
ATOM    405  C2    G A  13      31.204 -10.406  -5.822  1.00  0.00           C  
ATOM    406  N2    G A  13      31.278 -10.331  -4.487  1.00  0.00           N  
ATOM    407  N3    G A  13      31.849  -9.521  -6.560  1.00  0.00           N  
ATOM    408  C4    G A  13      31.671  -9.735  -7.881  1.00  0.00           C  
ATOM    409  C5    G A  13      30.928 -10.711  -8.501  1.00  0.00           C  
ATOM    410  C6    G A  13      30.237 -11.660  -7.701  1.00  0.00           C  
ATOM    411  O6    G A  13      29.525 -12.601  -8.069  1.00  0.00           O  
ATOM    412  N7    G A  13      30.991 -10.577  -9.878  1.00  0.00           N  
ATOM    413  C8    G A  13      31.770  -9.552 -10.067  1.00  0.00           C  
ATOM    414  N9    G A  13      32.223  -8.998  -8.897  1.00  0.00           N  
ATOM    415  H5'   G A  13      34.452  -6.394 -12.286  1.00  0.00           H  
ATOM    416 H5''   G A  13      35.929  -7.349 -12.114  1.00  0.00           H  
ATOM    417  H4'   G A  13      35.281  -6.404 -10.043  1.00  0.00           H  
ATOM    418  H3'   G A  13      35.037  -9.452 -10.087  1.00  0.00           H  
ATOM    419  H1'   G A  13      32.699  -7.213  -7.963  1.00  0.00           H  
ATOM    420  H2'   G A  13      34.575  -9.179  -7.603  1.00  0.00           H  
ATOM    421 HO2'   G A  13      34.636  -7.138  -6.651  1.00  0.00           H  
ATOM    422  H1    G A  13      29.996 -12.045  -5.693  1.00  0.00           H  
ATOM    423  H22   G A  13      31.819  -9.608  -4.057  1.00  0.00           H  
ATOM    424  H21   G A  13      30.793 -10.997  -3.921  1.00  0.00           H  
ATOM    425  H8    G A  13      32.037  -9.168 -11.064  1.00  0.00           H  
ATOM    426  P     G A  14      37.441  -9.839  -9.293  1.00  0.00           P  
ATOM    427  OP2   G A  14      36.909 -10.819 -10.271  1.00  0.00           O  
ATOM    428  OP1   G A  14      38.885  -9.496  -9.320  1.00  0.00           O  
ATOM    429  O5'   G A  14      37.106 -10.353  -7.828  1.00  0.00           O  
ATOM    430  C5'   G A  14      37.532  -9.598  -6.686  1.00  0.00           C  
ATOM    431  C4'   G A  14      37.034 -10.234  -5.414  1.00  0.00           C  
ATOM    432  O4'   G A  14      35.583 -10.209  -5.369  1.00  0.00           O  
ATOM    433  C3'   G A  14      37.366 -11.701  -5.215  1.00  0.00           C  
ATOM    434  O3'   G A  14      38.707 -11.901  -4.791  1.00  0.00           O  
ATOM    435  C1'   G A  14      35.114 -11.317  -4.629  1.00  0.00           C  
ATOM    436  C2'   G A  14      36.345 -12.097  -4.159  1.00  0.00           C  
ATOM    437  O2'   G A  14      36.690 -11.675  -2.856  1.00  0.00           O  
ATOM    438  N1    G A  14      31.779 -15.130  -4.780  1.00  0.00           N  
ATOM    439  C2    G A  14      32.391 -14.546  -3.699  1.00  0.00           C  
ATOM    440  N2    G A  14      32.086 -15.057  -2.500  1.00  0.00           N  
ATOM    441  N3    G A  14      33.239 -13.538  -3.788  1.00  0.00           N  
ATOM    442  C4    G A  14      33.431 -13.149  -5.067  1.00  0.00           C  
ATOM    443  C5    G A  14      32.869 -13.662  -6.217  1.00  0.00           C  
ATOM    444  C6    G A  14      31.959 -14.745  -6.107  1.00  0.00           C  
ATOM    445  O6    G A  14      31.358 -15.337  -7.007  1.00  0.00           O  
ATOM    446  N7    G A  14      33.328 -12.983  -7.337  1.00  0.00           N  
ATOM    447  C8    G A  14      34.147 -12.086  -6.858  1.00  0.00           C  
ATOM    448  N9    G A  14      34.263 -12.138  -5.488  1.00  0.00           N  
ATOM    449  H5'   G A  14      37.156  -8.568  -6.753  1.00  0.00           H  
ATOM    450 H5''   G A  14      38.630  -9.539  -6.662  1.00  0.00           H  
ATOM    451  H4'   G A  14      37.527  -9.660  -4.616  1.00  0.00           H  
ATOM    452  H3'   G A  14      37.295 -12.299  -6.136  1.00  0.00           H  
ATOM    453  H1'   G A  14      34.532 -11.067  -3.731  1.00  0.00           H  
ATOM    454  H2'   G A  14      36.228 -13.187  -4.070  1.00  0.00           H  
ATOM    455 HO2'   G A  14      36.010 -12.012  -2.204  1.00  0.00           H  
ATOM    456  H1    G A  14      31.155 -15.891  -4.603  1.00  0.00           H  
ATOM    457  H22   G A  14      32.501 -14.674  -1.675  1.00  0.00           H  
ATOM    458  H21   G A  14      31.446 -15.820  -2.430  1.00  0.00           H  
ATOM    459  H8    G A  14      34.696 -11.368  -7.487  1.00  0.00           H  
ATOM    460  P     G A  15      39.443 -13.288  -5.123  1.00  0.00           P  
ATOM    461  OP2   G A  15      39.000 -13.694  -6.478  1.00  0.00           O  
ATOM    462  OP1   G A  15      40.894 -13.153  -4.841  1.00  0.00           O  
ATOM    463  O5'   G A  15      38.815 -14.328  -4.089  1.00  0.00           O  
ATOM    464  C5'   G A  15      39.049 -14.196  -2.693  1.00  0.00           C  
ATOM    465  C4'   G A  15      38.339 -15.288  -1.923  1.00  0.00           C  
ATOM    466  O4'   G A  15      36.901 -15.168  -2.083  1.00  0.00           O  
ATOM    467  C3'   G A  15      38.606 -16.713  -2.359  1.00  0.00           C  
ATOM    468  O3'   G A  15      39.847 -17.178  -1.853  1.00  0.00           O  
ATOM    469  C1'   G A  15      36.308 -16.438  -1.942  1.00  0.00           C  
ATOM    470  C2'   G A  15      37.435 -17.443  -1.720  1.00  0.00           C  
ATOM    471  O2'   G A  15      37.636 -17.607  -0.334  1.00  0.00           O  
ATOM    472  N1    G A  15      32.811 -19.447  -4.080  1.00  0.00           N  
ATOM    473  C2    G A  15      33.324 -19.475  -2.810  1.00  0.00           C  
ATOM    474  N2    G A  15      32.842 -20.421  -2.003  1.00  0.00           N  
ATOM    475  N3    G A  15      34.239 -18.634  -2.362  1.00  0.00           N  
ATOM    476  C4    G A  15      34.599 -17.730  -3.299  1.00  0.00           C  
ATOM    477  C5    G A  15      34.141 -17.607  -4.591  1.00  0.00           C  
ATOM    478  C6    G A  15      33.165 -18.534  -5.066  1.00  0.00           C  
ATOM    479  O6    G A  15      32.644 -18.609  -6.194  1.00  0.00           O  
ATOM    480  N7    G A  15      34.765 -16.546  -5.232  1.00  0.00           N  
ATOM    481  C8    G A  15      35.578 -16.055  -4.336  1.00  0.00           C  
ATOM    482  N9    G A  15      35.530 -16.726  -3.141  1.00  0.00           N  
ATOM    483  H5'   G A  15      38.700 -13.215  -2.342  1.00  0.00           H  
ATOM    484 H5''   G A  15      40.128 -14.246  -2.486  1.00  0.00           H  
ATOM    485  H4'   G A  15      38.695 -15.164  -0.890  1.00  0.00           H  
ATOM    486  H3'   G A  15      38.696 -16.832  -3.450  1.00  0.00           H  
ATOM    487  H1'   G A  15      35.623 -16.533  -1.087  1.00  0.00           H  
ATOM    488  H2'   G A  15      37.297 -18.457  -2.122  1.00  0.00           H  
ATOM    489 HO2'   G A  15      36.874 -18.127   0.055  1.00  0.00           H  
ATOM    490  H1    G A  15      32.128 -20.137  -4.317  1.00  0.00           H  
ATOM    491  H22   G A  15      33.175 -20.491  -1.062  1.00  0.00           H  
ATOM    492  H21   G A  15      32.151 -21.060  -2.337  1.00  0.00           H  
ATOM    493  H8    G A  15      36.236 -15.192  -4.522  1.00  0.00           H  
ATOM    494  P     U A  16      40.843 -18.011  -2.800  1.00  0.00           P  
ATOM    495  OP2   U A  16      40.857 -17.363  -4.136  1.00  0.00           O  
ATOM    496  OP1   U A  16      42.119 -18.207  -2.066  1.00  0.00           O  
ATOM    497  O5'   U A  16      40.137 -19.431  -2.948  1.00  0.00           O  
ATOM    498  C5'   U A  16      40.006 -20.301  -1.833  1.00  0.00           C  
ATOM    499  C4'   U A  16      38.985 -21.382  -2.087  1.00  0.00           C  
ATOM    500  O4'   U A  16      37.702 -20.768  -2.363  1.00  0.00           O  
ATOM    501  C3'   U A  16      39.235 -22.270  -3.296  1.00  0.00           C  
ATOM    502  O3'   U A  16      40.153 -23.316  -3.034  1.00  0.00           O  
ATOM    503  C1'   U A  16      36.993 -21.527  -3.330  1.00  0.00           C  
ATOM    504  C2'   U A  16      37.838 -22.761  -3.647  1.00  0.00           C  
ATOM    505  O2'   U A  16      37.438 -23.826  -2.797  1.00  0.00           O  
ATOM    506  N1    U A  16      36.754 -20.686  -4.528  1.00  0.00           N  
ATOM    507  C2    U A  16      35.713 -21.054  -5.360  1.00  0.00           C  
ATOM    508  O2    U A  16      35.002 -22.021  -5.148  1.00  0.00           O  
ATOM    509  N3    U A  16      35.529 -20.247  -6.455  1.00  0.00           N  
ATOM    510  C4    U A  16      36.263 -19.132  -6.800  1.00  0.00           C  
ATOM    511  O4    U A  16      35.973 -18.509  -7.822  1.00  0.00           O  
ATOM    512  C5    U A  16      37.323 -18.811  -5.894  1.00  0.00           C  
ATOM    513  C6    U A  16      37.524 -19.579  -4.818  1.00  0.00           C  
ATOM    514  H5'   U A  16      39.731 -19.778  -1.051  1.00  0.00           H  
ATOM    515 H5''   U A  16      40.874 -20.718  -1.650  1.00  0.00           H  
ATOM    516  H4'   U A  16      38.909 -21.939  -1.285  1.00  0.00           H  
ATOM    517  H3'   U A  16      39.574 -21.722  -4.034  1.00  0.00           H  
ATOM    518  H1'   U A  16      36.133 -21.812  -2.957  1.00  0.00           H  
ATOM    519  H2'   U A  16      37.772 -23.008  -4.593  1.00  0.00           H  
ATOM    520 HO2'   U A  16      38.234 -24.319  -2.507  1.00  0.00           H  
ATOM    521  H3    U A  16      34.796 -20.490  -7.058  1.00  0.00           H  
ATOM    522  H5    U A  16      37.896 -18.033  -6.060  1.00  0.00           H  
ATOM    523  H6    U A  16      38.257 -19.340  -4.215  1.00  0.00           H  
ATOM    524  P     A A  17      41.271 -23.703  -4.122  1.00  0.00           P  
ATOM    525  OP2   A A  17      41.853 -22.444  -4.650  1.00  0.00           O  
ATOM    526  OP1   A A  17      42.160 -24.729  -3.523  1.00  0.00           O  
ATOM    527  O5'   A A  17      40.443 -24.392  -5.296  1.00  0.00           O  
ATOM    528  C5'   A A  17      39.794 -25.639  -5.095  1.00  0.00           C  
ATOM    529  C4'   A A  17      38.652 -25.831  -6.061  1.00  0.00           C  
ATOM    530  O4'   A A  17      37.761 -24.682  -6.029  1.00  0.00           O  
ATOM    531  C3'   A A  17      39.027 -25.901  -7.534  1.00  0.00           C  
ATOM    532  O3'   A A  17      39.565 -27.157  -7.910  1.00  0.00           O  
ATOM    533  C1'   A A  17      37.194 -24.483  -7.290  1.00  0.00           C  
ATOM    534  C2'   A A  17      37.680 -25.626  -8.176  1.00  0.00           C  
ATOM    535  O2'   A A  17      36.809 -26.739  -8.040  1.00  0.00           O  
ATOM    536  N1    A A  17      36.487 -20.886 -10.912  1.00  0.00           N  
ATOM    537  C2    A A  17      35.905 -22.073 -10.695  1.00  0.00           C  
ATOM    538  N3    A A  17      36.138 -22.961  -9.731  1.00  0.00           N  
ATOM    539  C4    A A  17      37.106 -22.524  -8.907  1.00  0.00           C  
ATOM    540  C5    A A  17      37.796 -21.329  -8.999  1.00  0.00           C  
ATOM    541  C6    A A  17      37.455 -20.477 -10.064  1.00  0.00           C  
ATOM    542  N6    A A  17      38.036 -19.294 -10.281  1.00  0.00           N  
ATOM    543  N7    A A  17      38.724 -21.218  -7.972  1.00  0.00           N  
ATOM    544  C8    A A  17      38.576 -22.328  -7.293  1.00  0.00           C  
ATOM    545  N9    A A  17      37.614 -23.165  -7.803  1.00  0.00           N  
ATOM    546  H5'   A A  17      39.447 -25.676  -4.179  1.00  0.00           H  
ATOM    547 H5''   A A  17      40.443 -26.362  -5.220  1.00  0.00           H  
ATOM    548  H4'   A A  17      38.144 -26.628  -5.798  1.00  0.00           H  
ATOM    549  H3'   A A  17      39.651 -25.174  -7.741  1.00  0.00           H  
ATOM    550  H1'   A A  17      36.216 -24.513  -7.227  1.00  0.00           H  
ATOM    551  H2'   A A  17      37.778 -25.353  -9.112  1.00  0.00           H  
ATOM    552 HO2'   A A  17      37.340 -27.563  -8.048  1.00  0.00           H  
ATOM    553  H2    A A  17      35.208 -22.323 -11.338  1.00  0.00           H  
ATOM    554  H61   A A  17      37.755 -18.743 -11.041  1.00  0.00           H  
ATOM    555  H62   A A  17      38.741 -18.976  -9.679  1.00  0.00           H  
ATOM    556  H8    A A  17      39.104 -22.542  -6.495  1.00  0.00           H  
ATOM    557  P     A A  18      40.902 -27.229  -8.799  1.00  0.00           P  
ATOM    558  OP2   A A  18      41.629 -25.945  -8.641  1.00  0.00           O  
ATOM    559  OP1   A A  18      41.592 -28.507  -8.491  1.00  0.00           O  
ATOM    560  O5'   A A  18      40.364 -27.309 -10.297  1.00  0.00           O  
ATOM    561  C5'   A A  18      39.489 -26.315 -10.811  1.00  0.00           C  
ATOM    562  C4'   A A  18      39.595 -26.207 -12.312  1.00  0.00           C  
ATOM    563  O4'   A A  18      39.192 -27.479 -12.910  1.00  0.00           O  
ATOM    564  C3'   A A  18      38.733 -25.137 -12.966  1.00  0.00           C  
ATOM    565  O3'   A A  18      39.306 -24.612 -14.151  1.00  0.00           O  
ATOM    566  C1'   A A  18      38.149 -27.239 -13.837  1.00  0.00           C  
ATOM    567  C2'   A A  18      37.501 -25.932 -13.399  1.00  0.00           C  
ATOM    568  O2'   A A  18      36.864 -25.326 -14.515  1.00  0.00           O  
ATOM    569  N1    A A  18      35.506 -30.420 -10.763  1.00  0.00           N  
ATOM    570  C2    A A  18      36.343 -29.407 -10.504  1.00  0.00           C  
ATOM    571  N3    A A  18      36.998 -28.620 -11.354  1.00  0.00           N  
ATOM    572  C4    A A  18      36.722 -28.959 -12.626  1.00  0.00           C  
ATOM    573  C5    A A  18      35.884 -29.974 -13.049  1.00  0.00           C  
ATOM    574  C6    A A  18      35.250 -30.735 -12.050  1.00  0.00           C  
ATOM    575  N6    A A  18      34.416 -31.745 -12.308  1.00  0.00           N  
ATOM    576  N7    A A  18      35.842 -30.030 -14.435  1.00  0.00           N  
ATOM    577  C8    A A  18      36.642 -29.064 -14.813  1.00  0.00           C  
ATOM    578  N9    A A  18      37.209 -28.374 -13.769  1.00  0.00           N  
ATOM    579  H5'   A A  18      39.718 -25.450 -10.412  1.00  0.00           H  
ATOM    580 H5''   A A  18      38.568 -26.544 -10.571  1.00  0.00           H  
ATOM    581  H4'   A A  18      40.526 -26.016 -12.551  1.00  0.00           H  
ATOM    582  H3'   A A  18      38.470 -24.478 -12.289  1.00  0.00           H  
ATOM    583  H1'   A A  18      38.483 -27.146 -14.754  1.00  0.00           H  
ATOM    584  H2'   A A  18      36.879 -26.065 -12.653  1.00  0.00           H  
ATOM    585 HO2'   A A  18      36.922 -24.353 -14.424  1.00  0.00           H  
ATOM    586  H2    A A  18      36.496 -29.220  -9.554  1.00  0.00           H  
ATOM    587  H61   A A  18      34.003 -32.240 -11.569  1.00  0.00           H  
ATOM    588  H62   A A  18      34.214 -31.991 -13.234  1.00  0.00           H  
ATOM    589  H8    A A  18      36.820 -28.853 -15.754  1.00  0.00           H  
ATOM    590  P     C A  19      39.480 -23.024 -14.329  1.00  0.00           P  
ATOM    591  OP2   C A  19      39.196 -22.380 -13.023  1.00  0.00           O  
ATOM    592  OP1   C A  19      40.781 -22.777 -15.002  1.00  0.00           O  
ATOM    593  O5'   C A  19      38.318 -22.620 -15.342  1.00  0.00           O  
ATOM    594  C5'   C A  19      37.719 -21.334 -15.289  1.00  0.00           C  
ATOM    595  C4'   C A  19      36.828 -21.085 -16.482  1.00  0.00           C  
ATOM    596  O4'   C A  19      37.655 -21.066 -17.675  1.00  0.00           O  
ATOM    597  C3'   C A  19      35.721 -22.101 -16.715  1.00  0.00           C  
ATOM    598  O3'   C A  19      34.537 -21.519 -17.234  1.00  0.00           O  
ATOM    599  C1'   C A  19      37.167 -22.037 -18.601  1.00  0.00           C  
ATOM    600  C2'   C A  19      36.318 -23.013 -17.786  1.00  0.00           C  
ATOM    601  O2'   C A  19      35.307 -23.549 -18.627  1.00  0.00           O  
ATOM    602  N1    C A  19      38.328 -22.702 -19.243  1.00  0.00           N  
ATOM    603  C2    C A  19      38.299 -22.899 -20.629  1.00  0.00           C  
ATOM    604  O2    C A  19      37.311 -22.517 -21.274  1.00  0.00           O  
ATOM    605  N3    C A  19      39.345 -23.502 -21.239  1.00  0.00           N  
ATOM    606  C4    C A  19      40.395 -23.904 -20.522  1.00  0.00           C  
ATOM    607  N4    C A  19      41.405 -24.494 -21.167  1.00  0.00           N  
ATOM    608  C5    C A  19      40.455 -23.719 -19.112  1.00  0.00           C  
ATOM    609  C6    C A  19      39.415 -23.120 -18.520  1.00  0.00           C  
ATOM    610  H5'   C A  19      38.424 -20.654 -15.269  1.00  0.00           H  
ATOM    611 H5''   C A  19      37.184 -21.264 -14.471  1.00  0.00           H  
ATOM    612  H4'   C A  19      36.390 -20.215 -16.372  1.00  0.00           H  
ATOM    613  H3'   C A  19      35.581 -22.621 -15.896  1.00  0.00           H  
ATOM    614  H1'   C A  19      36.608 -21.621 -19.289  1.00  0.00           H  
ATOM    615  H2'   C A  19      36.870 -23.717 -17.389  1.00  0.00           H  
ATOM    616 HO2'   C A  19      35.724 -24.126 -19.300  1.00  0.00           H  
ATOM    617  H42   C A  19      42.190 -24.801 -20.669  1.00  0.00           H  
ATOM    618  H41   C A  19      41.359 -24.621 -22.138  1.00  0.00           H  
ATOM    619  H5    C A  19      41.232 -24.017 -18.594  1.00  0.00           H  
ATOM    620  H6    C A  19      39.438 -22.984 -17.551  1.00  0.00           H  
ATOM    621  P     A A  20      33.178 -21.597 -16.390  1.00  0.00           P  
ATOM    622  OP2   A A  20      33.504 -21.064 -15.044  1.00  0.00           O  
ATOM    623  OP1   A A  20      32.147 -20.922 -17.217  1.00  0.00           O  
ATOM    624  O5'   A A  20      32.756 -23.125 -16.226  1.00  0.00           O  
ATOM    625  C5'   A A  20      31.491 -23.584 -16.678  1.00  0.00           C  
ATOM    626  C4'   A A  20      31.293 -25.048 -16.376  1.00  0.00           C  
ATOM    627  O4'   A A  20      32.583 -25.498 -15.951  1.00  0.00           O  
ATOM    628  C3'   A A  20      30.397 -25.370 -15.190  1.00  0.00           C  
ATOM    629  O3'   A A  20      29.047 -25.595 -15.559  1.00  0.00           O  
ATOM    630  C1'   A A  20      32.452 -26.490 -14.948  1.00  0.00           C  
ATOM    631  C2'   A A  20      30.954 -26.700 -14.723  1.00  0.00           C  
ATOM    632  O2'   A A  20      30.506 -27.765 -15.548  1.00  0.00           O  
ATOM    633  N1    A A  20      33.809 -27.530 -10.087  1.00  0.00           N  
ATOM    634  C2    A A  20      33.141 -28.238 -11.006  1.00  0.00           C  
ATOM    635  N3    A A  20      32.822 -27.906 -12.255  1.00  0.00           N  
ATOM    636  C4    A A  20      33.271 -26.673 -12.548  1.00  0.00           C  
ATOM    637  C5    A A  20      33.972 -25.826 -11.710  1.00  0.00           C  
ATOM    638  C6    A A  20      34.247 -26.295 -10.414  1.00  0.00           C  
ATOM    639  N6    A A  20      34.912 -25.590  -9.496  1.00  0.00           N  
ATOM    640  N7    A A  20      34.271 -24.633 -12.356  1.00  0.00           N  
ATOM    641  C8    A A  20      33.753 -24.784 -13.550  1.00  0.00           C  
ATOM    642  N9    A A  20      33.133 -25.995 -13.735  1.00  0.00           N  
ATOM    643  H5'   A A  20      31.427 -23.446 -17.646  1.00  0.00           H  
ATOM    644 H5''   A A  20      30.786 -23.068 -16.235  1.00  0.00           H  
ATOM    645  H4'   A A  20      31.003 -25.581 -17.146  1.00  0.00           H  
ATOM    646  H3'   A A  20      30.428 -24.683 -14.490  1.00  0.00           H  
ATOM    647  H1'   A A  20      32.861 -27.335 -15.230  1.00  0.00           H  
ATOM    648  H2'   A A  20      30.752 -26.862 -13.777  1.00  0.00           H  
ATOM    649 HO2'   A A  20      30.856 -28.609 -15.196  1.00  0.00           H  
ATOM    650  H2    A A  20      32.845 -29.128 -10.719  1.00  0.00           H  
ATOM    651  H61   A A  20      35.075 -25.971  -8.608  1.00  0.00           H  
ATOM    652  H62   A A  20      35.240 -24.692  -9.711  1.00  0.00           H  
ATOM    653  H8    A A  20      33.803 -24.096 -14.246  1.00  0.00           H  
ATOM    654  P     C A  21      27.858 -24.881 -14.748  1.00  0.00           P  
ATOM    655  OP2   C A  21      27.967 -23.417 -14.963  1.00  0.00           O  
ATOM    656  OP1   C A  21      26.590 -25.579 -15.082  1.00  0.00           O  
ATOM    657  O5'   C A  21      28.196 -25.183 -13.221  1.00  0.00           O  
ATOM    658  C5'   C A  21      28.051 -26.490 -12.685  1.00  0.00           C  
ATOM    659  C4'   C A  21      28.616 -26.586 -11.289  1.00  0.00           C  
ATOM    660  O4'   C A  21      30.045 -26.315 -11.286  1.00  0.00           O  
ATOM    661  C3'   C A  21      28.072 -25.589 -10.276  1.00  0.00           C  
ATOM    662  O3'   C A  21      26.771 -25.919  -9.821  1.00  0.00           O  
ATOM    663  C1'   C A  21      30.409 -25.737 -10.058  1.00  0.00           C  
ATOM    664  C2'   C A  21      29.146 -25.617  -9.200  1.00  0.00           C  
ATOM    665  O2'   C A  21      29.024 -26.771  -8.381  1.00  0.00           O  
ATOM    666  N1    C A  21      31.047 -24.421 -10.309  1.00  0.00           N  
ATOM    667  C2    C A  21      31.831 -23.858  -9.294  1.00  0.00           C  
ATOM    668  O2    C A  21      31.968 -24.470  -8.223  1.00  0.00           O  
ATOM    669  N3    C A  21      32.424 -22.659  -9.497  1.00  0.00           N  
ATOM    670  C4    C A  21      32.261 -22.021 -10.655  1.00  0.00           C  
ATOM    671  N4    C A  21      32.865 -20.840 -10.811  1.00  0.00           N  
ATOM    672  C5    C A  21      31.470 -22.565 -11.706  1.00  0.00           C  
ATOM    673  C6    C A  21      30.889 -23.752 -11.494  1.00  0.00           C  
ATOM    674  H5'   C A  21      28.521 -27.125 -13.264  1.00  0.00           H  
ATOM    675 H5''   C A  21      27.100 -26.721 -12.662  1.00  0.00           H  
ATOM    676  H4'   C A  21      28.459 -27.493 -10.956  1.00  0.00           H  
ATOM    677  H3'   C A  21      28.055 -24.695 -10.676  1.00  0.00           H  
ATOM    678  H1'   C A  21      31.048 -26.329  -9.610  1.00  0.00           H  
ATOM    679  H2'   C A  21      29.143 -24.794  -8.670  1.00  0.00           H  
ATOM    680 HO2'   C A  21      28.966 -26.492  -7.443  1.00  0.00           H  
ATOM    681  H42   C A  21      32.765 -20.346 -11.651  1.00  0.00           H  
ATOM    682  H41   C A  21      33.408 -20.468 -10.085  1.00  0.00           H  
ATOM    683  H5    C A  21      31.357 -22.089 -12.555  1.00  0.00           H  
ATOM    684  H6    C A  21      30.341 -24.144 -12.205  1.00  0.00           H  
ATOM    685  P     U A  22      25.777 -24.764  -9.308  1.00  0.00           P  
ATOM    686  OP2   U A  22      25.948 -23.585 -10.195  1.00  0.00           O  
ATOM    687  OP1   U A  22      24.429 -25.361  -9.133  1.00  0.00           O  
ATOM    688  O5'   U A  22      26.340 -24.384  -7.868  1.00  0.00           O  
ATOM    689  C5'   U A  22      26.377 -25.343  -6.822  1.00  0.00           C  
ATOM    690  C4'   U A  22      27.307 -24.924  -5.716  1.00  0.00           C  
ATOM    691  O4'   U A  22      28.639 -24.683  -6.247  1.00  0.00           O  
ATOM    692  C3'   U A  22      26.970 -23.624  -5.013  1.00  0.00           C  
ATOM    693  O3'   U A  22      25.984 -23.830  -4.017  1.00  0.00           O  
ATOM    694  C1'   U A  22      29.272 -23.679  -5.505  1.00  0.00           C  
ATOM    695  C2'   U A  22      28.309 -23.288  -4.379  1.00  0.00           C  
ATOM    696  O2'   U A  22      28.536 -24.097  -3.244  1.00  0.00           O  
ATOM    697  N1    U A  22      29.545 -22.540  -6.395  1.00  0.00           N  
ATOM    698  C2    U A  22      30.517 -21.635  -6.002  1.00  0.00           C  
ATOM    699  O2    U A  22      31.168 -21.765  -4.980  1.00  0.00           O  
ATOM    700  N3    U A  22      30.698 -20.573  -6.852  1.00  0.00           N  
ATOM    701  C4    U A  22      30.020 -20.332  -8.031  1.00  0.00           C  
ATOM    702  O4    U A  22      30.289 -19.325  -8.685  1.00  0.00           O  
ATOM    703  C5    U A  22      29.044 -21.321  -8.376  1.00  0.00           C  
ATOM    704  C6    U A  22      28.848 -22.366  -7.568  1.00  0.00           C  
ATOM    705  H5'   U A  22      26.682 -26.201  -7.187  1.00  0.00           H  
ATOM    706 H5''   U A  22      25.475 -25.454  -6.456  1.00  0.00           H  
ATOM    707  H4'   U A  22      27.245 -25.745  -4.986  1.00  0.00           H  
ATOM    708  H3'   U A  22      26.536 -22.863  -5.677  1.00  0.00           H  
ATOM    709  H1'   U A  22      30.223 -23.959  -5.029  1.00  0.00           H  
ATOM    710  H2'   U A  22      28.362 -22.249  -4.025  1.00  0.00           H  
ATOM    711 HO2'   U A  22      29.421 -23.864  -2.839  1.00  0.00           H  
ATOM    712  H3    U A  22      31.393 -19.903  -6.588  1.00  0.00           H  
ATOM    713  H5    U A  22      28.457 -21.220  -9.302  1.00  0.00           H  
ATOM    714  H6    U A  22      28.095 -23.117  -7.850  1.00  0.00           H  
ATOM    715  P     C A  23      25.144 -22.581  -3.454  1.00  0.00           P  
ATOM    716  OP2   C A  23      24.710 -21.727  -4.587  1.00  0.00           O  
ATOM    717  OP1   C A  23      24.132 -23.158  -2.539  1.00  0.00           O  
ATOM    718  O5'   C A  23      26.190 -21.754  -2.589  1.00  0.00           O  
ATOM    719  C5'   C A  23      25.936 -21.473  -1.219  1.00  0.00           C  
ATOM    720  C4'   C A  23      27.049 -20.633  -0.643  1.00  0.00           C  
ATOM    721  O4'   C A  23      28.231 -20.699  -1.484  1.00  0.00           O  
ATOM    722  C3'   C A  23      26.751 -19.151  -0.547  1.00  0.00           C  
ATOM    723  O3'   C A  23      25.953 -18.838   0.586  1.00  0.00           O  
ATOM    724  C1'   C A  23      28.912 -19.468  -1.443  1.00  0.00           C  
ATOM    725  C2'   C A  23      28.147 -18.545  -0.489  1.00  0.00           C  
ATOM    726  O2'   C A  23      28.715 -18.604   0.803  1.00  0.00           O  
ATOM    727  N1    C A  23      28.989 -18.924  -2.815  1.00  0.00           N  
ATOM    728  C2    C A  23      29.921 -17.905  -3.096  1.00  0.00           C  
ATOM    729  O2    C A  23      30.674 -17.505  -2.193  1.00  0.00           O  
ATOM    730  N3    C A  23      29.971 -17.383  -4.342  1.00  0.00           N  
ATOM    731  C4    C A  23      29.144 -17.832  -5.288  1.00  0.00           C  
ATOM    732  N4    C A  23      29.214 -17.270  -6.495  1.00  0.00           N  
ATOM    733  C5    C A  23      28.204 -18.874  -5.038  1.00  0.00           C  
ATOM    734  C6    C A  23      28.161 -19.388  -3.802  1.00  0.00           C  
ATOM    735  H5'   C A  23      25.847 -22.411  -0.651  1.00  0.00           H  
ATOM    736 H5''   C A  23      24.978 -20.942  -1.114  1.00  0.00           H  
ATOM    737  H4'   C A  23      27.188 -21.033   0.372  1.00  0.00           H  
ATOM    738  H3'   C A  23      26.166 -18.762  -1.395  1.00  0.00           H  
ATOM    739  H1'   C A  23      29.944 -19.532  -1.067  1.00  0.00           H  
ATOM    740  H2'   C A  23      28.157 -17.477  -0.750  1.00  0.00           H  
ATOM    741 HO2'   C A  23      29.604 -18.146   0.799  1.00  0.00           H  
ATOM    742  H42   C A  23      28.608 -17.581  -7.228  1.00  0.00           H  
ATOM    743  H41   C A  23      29.872 -16.539  -6.668  1.00  0.00           H  
ATOM    744  H5    C A  23      27.536 -19.241  -5.832  1.00  0.00           H  
ATOM    745  H6    C A  23      27.448 -20.194  -3.574  1.00  0.00           H  
ATOM    746  P     C A  24      24.974 -17.573   0.531  1.00  0.00           P  
ATOM    747  OP2   C A  24      24.439 -17.457  -0.852  1.00  0.00           O  
ATOM    748  OP1   C A  24      24.037 -17.666   1.680  1.00  0.00           O  
ATOM    749  O5'   C A  24      25.964 -16.359   0.785  1.00  0.00           O  
ATOM    750  C5'   C A  24      25.554 -15.018   0.559  1.00  0.00           C  
ATOM    751  C4'   C A  24      26.762 -14.111   0.560  1.00  0.00           C  
ATOM    752  O4'   C A  24      27.836 -14.698  -0.217  1.00  0.00           O  
ATOM    753  C3'   C A  24      26.555 -12.763  -0.100  1.00  0.00           C  
ATOM    754  O3'   C A  24      25.924 -11.840   0.754  1.00  0.00           O  
ATOM    755  C1'   C A  24      28.577 -13.686  -0.856  1.00  0.00           C  
ATOM    756  C2'   C A  24      27.977 -12.346  -0.424  1.00  0.00           C  
ATOM    757  O2'   C A  24      28.636 -11.841   0.720  1.00  0.00           O  
ATOM    758  N1    C A  24      28.461 -13.892  -2.317  1.00  0.00           N  
ATOM    759  C2    C A  24      29.269 -13.132  -3.186  1.00  0.00           C  
ATOM    760  O2    C A  24      30.081 -12.317  -2.709  1.00  0.00           O  
ATOM    761  N3    C A  24      29.143 -13.304  -4.521  1.00  0.00           N  
ATOM    762  C4    C A  24      28.263 -14.185  -5.004  1.00  0.00           C  
ATOM    763  N4    C A  24      28.170 -14.313  -6.334  1.00  0.00           N  
ATOM    764  C5    C A  24      27.439 -14.974  -4.148  1.00  0.00           C  
ATOM    765  C6    C A  24      27.572 -14.799  -2.827  1.00  0.00           C  
ATOM    766  H5'   C A  24      24.845 -14.703   1.338  1.00  0.00           H  
ATOM    767 H5''   C A  24      25.028 -14.943  -0.404  1.00  0.00           H  
ATOM    768  H4'   C A  24      26.992 -13.973   1.627  1.00  0.00           H  
ATOM    769  H3'   C A  24      25.893 -12.798  -0.978  1.00  0.00           H  
ATOM    770  H1'   C A  24      29.650 -13.647  -0.618  1.00  0.00           H  
ATOM    771  H2'   C A  24      28.023 -11.541  -1.170  1.00  0.00           H  
ATOM    772 HO2'   C A  24      27.970 -11.404   1.325  1.00  0.00           H  
ATOM    773  H42   C A  24      27.521 -14.963  -6.730  1.00  0.00           H  
ATOM    774  H41   C A  24      28.751 -13.760  -6.930  1.00  0.00           H  
ATOM    775  H5    C A  24      26.719 -15.697  -4.559  1.00  0.00           H  
ATOM    776  H6    C A  24      26.952 -15.391  -2.137  1.00  0.00           H  
ATOM    777  P     C A  25      24.821 -10.845   0.155  1.00  0.00           P  
ATOM    778  OP2   C A  25      24.069 -11.548  -0.908  1.00  0.00           O  
ATOM    779  OP1   C A  25      24.095 -10.270   1.303  1.00  0.00           O  
ATOM    780  O5'   C A  25      25.694  -9.706  -0.526  1.00  0.00           O  
ATOM    781  C5'   C A  25      26.521  -8.853   0.266  1.00  0.00           C  
ATOM    782  C4'   C A  25      27.359  -7.969  -0.621  1.00  0.00           C  
ATOM    783  O4'   C A  25      28.273  -8.769  -1.419  1.00  0.00           O  
ATOM    784  C3'   C A  25      26.618  -7.159  -1.668  1.00  0.00           C  
ATOM    785  O3'   C A  25      25.983  -6.021  -1.138  1.00  0.00           O  
ATOM    786  C1'   C A  25      28.510  -8.125  -2.645  1.00  0.00           C  
ATOM    787  C2'   C A  25      27.753  -6.799  -2.612  1.00  0.00           C  
ATOM    788  O2'   C A  25      28.606  -5.802  -2.078  1.00  0.00           O  
ATOM    789  N1    C A  25      28.007  -8.983  -3.733  1.00  0.00           N  
ATOM    790  C2    C A  25      28.398  -8.705  -5.048  1.00  0.00           C  
ATOM    791  O2    C A  25      29.136  -7.727  -5.269  1.00  0.00           O  
ATOM    792  N3    C A  25      27.952  -9.500  -6.047  1.00  0.00           N  
ATOM    793  C4    C A  25      27.143 -10.527  -5.775  1.00  0.00           C  
ATOM    794  N4    C A  25      26.736 -11.286  -6.789  1.00  0.00           N  
ATOM    795  C5    C A  25      26.719 -10.820  -4.451  1.00  0.00           C  
ATOM    796  C6    C A  25      27.169 -10.032  -3.472  1.00  0.00           C  
ATOM    797  H5'   C A  25      27.174  -9.455   0.914  1.00  0.00           H  
ATOM    798 H5''   C A  25      25.898  -8.231   0.926  1.00  0.00           H  
ATOM    799  H4'   C A  25      27.849  -7.275   0.079  1.00  0.00           H  
ATOM    800  H3'   C A  25      25.792  -7.706  -2.147  1.00  0.00           H  
ATOM    801  H1'   C A  25      29.561  -7.887  -2.865  1.00  0.00           H  
ATOM    802  H2'   C A  25      27.396  -6.386  -3.566  1.00  0.00           H  
ATOM    803 HO2'   C A  25      28.092  -5.232  -1.436  1.00  0.00           H  
ATOM    804  H42   C A  25      26.129 -12.063  -6.620  1.00  0.00           H  
ATOM    805  H41   C A  25      27.037 -11.080  -7.719  1.00  0.00           H  
ATOM    806  H5    C A  25      26.045 -11.663  -4.243  1.00  0.00           H  
ATOM    807  H6    C A  25      26.862 -10.228  -2.433  1.00  0.00           H  
ATOM    808  P     C A  26      24.653  -5.444  -1.838  1.00  0.00           P  
ATOM    809  OP2   C A  26      23.862  -6.579  -2.365  1.00  0.00           O  
ATOM    810  OP1   C A  26      24.012  -4.492  -0.894  1.00  0.00           O  
ATOM    811  O5'   C A  26      25.182  -4.622  -3.092  1.00  0.00           O  
ATOM    812  C5'   C A  26      26.029  -3.472  -2.922  1.00  0.00           C  
ATOM    813  C4'   C A  26      26.525  -2.988  -4.265  1.00  0.00           C  
ATOM    814  O4'   C A  26      27.255  -4.045  -4.941  1.00  0.00           O  
ATOM    815  C3'   C A  26      25.426  -2.611  -5.239  1.00  0.00           C  
ATOM    816  O3'   C A  26      24.983  -1.294  -4.974  1.00  0.00           O  
ATOM    817  C1'   C A  26      26.974  -4.007  -6.334  1.00  0.00           C  
ATOM    818  C2'   C A  26      26.104  -2.780  -6.596  1.00  0.00           C  
ATOM    819  O2'   C A  26      26.961  -1.721  -6.971  1.00  0.00           O  
ATOM    820  N1    C A  26      26.330  -5.272  -6.734  1.00  0.00           N  
ATOM    821  C2    C A  26      26.329  -5.621  -8.088  1.00  0.00           C  
ATOM    822  O2    C A  26      26.820  -4.838  -8.903  1.00  0.00           O  
ATOM    823  N3    C A  26      25.786  -6.800  -8.472  1.00  0.00           N  
ATOM    824  C4    C A  26      25.253  -7.615  -7.562  1.00  0.00           C  
ATOM    825  N4    C A  26      24.767  -8.785  -7.988  1.00  0.00           N  
ATOM    826  C5    C A  26      25.206  -7.272  -6.175  1.00  0.00           C  
ATOM    827  C6    C A  26      25.752  -6.104  -5.808  1.00  0.00           C  
ATOM    828  H5'   C A  26      26.885  -3.724  -2.279  1.00  0.00           H  
ATOM    829 H5''   C A  26      25.475  -2.667  -2.419  1.00  0.00           H  
ATOM    830  H4'   C A  26      27.124  -2.098  -4.025  1.00  0.00           H  
ATOM    831  H3'   C A  26      24.525  -3.238  -5.153  1.00  0.00           H  
ATOM    832  H1'   C A  26      27.871  -3.901  -6.961  1.00  0.00           H  
ATOM    833  H2'   C A  26      25.385  -2.835  -7.425  1.00  0.00           H  
ATOM    834 HO2'   C A  26      26.646  -0.871  -6.549  1.00  0.00           H  
ATOM    835  H42   C A  26      24.358  -9.424  -7.335  1.00  0.00           H  
ATOM    836  H41   C A  26      24.813  -9.022  -8.957  1.00  0.00           H  
ATOM    837  H5    C A  26      24.737  -7.941  -5.439  1.00  0.00           H  
ATOM    838  H6    C A  26      25.734  -5.807  -4.749  1.00  0.00           H  
ATOM    839  P     U A  27      23.444  -0.918  -5.180  1.00  0.00           P  
ATOM    840  OP2   U A  27      22.584  -2.028  -4.702  1.00  0.00           O  
ATOM    841  OP1   U A  27      23.296   0.438  -4.592  1.00  0.00           O  
ATOM    842  O5'   U A  27      23.280  -0.843  -6.757  1.00  0.00           O  
ATOM    843  C5'   U A  27      23.936   0.177  -7.518  1.00  0.00           C  
ATOM    844  C4'   U A  27      23.725  -0.073  -8.986  1.00  0.00           C  
ATOM    845  O4'   U A  27      24.330  -1.345  -9.336  1.00  0.00           O  
ATOM    846  C3'   U A  27      22.285  -0.259  -9.417  1.00  0.00           C  
ATOM    847  O3'   U A  27      21.580   0.964  -9.571  1.00  0.00           O  
ATOM    848  C1'   U A  27      23.614  -1.921 -10.408  1.00  0.00           C  
ATOM    849  C2'   U A  27      22.450  -0.988 -10.737  1.00  0.00           C  
ATOM    850  O2'   U A  27      22.827  -0.119 -11.783  1.00  0.00           O  
ATOM    851  N1    U A  27      23.175  -3.270 -10.021  1.00  0.00           N  
ATOM    852  C2    U A  27      22.881  -4.147 -11.041  1.00  0.00           C  
ATOM    853  O2    U A  27      22.946  -3.834 -12.216  1.00  0.00           O  
ATOM    854  N3    U A  27      22.502  -5.402 -10.645  1.00  0.00           N  
ATOM    855  C4    U A  27      22.380  -5.863  -9.355  1.00  0.00           C  
ATOM    856  O4    U A  27      22.038  -7.032  -9.162  1.00  0.00           O  
ATOM    857  C5    U A  27      22.687  -4.895  -8.347  1.00  0.00           C  
ATOM    858  C6    U A  27      23.065  -3.660  -8.705  1.00  0.00           C  
ATOM    859  H5'   U A  27      25.011   0.187  -7.290  1.00  0.00           H  
ATOM    860 H5''   U A  27      23.540   1.167  -7.246  1.00  0.00           H  
ATOM    861  H4'   U A  27      24.168   0.808  -9.475  1.00  0.00           H  
ATOM    862  H3'   U A  27      21.673  -0.808  -8.687  1.00  0.00           H  
ATOM    863  H1'   U A  27      24.203  -2.034 -11.329  1.00  0.00           H  
ATOM    864  H2'   U A  27      21.518  -1.460 -11.080  1.00  0.00           H  
ATOM    865 HO2'   U A  27      22.486   0.802 -11.592  1.00  0.00           H  
ATOM    866  H3    U A  27      22.288  -6.055 -11.372  1.00  0.00           H  
ATOM    867  H5    U A  27      22.612  -5.163  -7.282  1.00  0.00           H  
ATOM    868  H6    U A  27      23.297  -2.930  -7.916  1.00  0.00           H  
ATOM    869  P     A A  28      20.006   1.025  -9.234  1.00  0.00           P  
ATOM    870  OP2   A A  28      19.756   0.205  -8.019  1.00  0.00           O  
ATOM    871  OP1   A A  28      19.596   2.455  -9.249  1.00  0.00           O  
ATOM    872  O5'   A A  28      19.309   0.295 -10.470  1.00  0.00           O  
ATOM    873  C5'   A A  28      19.412   0.834 -11.798  1.00  0.00           C  
ATOM    874  C4'   A A  28      18.766  -0.095 -12.801  1.00  0.00           C  
ATOM    875  O4'   A A  28      19.521  -1.332 -12.879  1.00  0.00           O  
ATOM    876  C3'   A A  28      17.354  -0.569 -12.500  1.00  0.00           C  
ATOM    877  O3'   A A  28      16.376   0.414 -12.845  1.00  0.00           O  
ATOM    878  C1'   A A  28      18.662  -2.397 -13.227  1.00  0.00           C  
ATOM    879  C2'   A A  28      17.253  -1.819 -13.370  1.00  0.00           C  
ATOM    880  O2'   A A  28      17.023  -1.530 -14.737  1.00  0.00           O  
ATOM    881  N1    A A  28      17.967  -7.380 -12.177  1.00  0.00           N  
ATOM    882  C2    A A  28      17.709  -6.644 -13.267  1.00  0.00           C  
ATOM    883  N3    A A  28      17.904  -5.341 -13.468  1.00  0.00           N  
ATOM    884  C4    A A  28      18.432  -4.765 -12.372  1.00  0.00           C  
ATOM    885  C5    A A  28      18.743  -5.387 -11.174  1.00  0.00           C  
ATOM    886  C6    A A  28      18.498  -6.770 -11.091  1.00  0.00           C  
ATOM    887  N6    A A  28      18.765  -7.506 -10.007  1.00  0.00           N  
ATOM    888  N7    A A  28      19.256  -4.473 -10.262  1.00  0.00           N  
ATOM    889  C8    A A  28      19.254  -3.338 -10.920  1.00  0.00           C  
ATOM    890  N9    A A  28      18.778  -3.442 -12.208  1.00  0.00           N  
ATOM    891  H5'   A A  28      20.468   0.984 -12.065  1.00  0.00           H  
ATOM    892 H5''   A A  28      18.925   1.819 -11.845  1.00  0.00           H  
ATOM    893  H4'   A A  28      18.739   0.491 -13.732  1.00  0.00           H  
ATOM    894  H3'   A A  28      17.170  -0.760 -11.433  1.00  0.00           H  
ATOM    895  H1'   A A  28      18.910  -2.876 -14.186  1.00  0.00           H  
ATOM    896  H2'   A A  28      16.415  -2.470 -13.082  1.00  0.00           H  
ATOM    897 HO2'   A A  28      16.924  -2.385 -15.247  1.00  0.00           H  
ATOM    898  H2    A A  28      17.274  -7.191 -14.115  1.00  0.00           H  
ATOM    899  H61   A A  28      18.572  -8.488 -10.009  1.00  0.00           H  
ATOM    900  H62   A A  28      19.157  -7.076  -9.195  1.00  0.00           H  
ATOM    901  H8    A A  28      19.604  -2.389 -10.484  1.00  0.00           H  
ATOM    902  P     C A  29      14.935   0.392 -12.129  1.00  0.00           P  
ATOM    903  OP2   C A  29      15.078  -0.045 -10.718  1.00  0.00           O  
ATOM    904  OP1   C A  29      14.273   1.691 -12.427  1.00  0.00           O  
ATOM    905  O5'   C A  29      14.171  -0.754 -12.923  1.00  0.00           O  
ATOM    906  C5'   C A  29      13.059  -1.440 -12.347  1.00  0.00           C  
ATOM    907  C4'   C A  29      12.798  -2.710 -13.108  1.00  0.00           C  
ATOM    908  O4'   C A  29      14.019  -3.496 -13.173  1.00  0.00           O  
ATOM    909  C3'   C A  29      11.797  -3.647 -12.455  1.00  0.00           C  
ATOM    910  O3'   C A  29      10.449  -3.264 -12.693  1.00  0.00           O  
ATOM    911  C1'   C A  29      13.714  -4.864 -13.065  1.00  0.00           C  
ATOM    912  C2'   C A  29      12.187  -4.988 -13.056  1.00  0.00           C  
ATOM    913  O2'   C A  29      11.731  -5.135 -14.385  1.00  0.00           O  
ATOM    914  N1    C A  29      14.339  -5.386 -11.829  1.00  0.00           N  
ATOM    915  C2    C A  29      14.445  -6.774 -11.661  1.00  0.00           C  
ATOM    916  O2    C A  29      14.036  -7.525 -12.562  1.00  0.00           O  
ATOM    917  N3    C A  29      14.994  -7.264 -10.527  1.00  0.00           N  
ATOM    918  C4    C A  29      15.442  -6.429  -9.588  1.00  0.00           C  
ATOM    919  N4    C A  29      15.978  -6.961  -8.489  1.00  0.00           N  
ATOM    920  C5    C A  29      15.360  -5.012  -9.736  1.00  0.00           C  
ATOM    921  C6    C A  29      14.806  -4.539 -10.858  1.00  0.00           C  
ATOM    922  H5'   C A  29      12.167  -0.799 -12.368  1.00  0.00           H  
ATOM    923 H5''   C A  29      13.264  -1.671 -11.291  1.00  0.00           H  
ATOM    924  H4'   C A  29      12.414  -2.365 -14.080  1.00  0.00           H  
ATOM    925  H3'   C A  29      11.865  -3.669 -11.356  1.00  0.00           H  
ATOM    926  H1'   C A  29      14.080  -5.490 -13.892  1.00  0.00           H  
ATOM    927  H2'   C A  29      11.754  -5.839 -12.512  1.00  0.00           H  
ATOM    928 HO2'   C A  29      11.976  -6.043 -14.724  1.00  0.00           H  
ATOM    929  H42   C A  29      16.323  -6.366  -7.762  1.00  0.00           H  
ATOM    930  H41   C A  29      16.034  -7.954  -8.391  1.00  0.00           H  
ATOM    931  H5    C A  29      15.737  -4.335  -8.954  1.00  0.00           H  
ATOM    932  H6    C A  29      14.726  -3.451 -11.007  1.00  0.00           H  
ATOM    933  P     C A  30       9.355  -3.430 -11.518  1.00  0.00           P  
ATOM    934  OP2   C A  30       9.983  -3.119 -10.203  1.00  0.00           O  
ATOM    935  OP1   C A  30       8.146  -2.688 -11.942  1.00  0.00           O  
ATOM    936  O5'   C A  30       9.038  -4.988 -11.532  1.00  0.00           O  
ATOM    937  C5'   C A  30       8.380  -5.596 -12.657  1.00  0.00           C  
ATOM    938  C4'   C A  30       8.349  -7.091 -12.488  1.00  0.00           C  
ATOM    939  O4'   C A  30       9.703  -7.616 -12.438  1.00  0.00           O  
ATOM    940  C3'   C A  30       7.717  -7.603 -11.206  1.00  0.00           C  
ATOM    941  O3'   C A  30       6.302  -7.603 -11.278  1.00  0.00           O  
ATOM    942  C1'   C A  30       9.728  -8.755 -11.606  1.00  0.00           C  
ATOM    943  C2'   C A  30       8.298  -9.004 -11.122  1.00  0.00           C  
ATOM    944  O2'   C A  30       7.671  -9.903 -12.014  1.00  0.00           O  
ATOM    945  N1    C A  30      10.648  -8.510 -10.480  1.00  0.00           N  
ATOM    946  C2    C A  30      11.133  -9.609  -9.763  1.00  0.00           C  
ATOM    947  O2    C A  30      10.805 -10.749 -10.116  1.00  0.00           O  
ATOM    948  N3    C A  30      11.948  -9.402  -8.704  1.00  0.00           N  
ATOM    949  C4    C A  30      12.286  -8.162  -8.355  1.00  0.00           C  
ATOM    950  N4    C A  30      13.080  -8.012  -7.296  1.00  0.00           N  
ATOM    951  C5    C A  30      11.821  -7.023  -9.074  1.00  0.00           C  
ATOM    952  C6    C A  30      11.014  -7.240 -10.123  1.00  0.00           C  
ATOM    953  H5'   C A  30       8.906  -5.336 -13.587  1.00  0.00           H  
ATOM    954 H5''   C A  30       7.355  -5.210 -12.748  1.00  0.00           H  
ATOM    955  H4'   C A  30       7.750  -7.445 -13.340  1.00  0.00           H  
ATOM    956  H3'   C A  30       7.937  -6.978 -10.326  1.00  0.00           H  
ATOM    957  H1'   C A  30      10.062  -9.677 -12.104  1.00  0.00           H  
ATOM    958  H2'   C A  30       8.172  -9.457 -10.129  1.00  0.00           H  
ATOM    959 HO2'   C A  30       6.726  -9.613 -12.171  1.00  0.00           H  
ATOM    960  H42   C A  30      13.355  -7.096  -7.002  1.00  0.00           H  
ATOM    961  H41   C A  30      13.403  -8.814  -6.796  1.00  0.00           H  
ATOM    962  H5    C A  30      12.113  -6.004  -8.777  1.00  0.00           H  
ATOM    963  H6    C A  30      10.635  -6.385 -10.703  1.00  0.00           H  
ATOM    964  P     G A  31       5.432  -7.276  -9.964  1.00  0.00           P  
ATOM    965  OP2   G A  31       6.033  -6.145  -9.204  1.00  0.00           O  
ATOM    966  OP1   G A  31       4.025  -7.176 -10.421  1.00  0.00           O  
ATOM    967  O5'   G A  31       5.571  -8.594  -9.084  1.00  0.00           O  
ATOM    968  C5'   G A  31       5.006  -9.826  -9.544  1.00  0.00           C  
ATOM    969  C4'   G A  31       5.472 -10.981  -8.695  1.00  0.00           C  
ATOM    970  O4'   G A  31       6.917 -11.086  -8.757  1.00  0.00           O  
ATOM    971  C3'   G A  31       5.204 -10.899  -7.203  1.00  0.00           C  
ATOM    972  O3'   G A  31       3.857 -11.193  -6.863  1.00  0.00           O  
ATOM    973  C1'   G A  31       7.398 -11.655  -7.568  1.00  0.00           C  
ATOM    974  C2'   G A  31       6.187 -11.933  -6.675  1.00  0.00           C  
ATOM    975  O2'   G A  31       5.775 -13.270  -6.876  1.00  0.00           O  
ATOM    976  N1    G A  31      10.685 -11.005  -3.779  1.00  0.00           N  
ATOM    977  C2    G A  31       9.990 -12.128  -4.163  1.00  0.00           C  
ATOM    978  N2    G A  31      10.180 -13.232  -3.429  1.00  0.00           N  
ATOM    979  N3    G A  31       9.168 -12.170  -5.193  1.00  0.00           N  
ATOM    980  C4    G A  31       9.093 -10.984  -5.828  1.00  0.00           C  
ATOM    981  C5    G A  31       9.741  -9.806  -5.535  1.00  0.00           C  
ATOM    982  C6    G A  31      10.625  -9.773  -4.418  1.00  0.00           C  
ATOM    983  O6    G A  31      11.293  -8.824  -3.988  1.00  0.00           O  
ATOM    984  N7    G A  31       9.382  -8.810  -6.435  1.00  0.00           N  
ATOM    985  C8    G A  31       8.538  -9.393  -7.242  1.00  0.00           C  
ATOM    986  N9    G A  31       8.309 -10.710  -6.921  1.00  0.00           N  
ATOM    987  H5'   G A  31       5.290 -10.005 -10.590  1.00  0.00           H  
ATOM    988 H5''   G A  31       3.907  -9.771  -9.514  1.00  0.00           H  
ATOM    989  H4'   G A  31       4.928 -11.847  -9.097  1.00  0.00           H  
ATOM    990  H3'   G A  31       5.357  -9.895  -6.780  1.00  0.00           H  
ATOM    991  H1'   G A  31       7.933 -12.609  -7.686  1.00  0.00           H  
ATOM    992  H2'   G A  31       6.338 -11.859  -5.588  1.00  0.00           H  
ATOM    993 HO2'   G A  31       6.443 -13.891  -6.466  1.00  0.00           H  
ATOM    994  H1    G A  31      11.279 -11.081  -2.978  1.00  0.00           H  
ATOM    995  H22   G A  31       9.700 -14.077  -3.666  1.00  0.00           H  
ATOM    996  H21   G A  31      10.800 -13.212  -2.646  1.00  0.00           H  
ATOM    997  H8    G A  31       8.052  -8.879  -8.086  1.00  0.00           H  
ATOM    998  P     U A  32       3.196 -10.442  -5.612  1.00  0.00           P  
ATOM    999  OP2   U A  32       3.697  -9.043  -5.614  1.00  0.00           O  
ATOM   1000  OP1   U A  32       1.735 -10.701  -5.631  1.00  0.00           O  
ATOM   1001  O5'   U A  32       3.870 -11.132  -4.350  1.00  0.00           O  
ATOM   1002  C5'   U A  32       3.656 -12.498  -4.060  1.00  0.00           C  
ATOM   1003  C4'   U A  32       4.625 -12.937  -3.004  1.00  0.00           C  
ATOM   1004  O4'   U A  32       5.958 -12.533  -3.413  1.00  0.00           O  
ATOM   1005  C3'   U A  32       4.441 -12.229  -1.683  1.00  0.00           C  
ATOM   1006  O3'   U A  32       3.436 -12.890  -0.941  1.00  0.00           O  
ATOM   1007  C1'   U A  32       6.696 -12.093  -2.297  1.00  0.00           C  
ATOM   1008  C2'   U A  32       5.828 -12.346  -1.072  1.00  0.00           C  
ATOM   1009  O2'   U A  32       6.113 -13.657  -0.626  1.00  0.00           O  
ATOM   1010  N1    U A  32       7.085 -10.696  -2.517  1.00  0.00           N  
ATOM   1011  C2    U A  32       8.151 -10.189  -1.759  1.00  0.00           C  
ATOM   1012  O2    U A  32       8.703 -10.822  -0.875  1.00  0.00           O  
ATOM   1013  N3    U A  32       8.533  -8.926  -2.072  1.00  0.00           N  
ATOM   1014  C4    U A  32       7.980  -8.112  -3.009  1.00  0.00           C  
ATOM   1015  O4    U A  32       8.547  -7.050  -3.268  1.00  0.00           O  
ATOM   1016  C5    U A  32       6.847  -8.667  -3.717  1.00  0.00           C  
ATOM   1017  C6    U A  32       6.451  -9.917  -3.454  1.00  0.00           C  
ATOM   1018  H5'   U A  32       3.785 -13.103  -4.968  1.00  0.00           H  
ATOM   1019 H5''   U A  32       2.622 -12.654  -3.714  1.00  0.00           H  
ATOM   1020  H4'   U A  32       4.463 -14.022  -2.923  1.00  0.00           H  
ATOM   1021  H3'   U A  32       4.096 -11.190  -1.783  1.00  0.00           H  
ATOM   1022  H1'   U A  32       7.638 -12.639  -2.140  1.00  0.00           H  
ATOM   1023  H2'   U A  32       5.955 -11.711  -0.183  1.00  0.00           H  
ATOM   1024 HO2'   U A  32       6.990 -13.663  -0.143  1.00  0.00           H  
ATOM   1025  H3    U A  32       9.305  -8.551  -1.557  1.00  0.00           H  
ATOM   1026  H5    U A  32       6.313  -8.062  -4.466  1.00  0.00           H  
ATOM   1027  H6    U A  32       5.588 -10.323  -4.002  1.00  0.00           H  
ATOM   1028  P     U A  33       2.583 -12.059   0.117  1.00  0.00           P  
ATOM   1029  OP2   U A  33       2.277 -10.750  -0.511  1.00  0.00           O  
ATOM   1030  OP1   U A  33       1.487 -12.917   0.598  1.00  0.00           O  
ATOM   1031  O5'   U A  33       3.622 -11.821   1.298  1.00  0.00           O  
ATOM   1032  C5'   U A  33       4.053 -12.890   2.116  1.00  0.00           C  
ATOM   1033  C4'   U A  33       4.963 -12.363   3.195  1.00  0.00           C  
ATOM   1034  O4'   U A  33       6.148 -11.843   2.562  1.00  0.00           O  
ATOM   1035  C3'   U A  33       4.433 -11.184   4.003  1.00  0.00           C  
ATOM   1036  O3'   U A  33       3.725 -11.648   5.139  1.00  0.00           O  
ATOM   1037  C1'   U A  33       6.669 -10.760   3.318  1.00  0.00           C  
ATOM   1038  C2'   U A  33       5.707 -10.503   4.483  1.00  0.00           C  
ATOM   1039  O2'   U A  33       6.197 -11.113   5.659  1.00  0.00           O  
ATOM   1040  N1    U A  33       6.876  -9.619   2.419  1.00  0.00           N  
ATOM   1041  C2    U A  33       7.895  -8.770   2.738  1.00  0.00           C  
ATOM   1042  O2    U A  33       8.603  -8.953   3.698  1.00  0.00           O  
ATOM   1043  N3    U A  33       8.071  -7.713   1.892  1.00  0.00           N  
ATOM   1044  C4    U A  33       7.336  -7.428   0.769  1.00  0.00           C  
ATOM   1045  O4    U A  33       7.614  -6.424   0.104  1.00  0.00           O  
ATOM   1046  C5    U A  33       6.286  -8.364   0.489  1.00  0.00           C  
ATOM   1047  C6    U A  33       6.099  -9.406   1.308  1.00  0.00           C  
ATOM   1048  H5'   U A  33       4.582 -13.640   1.511  1.00  0.00           H  
ATOM   1049 H5''   U A  33       3.186 -13.394   2.568  1.00  0.00           H  
ATOM   1050  H4'   U A  33       5.118 -13.224   3.861  1.00  0.00           H  
ATOM   1051  H3'   U A  33       3.709 -10.563   3.455  1.00  0.00           H  
ATOM   1052  H1'   U A  33       7.654 -10.974   3.758  1.00  0.00           H  
ATOM   1053  H2'   U A  33       5.553  -9.446   4.740  1.00  0.00           H  
ATOM   1054 HO2'   U A  33       6.323 -10.419   6.368  1.00  0.00           H  
ATOM   1055  H3    U A  33       8.811  -7.078   2.118  1.00  0.00           H  
ATOM   1056  H5    U A  33       5.640  -8.223  -0.391  1.00  0.00           H  
ATOM   1057  H6    U A  33       5.290 -10.116   1.081  1.00  0.00           H  
ATOM   1058  P     U A  34       3.072 -10.590   6.167  1.00  0.00           P  
ATOM   1059  OP2   U A  34       2.472  -9.472   5.411  1.00  0.00           O  
ATOM   1060  OP1   U A  34       2.219 -11.377   7.100  1.00  0.00           O  
ATOM   1061  O5'   U A  34       4.309 -10.009   6.990  1.00  0.00           O  
ATOM   1062  C5'   U A  34       4.101  -9.093   8.079  1.00  0.00           C  
ATOM   1063  C4'   U A  34       5.257  -8.126   8.195  1.00  0.00           C  
ATOM   1064  O4'   U A  34       6.101  -8.164   7.008  1.00  0.00           O  
ATOM   1065  C3'   U A  34       4.910  -6.655   8.332  1.00  0.00           C  
ATOM   1066  O3'   U A  34       4.512  -6.328   9.651  1.00  0.00           O  
ATOM   1067  C1'   U A  34       6.688  -6.898   6.795  1.00  0.00           C  
ATOM   1068  C2'   U A  34       6.222  -5.988   7.933  1.00  0.00           C  
ATOM   1069  O2'   U A  34       7.188  -5.988   8.960  1.00  0.00           O  
ATOM   1070  N1    U A  34       6.276  -6.390   5.474  1.00  0.00           N  
ATOM   1071  C2    U A  34       7.059  -5.397   4.880  1.00  0.00           C  
ATOM   1072  O2    U A  34       8.069  -4.943   5.383  1.00  0.00           O  
ATOM   1073  N3    U A  34       6.610  -4.959   3.667  1.00  0.00           N  
ATOM   1074  C4    U A  34       5.495  -5.387   2.985  1.00  0.00           C  
ATOM   1075  O4    U A  34       5.238  -4.888   1.888  1.00  0.00           O  
ATOM   1076  C5    U A  34       4.738  -6.412   3.647  1.00  0.00           C  
ATOM   1077  C6    U A  34       5.143  -6.868   4.837  1.00  0.00           C  
ATOM   1078  H5'   U A  34       3.993  -9.647   9.022  1.00  0.00           H  
ATOM   1079 H5''   U A  34       3.168  -8.530   7.927  1.00  0.00           H  
ATOM   1080  H4'   U A  34       5.769  -8.428   9.121  1.00  0.00           H  
ATOM   1081  H3'   U A  34       4.056  -6.344   7.712  1.00  0.00           H  
ATOM   1082  H1'   U A  34       7.787  -6.895   6.812  1.00  0.00           H  
ATOM   1083  H2'   U A  34       6.098  -4.926   7.678  1.00  0.00           H  
ATOM   1084 HO2'   U A  34       8.002  -5.495   8.654  1.00  0.00           H  
ATOM   1085  H3    U A  34       7.151  -4.243   3.222  1.00  0.00           H  
ATOM   1086  H5    U A  34       3.829  -6.819   3.178  1.00  0.00           H  
ATOM   1087  H6    U A  34       4.552  -7.654   5.330  1.00  0.00           H  
ATOM   1088  P     C A  35       3.379  -5.218   9.903  1.00  0.00           P  
ATOM   1089  OP2   C A  35       2.347  -5.364   8.846  1.00  0.00           O  
ATOM   1090  OP1   C A  35       2.980  -5.285  11.332  1.00  0.00           O  
ATOM   1091  O5'   C A  35       4.134  -3.835   9.668  1.00  0.00           O  
ATOM   1092  C5'   C A  35       5.227  -3.452  10.489  1.00  0.00           C  
ATOM   1093  C4'   C A  35       5.297  -1.955  10.661  1.00  0.00           C  
ATOM   1094  O4'   C A  35       5.402  -1.316   9.364  1.00  0.00           O  
ATOM   1095  C3'   C A  35       4.064  -1.311  11.269  1.00  0.00           C  
ATOM   1096  O3'   C A  35       4.085  -1.440  12.689  1.00  0.00           O  
ATOM   1097  C1'   C A  35       4.746  -0.065   9.381  1.00  0.00           C  
ATOM   1098  C2'   C A  35       4.190   0.131  10.791  1.00  0.00           C  
ATOM   1099  O2'   C A  35       5.145   0.880  11.507  1.00  0.00           O  
ATOM   1100  N1    C A  35       3.732  -0.041   8.312  1.00  0.00           N  
ATOM   1101  C2    C A  35       3.510   1.165   7.633  1.00  0.00           C  
ATOM   1102  O2    C A  35       4.162   2.166   7.962  1.00  0.00           O  
ATOM   1103  N3    C A  35       2.590   1.211   6.645  1.00  0.00           N  
ATOM   1104  C4    C A  35       1.889   0.117   6.339  1.00  0.00           C  
ATOM   1105  N4    C A  35       0.970   0.214   5.378  1.00  0.00           N  
ATOM   1106  C5    C A  35       2.095  -1.127   7.014  1.00  0.00           C  
ATOM   1107  C6    C A  35       3.018  -1.159   7.981  1.00  0.00           C  
ATOM   1108  H5'   C A  35       6.060  -3.765  10.078  1.00  0.00           H  
ATOM   1109 H5''   C A  35       5.127  -3.870  11.369  1.00  0.00           H  
ATOM   1110  H4'   C A  35       6.160  -1.802  11.324  1.00  0.00           H  
ATOM   1111  H3'   C A  35       3.120  -1.785  10.961  1.00  0.00           H  
ATOM   1112  H1'   C A  35       5.414   0.785   9.180  1.00  0.00           H  
ATOM   1113  H2'   C A  35       3.256   0.699  10.907  1.00  0.00           H  
ATOM   1114 HO2'   C A  35       5.139   1.826  11.183  1.00  0.00           H  
ATOM   1115  H42   C A  35       0.425  -0.585   5.123  1.00  0.00           H  
ATOM   1116  H41   C A  35       0.826   1.086   4.911  1.00  0.00           H  
ATOM   1117  H5    C A  35       1.513  -2.022   6.748  1.00  0.00           H  
ATOM   1118  H6    C A  35       3.204  -2.099   8.523  1.00  0.00           H  
ATOM   1119  P     A A  36       2.732  -1.258  13.530  1.00  0.00           P  
ATOM   1120  OP2   A A  36       1.623  -1.986  12.879  1.00  0.00           O  
ATOM   1121  OP1   A A  36       3.057  -1.545  14.951  1.00  0.00           O  
ATOM   1122  O5'   A A  36       2.443   0.298  13.408  1.00  0.00           O  
ATOM   1123  C5'   A A  36       1.108   0.797  13.362  1.00  0.00           C  
ATOM   1124  C4'   A A  36       1.123   2.229  12.925  1.00  0.00           C  
ATOM   1125  O4'   A A  36       1.706   2.334  11.600  1.00  0.00           O  
ATOM   1126  C3'   A A  36      -0.240   2.867  12.782  1.00  0.00           C  
ATOM   1127  O3'   A A  36      -0.689   3.294  14.052  1.00  0.00           O  
ATOM   1128  C1'   A A  36       1.050   3.341  10.872  1.00  0.00           C  
ATOM   1129  C2'   A A  36       0.051   4.010  11.822  1.00  0.00           C  
ATOM   1130  O2'   A A  36       0.705   5.095  12.449  1.00  0.00           O  
ATOM   1131  N1    A A  36      -0.971   4.088   6.193  1.00  0.00           N  
ATOM   1132  C2    A A  36      -0.400   4.922   7.063  1.00  0.00           C  
ATOM   1133  N3    A A  36       0.113   4.667   8.264  1.00  0.00           N  
ATOM   1134  C4    A A  36      -0.008   3.364   8.563  1.00  0.00           C  
ATOM   1135  C5    A A  36      -0.572   2.386   7.769  1.00  0.00           C  
ATOM   1136  C6    A A  36      -1.067   2.785   6.518  1.00  0.00           C  
ATOM   1137  N6    A A  36      -1.615   1.945   5.638  1.00  0.00           N  
ATOM   1138  N7    A A  36      -0.526   1.151   8.402  1.00  0.00           N  
ATOM   1139  C8    A A  36       0.057   1.405   9.547  1.00  0.00           C  
ATOM   1140  N9    A A  36       0.397   2.726   9.714  1.00  0.00           N  
ATOM   1141  H5'   A A  36       0.637   0.710  14.353  1.00  0.00           H  
ATOM   1142 H5''   A A  36       0.504   0.196  12.666  1.00  0.00           H  
ATOM   1143  H4'   A A  36       1.684   2.746  13.717  1.00  0.00           H  
ATOM   1144  H3'   A A  36      -1.014   2.176  12.416  1.00  0.00           H  
ATOM   1145  H1'   A A  36       1.704   4.136  10.485  1.00  0.00           H  
ATOM   1146  H2'   A A  36      -0.862   4.445  11.391  1.00  0.00           H  
ATOM   1147 HO2'   A A  36       0.414   5.156  13.404  1.00  0.00           H  
ATOM   1148  H2    A A  36      -0.347   5.971   6.741  1.00  0.00           H  
ATOM   1149  H61   A A  36      -1.944   2.287   4.757  1.00  0.00           H  
ATOM   1150  H62   A A  36      -1.696   0.974   5.858  1.00  0.00           H  
ATOM   1151  H8    A A  36       0.254   0.634  10.306  1.00  0.00           H  
ATOM   1152  P     U A  37      -2.249   3.214  14.409  1.00  0.00           P  
ATOM   1153  OP2   U A  37      -2.754   1.953  13.820  1.00  0.00           O  
ATOM   1154  OP1   U A  37      -2.432   3.471  15.867  1.00  0.00           O  
ATOM   1155  O5'   U A  37      -2.889   4.423  13.597  1.00  0.00           O  
ATOM   1156  C5'   U A  37      -2.646   5.793  13.986  1.00  0.00           C  
ATOM   1157  C4'   U A  37      -3.094   6.730  12.891  1.00  0.00           C  
ATOM   1158  O4'   U A  37      -2.353   6.444  11.674  1.00  0.00           O  
ATOM   1159  C3'   U A  37      -4.550   6.616  12.463  1.00  0.00           C  
ATOM   1160  O3'   U A  37      -5.434   7.333  13.318  1.00  0.00           O  
ATOM   1161  C1'   U A  37      -3.178   6.672  10.550  1.00  0.00           C  
ATOM   1162  C2'   U A  37      -4.515   7.212  11.066  1.00  0.00           C  
ATOM   1163  O2'   U A  37      -4.500   8.621  11.073  1.00  0.00           O  
ATOM   1164  N1    U A  37      -3.378   5.401   9.840  1.00  0.00           N  
ATOM   1165  C2    U A  37      -3.669   5.480   8.498  1.00  0.00           C  
ATOM   1166  O2    U A  37      -3.679   6.536   7.892  1.00  0.00           O  
ATOM   1167  N3    U A  37      -3.943   4.280   7.890  1.00  0.00           N  
ATOM   1168  C4    U A  37      -3.936   3.031   8.476  1.00  0.00           C  
ATOM   1169  O4    U A  37      -4.314   2.055   7.825  1.00  0.00           O  
ATOM   1170  C5    U A  37      -3.573   3.027   9.862  1.00  0.00           C  
ATOM   1171  C6    U A  37      -3.314   4.183  10.482  1.00  0.00           C  
ATOM   1172  H5'   U A  37      -1.577   5.945  14.190  1.00  0.00           H  
ATOM   1173 H5''   U A  37      -3.187   6.024  14.916  1.00  0.00           H  
ATOM   1174  H4'   U A  37      -2.927   7.734  13.310  1.00  0.00           H  
ATOM   1175  H3'   U A  37      -4.940   5.588  12.496  1.00  0.00           H  
ATOM   1176  H1'   U A  37      -2.796   7.406   9.825  1.00  0.00           H  
ATOM   1177  H2'   U A  37      -5.399   6.945  10.469  1.00  0.00           H  
ATOM   1178 HO2'   U A  37      -4.476   8.960  10.132  1.00  0.00           H  
ATOM   1179  H3    U A  37      -4.174   4.314   6.917  1.00  0.00           H  
ATOM   1180  H5    U A  37      -3.508   2.077  10.414  1.00  0.00           H  
ATOM   1181  H6    U A  37      -3.036   4.160  11.546  1.00  0.00           H  
ATOM   1182  P     G A  38      -6.892   6.735  13.638  1.00  0.00           P  
ATOM   1183  OP2   G A  38      -6.783   5.258  13.752  1.00  0.00           O  
ATOM   1184  OP1   G A  38      -7.423   7.519  14.784  1.00  0.00           O  
ATOM   1185  O5'   G A  38      -7.767   7.067  12.344  1.00  0.00           O  
ATOM   1186  C5'   G A  38      -8.051   8.426  11.973  1.00  0.00           C  
ATOM   1187  C4'   G A  38      -8.692   8.486  10.607  1.00  0.00           C  
ATOM   1188  O4'   G A  38      -7.785   7.942   9.614  1.00  0.00           O  
ATOM   1189  C3'   G A  38      -9.951   7.660  10.401  1.00  0.00           C  
ATOM   1190  O3'   G A  38     -11.096   8.342  10.895  1.00  0.00           O  
ATOM   1191  C1'   G A  38      -8.520   7.382   8.545  1.00  0.00           C  
ATOM   1192  C2'   G A  38     -10.001   7.563   8.884  1.00  0.00           C  
ATOM   1193  O2'   G A  38     -10.438   8.780   8.321  1.00  0.00           O  
ATOM   1194  N1    G A  38      -8.779   3.326   5.547  1.00  0.00           N  
ATOM   1195  C2    G A  38      -9.289   4.591   5.367  1.00  0.00           C  
ATOM   1196  N2    G A  38      -9.966   4.811   4.224  1.00  0.00           N  
ATOM   1197  N3    G A  38      -9.145   5.572   6.237  1.00  0.00           N  
ATOM   1198  C4    G A  38      -8.437   5.187   7.314  1.00  0.00           C  
ATOM   1199  C5    G A  38      -7.884   3.957   7.590  1.00  0.00           C  
ATOM   1200  C6    G A  38      -8.049   2.909   6.649  1.00  0.00           C  
ATOM   1201  O6    G A  38      -7.636   1.745   6.707  1.00  0.00           O  
ATOM   1202  N7    G A  38      -7.223   3.976   8.813  1.00  0.00           N  
ATOM   1203  C8    G A  38      -7.392   5.199   9.251  1.00  0.00           C  
ATOM   1204  N9    G A  38      -8.125   5.981   8.387  1.00  0.00           N  
ATOM   1205  H5'   G A  38      -7.125   9.018  11.968  1.00  0.00           H  
ATOM   1206 H5''   G A  38      -8.723   8.886  12.713  1.00  0.00           H  
ATOM   1207  H4'   G A  38      -8.941   9.548  10.473  1.00  0.00           H  
ATOM   1208  H3'   G A  38      -9.948   6.704  10.946  1.00  0.00           H  
ATOM   1209  H1'   G A  38      -8.354   7.863   7.570  1.00  0.00           H  
ATOM   1210  H2'   G A  38     -10.707   6.798   8.531  1.00  0.00           H  
ATOM   1211 HO2'   G A  38     -10.510   8.682   7.328  1.00  0.00           H  
ATOM   1212  H1    G A  38      -8.947   2.654   4.827  1.00  0.00           H  
ATOM   1213  H22   G A  38     -10.354   5.714   4.040  1.00  0.00           H  
ATOM   1214  H21   G A  38     -10.079   4.073   3.560  1.00  0.00           H  
ATOM   1215  H8    G A  38      -6.990   5.560  10.210  1.00  0.00           H  
ATOM   1216  P     C A  39     -12.322   7.502  11.503  1.00  0.00           P  
ATOM   1217  OP2   C A  39     -11.814   6.421  12.392  1.00  0.00           O  
ATOM   1218  OP1   C A  39     -13.265   8.510  12.028  1.00  0.00           O  
ATOM   1219  O5'   C A  39     -13.017   6.821  10.246  1.00  0.00           O  
ATOM   1220  C5'   C A  39     -13.680   7.619   9.283  1.00  0.00           C  
ATOM   1221  C4'   C A  39     -14.070   6.787   8.093  1.00  0.00           C  
ATOM   1222  O4'   C A  39     -12.871   6.257   7.467  1.00  0.00           O  
ATOM   1223  C3'   C A  39     -14.884   5.540   8.378  1.00  0.00           C  
ATOM   1224  O3'   C A  39     -16.257   5.869   8.498  1.00  0.00           O  
ATOM   1225  C1'   C A  39     -13.155   5.019   6.853  1.00  0.00           C  
ATOM   1226  C2'   C A  39     -14.640   4.736   7.111  1.00  0.00           C  
ATOM   1227  O2'   C A  39     -15.418   5.218   6.031  1.00  0.00           O  
ATOM   1228  N1    C A  39     -12.277   3.997   7.447  1.00  0.00           N  
ATOM   1229  C2    C A  39     -12.067   2.822   6.729  1.00  0.00           C  
ATOM   1230  O2    C A  39     -12.613   2.703   5.617  1.00  0.00           O  
ATOM   1231  N3    C A  39     -11.284   1.849   7.254  1.00  0.00           N  
ATOM   1232  C4    C A  39     -10.717   2.028   8.452  1.00  0.00           C  
ATOM   1233  N4    C A  39      -9.966   1.039   8.934  1.00  0.00           N  
ATOM   1234  C5    C A  39     -10.901   3.228   9.208  1.00  0.00           C  
ATOM   1235  C6    C A  39     -11.683   4.178   8.671  1.00  0.00           C  
ATOM   1236  H5'   C A  39     -13.028   8.443   8.960  1.00  0.00           H  
ATOM   1237 H5''   C A  39     -14.579   8.075   9.726  1.00  0.00           H  
ATOM   1238  H4'   C A  39     -14.661   7.473   7.468  1.00  0.00           H  
ATOM   1239  H3'   C A  39     -14.627   5.055   9.332  1.00  0.00           H  
ATOM   1240  H1'   C A  39     -13.006   4.975   5.765  1.00  0.00           H  
ATOM   1241  H2'   C A  39     -14.918   3.678   7.221  1.00  0.00           H  
ATOM   1242 HO2'   C A  39     -16.257   5.634   6.383  1.00  0.00           H  
ATOM   1243  H42   C A  39      -9.526   1.135   9.828  1.00  0.00           H  
ATOM   1244  H41   C A  39      -9.842   0.201   8.404  1.00  0.00           H  
ATOM   1245  H5    C A  39     -10.422   3.361  10.189  1.00  0.00           H  
ATOM   1246  H6    C A  39     -11.850   5.117   9.220  1.00  0.00           H  
ATOM   1247  P     U A  40     -17.223   4.924   9.367  1.00  0.00           P  
ATOM   1248  OP2   U A  40     -16.489   4.486  10.587  1.00  0.00           O  
ATOM   1249  OP1   U A  40     -18.529   5.631   9.508  1.00  0.00           O  
ATOM   1250  O5'   U A  40     -17.449   3.651   8.437  1.00  0.00           O  
ATOM   1251  C5'   U A  40     -18.481   3.639   7.438  1.00  0.00           C  
ATOM   1252  C4'   U A  40     -18.500   2.309   6.728  1.00  0.00           C  
ATOM   1253  O4'   U A  40     -17.155   1.983   6.283  1.00  0.00           O  
ATOM   1254  C3'   U A  40     -18.899   1.114   7.580  1.00  0.00           C  
ATOM   1255  O3'   U A  40     -20.306   0.981   7.736  1.00  0.00           O  
ATOM   1256  C1'   U A  40     -16.992   0.577   6.312  1.00  0.00           C  
ATOM   1257  C2'   U A  40     -18.305  -0.044   6.795  1.00  0.00           C  
ATOM   1258  O2'   U A  40     -19.105  -0.391   5.683  1.00  0.00           O  
ATOM   1259  N1    U A  40     -15.847   0.241   7.175  1.00  0.00           N  
ATOM   1260  C2    U A  40     -15.234  -0.990   6.990  1.00  0.00           C  
ATOM   1261  O2    U A  40     -15.604  -1.802   6.155  1.00  0.00           O  
ATOM   1262  N3    U A  40     -14.170  -1.239   7.822  1.00  0.00           N  
ATOM   1263  C4    U A  40     -13.669  -0.409   8.803  1.00  0.00           C  
ATOM   1264  O4    U A  40     -12.732  -0.797   9.499  1.00  0.00           O  
ATOM   1265  C5    U A  40     -14.352   0.839   8.936  1.00  0.00           C  
ATOM   1266  C6    U A  40     -15.391   1.115   8.140  1.00  0.00           C  
ATOM   1267  H5'   U A  40     -18.313   4.446   6.710  1.00  0.00           H  
ATOM   1268 H5''   U A  40     -19.461   3.825   7.904  1.00  0.00           H  
ATOM   1269  H4'   U A  40     -19.237   2.445   5.922  1.00  0.00           H  
ATOM   1270  H3'   U A  40     -18.535   1.170   8.616  1.00  0.00           H  
ATOM   1271  H1'   U A  40     -16.779   0.145   5.324  1.00  0.00           H  
ATOM   1272  H2'   U A  40     -18.224  -0.963   7.392  1.00  0.00           H  
ATOM   1273 HO2'   U A  40     -20.060  -0.161   5.874  1.00  0.00           H  
ATOM   1274  H3    U A  40     -13.708  -2.119   7.706  1.00  0.00           H  
ATOM   1275  H5    U A  40     -14.026   1.570   9.691  1.00  0.00           H  
ATOM   1276  H6    U A  40     -15.903   2.081   8.256  1.00  0.00           H  
ATOM   1277  P     G A  41     -20.962   0.988   9.203  1.00  0.00           P  
ATOM   1278  OP2   G A  41     -19.923   1.428  10.168  1.00  0.00           O  
ATOM   1279  OP1   G A  41     -22.252   1.721   9.127  1.00  0.00           O  
ATOM   1280  O5'   G A  41     -21.284  -0.546   9.489  1.00  0.00           O  
ATOM   1281  C5'   G A  41     -22.256  -1.242   8.724  1.00  0.00           C  
ATOM   1282  C4'   G A  41     -21.813  -2.651   8.414  1.00  0.00           C  
ATOM   1283  O4'   G A  41     -20.480  -2.617   7.844  1.00  0.00           O  
ATOM   1284  C3'   G A  41     -21.673  -3.584   9.608  1.00  0.00           C  
ATOM   1285  O3'   G A  41     -22.913  -4.115  10.044  1.00  0.00           O  
ATOM   1286  C1'   G A  41     -19.751  -3.754   8.257  1.00  0.00           C  
ATOM   1287  C2'   G A  41     -20.684  -4.624   9.099  1.00  0.00           C  
ATOM   1288  O2'   G A  41     -21.322  -5.573   8.257  1.00  0.00           O  
ATOM   1289  N1    G A  41     -15.031  -4.986   9.714  1.00  0.00           N  
ATOM   1290  C2    G A  41     -15.922  -5.695   8.946  1.00  0.00           C  
ATOM   1291  N2    G A  41     -15.507  -6.892   8.506  1.00  0.00           N  
ATOM   1292  N3    G A  41     -17.133  -5.265   8.632  1.00  0.00           N  
ATOM   1293  C4    G A  41     -17.388  -4.048   9.156  1.00  0.00           C  
ATOM   1294  C5    G A  41     -16.569  -3.256   9.933  1.00  0.00           C  
ATOM   1295  C6    G A  41     -15.273  -3.730  10.263  1.00  0.00           C  
ATOM   1296  O6    G A  41     -14.399  -3.176  10.941  1.00  0.00           O  
ATOM   1297  N7    G A  41     -17.205  -2.070  10.270  1.00  0.00           N  
ATOM   1298  C8    G A  41     -18.377  -2.160   9.703  1.00  0.00           C  
ATOM   1299  N9    G A  41     -18.554  -3.333   9.010  1.00  0.00           N  
ATOM   1300  H5'   G A  41     -22.406  -0.762   7.883  1.00  0.00           H  
ATOM   1301 H5''   G A  41     -23.097  -1.274   9.227  1.00  0.00           H  
ATOM   1302  H4'   G A  41     -22.432  -3.042   7.763  1.00  0.00           H  
ATOM   1303  H3'   G A  41     -21.268  -3.094  10.353  1.00  0.00           H  
ATOM   1304  H1'   G A  41     -19.476  -4.250   7.458  1.00  0.00           H  
ATOM   1305  H2'   G A  41     -20.206  -5.058   9.838  1.00  0.00           H  
ATOM   1306 HO2'   G A  41     -21.132  -6.475   8.590  1.00  0.00           H  
ATOM   1307  H1    G A  41     -14.157  -5.393   9.890  1.00  0.00           H  
ATOM   1308  H22   G A  41     -16.100  -7.444   7.953  1.00  0.00           H  
ATOM   1309  H21   G A  41     -14.611  -7.218   8.734  1.00  0.00           H  
ATOM   1310  H8    G A  41     -19.060  -1.460   9.764  1.00  0.00           H  
ATOM   1311  P     C A  42     -23.104  -4.569  11.574  1.00  0.00           P  
ATOM   1312  OP2   C A  42     -22.465  -3.547  12.441  1.00  0.00           O  
ATOM   1313  OP1   C A  42     -24.534  -4.912  11.776  1.00  0.00           O  
ATOM   1314  O5'   C A  42     -22.255  -5.913  11.686  1.00  0.00           O  
ATOM   1315  C5'   C A  42     -22.615  -7.067  10.943  1.00  0.00           C  
ATOM   1316  C4'   C A  42     -21.530  -8.115  10.980  1.00  0.00           C  
ATOM   1317  O4'   C A  42     -20.331  -7.550  10.380  1.00  0.00           O  
ATOM   1318  C3'   C A  42     -21.086  -8.572  12.361  1.00  0.00           C  
ATOM   1319  O3'   C A  42     -21.982  -9.497  12.952  1.00  0.00           O  
ATOM   1320  C1'   C A  42     -19.210  -8.083  11.039  1.00  0.00           C  
ATOM   1321  C2'   C A  42     -19.710  -9.134  12.024  1.00  0.00           C  
ATOM   1322  O2'   C A  42     -19.814 -10.387  11.364  1.00  0.00           O  
ATOM   1323  N1    C A  42     -18.458  -6.994  11.710  1.00  0.00           N  
ATOM   1324  C2    C A  42     -17.085  -7.167  11.924  1.00  0.00           C  
ATOM   1325  O2    C A  42     -16.541  -8.218  11.550  1.00  0.00           O  
ATOM   1326  N3    C A  42     -16.376  -6.190  12.534  1.00  0.00           N  
ATOM   1327  C4    C A  42     -16.984  -5.071  12.927  1.00  0.00           C  
ATOM   1328  N4    C A  42     -16.244  -4.133  13.525  1.00  0.00           N  
ATOM   1329  C5    C A  42     -18.377  -4.864  12.725  1.00  0.00           C  
ATOM   1330  C6    C A  42     -19.068  -5.837  12.120  1.00  0.00           C  
ATOM   1331  H5'   C A  42     -22.780  -6.810  10.012  1.00  0.00           H  
ATOM   1332 H5''   C A  42     -23.437  -7.446  11.320  1.00  0.00           H  
ATOM   1333  H4'   C A  42     -21.823  -8.892  10.461  1.00  0.00           H  
ATOM   1334  H3'   C A  42     -20.997  -7.791  12.947  1.00  0.00           H  
ATOM   1335  H1'   C A  42     -18.635  -8.513  10.373  1.00  0.00           H  
ATOM   1336  H2'   C A  42     -19.141  -9.190  12.819  1.00  0.00           H  
ATOM   1337 HO2'   C A  42     -20.611 -10.855  11.690  1.00  0.00           H  
ATOM   1338  H42   C A  42     -16.661  -3.299  13.826  1.00  0.00           H  
ATOM   1339  H41   C A  42     -15.285  -4.279  13.663  1.00  0.00           H  
ATOM   1340  H5    C A  42     -18.815  -4.037  13.017  1.00  0.00           H  
ATOM   1341  H6    C A  42     -20.028  -5.714  11.972  1.00  0.00           H  
ATOM   1342  P     A A  43     -22.164  -9.541  14.548  1.00  0.00           P  
ATOM   1343  OP2   A A  43     -22.184  -8.143  15.047  1.00  0.00           O  
ATOM   1344  OP1   A A  43     -23.297 -10.448  14.858  1.00  0.00           O  
ATOM   1345  O5'   A A  43     -20.824 -10.229  15.070  1.00  0.00           O  
ATOM   1346  C5'   A A  43     -20.507 -11.567  14.716  1.00  0.00           C  
ATOM   1347  C4'   A A  43     -19.163 -11.981  15.262  1.00  0.00           C  
ATOM   1348  O4'   A A  43     -18.123 -11.165  14.659  1.00  0.00           O  
ATOM   1349  C3'   A A  43     -18.955 -11.766  16.754  1.00  0.00           C  
ATOM   1350  O3'   A A  43     -19.620 -12.729  17.552  1.00  0.00           O  
ATOM   1351  C1'   A A  43     -17.057 -11.069  15.562  1.00  0.00           C  
ATOM   1352  C2'   A A  43     -17.434 -11.843  16.825  1.00  0.00           C  
ATOM   1353  O2'   A A  43     -16.980 -13.183  16.711  1.00  0.00           O  
ATOM   1354  N1    A A  43     -13.828  -7.692  17.736  1.00  0.00           N  
ATOM   1355  C2    A A  43     -13.803  -9.027  17.639  1.00  0.00           C  
ATOM   1356  N3    A A  43     -14.679  -9.845  17.058  1.00  0.00           N  
ATOM   1357  C4    A A  43     -15.696  -9.148  16.521  1.00  0.00           C  
ATOM   1358  C5    A A  43     -15.860  -7.775  16.539  1.00  0.00           C  
ATOM   1359  C6    A A  43     -14.864  -7.022  17.185  1.00  0.00           C  
ATOM   1360  N6    A A  43     -14.888  -5.691  17.282  1.00  0.00           N  
ATOM   1361  N7    A A  43     -17.029  -7.413  15.884  1.00  0.00           N  
ATOM   1362  C8    A A  43     -17.536  -8.555  15.491  1.00  0.00           C  
ATOM   1363  N9    A A  43     -16.781  -9.647  15.842  1.00  0.00           N  
ATOM   1364  H5'   A A  43     -20.491 -11.645  13.739  1.00  0.00           H  
ATOM   1365 H5''   A A  43     -21.195 -12.165  15.073  1.00  0.00           H  
ATOM   1366  H4'   A A  43     -19.005 -12.921  15.037  1.00  0.00           H  
ATOM   1367  H3'   A A  43     -19.258 -10.865  16.994  1.00  0.00           H  
ATOM   1368  H1'   A A  43     -16.267 -11.480  15.152  1.00  0.00           H  
ATOM   1369  H2'   A A  43     -17.090 -11.410  17.635  1.00  0.00           H  
ATOM   1370 HO2'   A A  43     -16.003 -13.196  16.779  1.00  0.00           H  
ATOM   1371  H2    A A  43     -13.031  -9.465  18.056  1.00  0.00           H  
ATOM   1372  H61   A A  43     -14.164  -5.220  17.745  1.00  0.00           H  
ATOM   1373  H62   A A  43     -15.629  -5.184  16.890  1.00  0.00           H  
ATOM   1374  H8    A A  43     -18.378  -8.624  14.992  1.00  0.00           H  
ATOM   1375  P     U A  44     -20.416 -12.274  18.872  1.00  0.00           P  
ATOM   1376  OP2   U A  44     -21.168 -11.035  18.550  1.00  0.00           O  
ATOM   1377  OP1   U A  44     -21.142 -13.457  19.402  1.00  0.00           O  
ATOM   1378  O5'   U A  44     -19.264 -11.899  19.906  1.00  0.00           O  
ATOM   1379  C5'   U A  44     -18.353 -12.882  20.372  1.00  0.00           C  
ATOM   1380  C4'   U A  44     -17.178 -12.260  21.086  1.00  0.00           C  
ATOM   1381  O4'   U A  44     -16.462 -11.383  20.172  1.00  0.00           O  
ATOM   1382  C3'   U A  44     -17.511 -11.360  22.266  1.00  0.00           C  
ATOM   1383  O3'   U A  44     -17.775 -12.082  23.455  1.00  0.00           O  
ATOM   1384  C1'   U A  44     -15.974 -10.244  20.854  1.00  0.00           C  
ATOM   1385  C2'   U A  44     -16.298 -10.434  22.336  1.00  0.00           C  
ATOM   1386  O2'   U A  44     -15.200 -11.071  22.972  1.00  0.00           O  
ATOM   1387  N1    U A  44     -16.623  -9.037  20.286  1.00  0.00           N  
ATOM   1388  C2    U A  44     -15.968  -7.831  20.452  1.00  0.00           C  
ATOM   1389  O2    U A  44     -14.902  -7.727  21.034  1.00  0.00           O  
ATOM   1390  N3    U A  44     -16.606  -6.742  19.910  1.00  0.00           N  
ATOM   1391  C4    U A  44     -17.807  -6.734  19.233  1.00  0.00           C  
ATOM   1392  O4    U A  44     -18.252  -5.668  18.804  1.00  0.00           O  
ATOM   1393  C5    U A  44     -18.427  -8.017  19.099  1.00  0.00           C  
ATOM   1394  C6    U A  44     -17.828  -9.094  19.617  1.00  0.00           C  
ATOM   1395  H5'   U A  44     -18.024 -13.401  19.608  1.00  0.00           H  
ATOM   1396 H5''   U A  44     -18.820 -13.483  20.990  1.00  0.00           H  
ATOM   1397  H4'   U A  44     -16.576 -12.973  21.382  1.00  0.00           H  
ATOM   1398  H3'   U A  44     -18.305 -10.828  22.052  1.00  0.00           H  
ATOM   1399  H1'   U A  44     -15.002 -10.172  20.743  1.00  0.00           H  
ATOM   1400  H2'   U A  44     -16.521  -9.582  22.767  1.00  0.00           H  
ATOM   1401 HO2'   U A  44     -14.604 -10.386  23.343  1.00  0.00           H  
ATOM   1402  H3    U A  44     -16.159  -5.877  20.016  1.00  0.00           H  
ATOM   1403  H5    U A  44     -19.284  -8.104  18.631  1.00  0.00           H  
ATOM   1404  H6    U A  44     -18.273  -9.960  19.513  1.00  0.00           H  
ATOM   1405  P     A A  45     -18.972 -11.630  24.428  1.00  0.00           P  
ATOM   1406  OP2   A A  45     -20.135 -11.260  23.583  1.00  0.00           O  
ATOM   1407  OP1   A A  45     -19.128 -12.666  25.479  1.00  0.00           O  
ATOM   1408  O5'   A A  45     -18.424 -10.303  25.120  1.00  0.00           O  
ATOM   1409  C5'   A A  45     -19.306  -9.414  25.790  1.00  0.00           C  
ATOM   1410  C4'   A A  45     -18.565  -8.523  26.756  1.00  0.00           C  
ATOM   1411  O4'   A A  45     -17.892  -9.352  27.740  1.00  0.00           O  
ATOM   1412  C3'   A A  45     -17.475  -7.649  26.156  1.00  0.00           C  
ATOM   1413  O3'   A A  45     -17.963  -6.411  25.667  1.00  0.00           O  
ATOM   1414  C1'   A A  45     -16.599  -8.832  28.032  1.00  0.00           C  
ATOM   1415  C2'   A A  45     -16.464  -7.493  27.296  1.00  0.00           C  
ATOM   1416  O2'   A A  45     -16.843  -6.448  28.180  1.00  0.00           O  
ATOM   1417  N1    A A  45     -11.664 -10.289  28.318  1.00  0.00           N  
ATOM   1418  C2    A A  45     -12.337  -9.273  28.875  1.00  0.00           C  
ATOM   1419  N3    A A  45     -13.624  -8.952  28.757  1.00  0.00           N  
ATOM   1420  C4    A A  45     -14.258  -9.821  27.950  1.00  0.00           C  
ATOM   1421  C5    A A  45     -13.704 -10.911  27.308  1.00  0.00           C  
ATOM   1422  C6    A A  45     -12.332 -11.143  27.514  1.00  0.00           C  
ATOM   1423  N6    A A  45     -11.661 -12.155  26.959  1.00  0.00           N  
ATOM   1424  N7    A A  45     -14.663 -11.580  26.559  1.00  0.00           N  
ATOM   1425  C8    A A  45     -15.758 -10.890  26.763  1.00  0.00           C  
ATOM   1426  N9    A A  45     -15.586  -9.811  27.595  1.00  0.00           N  
ATOM   1427  H5'   A A  45     -19.973  -9.936  26.284  1.00  0.00           H  
ATOM   1428 H5''   A A  45     -19.763  -8.857  25.127  1.00  0.00           H  
ATOM   1429  H4'   A A  45     -19.210  -7.941  27.209  1.00  0.00           H  
ATOM   1430  H3'   A A  45     -17.044  -8.132  25.420  1.00  0.00           H  
ATOM   1431  H1'   A A  45     -16.514  -8.683  28.998  1.00  0.00           H  
ATOM   1432  H2'   A A  45     -15.554  -7.368  26.954  1.00  0.00           H  
ATOM   1433 HO2'   A A  45     -16.176  -6.378  28.894  1.00  0.00           H  
ATOM   1434  H2    A A  45     -11.807  -8.682  29.450  1.00  0.00           H  
ATOM   1435  H61   A A  45     -10.704 -12.266  27.141  1.00  0.00           H  
ATOM   1436  H62   A A  45     -12.124 -12.788  26.373  1.00  0.00           H  
ATOM   1437  H8    A A  45     -16.620 -11.122  26.358  1.00  0.00           H  
ATOM   1438  P     A A  46     -17.266  -5.712  24.399  1.00  0.00           P  
ATOM   1439  OP2   A A  46     -16.358  -6.703  23.769  1.00  0.00           O  
ATOM   1440  OP1   A A  46     -18.328  -5.068  23.587  1.00  0.00           O  
ATOM   1441  O5'   A A  46     -16.369  -4.561  25.039  1.00  0.00           O  
ATOM   1442  C5'   A A  46     -15.242  -4.045  24.347  1.00  0.00           C  
ATOM   1443  C4'   A A  46     -13.984  -4.164  25.170  1.00  0.00           C  
ATOM   1444  O4'   A A  46     -13.987  -5.411  25.919  1.00  0.00           O  
ATOM   1445  C3'   A A  46     -12.678  -4.211  24.391  1.00  0.00           C  
ATOM   1446  O3'   A A  46     -12.226  -2.929  23.989  1.00  0.00           O  
ATOM   1447  C1'   A A  46     -12.688  -5.949  25.985  1.00  0.00           C  
ATOM   1448  C2'   A A  46     -11.735  -4.946  25.338  1.00  0.00           C  
ATOM   1449  O2'   A A  46     -11.229  -4.075  26.339  1.00  0.00           O  
ATOM   1450  N1    A A  46     -10.022 -10.239  24.961  1.00  0.00           N  
ATOM   1451  C2    A A  46      -9.733  -9.150  25.686  1.00  0.00           C  
ATOM   1452  N3    A A  46     -10.475  -8.068  25.911  1.00  0.00           N  
ATOM   1453  C4    A A  46     -11.661  -8.167  25.285  1.00  0.00           C  
ATOM   1454  C5    A A  46     -12.102  -9.221  24.507  1.00  0.00           C  
ATOM   1455  C6    A A  46     -11.223 -10.307  24.347  1.00  0.00           C  
ATOM   1456  N6    A A  46     -11.510 -11.391  23.624  1.00  0.00           N  
ATOM   1457  N7    A A  46     -13.380  -8.973  24.024  1.00  0.00           N  
ATOM   1458  C8    A A  46     -13.678  -7.795  24.515  1.00  0.00           C  
ATOM   1459  N9    A A  46     -12.684  -7.249  25.288  1.00  0.00           N  
ATOM   1460  H5'   A A  46     -15.399  -3.100  24.139  1.00  0.00           H  
ATOM   1461 H5''   A A  46     -15.125  -4.540  23.510  1.00  0.00           H  
ATOM   1462  H4'   A A  46     -13.947  -3.417  25.804  1.00  0.00           H  
ATOM   1463  H3'   A A  46     -12.804  -4.755  23.585  1.00  0.00           H  
ATOM   1464  H1'   A A  46     -12.434  -6.081  26.923  1.00  0.00           H  
ATOM   1465  H2'   A A  46     -11.015  -5.396  24.850  1.00  0.00           H  
ATOM   1466 HO2'   A A  46     -10.587  -4.565  26.893  1.00  0.00           H  
ATOM   1467  H2    A A  46      -8.850  -9.151  26.111  1.00  0.00           H  
ATOM   1468  H61   A A  46     -10.856 -12.118  23.549  1.00  0.00           H  
ATOM   1469  H62   A A  46     -12.376 -11.463  23.169  1.00  0.00           H  
ATOM   1470  H8    A A  46     -14.533  -7.346  24.345  1.00  0.00           H  
ATOM   1471  P     C A  47     -11.723  -2.686  22.482  1.00  0.00           P  
ATOM   1472  OP2   C A  47     -12.738  -3.253  21.560  1.00  0.00           O  
ATOM   1473  OP1   C A  47     -11.331  -1.259  22.354  1.00  0.00           O  
ATOM   1474  O5'   C A  47     -10.403  -3.570  22.368  1.00  0.00           O  
ATOM   1475  C5'   C A  47      -9.237  -3.239  23.107  1.00  0.00           C  
ATOM   1476  C4'   C A  47      -8.191  -4.324  23.013  1.00  0.00           C  
ATOM   1477  O4'   C A  47      -8.656  -5.546  23.628  1.00  0.00           O  
ATOM   1478  C3'   C A  47      -7.809  -4.766  21.609  1.00  0.00           C  
ATOM   1479  O3'   C A  47      -6.902  -3.878  20.978  1.00  0.00           O  
ATOM   1480  C1'   C A  47      -8.215  -6.666  22.911  1.00  0.00           C  
ATOM   1481  C2'   C A  47      -7.233  -6.153  21.873  1.00  0.00           C  
ATOM   1482  O2'   C A  47      -5.937  -6.071  22.447  1.00  0.00           O  
ATOM   1483  N1    C A  47      -9.404  -7.304  22.294  1.00  0.00           N  
ATOM   1484  C2    C A  47      -9.282  -8.614  21.814  1.00  0.00           C  
ATOM   1485  O2    C A  47      -8.192  -9.198  21.917  1.00  0.00           O  
ATOM   1486  N3    C A  47     -10.351  -9.220  21.248  1.00  0.00           N  
ATOM   1487  C4    C A  47     -11.511  -8.571  21.149  1.00  0.00           C  
ATOM   1488  N4    C A  47     -12.539  -9.208  20.582  1.00  0.00           N  
ATOM   1489  C5    C A  47     -11.668  -7.239  21.626  1.00  0.00           C  
ATOM   1490  C6    C A  47     -10.604  -6.651  22.185  1.00  0.00           C  
ATOM   1491  H5'   C A  47      -9.480  -3.111  24.047  1.00  0.00           H  
ATOM   1492 H5''   C A  47      -8.863  -2.404  22.756  1.00  0.00           H  
ATOM   1493  H4'   C A  47      -7.386  -4.028  23.486  1.00  0.00           H  
ATOM   1494  H3'   C A  47      -8.618  -4.846  21.063  1.00  0.00           H  
ATOM   1495  H1'   C A  47      -7.762  -7.312  23.491  1.00  0.00           H  
ATOM   1496  H2'   C A  47      -7.236  -6.702  21.062  1.00  0.00           H  
ATOM   1497 HO2'   C A  47      -5.573  -6.975  22.545  1.00  0.00           H  
ATOM   1498  H42   C A  47     -13.405  -8.758  20.495  1.00  0.00           H  
ATOM   1499  H41   C A  47     -12.427 -10.125  20.254  1.00  0.00           H  
ATOM   1500  H5    C A  47     -12.525  -6.770  21.549  1.00  0.00           H  
ATOM   1501  H6    C A  47     -10.692  -5.735  22.520  1.00  0.00           H  
ATOM   1502  P     A A  48      -6.790  -3.863  19.378  1.00  0.00           P  
ATOM   1503  OP2   A A  48      -8.146  -3.520  18.880  1.00  0.00           O  
ATOM   1504  OP1   A A  48      -5.645  -2.975  19.059  1.00  0.00           O  
ATOM   1505  O5'   A A  48      -6.435  -5.330  18.867  1.00  0.00           O  
ATOM   1506  C5'   A A  48      -6.563  -5.675  17.495  1.00  0.00           C  
ATOM   1507  C4'   A A  48      -6.968  -7.117  17.322  1.00  0.00           C  
ATOM   1508  O4'   A A  48      -8.309  -7.278  17.854  1.00  0.00           O  
ATOM   1509  C3'   A A  48      -7.030  -7.625  15.890  1.00  0.00           C  
ATOM   1510  O3'   A A  48      -5.776  -8.072  15.405  1.00  0.00           O  
ATOM   1511  C1'   A A  48      -9.035  -8.138  17.010  1.00  0.00           C  
ATOM   1512  C2'   A A  48      -8.067  -8.728  15.992  1.00  0.00           C  
ATOM   1513  O2'   A A  48      -7.503  -9.917  16.527  1.00  0.00           O  
ATOM   1514  N1    A A  48     -13.286  -8.389  14.108  1.00  0.00           N  
ATOM   1515  C2    A A  48     -12.448  -9.331  14.561  1.00  0.00           C  
ATOM   1516  N3    A A  48     -11.358  -9.195  15.313  1.00  0.00           N  
ATOM   1517  C4    A A  48     -11.145  -7.901  15.613  1.00  0.00           C  
ATOM   1518  C5    A A  48     -11.917  -6.823  15.222  1.00  0.00           C  
ATOM   1519  C6    A A  48     -13.044  -7.100  14.428  1.00  0.00           C  
ATOM   1520  N6    A A  48     -13.880  -6.162  13.977  1.00  0.00           N  
ATOM   1521  N7    A A  48     -11.392  -5.638  15.720  1.00  0.00           N  
ATOM   1522  C8    A A  48     -10.333  -6.021  16.390  1.00  0.00           C  
ATOM   1523  N9    A A  48     -10.123  -7.378  16.367  1.00  0.00           N  
ATOM   1524  H5'   A A  48      -5.703  -5.528  17.047  1.00  0.00           H  
ATOM   1525 H5''   A A  48      -7.240  -5.100  17.082  1.00  0.00           H  
ATOM   1526  H4'   A A  48      -6.363  -7.692  17.836  1.00  0.00           H  
ATOM   1527  H3'   A A  48      -7.369  -6.919  15.300  1.00  0.00           H  
ATOM   1528  H1'   A A  48      -9.418  -8.860  17.553  1.00  0.00           H  
ATOM   1529  H2'   A A  48      -8.507  -8.889  15.131  1.00  0.00           H  
ATOM   1530 HO2'   A A  48      -8.200 -10.604  16.579  1.00  0.00           H  
ATOM   1531  H2    A A  48     -12.668 -10.250  14.301  1.00  0.00           H  
ATOM   1532  H61   A A  48     -14.650  -6.416  13.426  1.00  0.00           H  
ATOM   1533  H62   A A  48     -13.724  -5.219  14.196  1.00  0.00           H  
ATOM   1534  H8    A A  48      -9.744  -5.396  16.863  1.00  0.00           H  
ATOM   1535  P     A A  49      -5.177  -7.470  14.040  1.00  0.00           P  
ATOM   1536  OP2   A A  49      -5.619  -6.058  13.927  1.00  0.00           O  
ATOM   1537  OP1   A A  49      -3.729  -7.793  13.991  1.00  0.00           O  
ATOM   1538  O5'   A A  49      -5.907  -8.308  12.897  1.00  0.00           O  
ATOM   1539  C5'   A A  49      -5.776  -9.720  12.832  1.00  0.00           C  
ATOM   1540  C4'   A A  49      -6.945 -10.352  12.118  1.00  0.00           C  
ATOM   1541  O4'   A A  49      -8.192 -10.129  12.833  1.00  0.00           O  
ATOM   1542  C3'   A A  49      -7.237  -9.827  10.721  1.00  0.00           C  
ATOM   1543  O3'   A A  49      -6.370 -10.361   9.735  1.00  0.00           O  
ATOM   1544  C1'   A A  49      -9.247  -9.934  11.938  1.00  0.00           C  
ATOM   1545  C2'   A A  49      -8.687 -10.242  10.545  1.00  0.00           C  
ATOM   1546  O2'   A A  49      -8.797 -11.636  10.296  1.00  0.00           O  
ATOM   1547  N1    A A  49     -12.932  -6.505  10.829  1.00  0.00           N  
ATOM   1548  C2    A A  49     -12.806  -7.811  10.559  1.00  0.00           C  
ATOM   1549  N3    A A  49     -11.818  -8.645  10.878  1.00  0.00           N  
ATOM   1550  C4    A A  49     -10.857  -8.002  11.565  1.00  0.00           C  
ATOM   1551  C5    A A  49     -10.845  -6.666  11.918  1.00  0.00           C  
ATOM   1552  C6    A A  49     -11.949  -5.890  11.522  1.00  0.00           C  
ATOM   1553  N6    A A  49     -12.074  -4.589  11.790  1.00  0.00           N  
ATOM   1554  N7    A A  49      -9.690  -6.356  12.625  1.00  0.00           N  
ATOM   1555  C8    A A  49      -9.042  -7.493  12.681  1.00  0.00           C  
ATOM   1556  N9    A A  49      -9.690  -8.532  12.060  1.00  0.00           N  
ATOM   1557  H5'   A A  49      -5.726 -10.079  13.743  1.00  0.00           H  
ATOM   1558 H5''   A A  49      -4.951  -9.944  12.355  1.00  0.00           H  
ATOM   1559  H4'   A A  49      -6.772 -11.315  12.065  1.00  0.00           H  
ATOM   1560  H3'   A A  49      -7.179  -8.848  10.703  1.00  0.00           H  
ATOM   1561  H1'   A A  49     -10.001 -10.532  12.125  1.00  0.00           H  
ATOM   1562  H2'   A A  49      -9.131  -9.712   9.850  1.00  0.00           H  
ATOM   1563 HO2'   A A  49      -7.985 -11.943   9.841  1.00  0.00           H  
ATOM   1564  H2    A A  49     -13.546  -8.209  10.054  1.00  0.00           H  
ATOM   1565  H61   A A  49     -12.869  -4.101  11.487  1.00  0.00           H  
ATOM   1566  H62   A A  49     -11.374  -4.122  12.291  1.00  0.00           H  
ATOM   1567  H8    A A  49      -8.174  -7.593  13.126  1.00  0.00           H  
ATOM   1568  P     A A  50      -5.886  -9.448   8.504  1.00  0.00           P  
ATOM   1569  OP2   A A  50      -5.545  -8.104   9.035  1.00  0.00           O  
ATOM   1570  OP1   A A  50      -4.874 -10.212   7.734  1.00  0.00           O  
ATOM   1571  O5'   A A  50      -7.189  -9.302   7.598  1.00  0.00           O  
ATOM   1572  C5'   A A  50      -7.797 -10.441   7.007  1.00  0.00           C  
ATOM   1573  C4'   A A  50      -9.112 -10.090   6.346  1.00  0.00           C  
ATOM   1574  O4'   A A  50     -10.064  -9.646   7.350  1.00  0.00           O  
ATOM   1575  C3'   A A  50      -9.082  -8.946   5.344  1.00  0.00           C  
ATOM   1576  O3'   A A  50      -8.616  -9.348   4.060  1.00  0.00           O  
ATOM   1577  C1'   A A  50     -10.923  -8.678   6.788  1.00  0.00           C  
ATOM   1578  C2'   A A  50     -10.541  -8.520   5.314  1.00  0.00           C  
ATOM   1579  O2'   A A  50     -11.331  -9.383   4.525  1.00  0.00           O  
ATOM   1580  N1    A A  50     -12.850  -4.000   7.627  1.00  0.00           N  
ATOM   1581  C2    A A  50     -13.285  -5.035   6.899  1.00  0.00           C  
ATOM   1582  N3    A A  50     -12.744  -6.237   6.743  1.00  0.00           N  
ATOM   1583  C4    A A  50     -11.605  -6.339   7.451  1.00  0.00           C  
ATOM   1584  C5    A A  50     -11.031  -5.364   8.244  1.00  0.00           C  
ATOM   1585  C6    A A  50     -11.697  -4.136   8.323  1.00  0.00           C  
ATOM   1586  N6    A A  50     -11.254  -3.103   9.040  1.00  0.00           N  
ATOM   1587  N7    A A  50      -9.856  -5.823   8.820  1.00  0.00           N  
ATOM   1588  C8    A A  50      -9.743  -7.047   8.367  1.00  0.00           C  
ATOM   1589  N9    A A  50     -10.759  -7.419   7.517  1.00  0.00           N  
ATOM   1590  H5'   A A  50      -7.958 -11.115   7.700  1.00  0.00           H  
ATOM   1591 H5''   A A  50      -7.191 -10.815   6.334  1.00  0.00           H  
ATOM   1592  H4'   A A  50      -9.398 -11.008   5.812  1.00  0.00           H  
ATOM   1593  H3'   A A  50      -8.394  -8.133   5.621  1.00  0.00           H  
ATOM   1594  H1'   A A  50     -11.992  -8.937   6.815  1.00  0.00           H  
ATOM   1595  H2'   A A  50     -10.683  -7.522   4.876  1.00  0.00           H  
ATOM   1596 HO2'   A A  50     -12.271  -9.042   4.495  1.00  0.00           H  
ATOM   1597  H2    A A  50     -14.223  -4.867   6.351  1.00  0.00           H  
ATOM   1598  H61   A A  50     -11.772  -2.247   9.057  1.00  0.00           H  
ATOM   1599  H62   A A  50     -10.405  -3.184   9.561  1.00  0.00           H  
ATOM   1600  H8    A A  50      -8.907  -7.712   8.631  1.00  0.00           H  
ATOM   1601  P     G A  51      -7.742  -8.327   3.175  1.00  0.00           P  
ATOM   1602  OP2   G A  51      -6.758  -7.633   4.048  1.00  0.00           O  
ATOM   1603  OP1   G A  51      -7.264  -9.113   2.010  1.00  0.00           O  
ATOM   1604  O5'   G A  51      -8.791  -7.240   2.660  1.00  0.00           O  
ATOM   1605  C5'   G A  51      -9.854  -7.614   1.766  1.00  0.00           C  
ATOM   1606  C4'   G A  51     -10.841  -6.489   1.600  1.00  0.00           C  
ATOM   1607  O4'   G A  51     -11.394  -6.153   2.897  1.00  0.00           O  
ATOM   1608  C3'   G A  51     -10.264  -5.160   1.149  1.00  0.00           C  
ATOM   1609  O3'   G A  51     -10.058  -5.077  -0.250  1.00  0.00           O  
ATOM   1610  C1'   G A  51     -11.732  -4.789   2.941  1.00  0.00           C  
ATOM   1611  C2'   G A  51     -11.342  -4.191   1.593  1.00  0.00           C  
ATOM   1612  O2'   G A  51     -12.443  -4.219   0.716  1.00  0.00           O  
ATOM   1613  N1    G A  51     -11.238  -0.690   5.897  1.00  0.00           N  
ATOM   1614  C2    G A  51     -12.130  -0.934   4.878  1.00  0.00           C  
ATOM   1615  N2    G A  51     -13.009   0.051   4.595  1.00  0.00           N  
ATOM   1616  N3    G A  51     -12.158  -2.057   4.175  1.00  0.00           N  
ATOM   1617  C4    G A  51     -11.203  -2.927   4.565  1.00  0.00           C  
ATOM   1618  C5    G A  51     -10.260  -2.778   5.553  1.00  0.00           C  
ATOM   1619  C6    G A  51     -10.241  -1.568   6.309  1.00  0.00           C  
ATOM   1620  O6    G A  51      -9.477  -1.244   7.223  1.00  0.00           O  
ATOM   1621  N7    G A  51      -9.453  -3.910   5.638  1.00  0.00           N  
ATOM   1622  C8    G A  51      -9.917  -4.710   4.716  1.00  0.00           C  
ATOM   1623  N9    G A  51     -10.980  -4.175   4.029  1.00  0.00           N  
ATOM   1624  H5'   G A  51     -10.377  -8.501   2.150  1.00  0.00           H  
ATOM   1625 H5''   G A  51      -9.442  -7.883   0.782  1.00  0.00           H  
ATOM   1626  H4'   G A  51     -11.565  -6.873   0.867  1.00  0.00           H  
ATOM   1627  H3'   G A  51      -9.264  -4.950   1.557  1.00  0.00           H  
ATOM   1628  H1'   G A  51     -12.794  -4.553   3.101  1.00  0.00           H  
ATOM   1629  H2'   G A  51     -10.997  -3.147   1.600  1.00  0.00           H  
ATOM   1630 HO2'   G A  51     -13.119  -3.541   1.006  1.00  0.00           H  
ATOM   1631  H1    G A  51     -11.311   0.184   6.376  1.00  0.00           H  
ATOM   1632  H22   G A  51     -13.675  -0.071   3.858  1.00  0.00           H  
ATOM   1633  H21   G A  51     -12.995   0.901   5.120  1.00  0.00           H  
ATOM   1634  H8    G A  51      -9.498  -5.708   4.512  1.00  0.00           H  
ATOM   1635  P     U A  52      -8.806  -4.241  -0.797  1.00  0.00           P  
ATOM   1636  OP2   U A  52      -7.668  -4.482   0.128  1.00  0.00           O  
ATOM   1637  OP1   U A  52      -8.651  -4.527  -2.245  1.00  0.00           O  
ATOM   1638  O5'   U A  52      -9.226  -2.727  -0.568  1.00  0.00           O  
ATOM   1639  C5'   U A  52     -10.327  -2.160  -1.249  1.00  0.00           C  
ATOM   1640  C4'   U A  52     -10.620  -0.806  -0.673  1.00  0.00           C  
ATOM   1641  O4'   U A  52     -10.909  -0.953   0.746  1.00  0.00           O  
ATOM   1642  C3'   U A  52      -9.445   0.157  -0.704  1.00  0.00           C  
ATOM   1643  O3'   U A  52      -9.335   0.810  -1.967  1.00  0.00           O  
ATOM   1644  C1'   U A  52     -10.388   0.148   1.451  1.00  0.00           C  
ATOM   1645  C2'   U A  52      -9.806   1.115   0.421  1.00  0.00           C  
ATOM   1646  O2'   U A  52     -10.807   2.028   0.031  1.00  0.00           O  
ATOM   1647  N1    U A  52      -9.380  -0.326   2.410  1.00  0.00           N  
ATOM   1648  C2    U A  52      -9.122   0.463   3.531  1.00  0.00           C  
ATOM   1649  O2    U A  52      -9.712   1.508   3.764  1.00  0.00           O  
ATOM   1650  N3    U A  52      -8.149  -0.023   4.369  1.00  0.00           N  
ATOM   1651  C4    U A  52      -7.433  -1.189   4.213  1.00  0.00           C  
ATOM   1652  O4    U A  52      -6.589  -1.492   5.055  1.00  0.00           O  
ATOM   1653  C5    U A  52      -7.769  -1.951   3.041  1.00  0.00           C  
ATOM   1654  C6    U A  52      -8.706  -1.504   2.204  1.00  0.00           C  
ATOM   1655  H5'   U A  52     -11.207  -2.811  -1.153  1.00  0.00           H  
ATOM   1656 H5''   U A  52     -10.104  -2.074  -2.323  1.00  0.00           H  
ATOM   1657  H4'   U A  52     -11.453  -0.428  -1.284  1.00  0.00           H  
ATOM   1658  H3'   U A  52      -8.470  -0.332  -0.570  1.00  0.00           H  
ATOM   1659  H1'   U A  52     -11.138   0.709   2.028  1.00  0.00           H  
ATOM   1660  H2'   U A  52      -8.956   1.736   0.738  1.00  0.00           H  
ATOM   1661 HO2'   U A  52     -10.419   2.948  -0.023  1.00  0.00           H  
ATOM   1662  H3    U A  52      -7.938   0.529   5.176  1.00  0.00           H  
ATOM   1663  H5    U A  52      -7.253  -2.901   2.834  1.00  0.00           H  
ATOM   1664  H6    U A  52      -8.948  -2.104   1.313  1.00  0.00           H  
ATOM   1665  P     A A  53      -7.898   1.362  -2.471  1.00  0.00           P  
ATOM   1666  OP2   A A  53      -6.819   0.517  -1.894  1.00  0.00           O  
ATOM   1667  OP1   A A  53      -7.990   1.527  -3.947  1.00  0.00           O  
ATOM   1668  O5'   A A  53      -7.768   2.809  -1.813  1.00  0.00           O  
ATOM   1669  C5'   A A  53      -8.663   3.875  -2.173  1.00  0.00           C  
ATOM   1670  C4'   A A  53      -8.469   5.047  -1.246  1.00  0.00           C  
ATOM   1671  O4'   A A  53      -8.780   4.621   0.109  1.00  0.00           O  
ATOM   1672  C3'   A A  53      -7.048   5.585  -1.143  1.00  0.00           C  
ATOM   1673  O3'   A A  53      -6.726   6.468  -2.224  1.00  0.00           O  
ATOM   1674  C1'   A A  53      -7.941   5.311   1.019  1.00  0.00           C  
ATOM   1675  C2'   A A  53      -7.073   6.277   0.215  1.00  0.00           C  
ATOM   1676  O2'   A A  53      -7.733   7.524   0.204  1.00  0.00           O  
ATOM   1677  N1    A A  53      -5.317   4.450   5.341  1.00  0.00           N  
ATOM   1678  C2    A A  53      -5.946   5.534   4.872  1.00  0.00           C  
ATOM   1679  N3    A A  53      -6.608   5.693   3.731  1.00  0.00           N  
ATOM   1680  C4    A A  53      -6.577   4.561   3.008  1.00  0.00           C  
ATOM   1681  C5    A A  53      -5.966   3.370   3.353  1.00  0.00           C  
ATOM   1682  C6    A A  53      -5.321   3.322   4.593  1.00  0.00           C  
ATOM   1683  N6    A A  53      -4.727   2.224   5.075  1.00  0.00           N  
ATOM   1684  N7    A A  53      -6.127   2.426   2.352  1.00  0.00           N  
ATOM   1685  C8    A A  53      -6.832   3.051   1.444  1.00  0.00           C  
ATOM   1686  N9    A A  53      -7.150   4.346   1.781  1.00  0.00           N  
ATOM   1687  H5'   A A  53      -9.705   3.528  -2.122  1.00  0.00           H  
ATOM   1688 H5''   A A  53      -8.479   4.188  -3.212  1.00  0.00           H  
ATOM   1689  H4'   A A  53      -9.126   5.827  -1.658  1.00  0.00           H  
ATOM   1690  H3'   A A  53      -6.274   4.806  -1.203  1.00  0.00           H  
ATOM   1691  H1'   A A  53      -8.496   5.915   1.751  1.00  0.00           H  
ATOM   1692  H2'   A A  53      -6.067   6.506   0.593  1.00  0.00           H  
ATOM   1693 HO2'   A A  53      -7.610   7.960  -0.688  1.00  0.00           H  
ATOM   1694  H2    A A  53      -5.909   6.419   5.522  1.00  0.00           H  
ATOM   1695  H61   A A  53      -4.290   2.245   5.975  1.00  0.00           H  
ATOM   1696  H62   A A  53      -4.719   1.382   4.537  1.00  0.00           H  
ATOM   1697  H8    A A  53      -7.144   2.584   0.498  1.00  0.00           H  
ATOM   1698  P     U A  54      -5.223   6.519  -2.806  1.00  0.00           P  
ATOM   1699  OP2   U A  54      -4.676   5.154  -2.986  1.00  0.00           O  
ATOM   1700  OP1   U A  54      -5.272   7.447  -3.970  1.00  0.00           O  
ATOM   1701  O5'   U A  54      -4.375   7.200  -1.643  1.00  0.00           O  
ATOM   1702  C5'   U A  54      -4.586   8.571  -1.268  1.00  0.00           C  
ATOM   1703  C4'   U A  54      -3.762   8.900  -0.058  1.00  0.00           C  
ATOM   1704  O4'   U A  54      -4.210   8.152   1.104  1.00  0.00           O  
ATOM   1705  C3'   U A  54      -2.295   8.548  -0.133  1.00  0.00           C  
ATOM   1706  O3'   U A  54      -1.593   9.474  -0.927  1.00  0.00           O  
ATOM   1707  C1'   U A  54      -3.135   7.983   1.989  1.00  0.00           C  
ATOM   1708  C2'   U A  54      -1.906   8.618   1.335  1.00  0.00           C  
ATOM   1709  O2'   U A  54      -1.802   9.947   1.803  1.00  0.00           O  
ATOM   1710  N1    U A  54      -2.940   6.546   2.230  1.00  0.00           N  
ATOM   1711  C2    U A  54      -2.328   6.174   3.422  1.00  0.00           C  
ATOM   1712  O2    U A  54      -1.955   6.982   4.256  1.00  0.00           O  
ATOM   1713  N3    U A  54      -2.164   4.821   3.591  1.00  0.00           N  
ATOM   1714  C4    U A  54      -2.535   3.832   2.713  1.00  0.00           C  
ATOM   1715  O4    U A  54      -2.294   2.661   2.987  1.00  0.00           O  
ATOM   1716  C5    U A  54      -3.160   4.297   1.512  1.00  0.00           C  
ATOM   1717  C6    U A  54      -3.334   5.602   1.318  1.00  0.00           C  
ATOM   1718  H5'   U A  54      -5.650   8.745  -1.054  1.00  0.00           H  
ATOM   1719 H5''   U A  54      -4.311   9.237  -2.099  1.00  0.00           H  
ATOM   1720  H4'   U A  54      -3.859   9.991   0.045  1.00  0.00           H  
ATOM   1721  H3'   U A  54      -2.099   7.576  -0.608  1.00  0.00           H  
ATOM   1722  H1'   U A  54      -3.260   8.464   2.970  1.00  0.00           H  
ATOM   1723  H2'   U A  54      -0.923   8.170   1.535  1.00  0.00           H  
ATOM   1724 HO2'   U A  54      -0.882  10.103   2.164  1.00  0.00           H  
ATOM   1725  H3    U A  54      -1.727   4.528   4.442  1.00  0.00           H  
ATOM   1726  H5    U A  54      -3.495   3.578   0.749  1.00  0.00           H  
ATOM   1727  H6    U A  54      -3.818   5.936   0.388  1.00  0.00           H  
ATOM   1728  P     G A  55      -0.250   9.019  -1.664  1.00  0.00           P  
ATOM   1729  OP2   G A  55      -0.400   7.632  -2.177  1.00  0.00           O  
ATOM   1730  OP1   G A  55       0.086  10.121  -2.597  1.00  0.00           O  
ATOM   1731  O5'   G A  55       0.837   8.988  -0.505  1.00  0.00           O  
ATOM   1732  C5'   G A  55       1.228  10.197   0.159  1.00  0.00           C  
ATOM   1733  C4'   G A  55       2.006   9.880   1.408  1.00  0.00           C  
ATOM   1734  O4'   G A  55       1.172   9.144   2.351  1.00  0.00           O  
ATOM   1735  C3'   G A  55       3.204   8.963   1.242  1.00  0.00           C  
ATOM   1736  O3'   G A  55       4.323   9.601   0.653  1.00  0.00           O  
ATOM   1737  C1'   G A  55       1.998   8.329   3.146  1.00  0.00           C  
ATOM   1738  C2'   G A  55       3.437   8.541   2.681  1.00  0.00           C  
ATOM   1739  O2'   G A  55       4.003   9.576   3.455  1.00  0.00           O  
ATOM   1740  N1    G A  55       2.177   3.651   5.130  1.00  0.00           N  
ATOM   1741  C2    G A  55       2.633   4.835   5.649  1.00  0.00           C  
ATOM   1742  N2    G A  55       3.236   4.761   6.841  1.00  0.00           N  
ATOM   1743  N3    G A  55       2.508   6.005   5.045  1.00  0.00           N  
ATOM   1744  C4    G A  55       1.879   5.896   3.857  1.00  0.00           C  
ATOM   1745  C5    G A  55       1.381   4.763   3.251  1.00  0.00           C  
ATOM   1746  C6    G A  55       1.527   3.511   3.915  1.00  0.00           C  
ATOM   1747  O6    G A  55       1.164   2.395   3.544  1.00  0.00           O  
ATOM   1748  N7    G A  55       0.804   5.075   2.025  1.00  0.00           N  
ATOM   1749  C8    G A  55       0.961   6.367   1.908  1.00  0.00           C  
ATOM   1750  N9    G A  55       1.617   6.929   2.976  1.00  0.00           N  
ATOM   1751  H5'   G A  55       0.340  10.790   0.417  1.00  0.00           H  
ATOM   1752 H5''   G A  55       1.843  10.814  -0.513  1.00  0.00           H  
ATOM   1753  H4'   G A  55       2.348  10.861   1.767  1.00  0.00           H  
ATOM   1754  H3'   G A  55       3.021   8.113   0.567  1.00  0.00           H  
ATOM   1755  H1'   G A  55       1.973   8.559   4.221  1.00  0.00           H  
ATOM   1756  H2'   G A  55       4.141   7.702   2.768  1.00  0.00           H  
ATOM   1757 HO2'   G A  55       4.137   9.256   4.394  1.00  0.00           H  
ATOM   1758  H1    G A  55       2.326   2.823   5.669  1.00  0.00           H  
ATOM   1759  H22   G A  55       3.591   5.591   7.273  1.00  0.00           H  
ATOM   1760  H21   G A  55       3.331   3.879   7.300  1.00  0.00           H  
ATOM   1761  H8    G A  55       0.612   6.944   1.037  1.00  0.00           H  
ATOM   1762  P     G A  56       5.492   8.724  -0.016  1.00  0.00           P  
ATOM   1763  OP2   G A  56       4.899   7.443  -0.478  1.00  0.00           O  
ATOM   1764  OP1   G A  56       6.219   9.587  -0.982  1.00  0.00           O  
ATOM   1765  O5'   G A  56       6.477   8.403   1.195  1.00  0.00           O  
ATOM   1766  C5'   G A  56       7.093   9.450   1.930  1.00  0.00           C  
ATOM   1767  C4'   G A  56       7.721   8.938   3.203  1.00  0.00           C  
ATOM   1768  O4'   G A  56       6.896   7.859   3.731  1.00  0.00           O  
ATOM   1769  C3'   G A  56       9.121   8.357   3.070  1.00  0.00           C  
ATOM   1770  O3'   G A  56       9.875   8.451   4.267  1.00  0.00           O  
ATOM   1771  C1'   G A  56       7.655   6.675   3.807  1.00  0.00           C  
ATOM   1772  C2'   G A  56       8.830   6.877   2.862  1.00  0.00           C  
ATOM   1773  O2'   G A  56       9.918   6.072   3.293  1.00  0.00           O  
ATOM   1774  N1    G A  56       5.441   2.330   5.266  1.00  0.00           N  
ATOM   1775  C2    G A  56       6.230   3.193   5.986  1.00  0.00           C  
ATOM   1776  N2    G A  56       6.464   2.861   7.264  1.00  0.00           N  
ATOM   1777  N3    G A  56       6.753   4.303   5.491  1.00  0.00           N  
ATOM   1778  C4    G A  56       6.419   4.485   4.196  1.00  0.00           C  
ATOM   1779  C5    G A  56       5.639   3.685   3.387  1.00  0.00           C  
ATOM   1780  C6    G A  56       5.085   2.497   3.931  1.00  0.00           C  
ATOM   1781  O6    G A  56       4.367   1.658   3.375  1.00  0.00           O  
ATOM   1782  N7    G A  56       5.535   4.224   2.113  1.00  0.00           N  
ATOM   1783  C8    G A  56       6.242   5.321   2.168  1.00  0.00           C  
ATOM   1784  N9    G A  56       6.805   5.540   3.402  1.00  0.00           N  
ATOM   1785  H5'   G A  56       6.418  10.124   2.155  1.00  0.00           H  
ATOM   1786 H5''   G A  56       7.787   9.865   1.375  1.00  0.00           H  
ATOM   1787  H4'   G A  56       7.757   9.669   3.855  1.00  0.00           H  
ATOM   1788  H3'   G A  56       9.544   8.721   2.265  1.00  0.00           H  
ATOM   1789  H1'   G A  56       7.990   6.525   4.716  1.00  0.00           H  
ATOM   1790  H2'   G A  56       8.583   6.686   1.933  1.00  0.00           H  
ATOM   1791 HO2'   G A  56       9.651   5.130   3.260  1.00  0.00           H  
ATOM   1792  H1    G A  56       5.101   1.533   5.726  1.00  0.00           H  
ATOM   1793  H22   G A  56       7.021   3.439   7.827  1.00  0.00           H  
ATOM   1794  H21   G A  56       6.080   2.040   7.638  1.00  0.00           H  
ATOM   1795  H8    G A  56       6.357   5.926   1.407  1.00  0.00           H  
ATOM   1796  P     C A  57      11.004   9.583   4.422  1.00  0.00           P  
ATOM   1797  OP2   C A  57      12.017   9.374   3.357  1.00  0.00           O  
ATOM   1798  OP1   C A  57      10.324  10.898   4.539  1.00  0.00           O  
ATOM   1799  O5'   C A  57      11.688   9.257   5.824  1.00  0.00           O  
ATOM   1800  C5'   C A  57      10.966   9.399   7.038  1.00  0.00           C  
ATOM   1801  C4'   C A  57      11.235   8.254   7.984  1.00  0.00           C  
ATOM   1802  O4'   C A  57      10.798   6.997   7.387  1.00  0.00           O  
ATOM   1803  C3'   C A  57      12.694   8.001   8.332  1.00  0.00           C  
ATOM   1804  O3'   C A  57      13.195   8.905   9.301  1.00  0.00           O  
ATOM   1805  C1'   C A  57      11.650   5.959   7.804  1.00  0.00           C  
ATOM   1806  C2'   C A  57      12.660   6.550   8.790  1.00  0.00           C  
ATOM   1807  O2'   C A  57      12.146   6.439  10.109  1.00  0.00           O  
ATOM   1808  N1    C A  57      12.307   5.368   6.612  1.00  0.00           N  
ATOM   1809  C2    C A  57      12.978   4.148   6.758  1.00  0.00           C  
ATOM   1810  O2    C A  57      13.005   3.601   7.872  1.00  0.00           O  
ATOM   1811  N3    C A  57      13.585   3.588   5.687  1.00  0.00           N  
ATOM   1812  C4    C A  57      13.543   4.196   4.502  1.00  0.00           C  
ATOM   1813  N4    C A  57      14.156   3.606   3.472  1.00  0.00           N  
ATOM   1814  C5    C A  57      12.870   5.437   4.320  1.00  0.00           C  
ATOM   1815  C6    C A  57      12.272   5.981   5.386  1.00  0.00           C  
ATOM   1816  H5'   C A  57      10.007   9.429   6.838  1.00  0.00           H  
ATOM   1817 H5''   C A  57      11.230  10.238   7.470  1.00  0.00           H  
ATOM   1818  H4'   C A  57      10.731   8.402   8.810  1.00  0.00           H  
ATOM   1819  H3'   C A  57      13.238   8.073   7.520  1.00  0.00           H  
ATOM   1820  H1'   C A  57      11.121   5.272   8.259  1.00  0.00           H  
ATOM   1821  H2'   C A  57      13.539   6.127   8.707  1.00  0.00           H  
ATOM   1822 HO2'   C A  57      12.704   6.970  10.715  1.00  0.00           H  
ATOM   1823  H42   C A  57      14.143   4.028   2.588  1.00  0.00           H  
ATOM   1824  H41   C A  57      14.619   2.752   3.602  1.00  0.00           H  
ATOM   1825  H5    C A  57      12.843   5.876   3.444  1.00  0.00           H  
ATOM   1826  H6    C A  57      11.804   6.835   5.282  1.00  0.00           H  
ATOM   1827  P     A A  58      14.628   9.603   9.092  1.00  0.00           P  
ATOM   1828  OP2   A A  58      14.682  10.137   7.708  1.00  0.00           O  
ATOM   1829  OP1   A A  58      14.870  10.512  10.240  1.00  0.00           O  
ATOM   1830  O5'   A A  58      15.663   8.394   9.193  1.00  0.00           O  
ATOM   1831  C5'   A A  58      15.790   7.642  10.390  1.00  0.00           C  
ATOM   1832  C4'   A A  58      16.633   6.409  10.183  1.00  0.00           C  
ATOM   1833  O4'   A A  58      15.959   5.534   9.243  1.00  0.00           O  
ATOM   1834  C3'   A A  58      18.005   6.634   9.568  1.00  0.00           C  
ATOM   1835  O3'   A A  58      18.995   6.967  10.526  1.00  0.00           O  
ATOM   1836  C1'   A A  58      16.883   4.955   8.337  1.00  0.00           C  
ATOM   1837  C2'   A A  58      18.280   5.331   8.829  1.00  0.00           C  
ATOM   1838  O2'   A A  58      18.741   4.323   9.717  1.00  0.00           O  
ATOM   1839  N1    A A  58      17.439   4.237   3.265  1.00  0.00           N  
ATOM   1840  C2    A A  58      17.833   3.519   4.324  1.00  0.00           C  
ATOM   1841  N3    A A  58      17.655   3.765   5.621  1.00  0.00           N  
ATOM   1842  C4    A A  58      16.976   4.912   5.797  1.00  0.00           C  
ATOM   1843  C5    A A  58      16.506   5.757   4.809  1.00  0.00           C  
ATOM   1844  C6    A A  58      16.759   5.384   3.477  1.00  0.00           C  
ATOM   1845  N6    A A  58      16.367   6.100   2.421  1.00  0.00           N  
ATOM   1846  N7    A A  58      15.851   6.847   5.367  1.00  0.00           N  
ATOM   1847  C8    A A  58      15.938   6.640   6.657  1.00  0.00           C  
ATOM   1848  N9    A A  58      16.607   5.487   6.989  1.00  0.00           N  
ATOM   1849  H5'   A A  58      14.899   7.373  10.696  1.00  0.00           H  
ATOM   1850 H5''   A A  58      16.207   8.202  11.078  1.00  0.00           H  
ATOM   1851  H4'   A A  58      16.736   5.947  11.041  1.00  0.00           H  
ATOM   1852  H3'   A A  58      17.949   7.361   8.912  1.00  0.00           H  
ATOM   1853  H1'   A A  58      16.793   3.979   8.328  1.00  0.00           H  
ATOM   1854  H2'   A A  58      18.898   5.466   8.080  1.00  0.00           H  
ATOM   1855 HO2'   A A  58      18.948   3.515   9.202  1.00  0.00           H  
ATOM   1856  H2    A A  58      18.322   2.695   4.116  1.00  0.00           H  
ATOM   1857  H61   A A  58      16.574   5.788   1.515  1.00  0.00           H  
ATOM   1858  H62   A A  58      15.873   6.935   2.551  1.00  0.00           H  
ATOM   1859  H8    A A  58      15.562   7.252   7.325  1.00  0.00           H  
ATOM   1860  P     C A  59      20.186   7.975  10.141  1.00  0.00           P  
ATOM   1861  OP2   C A  59      19.591   9.153   9.462  1.00  0.00           O  
ATOM   1862  OP1   C A  59      21.029   8.172  11.347  1.00  0.00           O  
ATOM   1863  O5'   C A  59      21.043   7.168   9.068  1.00  0.00           O  
ATOM   1864  C5'   C A  59      21.880   7.845   8.143  1.00  0.00           C  
ATOM   1865  C4'   C A  59      22.226   6.973   6.961  1.00  0.00           C  
ATOM   1866  O4'   C A  59      21.004   6.402   6.427  1.00  0.00           O  
ATOM   1867  C3'   C A  59      22.871   7.675   5.776  1.00  0.00           C  
ATOM   1868  O3'   C A  59      24.264   7.873   5.943  1.00  0.00           O  
ATOM   1869  C1'   C A  59      21.099   6.349   5.025  1.00  0.00           C  
ATOM   1870  C2'   C A  59      22.520   6.754   4.624  1.00  0.00           C  
ATOM   1871  O2'   C A  59      23.356   5.606   4.609  1.00  0.00           O  
ATOM   1872  N1    C A  59      20.071   7.240   4.431  1.00  0.00           N  
ATOM   1873  C2    C A  59      19.820   7.142   3.057  1.00  0.00           C  
ATOM   1874  O2    C A  59      20.459   6.321   2.381  1.00  0.00           O  
ATOM   1875  N3    C A  59      18.887   7.942   2.491  1.00  0.00           N  
ATOM   1876  C4    C A  59      18.214   8.816   3.239  1.00  0.00           C  
ATOM   1877  N4    C A  59      17.303   9.585   2.637  1.00  0.00           N  
ATOM   1878  C5    C A  59      18.447   8.941   4.638  1.00  0.00           C  
ATOM   1879  C6    C A  59      19.371   8.143   5.187  1.00  0.00           C  
ATOM   1880  H5'   C A  59      22.707   8.112   8.597  1.00  0.00           H  
ATOM   1881 H5''   C A  59      21.418   8.648   7.823  1.00  0.00           H  
ATOM   1882  H4'   C A  59      22.817   6.252   7.263  1.00  0.00           H  
ATOM   1883  H3'   C A  59      22.437   8.543   5.639  1.00  0.00           H  
ATOM   1884  H1'   C A  59      20.935   5.426   4.740  1.00  0.00           H  
ATOM   1885  H2'   C A  59      22.541   7.228   3.767  1.00  0.00           H  
ATOM   1886 HO2'   C A  59      23.117   5.046   3.842  1.00  0.00           H  
ATOM   1887  H42   C A  59      16.792  10.238   3.159  1.00  0.00           H  
ATOM   1888  H41   C A  59      17.147   9.497   1.674  1.00  0.00           H  
ATOM   1889  H5    C A  59      17.946   9.586   5.180  1.00  0.00           H  
ATOM   1890  H6    C A  59      19.545   8.214   6.148  1.00  0.00           H  
ATOM   1891  P     U A  60      24.926   9.297   5.597  1.00  0.00           P  
ATOM   1892  OP2   U A  60      24.023  10.359   6.109  1.00  0.00           O  
ATOM   1893  OP1   U A  60      26.344   9.264   6.035  1.00  0.00           O  
ATOM   1894  O5'   U A  60      24.903   9.355   4.005  1.00  0.00           O  
ATOM   1895  C5'   U A  60      25.591   8.386   3.229  1.00  0.00           C  
ATOM   1896  C4'   U A  60      25.086   8.348   1.808  1.00  0.00           C  
ATOM   1897  O4'   U A  60      23.681   8.019   1.772  1.00  0.00           O  
ATOM   1898  C3'   U A  60      25.158   9.656   1.036  1.00  0.00           C  
ATOM   1899  O3'   U A  60      26.449   9.921   0.516  1.00  0.00           O  
ATOM   1900  C1'   U A  60      23.028   8.700   0.730  1.00  0.00           C  
ATOM   1901  C2'   U A  60      24.111   9.440  -0.047  1.00  0.00           C  
ATOM   1902  O2'   U A  60      24.604   8.594  -1.077  1.00  0.00           O  
ATOM   1903  N1    U A  60      22.045   9.626   1.343  1.00  0.00           N  
ATOM   1904  C2    U A  60      21.020  10.082   0.535  1.00  0.00           C  
ATOM   1905  O2    U A  60      20.898   9.758  -0.634  1.00  0.00           O  
ATOM   1906  N3    U A  60      20.133  10.935   1.145  1.00  0.00           N  
ATOM   1907  C4    U A  60      20.164  11.372   2.452  1.00  0.00           C  
ATOM   1908  O4    U A  60      19.291  12.143   2.853  1.00  0.00           O  
ATOM   1909  C5    U A  60      21.252  10.859   3.228  1.00  0.00           C  
ATOM   1910  C6    U A  60      22.129  10.026   2.660  1.00  0.00           C  
ATOM   1911  H5'   U A  60      25.466   7.503   3.636  1.00  0.00           H  
ATOM   1912 H5''   U A  60      26.547   8.602   3.222  1.00  0.00           H  
ATOM   1913  H4'   U A  60      25.578   7.658   1.317  1.00  0.00           H  
ATOM   1914  H3'   U A  60      24.874  10.391   1.618  1.00  0.00           H  
ATOM   1915  H1'   U A  60      22.562   8.084   0.126  1.00  0.00           H  
ATOM   1916  H2'   U A  60      23.782  10.291  -0.403  1.00  0.00           H  
ATOM   1917 HO2'   U A  60      23.905   8.477  -1.754  1.00  0.00           H  
ATOM   1918  H3    U A  60      19.399  11.270   0.590  1.00  0.00           H  
ATOM   1919  H5    U A  60      21.352  11.117   4.168  1.00  0.00           H  
ATOM   1920  H6    U A  60      22.865   9.690   3.211  1.00  0.00           H  
ATOM   1921  P     A A  61      27.044  11.413   0.550  1.00  0.00           P  
ATOM   1922  OP2   A A  61      26.682  12.023   1.854  1.00  0.00           O  
ATOM   1923  OP1   A A  61      28.469  11.350   0.140  1.00  0.00           O  
ATOM   1924  O5'   A A  61      26.236  12.177  -0.591  1.00  0.00           O  
ATOM   1925  C5'   A A  61      26.356  11.791  -1.952  1.00  0.00           C  
ATOM   1926  C4'   A A  61      25.301  12.445  -2.809  1.00  0.00           C  
ATOM   1927  O4'   A A  61      23.972  12.037  -2.376  1.00  0.00           O  
ATOM   1928  C3'   A A  61      25.245  13.964  -2.756  1.00  0.00           C  
ATOM   1929  O3'   A A  61      26.246  14.583  -3.546  1.00  0.00           O  
ATOM   1930  C1'   A A  61      23.058  13.099  -2.576  1.00  0.00           C  
ATOM   1931  C2'   A A  61      23.821  14.257  -3.216  1.00  0.00           C  
ATOM   1932  O2'   A A  61      23.707  14.164  -4.629  1.00  0.00           O  
ATOM   1933  N1    A A  61      19.331  15.766  -0.220  1.00  0.00           N  
ATOM   1934  C2    A A  61      19.644  15.606  -1.512  1.00  0.00           C  
ATOM   1935  N3    A A  61      20.630  14.896  -2.056  1.00  0.00           N  
ATOM   1936  C4    A A  61      21.362  14.291  -1.104  1.00  0.00           C  
ATOM   1937  C5    A A  61      21.164  14.360   0.262  1.00  0.00           C  
ATOM   1938  C6    A A  61      20.086  15.144   0.711  1.00  0.00           C  
ATOM   1939  N6    A A  61      19.774  15.304   1.999  1.00  0.00           N  
ATOM   1940  N7    A A  61      22.115  13.605   0.935  1.00  0.00           N  
ATOM   1941  C8    A A  61      22.854  13.104  -0.024  1.00  0.00           C  
ATOM   1942  N9    A A  61      22.455  13.478  -1.284  1.00  0.00           N  
ATOM   1943  H5'   A A  61      26.262  10.817  -2.018  1.00  0.00           H  
ATOM   1944 H5''   A A  61      27.241  12.049  -2.282  1.00  0.00           H  
ATOM   1945  H4'   A A  61      25.428  12.163  -3.739  1.00  0.00           H  
ATOM   1946  H3'   A A  61      25.349  14.257  -1.826  1.00  0.00           H  
ATOM   1947  H1'   A A  61      22.355  12.794  -3.188  1.00  0.00           H  
ATOM   1948  H2'   A A  61      23.507  15.124  -2.883  1.00  0.00           H  
ATOM   1949 HO2'   A A  61      22.793  14.400  -4.891  1.00  0.00           H  
ATOM   1950  H2    A A  61      19.066  16.079  -2.147  1.00  0.00           H  
ATOM   1951  H61   A A  61      19.009  15.864   2.251  1.00  0.00           H  
ATOM   1952  H62   A A  61      20.307  14.862   2.692  1.00  0.00           H  
ATOM   1953  H8    A A  61      23.622  12.517   0.143  1.00  0.00           H  
ATOM   1954  P     C A  62      27.010  15.889  -3.003  1.00  0.00           P  
ATOM   1955  OP2   C A  62      27.450  15.620  -1.611  1.00  0.00           O  
ATOM   1956  OP1   C A  62      28.011  16.292  -4.024  1.00  0.00           O  
ATOM   1957  O5'   C A  62      25.877  17.008  -2.956  1.00  0.00           O  
ATOM   1958  C5'   C A  62      25.236  17.447  -4.144  1.00  0.00           C  
ATOM   1959  C4'   C A  62      24.064  18.350  -3.843  1.00  0.00           C  
ATOM   1960  O4'   C A  62      23.048  17.645  -3.089  1.00  0.00           O  
ATOM   1961  C3'   C A  62      24.356  19.555  -2.963  1.00  0.00           C  
ATOM   1962  O3'   C A  62      25.010  20.603  -3.658  1.00  0.00           O  
ATOM   1963  C1'   C A  62      22.358  18.540  -2.251  1.00  0.00           C  
ATOM   1964  C2'   C A  62      22.961  19.923  -2.485  1.00  0.00           C  
ATOM   1965  O2'   C A  62      22.227  20.587  -3.502  1.00  0.00           O  
ATOM   1966  N1    C A  62      22.516  18.087  -0.846  1.00  0.00           N  
ATOM   1967  C2    C A  62      21.668  18.630   0.127  1.00  0.00           C  
ATOM   1968  O2    C A  62      20.817  19.468  -0.209  1.00  0.00           O  
ATOM   1969  N3    C A  62      21.791  18.233   1.415  1.00  0.00           N  
ATOM   1970  C4    C A  62      22.713  17.332   1.751  1.00  0.00           C  
ATOM   1971  N4    C A  62      22.799  16.970   3.033  1.00  0.00           N  
ATOM   1972  C5    C A  62      23.591  16.761   0.785  1.00  0.00           C  
ATOM   1973  C6    C A  62      23.459  17.161  -0.485  1.00  0.00           C  
ATOM   1974  H5'   C A  62      24.918  16.666  -4.642  1.00  0.00           H  
ATOM   1975 H5''   C A  62      25.883  17.936  -4.694  1.00  0.00           H  
ATOM   1976  H4'   C A  62      23.670  18.647  -4.689  1.00  0.00           H  
ATOM   1977  H3'   C A  62      24.901  19.273  -2.199  1.00  0.00           H  
ATOM   1978  H1'   C A  62      21.406  18.561  -2.481  1.00  0.00           H  
ATOM   1979  H2'   C A  62      22.993  20.449  -1.659  1.00  0.00           H  
ATOM   1980 HO2'   C A  62      21.353  20.851  -3.146  1.00  0.00           H  
ATOM   1981  H42   C A  62      23.466  16.310   3.312  1.00  0.00           H  
ATOM   1982  H41   C A  62      22.193  17.366   3.695  1.00  0.00           H  
ATOM   1983  H5    C A  62      24.265  16.098   1.042  1.00  0.00           H  
ATOM   1984  H6    C A  62      24.053  16.780  -1.164  1.00  0.00           H  
ATOM   1985  P     U A  63      26.046  21.560  -2.888  1.00  0.00           P  
ATOM   1986  OP2   U A  63      26.871  20.715  -1.989  1.00  0.00           O  
ATOM   1987  OP1   U A  63      26.710  22.425  -3.897  1.00  0.00           O  
ATOM   1988  O5'   U A  63      25.117  22.484  -1.983  1.00  0.00           O  
ATOM   1989  C5'   U A  63      24.168  23.362  -2.569  1.00  0.00           C  
ATOM   1990  C4'   U A  63      23.317  24.045  -1.522  1.00  0.00           C  
ATOM   1991  O4'   U A  63      22.546  23.044  -0.805  1.00  0.00           O  
ATOM   1992  C3'   U A  63      24.032  24.785  -0.405  1.00  0.00           C  
ATOM   1993  O3'   U A  63      24.419  26.089  -0.841  1.00  0.00           O  
ATOM   1994  C1'   U A  63      22.281  23.482   0.515  1.00  0.00           C  
ATOM   1995  C2'   U A  63      22.942  24.857   0.656  1.00  0.00           C  
ATOM   1996  O2'   U A  63      21.977  25.847   0.357  1.00  0.00           O  
ATOM   1997  N1    U A  63      22.801  22.465   1.442  1.00  0.00           N  
ATOM   1998  C2    U A  63      22.350  22.494   2.754  1.00  0.00           C  
ATOM   1999  O2    U A  63      21.565  23.327   3.172  1.00  0.00           O  
ATOM   2000  N3    U A  63      22.866  21.518   3.566  1.00  0.00           N  
ATOM   2001  C4    U A  63      23.776  20.548   3.220  1.00  0.00           C  
ATOM   2002  O4    U A  63      24.162  19.752   4.077  1.00  0.00           O  
ATOM   2003  C5    U A  63      24.201  20.585   1.855  1.00  0.00           C  
ATOM   2004  C6    U A  63      23.710  21.514   1.034  1.00  0.00           C  
ATOM   2005  H5'   U A  63      23.586  22.850  -3.168  1.00  0.00           H  
ATOM   2006 H5''   U A  63      24.641  24.044  -3.089  1.00  0.00           H  
ATOM   2007  H4'   U A  63      22.721  24.773  -2.092  1.00  0.00           H  
ATOM   2008  H3'   U A  63      24.970  24.307  -0.088  1.00  0.00           H  
ATOM   2009  H1'   U A  63      21.219  23.610   0.769  1.00  0.00           H  
ATOM   2010  H2'   U A  63      23.333  25.126   1.648  1.00  0.00           H  
ATOM   2011 HO2'   U A  63      21.281  25.863   1.075  1.00  0.00           H  
ATOM   2012  H3    U A  63      22.547  21.511   4.515  1.00  0.00           H  
ATOM   2013  H5    U A  63      24.933  19.851   1.484  1.00  0.00           H  
ATOM   2014  H6    U A  63      24.049  21.525  -0.013  1.00  0.00           H  
ATOM   2015  P     C A  64      25.783  26.765  -0.290  1.00  0.00           P  
ATOM   2016  OP2   C A  64      26.857  25.743  -0.206  1.00  0.00           O  
ATOM   2017  OP1   C A  64      25.997  27.993  -1.100  1.00  0.00           O  
ATOM   2018  O5'   C A  64      25.445  27.199   1.198  1.00  0.00           O  
ATOM   2019  C5'   C A  64      24.452  28.183   1.474  1.00  0.00           C  
ATOM   2020  C4'   C A  64      24.208  28.244   2.968  1.00  0.00           C  
ATOM   2021  O4'   C A  64      23.621  27.001   3.446  1.00  0.00           O  
ATOM   2022  C3'   C A  64      25.425  28.410   3.859  1.00  0.00           C  
ATOM   2023  O3'   C A  64      25.870  29.760   3.880  1.00  0.00           O  
ATOM   2024  C1'   C A  64      23.970  26.800   4.800  1.00  0.00           C  
ATOM   2025  C2'   C A  64      24.879  27.961   5.213  1.00  0.00           C  
ATOM   2026  O2'   C A  64      24.090  28.941   5.862  1.00  0.00           O  
ATOM   2027  N1    C A  64      24.625  25.481   4.938  1.00  0.00           N  
ATOM   2028  C2    C A  64      24.716  24.910   6.221  1.00  0.00           C  
ATOM   2029  O2    C A  64      24.231  25.515   7.190  1.00  0.00           O  
ATOM   2030  N3    C A  64      25.331  23.714   6.371  1.00  0.00           N  
ATOM   2031  C4    C A  64      25.841  23.087   5.309  1.00  0.00           C  
ATOM   2032  N4    C A  64      26.445  21.911   5.515  1.00  0.00           N  
ATOM   2033  C5    C A  64      25.753  23.634   3.995  1.00  0.00           C  
ATOM   2034  C6    C A  64      25.143  24.820   3.856  1.00  0.00           C  
ATOM   2035  H5'   C A  64      23.518  27.936   0.948  1.00  0.00           H  
ATOM   2036 H5''   C A  64      24.780  29.165   1.103  1.00  0.00           H  
ATOM   2037  H4'   C A  64      23.570  29.130   3.099  1.00  0.00           H  
ATOM   2038  H3'   C A  64      26.303  27.842   3.518  1.00  0.00           H  
ATOM   2039  H1'   C A  64      23.115  26.802   5.492  1.00  0.00           H  
ATOM   2040  H2'   C A  64      25.674  27.732   5.936  1.00  0.00           H  
ATOM   2041 HO2'   C A  64      23.767  28.583   6.739  1.00  0.00           H  
ATOM   2042  H42   C A  64      26.841  21.410   4.745  1.00  0.00           H  
ATOM   2043  H41   C A  64      26.500  21.533   6.439  1.00  0.00           H  
ATOM   2044  H5    C A  64      26.173  23.102   3.128  1.00  0.00           H  
ATOM   2045  H6    C A  64      25.057  25.272   2.856  1.00  0.00           H  
ATOM   2046  P     U A  65      27.433  30.086   4.057  1.00  0.00           P  
ATOM   2047  OP2   U A  65      28.208  29.056   3.311  1.00  0.00           O  
ATOM   2048  OP1   U A  65      27.647  31.530   3.752  1.00  0.00           O  
ATOM   2049  O5'   U A  65      27.690  29.859   5.611  1.00  0.00           O  
ATOM   2050  C5'   U A  65      27.036  30.682   6.587  1.00  0.00           C  
ATOM   2051  C4'   U A  65      27.281  30.149   7.977  1.00  0.00           C  
ATOM   2052  O4'   U A  65      26.679  28.834   8.147  1.00  0.00           O  
ATOM   2053  C3'   U A  65      28.724  29.896   8.357  1.00  0.00           C  
ATOM   2054  O3'   U A  65      29.437  31.097   8.633  1.00  0.00           O  
ATOM   2055  C1'   U A  65      27.375  28.123   9.144  1.00  0.00           C  
ATOM   2056  C2'   U A  65      28.555  29.002   9.578  1.00  0.00           C  
ATOM   2057  O2'   U A  65      28.185  29.724  10.734  1.00  0.00           O  
ATOM   2058  N1    U A  65      27.797  26.821   8.586  1.00  0.00           N  
ATOM   2059  C2    U A  65      28.090  25.791   9.487  1.00  0.00           C  
ATOM   2060  O2    U A  65      27.973  25.896  10.696  1.00  0.00           O  
ATOM   2061  N3    U A  65      28.523  24.623   8.918  1.00  0.00           N  
ATOM   2062  C4    U A  65      28.683  24.364   7.578  1.00  0.00           C  
ATOM   2063  O4    U A  65      29.123  23.263   7.224  1.00  0.00           O  
ATOM   2064  C5    U A  65      28.342  25.459   6.710  1.00  0.00           C  
ATOM   2065  C6    U A  65      27.922  26.617   7.232  1.00  0.00           C  
ATOM   2066  H5'   U A  65      25.955  30.716   6.392  1.00  0.00           H  
ATOM   2067 H5''   U A  65      27.408  31.716   6.520  1.00  0.00           H  
ATOM   2068  H4'   U A  65      26.868  30.923   8.640  1.00  0.00           H  
ATOM   2069  H3'   U A  65      29.315  29.424   7.559  1.00  0.00           H  
ATOM   2070  H1'   U A  65      26.791  27.902  10.049  1.00  0.00           H  
ATOM   2071  H2'   U A  65      29.483  28.483   9.856  1.00  0.00           H  
ATOM   2072 HO2'   U A  65      28.538  30.658  10.672  1.00  0.00           H  
ATOM   2073  H3    U A  65      28.750  23.878   9.546  1.00  0.00           H  
ATOM   2074  H5    U A  65      28.426  25.346   5.619  1.00  0.00           H  
ATOM   2075  H6    U A  65      27.665  27.441   6.550  1.00  0.00           H  
ATOM   2076  P     G A  66      31.012  31.181   8.294  1.00  0.00           P  
ATOM   2077  OP2   G A  66      31.268  30.541   6.972  1.00  0.00           O  
ATOM   2078  OP1   G A  66      31.438  32.591   8.524  1.00  0.00           O  
ATOM   2079  O5'   G A  66      31.691  30.277   9.417  1.00  0.00           O  
ATOM   2080  C5'   G A  66      31.637  30.677  10.793  1.00  0.00           C  
ATOM   2081  C4'   G A  66      32.187  29.601  11.680  1.00  0.00           C  
ATOM   2082  O4'   G A  66      31.376  28.404  11.571  1.00  0.00           O  
ATOM   2083  C3'   G A  66      33.576  29.096  11.350  1.00  0.00           C  
ATOM   2084  O3'   G A  66      34.577  29.978  11.813  1.00  0.00           O  
ATOM   2085  C1'   G A  66      32.175  27.277  11.833  1.00  0.00           C  
ATOM   2086  C2'   G A  66      33.595  27.773  12.098  1.00  0.00           C  
ATOM   2087  O2'   G A  66      33.770  27.934  13.494  1.00  0.00           O  
ATOM   2088  N1    G A  66      33.231  22.647  10.111  1.00  0.00           N  
ATOM   2089  C2    G A  66      33.396  23.171  11.366  1.00  0.00           C  
ATOM   2090  N2    G A  66      33.921  22.361  12.285  1.00  0.00           N  
ATOM   2091  N3    G A  66      33.069  24.404  11.697  1.00  0.00           N  
ATOM   2092  C4    G A  66      32.557  25.086  10.653  1.00  0.00           C  
ATOM   2093  C5    G A  66      32.351  24.654   9.363  1.00  0.00           C  
ATOM   2094  C6    G A  66      32.699  23.325   9.025  1.00  0.00           C  
ATOM   2095  O6    G A  66      32.584  22.749   7.939  1.00  0.00           O  
ATOM   2096  N7    G A  66      31.804  25.665   8.589  1.00  0.00           N  
ATOM   2097  C8    G A  66      31.687  26.674   9.410  1.00  0.00           C  
ATOM   2098  N9    G A  66      32.134  26.388  10.678  1.00  0.00           N  
ATOM   2099  H5'   G A  66      30.600  30.896  11.083  1.00  0.00           H  
ATOM   2100 H5''   G A  66      32.214  31.602  10.940  1.00  0.00           H  
ATOM   2101  H4'   G A  66      32.200  30.058  12.680  1.00  0.00           H  
ATOM   2102  H3'   G A  66      33.773  29.015  10.270  1.00  0.00           H  
ATOM   2103  H1'   G A  66      31.873  26.689  12.712  1.00  0.00           H  
ATOM   2104  H2'   G A  66      34.423  27.121  11.786  1.00  0.00           H  
ATOM   2105 HO2'   G A  66      33.829  27.035  13.929  1.00  0.00           H  
ATOM   2106  H1    G A  66      33.516  21.700   9.965  1.00  0.00           H  
ATOM   2107  H22   G A  66      34.064  22.691  13.218  1.00  0.00           H  
ATOM   2108  H21   G A  66      34.172  21.425  12.042  1.00  0.00           H  
ATOM   2109  H8    G A  66      31.281  27.653   9.114  1.00  0.00           H  
ATOM   2110  P     U A  67      35.936  30.133  10.981  1.00  0.00           P  
ATOM   2111  OP2   U A  67      35.678  30.037   9.518  1.00  0.00           O  
ATOM   2112  OP1   U A  67      36.592  31.346  11.535  1.00  0.00           O  
ATOM   2113  O5'   U A  67      36.791  28.862  11.402  1.00  0.00           O  
ATOM   2114  C5'   U A  67      37.205  28.686  12.756  1.00  0.00           C  
ATOM   2115  C4'   U A  67      37.649  27.264  12.980  1.00  0.00           C  
ATOM   2116  O4'   U A  67      36.570  26.352  12.639  1.00  0.00           O  
ATOM   2117  C3'   U A  67      38.800  26.776  12.120  1.00  0.00           C  
ATOM   2118  O3'   U A  67      40.058  27.220  12.620  1.00  0.00           O  
ATOM   2119  C1'   U A  67      37.097  25.146  12.146  1.00  0.00           C  
ATOM   2120  C2'   U A  67      38.623  25.267  12.215  1.00  0.00           C  
ATOM   2121  O2'   U A  67      39.062  24.750  13.454  1.00  0.00           O  
ATOM   2122  N1    U A  67      36.614  24.946  10.771  1.00  0.00           N  
ATOM   2123  C2    U A  67      36.623  23.657  10.276  1.00  0.00           C  
ATOM   2124  O2    U A  67      36.958  22.701  10.949  1.00  0.00           O  
ATOM   2125  N3    U A  67      36.216  23.529   8.973  1.00  0.00           N  
ATOM   2126  C4    U A  67      35.788  24.539   8.137  1.00  0.00           C  
ATOM   2127  O4    U A  67      35.482  24.278   6.970  1.00  0.00           O  
ATOM   2128  C5    U A  67      35.779  25.836   8.732  1.00  0.00           C  
ATOM   2129  C6    U A  67      36.186  25.993   9.995  1.00  0.00           C  
ATOM   2130  H5'   U A  67      36.379  28.929  13.439  1.00  0.00           H  
ATOM   2131 H5''   U A  67      38.032  29.373  12.991  1.00  0.00           H  
ATOM   2132  H4'   U A  67      37.955  27.241  14.036  1.00  0.00           H  
ATOM   2133  H3'   U A  67      38.774  27.159  11.089  1.00  0.00           H  
ATOM   2134  H1'   U A  67      36.822  24.247  12.716  1.00  0.00           H  
ATOM   2135  H2'   U A  67      39.206  24.722  11.459  1.00  0.00           H  
ATOM   2136 HO2'   U A  67      39.782  25.337  13.825  1.00  0.00           H  
ATOM   2137  H3    U A  67      36.234  22.606   8.588  1.00  0.00           H  
ATOM   2138  H5    U A  67      35.438  26.708   8.152  1.00  0.00           H  
ATOM   2139  H6    U A  67      36.169  27.003  10.434  1.00  0.00           H  
ATOM   2140  P     A A  68      41.261  27.526  11.593  1.00  0.00           P  
ATOM   2141  OP2   A A  68      40.697  28.220  10.405  1.00  0.00           O  
ATOM   2142  OP1   A A  68      42.359  28.169  12.364  1.00  0.00           O  
ATOM   2143  O5'   A A  68      41.759  26.083  11.128  1.00  0.00           O  
ATOM   2144  C5'   A A  68      42.307  25.151  12.074  1.00  0.00           C  
ATOM   2145  C4'   A A  68      42.508  23.799  11.435  1.00  0.00           C  
ATOM   2146  O4'   A A  68      41.230  23.249  11.028  1.00  0.00           O  
ATOM   2147  C3'   A A  68      43.304  23.771  10.145  1.00  0.00           C  
ATOM   2148  O3'   A A  68      44.704  23.852  10.371  1.00  0.00           O  
ATOM   2149  C1'   A A  68      41.407  22.384   9.930  1.00  0.00           C  
ATOM   2150  C2'   A A  68      42.890  22.427   9.559  1.00  0.00           C  
ATOM   2151  O2'   A A  68      43.543  21.335  10.170  1.00  0.00           O  
ATOM   2152  N1    A A  68      39.090  21.046   5.560  1.00  0.00           N  
ATOM   2153  C2    A A  68      39.884  20.374   6.400  1.00  0.00           C  
ATOM   2154  N3    A A  68      40.456  20.789   7.526  1.00  0.00           N  
ATOM   2155  C4    A A  68      40.134  22.069   7.778  1.00  0.00           C  
ATOM   2156  C5    A A  68      39.331  22.887   7.008  1.00  0.00           C  
ATOM   2157  C6    A A  68      38.794  22.332   5.841  1.00  0.00           C  
ATOM   2158  N6    A A  68      38.015  23.007   4.998  1.00  0.00           N  
ATOM   2159  N7    A A  68      39.225  24.148   7.578  1.00  0.00           N  
ATOM   2160  C8    A A  68      39.956  24.067   8.664  1.00  0.00           C  
ATOM   2161  N9    A A  68      40.536  22.835   8.847  1.00  0.00           N  
ATOM   2162  H5'   A A  68      41.636  25.051  12.939  1.00  0.00           H  
ATOM   2163 H5''   A A  68      43.270  25.523  12.456  1.00  0.00           H  
ATOM   2164  H4'   A A  68      43.039  23.215  12.201  1.00  0.00           H  
ATOM   2165  H3'   A A  68      43.100  24.624   9.481  1.00  0.00           H  
ATOM   2166  H1'   A A  68      41.155  21.330  10.119  1.00  0.00           H  
ATOM   2167  H2'   A A  68      43.136  22.336   8.491  1.00  0.00           H  
ATOM   2168 HO2'   A A  68      43.268  20.486   9.717  1.00  0.00           H  
ATOM   2169  H2    A A  68      40.094  19.332   6.121  1.00  0.00           H  
ATOM   2170  H61   A A  68      37.661  22.558   4.176  1.00  0.00           H  
ATOM   2171  H62   A A  68      37.783  23.960   5.185  1.00  0.00           H  
ATOM   2172  H8    A A  68      40.091  24.907   9.362  1.00  0.00           H  
ATOM   2173  P     U A  69      45.647  24.490   9.239  1.00  0.00           P  
ATOM   2174  OP2   U A  69      44.911  25.622   8.615  1.00  0.00           O  
ATOM   2175  OP1   U A  69      46.995  24.713   9.806  1.00  0.00           O  
ATOM   2176  O5'   U A  69      45.781  23.301   8.191  1.00  0.00           O  
ATOM   2177  C5'   U A  69      46.221  23.520   6.842  1.00  0.00           C  
ATOM   2178  C4'   U A  69      45.741  22.385   5.978  1.00  0.00           C  
ATOM   2179  O4'   U A  69      44.332  22.144   6.237  1.00  0.00           O  
ATOM   2180  C3'   U A  69      45.803  22.587   4.477  1.00  0.00           C  
ATOM   2181  O3'   U A  69      47.115  22.311   3.991  1.00  0.00           O  
ATOM   2182  C1'   U A  69      43.684  21.711   5.061  1.00  0.00           C  
ATOM   2183  C2'   U A  69      44.767  21.579   3.987  1.00  0.00           C  
ATOM   2184  O2'   U A  69      45.233  20.250   3.995  1.00  0.00           O  
ATOM   2185  N1    U A  69      42.651  22.703   4.717  1.00  0.00           N  
ATOM   2186  C2    U A  69      41.732  22.355   3.734  1.00  0.00           C  
ATOM   2187  O2    U A  69      41.759  21.278   3.146  1.00  0.00           O  
ATOM   2188  N3    U A  69      40.794  23.316   3.452  1.00  0.00           N  
ATOM   2189  C4    U A  69      40.687  24.565   4.028  1.00  0.00           C  
ATOM   2190  O4    U A  69      39.797  25.331   3.647  1.00  0.00           O  
ATOM   2191  C5    U A  69      41.672  24.851   5.028  1.00  0.00           C  
ATOM   2192  C6    U A  69      42.594  23.934   5.332  1.00  0.00           C  
ATOM   2193  H5'   U A  69      47.318  23.588   6.807  1.00  0.00           H  
ATOM   2194 H5''   U A  69      45.827  24.477   6.466  1.00  0.00           H  
ATOM   2195  H4'   U A  69      46.410  21.550   6.233  1.00  0.00           H  
ATOM   2196  H3'   U A  69      45.600  23.621   4.162  1.00  0.00           H  
ATOM   2197  H1'   U A  69      43.176  20.737   5.124  1.00  0.00           H  
ATOM   2198  H2'   U A  69      44.462  21.756   2.946  1.00  0.00           H  
ATOM   2199 HO2'   U A  69      46.234  20.246   3.973  1.00  0.00           H  
ATOM   2200  H3    U A  69      40.116  23.087   2.753  1.00  0.00           H  
ATOM   2201  H5    U A  69      41.670  25.824   5.544  1.00  0.00           H  
ATOM   2202  H6    U A  69      43.341  24.172   6.104  1.00  0.00           H  
ATOM   2203  P     C A  70      47.621  22.962   2.612  1.00  0.00           P  
ATOM   2204  OP2   C A  70      47.064  24.335   2.519  1.00  0.00           O  
ATOM   2205  OP1   C A  70      49.090  22.759   2.520  1.00  0.00           O  
ATOM   2206  O5'   C A  70      46.930  22.071   1.487  1.00  0.00           O  
ATOM   2207  C5'   C A  70      47.300  20.713   1.302  1.00  0.00           C  
ATOM   2208  C4'   C A  70      46.702  20.139   0.041  1.00  0.00           C  
ATOM   2209  O4'   C A  70      45.256  20.029   0.172  1.00  0.00           O  
ATOM   2210  C3'   C A  70      46.862  20.977  -1.218  1.00  0.00           C  
ATOM   2211  O3'   C A  70      48.159  20.885  -1.782  1.00  0.00           O  
ATOM   2212  C1'   C A  70      44.689  20.115  -1.112  1.00  0.00           C  
ATOM   2213  C2'   C A  70      45.814  20.341  -2.119  1.00  0.00           C  
ATOM   2214  O2'   C A  70      46.259  19.091  -2.623  1.00  0.00           O  
ATOM   2215  N1    C A  70      43.682  21.205  -1.137  1.00  0.00           N  
ATOM   2216  C2    C A  70      42.803  21.273  -2.225  1.00  0.00           C  
ATOM   2217  O2    C A  70      42.891  20.428  -3.129  1.00  0.00           O  
ATOM   2218  N3    C A  70      41.876  22.257  -2.272  1.00  0.00           N  
ATOM   2219  C4    C A  70      41.802  23.154  -1.288  1.00  0.00           C  
ATOM   2220  N4    C A  70      40.872  24.107  -1.377  1.00  0.00           N  
ATOM   2221  C5    C A  70      42.681  23.112  -0.170  1.00  0.00           C  
ATOM   2222  C6    C A  70      43.594  22.134  -0.133  1.00  0.00           C  
ATOM   2223  H5'   C A  70      46.990  20.190   2.070  1.00  0.00           H  
ATOM   2224 H5''   C A  70      48.277  20.653   1.248  1.00  0.00           H  
ATOM   2225  H4'   C A  70      47.072  19.244  -0.105  1.00  0.00           H  
ATOM   2226  H3'   C A  70      46.614  21.905  -1.023  1.00  0.00           H  
ATOM   2227  H1'   C A  70      44.249  19.261  -1.307  1.00  0.00           H  
ATOM   2228  H2'   C A  70      45.546  20.948  -2.840  1.00  0.00           H  
ATOM   2229 HO2'   C A  70      47.231  19.121  -2.741  1.00  0.00           H  
ATOM   2230  H42   C A  70      40.792  24.781  -0.670  1.00  0.00           H  
ATOM   2231  H41   C A  70      40.269  24.133  -2.150  1.00  0.00           H  
ATOM   2232  H5    C A  70      42.619  23.775   0.550  1.00  0.00           H  
ATOM   2233  H6    C A  70      44.208  22.088   0.628  1.00  0.00           H  
ATOM   2234  P     U A  71      48.842  22.176  -2.452  1.00  0.00           P  
ATOM   2235  OP2   U A  71      48.571  23.345  -1.577  1.00  0.00           O  
ATOM   2236  OP1   U A  71      50.244  21.828  -2.798  1.00  0.00           O  
ATOM   2237  O5'   U A  71      48.034  22.378  -3.810  1.00  0.00           O  
ATOM   2238  C5'   U A  71      48.053  21.386  -4.824  1.00  0.00           C  
ATOM   2239  C4'   U A  71      47.037  21.672  -5.902  1.00  0.00           C  
ATOM   2240  O4'   U A  71      45.698  21.608  -5.336  1.00  0.00           O  
ATOM   2241  C3'   U A  71      47.102  23.054  -6.535  1.00  0.00           C  
ATOM   2242  O3'   U A  71      48.075  23.148  -7.560  1.00  0.00           O  
ATOM   2243  C1'   U A  71      44.869  22.571  -5.955  1.00  0.00           C  
ATOM   2244  C2'   U A  71      45.687  23.235  -7.061  1.00  0.00           C  
ATOM   2245  O2'   U A  71      45.494  22.521  -8.274  1.00  0.00           O  
ATOM   2246  N1    U A  71      44.405  23.544  -4.937  1.00  0.00           N  
ATOM   2247  C2    U A  71      43.321  24.335  -5.268  1.00  0.00           C  
ATOM   2248  O2    U A  71      42.746  24.262  -6.340  1.00  0.00           O  
ATOM   2249  N3    U A  71      42.927  25.220  -4.294  1.00  0.00           N  
ATOM   2250  C4    U A  71      43.493  25.394  -3.050  1.00  0.00           C  
ATOM   2251  O4    U A  71      43.023  26.236  -2.283  1.00  0.00           O  
ATOM   2252  C5    U A  71      44.611  24.542  -2.777  1.00  0.00           C  
ATOM   2253  C6    U A  71      45.015  23.670  -3.706  1.00  0.00           C  
ATOM   2254  H5'   U A  71      47.854  20.514  -4.422  1.00  0.00           H  
ATOM   2255 H5''   U A  71      48.945  21.356  -5.227  1.00  0.00           H  
ATOM   2256  H4'   U A  71      47.120  20.993  -6.603  1.00  0.00           H  
ATOM   2257  H3'   U A  71      47.273  23.720  -5.838  1.00  0.00           H  
ATOM   2258  H1'   U A  71      44.093  22.123  -6.353  1.00  0.00           H  
ATOM   2259  H2'   U A  71      45.459  24.183  -7.158  1.00  0.00           H  
ATOM   2260 HO2'   U A  71      46.337  22.507  -8.774  1.00  0.00           H  
ATOM   2261  H3    U A  71      42.160  25.791  -4.508  1.00  0.00           H  
ATOM   2262  H5    U A  71      45.074  24.598  -1.915  1.00  0.00           H  
ATOM   2263  H6    U A  71      45.782  23.100  -3.496  1.00  0.00           H  
ATOM   2264  P     A A  72      48.709  24.574  -7.944  1.00  0.00           P  
ATOM   2265  OP2   A A  72      49.209  25.206  -6.698  1.00  0.00           O  
ATOM   2266  OP1   A A  72      49.633  24.373  -9.088  1.00  0.00           O  
ATOM   2267  O5'   A A  72      47.463  25.423  -8.461  1.00  0.00           O  
ATOM   2268  C5'   A A  72      47.648  26.544  -9.312  1.00  0.00           C  
ATOM   2269  C4'   A A  72      46.844  26.413 -10.582  1.00  0.00           C  
ATOM   2270  O4'   A A  72      45.473  26.060 -10.267  1.00  0.00           O  
ATOM   2271  C3'   A A  72      46.712  27.675 -11.420  1.00  0.00           C  
ATOM   2272  O3'   A A  72      47.841  27.917 -12.241  1.00  0.00           O  
ATOM   2273  C1'   A A  72      44.583  26.696 -11.172  1.00  0.00           C  
ATOM   2274  C2'   A A  72      45.437  27.425 -12.206  1.00  0.00           C  
ATOM   2275  O2'   A A  72      45.672  26.557 -13.306  1.00  0.00           O  
ATOM   2276  N1    A A  72      40.549  29.898 -11.330  1.00  0.00           N  
ATOM   2277  C2    A A  72      41.134  29.140 -12.266  1.00  0.00           C  
ATOM   2278  N3    A A  72      42.183  28.328 -12.156  1.00  0.00           N  
ATOM   2279  C4    A A  72      42.657  28.333 -10.898  1.00  0.00           C  
ATOM   2280  C5    A A  72      42.164  29.057  -9.829  1.00  0.00           C  
ATOM   2281  C6    A A  72      41.049  29.879 -10.076  1.00  0.00           C  
ATOM   2282  N6    A A  72      40.466  30.635  -9.143  1.00  0.00           N  
ATOM   2283  N7    A A  72      42.907  28.809  -8.683  1.00  0.00           N  
ATOM   2284  C8    A A  72      43.818  27.954  -9.078  1.00  0.00           C  
ATOM   2285  N9    A A  72      43.726  27.621 -10.407  1.00  0.00           N  
ATOM   2286  H5'   A A  72      48.598  26.618  -9.542  1.00  0.00           H  
ATOM   2287 H5''   A A  72      47.369  27.355  -8.839  1.00  0.00           H  
ATOM   2288  H4'   A A  72      47.235  25.704 -11.133  1.00  0.00           H  
ATOM   2289  H3'   A A  72      46.574  28.443 -10.826  1.00  0.00           H  
ATOM   2290  H1'   A A  72      44.023  26.029 -11.623  1.00  0.00           H  
ATOM   2291  H2'   A A  72      45.018  28.265 -12.489  1.00  0.00           H  
ATOM   2292 HO2'   A A  72      44.830  26.418 -13.788  1.00  0.00           H  
ATOM   2293  H2    A A  72      40.732  29.190 -13.159  1.00  0.00           H  
ATOM   2294  H61   A A  72      39.691  31.188  -9.375  1.00  0.00           H  
ATOM   2295  H62   A A  72      40.812  30.637  -8.226  1.00  0.00           H  
ATOM   2296  H8    A A  72      44.502  27.586  -8.480  1.00  0.00           H  
ATOM   2297  P     A A  73      48.434  29.405 -12.382  1.00  0.00           P  
ATOM   2298  OP2   A A  73      48.337  30.066 -11.057  1.00  0.00           O  
ATOM   2299  OP1   A A  73      49.749  29.313 -13.063  1.00  0.00           O  
ATOM   2300  O5'   A A  73      47.416  30.132 -13.370  1.00  0.00           O  
ATOM   2301  C5'   A A  73      47.324  29.746 -14.734  1.00  0.00           C  
ATOM   2302  C4'   A A  73      46.165  30.422 -15.423  1.00  0.00           C  
ATOM   2303  O4'   A A  73      44.931  30.060 -14.761  1.00  0.00           O  
ATOM   2304  C3'   A A  73      46.166  31.943 -15.394  1.00  0.00           C  
ATOM   2305  O3'   A A  73      46.974  32.516 -16.407  1.00  0.00           O  
ATOM   2306  C1'   A A  73      44.021  31.147 -14.835  1.00  0.00           C  
ATOM   2307  C2'   A A  73      44.695  32.281 -15.592  1.00  0.00           C  
ATOM   2308  O2'   A A  73      44.329  32.203 -16.962  1.00  0.00           O  
ATOM   2309  N1    A A  73      40.650  33.819 -11.997  1.00  0.00           N  
ATOM   2310  C2    A A  73      40.764  33.629 -13.318  1.00  0.00           C  
ATOM   2311  N3    A A  73      41.668  32.920 -13.991  1.00  0.00           N  
ATOM   2312  C4    A A  73      42.548  32.351 -13.148  1.00  0.00           C  
ATOM   2313  C5    A A  73      42.561  32.454 -11.770  1.00  0.00           C  
ATOM   2314  C6    A A  73      41.550  33.233 -11.179  1.00  0.00           C  
ATOM   2315  N6    A A  73      41.436  33.423  -9.863  1.00  0.00           N  
ATOM   2316  N7    A A  73      43.618  31.731 -11.234  1.00  0.00           N  
ATOM   2317  C8    A A  73      44.211  31.217 -12.283  1.00  0.00           C  
ATOM   2318  N9    A A  73      43.616  31.551 -13.475  1.00  0.00           N  
ATOM   2319  H5'   A A  73      47.203  28.775 -14.785  1.00  0.00           H  
ATOM   2320 H5''   A A  73      48.154  29.989 -15.193  1.00  0.00           H  
ATOM   2321  H4'   A A  73      46.129  30.119 -16.354  1.00  0.00           H  
ATOM   2322  H3'   A A  73      46.447  32.247 -14.506  1.00  0.00           H  
ATOM   2323  H1'   A A  73      43.233  30.845 -15.334  1.00  0.00           H  
ATOM   2324  H2'   A A  73      44.472  33.153 -15.205  1.00  0.00           H  
ATOM   2325 HO2'   A A  73      43.391  32.470 -17.057  1.00  0.00           H  
ATOM   2326  H2    A A  73      40.086  34.076 -13.867  1.00  0.00           H  
ATOM   2327  H61   A A  73      40.709  33.977  -9.509  1.00  0.00           H  
ATOM   2328  H62   A A  73      42.078  33.007  -9.250  1.00  0.00           H  
ATOM   2329  H8    A A  73      45.006  30.646 -12.222  1.00  0.00           H  
ATOM   2330  P     G A  74      47.989  33.711 -16.052  1.00  0.00           P  
ATOM   2331  OP2   G A  74      48.796  33.294 -14.877  1.00  0.00           O  
ATOM   2332  OP1   G A  74      48.673  34.122 -17.304  1.00  0.00           O  
ATOM   2333  O5'   G A  74      47.036  34.904 -15.597  1.00  0.00           O  
ATOM   2334  C5'   G A  74      46.157  35.528 -16.520  1.00  0.00           C  
ATOM   2335  C4'   G A  74      45.103  36.342 -15.818  1.00  0.00           C  
ATOM   2336  O4'   G A  74      44.300  35.488 -14.959  1.00  0.00           O  
ATOM   2337  C3'   G A  74      45.629  37.409 -14.878  1.00  0.00           C  
ATOM   2338  O3'   G A  74      45.993  38.587 -15.581  1.00  0.00           O  
ATOM   2339  C1'   G A  74      43.928  36.182 -13.794  1.00  0.00           C  
ATOM   2340  C2'   G A  74      44.441  37.618 -13.951  1.00  0.00           C  
ATOM   2341  O2'   G A  74      43.434  38.406 -14.548  1.00  0.00           O  
ATOM   2342  N1    G A  74      43.968  35.619  -8.720  1.00  0.00           N  
ATOM   2343  C2    G A  74      43.129  36.378  -9.496  1.00  0.00           C  
ATOM   2344  N2    G A  74      42.196  37.090  -8.834  1.00  0.00           N  
ATOM   2345  N3    G A  74      43.195  36.436 -10.824  1.00  0.00           N  
ATOM   2346  C4    G A  74      44.185  35.655 -11.314  1.00  0.00           C  
ATOM   2347  C5    G A  74      45.069  34.856 -10.620  1.00  0.00           C  
ATOM   2348  C6    G A  74      44.987  34.806  -9.203  1.00  0.00           C  
ATOM   2349  O6    G A  74      45.689  34.157  -8.413  1.00  0.00           O  
ATOM   2350  N7    G A  74      45.933  34.208 -11.488  1.00  0.00           N  
ATOM   2351  C8    G A  74      45.573  34.614 -12.674  1.00  0.00           C  
ATOM   2352  N9    G A  74      44.528  35.506 -12.646  1.00  0.00           N  
ATOM   2353  H5'   G A  74      45.720  34.838 -17.062  1.00  0.00           H  
ATOM   2354 H5''   G A  74      46.676  36.116 -17.109  1.00  0.00           H  
ATOM   2355  H4'   G A  74      44.548  36.825 -16.635  1.00  0.00           H  
ATOM   2356  H3'   G A  74      46.548  37.119 -14.348  1.00  0.00           H  
ATOM   2357  H1'   G A  74      42.848  36.248 -13.601  1.00  0.00           H  
ATOM   2358  H2'   G A  74      44.711  38.151 -13.028  1.00  0.00           H  
ATOM   2359 HO2'   G A  74      42.710  38.585 -13.880  1.00  0.00           H  
ATOM   2360  H1    G A  74      43.837  35.652  -7.730  1.00  0.00           H  
ATOM   2361  H22   G A  74      41.551  37.663  -9.342  1.00  0.00           H  
ATOM   2362  H21   G A  74      42.147  37.046  -7.837  1.00  0.00           H  
ATOM   2363  H8    G A  74      46.064  34.286 -13.603  1.00  0.00           H  
ATOM   2364  P     U A  75      47.296  39.415 -15.129  1.00  0.00           P  
ATOM   2365  OP2   U A  75      48.431  38.477 -14.911  1.00  0.00           O  
ATOM   2366  OP1   U A  75      47.430  40.512 -16.117  1.00  0.00           O  
ATOM   2367  O5'   U A  75      46.909  40.057 -13.724  1.00  0.00           O  
ATOM   2368  C5'   U A  75      45.867  41.042 -13.622  1.00  0.00           C  
ATOM   2369  C4'   U A  75      45.497  41.270 -12.181  1.00  0.00           C  
ATOM   2370  O4'   U A  75      44.999  40.042 -11.592  1.00  0.00           O  
ATOM   2371  C3'   U A  75      46.614  41.678 -11.237  1.00  0.00           C  
ATOM   2372  O3'   U A  75      46.888  43.067 -11.334  1.00  0.00           O  
ATOM   2373  C1'   U A  75      45.326  39.986 -10.223  1.00  0.00           C  
ATOM   2374  C2'   U A  75      46.010  41.312  -9.888  1.00  0.00           C  
ATOM   2375  O2'   U A  75      45.014  42.232  -9.496  1.00  0.00           O  
ATOM   2376  N1    U A  75      46.201  38.824 -10.011  1.00  0.00           N  
ATOM   2377  C2    U A  75      46.291  38.310  -8.731  1.00  0.00           C  
ATOM   2378  O2    U A  75      45.691  38.778  -7.786  1.00  0.00           O  
ATOM   2379  N3    U A  75      47.115  37.222  -8.602  1.00  0.00           N  
ATOM   2380  C4    U A  75      47.840  36.611  -9.600  1.00  0.00           C  
ATOM   2381  O4    U A  75      48.513  35.621  -9.339  1.00  0.00           O  
ATOM   2382  C5    U A  75      47.699  37.204 -10.888  1.00  0.00           C  
ATOM   2383  C6    U A  75      46.907  38.263 -11.047  1.00  0.00           C  
ATOM   2384  H5'   U A  75      44.979  40.713 -14.182  1.00  0.00           H  
ATOM   2385 H5''   U A  75      46.198  41.991 -14.071  1.00  0.00           H  
ATOM   2386  H4'   U A  75      44.766  42.091 -12.217  1.00  0.00           H  
ATOM   2387  H3'   U A  75      47.577  41.196 -11.460  1.00  0.00           H  
ATOM   2388  H1'   U A  75      44.482  39.878  -9.528  1.00  0.00           H  
ATOM   2389  H2'   U A  75      46.750  41.321  -9.076  1.00  0.00           H  
ATOM   2390 HO2'   U A  75      45.216  43.130  -9.889  1.00  0.00           H  
ATOM   2391  H3    U A  75      47.201  36.833  -7.683  1.00  0.00           H  
ATOM   2392  H5    U A  75      48.244  36.790 -11.750  1.00  0.00           H  
ATOM   2393  H6    U A  75      46.811  38.705 -12.050  1.00  0.00           H  
ATOM   2394  P     C A  76      48.398  43.599 -11.184  1.00  0.00           P  
ATOM   2395  OP2   C A  76      49.328  42.632 -11.816  1.00  0.00           O  
ATOM   2396  OP1   C A  76      48.376  45.012 -11.643  1.00  0.00           O  
ATOM   2397  O5'   C A  76      48.692  43.579  -9.616  1.00  0.00           O  
ATOM   2398  C5'   C A  76      48.023  44.489  -8.724  1.00  0.00           C  
ATOM   2399  C4'   C A  76      48.331  44.139  -7.286  1.00  0.00           C  
ATOM   2400  O4'   C A  76      47.825  42.809  -6.987  1.00  0.00           O  
ATOM   2401  C3'   C A  76      49.804  44.038  -6.919  1.00  0.00           C  
ATOM   2402  O3'   C A  76      50.396  45.302  -6.681  1.00  0.00           O  
ATOM   2403  C1'   C A  76      48.659  42.196  -6.021  1.00  0.00           C  
ATOM   2404  C2'   C A  76      49.757  43.198  -5.658  1.00  0.00           C  
ATOM   2405  O2'   C A  76      49.354  43.957  -4.538  1.00  0.00           O  
ATOM   2406  N1    C A  76      49.201  40.941  -6.582  1.00  0.00           N  
ATOM   2407  C2    C A  76      49.712  39.971  -5.695  1.00  0.00           C  
ATOM   2408  O2    C A  76      49.727  40.213  -4.474  1.00  0.00           O  
ATOM   2409  N3    C A  76      50.185  38.805  -6.191  1.00  0.00           N  
ATOM   2410  C4    C A  76      50.187  38.593  -7.509  1.00  0.00           C  
ATOM   2411  N4    C A  76      50.665  37.426  -7.949  1.00  0.00           N  
ATOM   2412  C5    C A  76      49.696  39.566  -8.434  1.00  0.00           C  
ATOM   2413  C6    C A  76      49.212  40.712  -7.931  1.00  0.00           C  
ATOM   2414  H5'   C A  76      46.936  44.450  -8.889  1.00  0.00           H  
ATOM   2415 H5''   C A  76      48.343  45.521  -8.930  1.00  0.00           H  
ATOM   2416  H4'   C A  76      47.870  44.952  -6.707  1.00  0.00           H  
ATOM   2417  H3'   C A  76      50.429  43.610  -7.717  1.00  0.00           H  
ATOM   2418  H1'   C A  76      48.146  41.931  -5.085  1.00  0.00           H  
ATOM   2419  H2'   C A  76      50.739  42.783  -5.388  1.00  0.00           H  
ATOM   2420 HO2'   C A  76      49.670  44.900  -4.642  1.00  0.00           H  
ATOM   2421  H42   C A  76      50.685  37.230  -8.930  1.00  0.00           H  
ATOM   2422  H41   C A  76      51.004  36.748  -7.297  1.00  0.00           H  
ATOM   2423  H5    C A  76      49.716  39.381  -9.519  1.00  0.00           H  
ATOM   2424  H6    C A  76      48.826  41.483  -8.614  1.00  0.00           H  
ATOM   2425  P     U A  77      51.923  45.551  -7.080  1.00  0.00           P  
ATOM   2426  OP2   U A  77      52.263  44.765  -8.290  1.00  0.00           O  
ATOM   2427  OP1   U A  77      52.084  47.027  -7.087  1.00  0.00           O  
ATOM   2428  O5'   U A  77      52.737  44.926  -5.870  1.00  0.00           O  
ATOM   2429  C5'   U A  77      52.750  45.557  -4.585  1.00  0.00           C  
ATOM   2430  C4'   U A  77      53.375  44.636  -3.574  1.00  0.00           C  
ATOM   2431  O4'   U A  77      52.660  43.373  -3.586  1.00  0.00           O  
ATOM   2432  C3'   U A  77      54.801  44.215  -3.868  1.00  0.00           C  
ATOM   2433  O3'   U A  77      55.764  45.187  -3.494  1.00  0.00           O  
ATOM   2434  C1'   U A  77      53.547  42.324  -3.261  1.00  0.00           C  
ATOM   2435  C2'   U A  77      54.924  42.949  -3.041  1.00  0.00           C  
ATOM   2436  O2'   U A  77      55.099  43.223  -1.667  1.00  0.00           O  
ATOM   2437  N1    U A  77      53.533  41.339  -4.352  1.00  0.00           N  
ATOM   2438  C2    U A  77      53.921  40.055  -4.038  1.00  0.00           C  
ATOM   2439  O2    U A  77      54.291  39.734  -2.924  1.00  0.00           O  
ATOM   2440  N3    U A  77      53.870  39.158  -5.072  1.00  0.00           N  
ATOM   2441  C4    U A  77      53.485  39.407  -6.369  1.00  0.00           C  
ATOM   2442  O4    U A  77      53.481  38.483  -7.184  1.00  0.00           O  
ATOM   2443  C5    U A  77      53.109  40.763  -6.626  1.00  0.00           C  
ATOM   2444  C6    U A  77      53.145  41.663  -5.633  1.00  0.00           C  
ATOM   2445  H5'   U A  77      51.725  45.810  -4.278  1.00  0.00           H  
ATOM   2446 H5''   U A  77      53.315  46.500  -4.632  1.00  0.00           H  
ATOM   2447  H4'   U A  77      53.321  45.197  -2.629  1.00  0.00           H  
ATOM   2448  H3'   U A  77      55.004  44.060  -4.937  1.00  0.00           H  
ATOM   2449  H1'   U A  77      53.293  41.779  -2.341  1.00  0.00           H  
ATOM   2450  H2'   U A  77      55.795  42.341  -3.323  1.00  0.00           H  
ATOM   2451 HO2'   U A  77      55.609  44.078  -1.560  1.00  0.00           H  
ATOM   2452  H3    U A  77      54.145  38.219  -4.862  1.00  0.00           H  
ATOM   2453  H5    U A  77      52.792  41.067  -7.635  1.00  0.00           H  
ATOM   2454  H6    U A  77      52.852  42.701  -5.850  1.00  0.00           H  
ATOM   2455  P     U A  78      57.096  45.386  -4.372  1.00  0.00           P  
ATOM   2456  OP2   U A  78      56.718  45.303  -5.805  1.00  0.00           O  
ATOM   2457  OP1   U A  78      57.804  46.590  -3.867  1.00  0.00           O  
ATOM   2458  O5'   U A  78      57.981  44.109  -4.021  1.00  0.00           O  
ATOM   2459  C5'   U A  78      58.543  43.944  -2.728  1.00  0.00           C  
ATOM   2460  C4'   U A  78      59.123  42.563  -2.544  1.00  0.00           C  
ATOM   2461  O4'   U A  78      58.086  41.555  -2.720  1.00  0.00           O  
ATOM   2462  C3'   U A  78      60.207  42.155  -3.530  1.00  0.00           C  
ATOM   2463  O3'   U A  78      61.488  42.650  -3.182  1.00  0.00           O  
ATOM   2464  C1'   U A  78      58.620  40.418  -3.377  1.00  0.00           C  
ATOM   2465  C2'   U A  78      60.128  40.637  -3.496  1.00  0.00           C  
ATOM   2466  O2'   U A  78      60.765  40.115  -2.339  1.00  0.00           O  
ATOM   2467  N1    U A  78      57.967  40.272  -4.700  1.00  0.00           N  
ATOM   2468  C2    U A  78      58.012  39.023  -5.292  1.00  0.00           C  
ATOM   2469  O2    U A  78      58.556  38.061  -4.776  1.00  0.00           O  
ATOM   2470  N3    U A  78      57.394  38.935  -6.515  1.00  0.00           N  
ATOM   2471  C4    U A  78      56.749  39.945  -7.196  1.00  0.00           C  
ATOM   2472  O4    U A  78      56.242  39.707  -8.293  1.00  0.00           O  
ATOM   2473  C5    U A  78      56.742  41.209  -6.524  1.00  0.00           C  
ATOM   2474  C6    U A  78      57.335  41.323  -5.331  1.00  0.00           C  
ATOM   2475  H5'   U A  78      57.845  44.089  -2.055  1.00  0.00           H  
ATOM   2476 H5''   U A  78      59.253  44.608  -2.600  1.00  0.00           H  
ATOM   2477  H4'   U A  78      59.482  42.490  -1.636  1.00  0.00           H  
ATOM   2478  H3'   U A  78      59.962  42.468  -4.426  1.00  0.00           H  
ATOM   2479  H1'   U A  78      58.453  39.614  -2.842  1.00  0.00           H  
ATOM   2480  H2'   U A  78      60.486  40.240  -4.317  1.00  0.00           H  
ATOM   2481 HO2'   U A  78      61.499  40.712  -2.081  1.00  0.00           H  
ATOM   2482  H3    U A  78      57.415  38.058  -6.952  1.00  0.00           H  
ATOM   2483  H5    U A  78      56.305  41.984  -6.935  1.00  0.00           H  
ATOM   2484  H6    U A  78      57.318  42.198  -4.892  1.00  0.00           H  
ATOM   2485  P     U A  79      62.573  42.895  -4.330  1.00  0.00           P  
ATOM   2486  OP2   U A  79      61.972  43.887  -5.255  1.00  0.00           O  
ATOM   2487  OP1   U A  79      63.842  43.219  -3.629  1.00  0.00           O  
ATOM   2488  O5'   U A  79      62.787  41.536  -5.133  1.00  0.00           O  
ATOM   2489  C5'   U A  79      62.349  41.407  -6.477  1.00  0.00           C  
ATOM   2490  C4'   U A  79      63.187  40.414  -7.244  1.00  0.00           C  
ATOM   2491  O4'   U A  79      63.857  39.579  -6.257  1.00  0.00           O  
ATOM   2492  C3'   U A  79      62.430  39.459  -8.154  1.00  0.00           C  
ATOM   2493  O3'   U A  79      63.149  39.125  -9.328  1.00  0.00           O  
ATOM   2494  C1'   U A  79      63.580  38.227  -6.548  1.00  0.00           C  
ATOM   2495  C2'   U A  79      62.236  38.230  -7.281  1.00  0.00           C  
ATOM   2496  O2'   U A  79      62.112  37.054  -8.069  1.00  0.00           O  
ATOM   2497  N1    U A  79      63.523  37.472  -5.273  1.00  0.00           N  
ATOM   2498  C2    U A  79      64.166  36.248  -5.236  1.00  0.00           C  
ATOM   2499  O2    U A  79      64.763  35.780  -6.190  1.00  0.00           O  
ATOM   2500  N3    U A  79      64.087  35.585  -4.035  1.00  0.00           N  
ATOM   2501  C4    U A  79      63.445  36.009  -2.891  1.00  0.00           C  
ATOM   2502  O4    U A  79      63.464  35.295  -1.888  1.00  0.00           O  
ATOM   2503  C5    U A  79      62.803  37.283  -3.003  1.00  0.00           C  
ATOM   2504  C6    U A  79      62.865  37.951  -4.160  1.00  0.00           C  
ATOM   2505  H5'   U A  79      62.408  42.281  -6.918  1.00  0.00           H  
ATOM   2506 H5''   U A  79      61.416  41.108  -6.483  1.00  0.00           H  
ATOM   2507  H4'   U A  79      63.875  40.872  -7.769  1.00  0.00           H  
ATOM   2508  H3'   U A  79      61.565  39.844  -8.406  1.00  0.00           H  
ATOM   2509  H1'   U A  79      64.264  37.833  -7.129  1.00  0.00           H  
ATOM   2510  H2'   U A  79      61.477  38.339  -6.671  1.00  0.00           H  
ATOM   2511 HO2'   U A  79      62.131  36.271  -7.478  1.00  0.00           H  
ATOM   2512  H3    U A  79      64.536  34.715  -3.988  1.00  0.00           H  
ATOM   2513  H5    U A  79      62.323  37.663  -2.238  1.00  0.00           H  
ATOM   2514  H6    U A  79      62.416  38.820  -4.211  1.00  0.00           H  
ATOM   2515  P     U A  80      62.374  38.573 -10.622  1.00  0.00           P  
ATOM   2516  OP2   U A  80      60.929  38.864 -10.451  1.00  0.00           O  
ATOM   2517  OP1   U A  80      63.085  39.066 -11.829  1.00  0.00           O  
ATOM   2518  O5'   U A  80      62.572  36.994 -10.545  1.00  0.00           O  
ATOM   2519  C5'   U A  80      62.387  36.178 -11.691  1.00  0.00           C  
ATOM   2520  C4'   U A  80      63.198  34.908 -11.608  1.00  0.00           C  
ATOM   2521  O4'   U A  80      64.588  35.258 -11.399  1.00  0.00           O  
ATOM   2522  C3'   U A  80      62.867  33.976 -10.453  1.00  0.00           C  
ATOM   2523  O3'   U A  80      63.137  32.616 -10.744  1.00  0.00           O  
ATOM   2524  C1'   U A  80      65.039  34.726 -10.173  1.00  0.00           C  
ATOM   2525  C2'   U A  80      63.795  34.463  -9.349  1.00  0.00           C  
ATOM   2526  O2'   U A  80      64.049  33.437  -8.400  1.00  0.00           O  
ATOM   2527  N1    U A  80      65.935  35.722  -9.537  1.00  0.00           N  
ATOM   2528  C2    U A  80      67.047  35.237  -8.873  1.00  0.00           C  
ATOM   2529  O2    U A  80      67.310  34.050  -8.795  1.00  0.00           O  
ATOM   2530  N3    U A  80      67.847  36.195  -8.301  1.00  0.00           N  
ATOM   2531  C4    U A  80      67.656  37.560  -8.322  1.00  0.00           C  
ATOM   2532  O4    U A  80      68.469  38.293  -7.757  1.00  0.00           O  
ATOM   2533  C5    U A  80      66.486  37.989  -9.026  1.00  0.00           C  
ATOM   2534  C6    U A  80      65.690  37.077  -9.594  1.00  0.00           C  
ATOM   2535  H5'   U A  80      62.661  36.680 -12.488  1.00  0.00           H  
ATOM   2536 H5''   U A  80      61.439  35.946 -11.770  1.00  0.00           H  
ATOM   2537  H4'   U A  80      63.123  34.410 -12.448  1.00  0.00           H  
ATOM   2538  H3'   U A  80      61.928  34.067 -10.188  1.00  0.00           H  
ATOM   2539  H1'   U A  80      65.527  33.884 -10.299  1.00  0.00           H  
ATOM   2540  H2'   U A  80      63.450  35.274  -8.922  1.00  0.00           H  
ATOM   2541 HO2'   U A  80      64.479  33.830  -7.612  1.00  0.00           H  
ATOM   2542  H3    U A  80      68.641  35.873  -7.825  1.00  0.00           H  
ATOM   2543  H5    U A  80      66.272  38.943  -9.092  1.00  0.00           H  
ATOM   2544  H6    U A  80      64.896  37.396 -10.070  1.00  0.00           H  
ATOM   2545  P     U A  81      61.937  31.551 -10.819  1.00  0.00           P  
ATOM   2546  OP2   U A  81      60.778  32.210 -11.471  1.00  0.00           O  
ATOM   2547  OP1   U A  81      62.478  30.288 -11.384  1.00  0.00           O  
ATOM   2548  O5'   U A  81      61.561  31.287  -9.293  1.00  0.00           O  
ATOM   2549  C5'   U A  81      62.470  30.634  -8.420  1.00  0.00           C  
ATOM   2550  C4'   U A  81      62.343  31.140  -7.004  1.00  0.00           C  
ATOM   2551  O4'   U A  81      62.531  32.577  -6.983  1.00  0.00           O  
ATOM   2552  C3'   U A  81      60.981  30.965  -6.350  1.00  0.00           C  
ATOM   2553  O3'   U A  81      60.761  29.650  -5.872  1.00  0.00           O  
ATOM   2554  C1'   U A  81      61.779  33.129  -5.945  1.00  0.00           C  
ATOM   2555  C2'   U A  81      61.115  31.965  -5.212  1.00  0.00           C  
ATOM   2556  O2'   U A  81      61.989  31.480  -4.202  1.00  0.00           O  
ATOM   2557  N1    U A  81      60.787  34.063  -6.531  1.00  0.00           N  
ATOM   2558  C2    U A  81      60.271  35.039  -5.699  1.00  0.00           C  
ATOM   2559  O2    U A  81      60.595  35.157  -4.530  1.00  0.00           O  
ATOM   2560  N3    U A  81      59.358  35.881  -6.285  1.00  0.00           N  
ATOM   2561  C4    U A  81      58.914  35.848  -7.590  1.00  0.00           C  
ATOM   2562  O4    U A  81      58.085  36.678  -7.968  1.00  0.00           O  
ATOM   2563  C5    U A  81      59.491  34.813  -8.392  1.00  0.00           C  
ATOM   2564  C6    U A  81      60.384  33.980  -7.847  1.00  0.00           C  
ATOM   2565  H5'   U A  81      63.385  30.793  -8.735  1.00  0.00           H  
ATOM   2566 H5''   U A  81      62.290  29.671  -8.432  1.00  0.00           H  
ATOM   2567  H4'   U A  81      63.022  30.717  -6.439  1.00  0.00           H  
ATOM   2568  H3'   U A  81      60.239  31.223  -6.935  1.00  0.00           H  
ATOM   2569  H1'   U A  81      62.355  33.618  -5.319  1.00  0.00           H  
ATOM   2570  H2'   U A  81      60.241  32.211  -4.846  1.00  0.00           H  
ATOM   2571 HO2'   U A  81      61.905  30.505  -4.147  1.00  0.00           H  
ATOM   2572  H3    U A  81      58.979  36.580  -5.713  1.00  0.00           H  
ATOM   2573  H5    U A  81      59.234  34.716  -9.333  1.00  0.00           H  
ATOM   2574  H6    U A  81      60.763  33.279  -8.416  1.00  0.00           H  
ATOM   2575  P     A A  82      59.331  28.946  -6.070  1.00  0.00           P  
ATOM   2576  OP2   A A  82      58.763  29.413  -7.360  1.00  0.00           O  
ATOM   2577  OP1   A A  82      59.495  27.492  -5.824  1.00  0.00           O  
ATOM   2578  O5'   A A  82      58.439  29.548  -4.894  1.00  0.00           O  
ATOM   2579  C5'   A A  82      58.754  29.286  -3.535  1.00  0.00           C  
ATOM   2580  C4'   A A  82      58.321  30.426  -2.634  1.00  0.00           C  
ATOM   2581  O4'   A A  82      58.822  31.692  -3.150  1.00  0.00           O  
ATOM   2582  C3'   A A  82      56.831  30.686  -2.503  1.00  0.00           C  
ATOM   2583  O3'   A A  82      56.171  29.780  -1.636  1.00  0.00           O  
ATOM   2584  C1'   A A  82      57.962  32.727  -2.760  1.00  0.00           C  
ATOM   2585  C2'   A A  82      56.820  32.100  -1.954  1.00  0.00           C  
ATOM   2586  O2'   A A  82      57.111  32.128  -0.574  1.00  0.00           O  
ATOM   2587  N1    A A  82      55.359  36.764  -4.630  1.00  0.00           N  
ATOM   2588  C2    A A  82      55.864  36.508  -3.414  1.00  0.00           C  
ATOM   2589  N3    A A  82      56.574  35.460  -3.002  1.00  0.00           N  
ATOM   2590  C4    A A  82      56.769  34.590  -4.009  1.00  0.00           C  
ATOM   2591  C5    A A  82      56.323  34.720  -5.312  1.00  0.00           C  
ATOM   2592  C6    A A  82      55.575  35.869  -5.621  1.00  0.00           C  
ATOM   2593  N6    A A  82      55.067  36.113  -6.830  1.00  0.00           N  
ATOM   2594  N7    A A  82      56.712  33.629  -6.077  1.00  0.00           N  
ATOM   2595  C8    A A  82      57.362  32.868  -5.233  1.00  0.00           C  
ATOM   2596  N9    A A  82      57.410  33.373  -3.954  1.00  0.00           N  
ATOM   2597  H5'   A A  82      59.722  29.161  -3.449  1.00  0.00           H  
ATOM   2598 H5''   A A  82      58.299  28.465  -3.253  1.00  0.00           H  
ATOM   2599  H4'   A A  82      58.710  30.148  -1.643  1.00  0.00           H  
ATOM   2600  H3'   A A  82      56.278  30.569  -3.447  1.00  0.00           H  
ATOM   2601  H1'   A A  82      58.414  33.502  -2.124  1.00  0.00           H  
ATOM   2602  H2'   A A  82      55.839  32.586  -2.052  1.00  0.00           H  
ATOM   2603 HO2'   A A  82      56.277  32.328  -0.060  1.00  0.00           H  
ATOM   2604  H2    A A  82      55.662  37.270  -2.649  1.00  0.00           H  
ATOM   2605  H61   A A  82      54.538  36.947  -6.992  1.00  0.00           H  
ATOM   2606  H62   A A  82      55.215  35.463  -7.574  1.00  0.00           H  
ATOM   2607  H8    A A  82      57.813  31.905  -5.516  1.00  0.00           H  
ATOM   2608  P     G A  83      54.682  29.286  -1.992  1.00  0.00           P  
ATOM   2609  OP2   G A  83      54.428  29.457  -3.454  1.00  0.00           O  
ATOM   2610  OP1   G A  83      54.562  27.946  -1.382  1.00  0.00           O  
ATOM   2611  O5'   G A  83      53.734  30.312  -1.219  1.00  0.00           O  
ATOM   2612  C5'   G A  83      53.978  30.629   0.153  1.00  0.00           C  
ATOM   2613  C4'   G A  83      53.501  32.027   0.476  1.00  0.00           C  
ATOM   2614  O4'   G A  83      54.227  33.002  -0.325  1.00  0.00           O  
ATOM   2615  C3'   G A  83      52.048  32.353   0.171  1.00  0.00           C  
ATOM   2616  O3'   G A  83      51.147  31.865   1.150  1.00  0.00           O  
ATOM   2617  C1'   G A  83      53.401  34.109  -0.599  1.00  0.00           C  
ATOM   2618  C2'   G A  83      52.082  33.872   0.135  1.00  0.00           C  
ATOM   2619  O2'   G A  83      52.153  34.441   1.427  1.00  0.00           O  
ATOM   2620  N1    G A  83      51.575  36.913  -4.410  1.00  0.00           N  
ATOM   2621  C2    G A  83      51.680  37.216  -3.077  1.00  0.00           C  
ATOM   2622  N2    G A  83      51.210  38.413  -2.703  1.00  0.00           N  
ATOM   2623  N3    G A  83      52.202  36.402  -2.174  1.00  0.00           N  
ATOM   2624  C4    G A  83      52.604  35.235  -2.720  1.00  0.00           C  
ATOM   2625  C5    G A  83      52.540  34.833  -4.035  1.00  0.00           C  
ATOM   2626  C6    G A  83      51.988  35.719  -4.995  1.00  0.00           C  
ATOM   2627  O6    G A  83      51.850  35.550  -6.211  1.00  0.00           O  
ATOM   2628  N7    G A  83      53.060  33.550  -4.185  1.00  0.00           N  
ATOM   2629  C8    G A  83      53.422  33.202  -2.979  1.00  0.00           C  
ATOM   2630  N9    G A  83      53.165  34.175  -2.038  1.00  0.00           N  
ATOM   2631  H5'   G A  83      55.052  30.551   0.374  1.00  0.00           H  
ATOM   2632 H5''   G A  83      53.462  29.908   0.804  1.00  0.00           H  
ATOM   2633  H4'   G A  83      53.653  32.119   1.561  1.00  0.00           H  
ATOM   2634  H3'   G A  83      51.677  31.896  -0.758  1.00  0.00           H  
ATOM   2635  H1'   G A  83      53.778  35.088  -0.271  1.00  0.00           H  
ATOM   2636  H2'   G A  83      51.178  34.305  -0.316  1.00  0.00           H  
ATOM   2637 HO2'   G A  83      52.136  35.438   1.354  1.00  0.00           H  
ATOM   2638  H1    G A  83      51.170  37.602  -5.010  1.00  0.00           H  
ATOM   2639  H22   G A  83      51.255  38.688  -1.742  1.00  0.00           H  
ATOM   2640  H21   G A  83      50.815  39.030  -3.382  1.00  0.00           H  
ATOM   2641  H8    G A  83      53.877  32.229  -2.740  1.00  0.00           H  
ATOM   2642  P     A A  84      49.679  31.368   0.704  1.00  0.00           P  
ATOM   2643  OP2   A A  84      49.748  30.725  -0.638  1.00  0.00           O  
ATOM   2644  OP1   A A  84      49.117  30.608   1.855  1.00  0.00           O  
ATOM   2645  O5'   A A  84      48.845  32.712   0.548  1.00  0.00           O  
ATOM   2646  C5'   A A  84      48.671  33.597   1.660  1.00  0.00           C  
ATOM   2647  C4'   A A  84      48.120  34.910   1.181  1.00  0.00           C  
ATOM   2648  O4'   A A  84      49.010  35.466   0.175  1.00  0.00           O  
ATOM   2649  C3'   A A  84      46.795  34.811   0.452  1.00  0.00           C  
ATOM   2650  O3'   A A  84      45.704  34.713   1.355  1.00  0.00           O  
ATOM   2651  C1'   A A  84      48.259  36.153  -0.801  1.00  0.00           C  
ATOM   2652  C2'   A A  84      46.794  36.087  -0.374  1.00  0.00           C  
ATOM   2653  O2'   A A  84      46.484  37.233   0.393  1.00  0.00           O  
ATOM   2654  N1    A A  84      47.735  36.586  -5.903  1.00  0.00           N  
ATOM   2655  C2    A A  84      47.386  37.393  -4.889  1.00  0.00           C  
ATOM   2656  N3    A A  84      47.555  37.222  -3.578  1.00  0.00           N  
ATOM   2657  C4    A A  84      48.161  36.048  -3.328  1.00  0.00           C  
ATOM   2658  C5    A A  84      48.573  35.113  -4.258  1.00  0.00           C  
ATOM   2659  C6    A A  84      48.346  35.416  -5.613  1.00  0.00           C  
ATOM   2660  N6    A A  84      48.705  34.615  -6.616  1.00  0.00           N  
ATOM   2661  N7    A A  84      49.154  34.019  -3.632  1.00  0.00           N  
ATOM   2662  C8    A A  84      49.081  34.311  -2.357  1.00  0.00           C  
ATOM   2663  N9    A A  84      48.494  35.525  -2.101  1.00  0.00           N  
ATOM   2664  H5'   A A  84      49.632  33.756   2.170  1.00  0.00           H  
ATOM   2665 H5''   A A  84      47.987  33.149   2.396  1.00  0.00           H  
ATOM   2666  H4'   A A  84      48.020  35.510   2.097  1.00  0.00           H  
ATOM   2667  H3'   A A  84      46.701  33.912  -0.175  1.00  0.00           H  
ATOM   2668  H1'   A A  84      48.511  37.218  -0.912  1.00  0.00           H  
ATOM   2669  H2'   A A  84      46.041  36.073  -1.175  1.00  0.00           H  
ATOM   2670 HO2'   A A  84      46.433  38.033  -0.206  1.00  0.00           H  
ATOM   2671  H2    A A  84      46.888  38.328  -5.181  1.00  0.00           H  
ATOM   2672  H61   A A  84      48.520  34.884  -7.562  1.00  0.00           H  
ATOM   2673  H62   A A  84      49.158  33.745  -6.424  1.00  0.00           H  
ATOM   2674  H8    A A  84      49.458  33.646  -1.565  1.00  0.00           H  
ATOM   2675  P     U A  85      44.476  33.737   1.011  1.00  0.00           P  
ATOM   2676  OP2   U A  85      44.976  32.498   0.362  1.00  0.00           O  
ATOM   2677  OP1   U A  85      43.647  33.649   2.249  1.00  0.00           O  
ATOM   2678  O5'   U A  85      43.656  34.528  -0.103  1.00  0.00           O  
ATOM   2679  C5'   U A  85      43.003  35.778   0.186  1.00  0.00           C  
ATOM   2680  C4'   U A  85      42.618  36.457  -1.103  1.00  0.00           C  
ATOM   2681  O4'   U A  85      43.815  36.639  -1.911  1.00  0.00           O  
ATOM   2682  C3'   U A  85      41.691  35.644  -1.997  1.00  0.00           C  
ATOM   2683  O3'   U A  85      40.319  35.789  -1.640  1.00  0.00           O  
ATOM   2684  C1'   U A  85      43.497  36.452  -3.273  1.00  0.00           C  
ATOM   2685  C2'   U A  85      41.989  36.218  -3.373  1.00  0.00           C  
ATOM   2686  O2'   U A  85      41.341  37.452  -3.583  1.00  0.00           O  
ATOM   2687  N1    U A  85      44.278  35.323  -3.806  1.00  0.00           N  
ATOM   2688  C2    U A  85      44.464  35.275  -5.176  1.00  0.00           C  
ATOM   2689  O2    U A  85      44.010  36.108  -5.931  1.00  0.00           O  
ATOM   2690  N3    U A  85      45.200  34.210  -5.628  1.00  0.00           N  
ATOM   2691  C4    U A  85      45.757  33.206  -4.867  1.00  0.00           C  
ATOM   2692  O4    U A  85      46.419  32.330  -5.420  1.00  0.00           O  
ATOM   2693  C5    U A  85      45.516  33.320  -3.458  1.00  0.00           C  
ATOM   2694  C6    U A  85      44.805  34.347  -2.988  1.00  0.00           C  
ATOM   2695  H5'   U A  85      43.671  36.428   0.768  1.00  0.00           H  
ATOM   2696 H5''   U A  85      42.107  35.603   0.801  1.00  0.00           H  
ATOM   2697  H4'   U A  85      42.123  37.385  -0.781  1.00  0.00           H  
ATOM   2698  H3'   U A  85      41.859  34.559  -1.939  1.00  0.00           H  
ATOM   2699  H1'   U A  85      43.727  37.325  -3.901  1.00  0.00           H  
ATOM   2700  H2'   U A  85      41.641  35.568  -4.188  1.00  0.00           H  
ATOM   2701 HO2'   U A  85      41.527  37.774  -4.512  1.00  0.00           H  
ATOM   2702  H3    U A  85      45.346  34.156  -6.617  1.00  0.00           H  
ATOM   2703  H5    U A  85      45.914  32.561  -2.766  1.00  0.00           H  
ATOM   2704  H6    U A  85      44.632  34.417  -1.904  1.00  0.00           H  
ATOM   2705  P     G A  86      39.321  34.548  -1.802  1.00  0.00           P  
ATOM   2706  OP2   G A  86      40.039  33.373  -1.245  1.00  0.00           O  
ATOM   2707  OP1   G A  86      38.035  34.978  -1.195  1.00  0.00           O  
ATOM   2708  O5'   G A  86      39.069  34.282  -3.353  1.00  0.00           O  
ATOM   2709  C5'   G A  86      38.434  35.257  -4.166  1.00  0.00           C  
ATOM   2710  C4'   G A  86      38.708  35.021  -5.630  1.00  0.00           C  
ATOM   2711  O4'   G A  86      40.147  34.989  -5.822  1.00  0.00           O  
ATOM   2712  C3'   G A  86      38.217  33.697  -6.196  1.00  0.00           C  
ATOM   2713  O3'   G A  86      36.874  33.753  -6.647  1.00  0.00           O  
ATOM   2714  C1'   G A  86      40.518  33.947  -6.700  1.00  0.00           C  
ATOM   2715  C2'   G A  86      39.226  33.384  -7.297  1.00  0.00           C  
ATOM   2716  O2'   G A  86      38.924  34.094  -8.490  1.00  0.00           O  
ATOM   2717  N1    G A  86      44.386  30.637  -6.768  1.00  0.00           N  
ATOM   2718  C2    G A  86      43.950  31.492  -7.751  1.00  0.00           C  
ATOM   2719  N2    G A  86      44.630  31.467  -8.907  1.00  0.00           N  
ATOM   2720  N3    G A  86      42.922  32.314  -7.612  1.00  0.00           N  
ATOM   2721  C4    G A  86      42.354  32.210  -6.393  1.00  0.00           C  
ATOM   2722  C5    G A  86      42.711  31.391  -5.343  1.00  0.00           C  
ATOM   2723  C6    G A  86      43.815  30.514  -5.505  1.00  0.00           C  
ATOM   2724  O6    G A  86      44.287  29.711  -4.692  1.00  0.00           O  
ATOM   2725  N7    G A  86      41.871  31.587  -4.256  1.00  0.00           N  
ATOM   2726  C8    G A  86      41.034  32.505  -4.657  1.00  0.00           C  
ATOM   2727  N9    G A  86      41.270  32.928  -5.942  1.00  0.00           N  
ATOM   2728  H5'   G A  86      38.765  36.146  -3.917  1.00  0.00           H  
ATOM   2729 H5''   G A  86      37.467  35.222  -4.011  1.00  0.00           H  
ATOM   2730  H4'   G A  86      38.336  35.754  -6.166  1.00  0.00           H  
ATOM   2731  H3'   G A  86      38.291  33.020  -5.493  1.00  0.00           H  
ATOM   2732  H1'   G A  86      41.083  34.302  -7.418  1.00  0.00           H  
ATOM   2733  H2'   G A  86      39.296  32.419  -7.456  1.00  0.00           H  
ATOM   2734 HO2'   G A  86      37.955  34.227  -8.545  1.00  0.00           H  
ATOM   2735  H1    G A  86      45.158  30.068  -6.971  1.00  0.00           H  
ATOM   2736  H22   G A  86      44.364  32.056  -9.644  1.00  0.00           H  
ATOM   2737  H21   G A  86      45.392  30.862  -9.017  1.00  0.00           H  
ATOM   2738  H8    G A  86      40.312  32.857  -4.096  1.00  0.00           H  
ATOM   2739  P     G A  87      35.730  32.923  -5.881  1.00  0.00           P  
ATOM   2740  OP2   G A  87      36.224  32.613  -4.515  1.00  0.00           O  
ATOM   2741  OP1   G A  87      34.444  33.647  -6.050  1.00  0.00           O  
ATOM   2742  O5'   G A  87      35.635  31.556  -6.693  1.00  0.00           O  
ATOM   2743  C5'   G A  87      34.932  31.486  -7.924  1.00  0.00           C  
ATOM   2744  C4'   G A  87      35.354  30.287  -8.737  1.00  0.00           C  
ATOM   2745  O4'   G A  87      36.776  30.370  -9.027  1.00  0.00           O  
ATOM   2746  C3'   G A  87      35.214  28.935  -8.053  1.00  0.00           C  
ATOM   2747  O3'   G A  87      33.883  28.448  -8.057  1.00  0.00           O  
ATOM   2748  C1'   G A  87      37.317  29.078  -9.065  1.00  0.00           C  
ATOM   2749  C2'   G A  87      36.165  28.090  -8.895  1.00  0.00           C  
ATOM   2750  O2'   G A  87      35.601  27.792 -10.165  1.00  0.00           O  
ATOM   2751  N1    G A  87      41.200  26.341  -7.234  1.00  0.00           N  
ATOM   2752  C2    G A  87      40.438  26.134  -8.358  1.00  0.00           C  
ATOM   2753  N2    G A  87      40.747  25.058  -9.097  1.00  0.00           N  
ATOM   2754  N3    G A  87      39.446  26.925  -8.734  1.00  0.00           N  
ATOM   2755  C4    G A  87      39.271  27.956  -7.881  1.00  0.00           C  
ATOM   2756  C5    G A  87      39.975  28.253  -6.733  1.00  0.00           C  
ATOM   2757  C6    G A  87      41.036  27.396  -6.341  1.00  0.00           C  
ATOM   2758  O6    G A  87      41.778  27.490  -5.357  1.00  0.00           O  
ATOM   2759  N7    G A  87      39.482  29.404  -6.137  1.00  0.00           N  
ATOM   2760  C8    G A  87      38.506  29.780  -6.918  1.00  0.00           C  
ATOM   2761  N9    G A  87      38.323  28.947  -7.994  1.00  0.00           N  
ATOM   2762  H5'   G A  87      35.108  32.300  -8.440  1.00  0.00           H  
ATOM   2763 H5''   G A  87      33.971  31.427  -7.741  1.00  0.00           H  
ATOM   2764  H4'   G A  87      34.852  30.271  -9.580  1.00  0.00           H  
ATOM   2765  H3'   G A  87      35.541  28.969  -7.131  1.00  0.00           H  
ATOM   2766  H1'   G A  87      37.745  28.934  -9.935  1.00  0.00           H  
ATOM   2767  H2'   G A  87      36.440  27.278  -8.420  1.00  0.00           H  
ATOM   2768 HO2'   G A  87      36.234  27.242 -10.673  1.00  0.00           H  
ATOM   2769  H1    G A  87      41.913  25.696  -7.043  1.00  0.00           H  
ATOM   2770  H22   G A  87      40.238  24.860  -9.911  1.00  0.00           H  
ATOM   2771  H21   G A  87      41.480  24.468  -8.826  1.00  0.00           H  
ATOM   2772  H8    G A  87      37.960  30.577  -6.752  1.00  0.00           H  
ATOM   2773  P     C A  88      33.311  27.654  -6.782  1.00  0.00           P  
ATOM   2774  OP2   C A  88      33.519  28.501  -5.580  1.00  0.00           O  
ATOM   2775  OP1   C A  88      31.944  27.177  -7.114  1.00  0.00           O  
ATOM   2776  O5'   C A  88      34.261  26.381  -6.661  1.00  0.00           O  
ATOM   2777  C5'   C A  88      34.284  25.389  -7.675  1.00  0.00           C  
ATOM   2778  C4'   C A  88      35.315  24.324  -7.390  1.00  0.00           C  
ATOM   2779  O4'   C A  88      36.624  24.922  -7.255  1.00  0.00           O  
ATOM   2780  C3'   C A  88      35.193  23.615  -6.051  1.00  0.00           C  
ATOM   2781  O3'   C A  88      34.108  22.705  -6.004  1.00  0.00           O  
ATOM   2782  C1'   C A  88      37.455  24.065  -6.516  1.00  0.00           C  
ATOM   2783  C2'   C A  88      36.562  22.970  -5.926  1.00  0.00           C  
ATOM   2784  O2'   C A  88      36.657  21.804  -6.731  1.00  0.00           O  
ATOM   2785  N1    C A  88      38.136  24.863  -5.466  1.00  0.00           N  
ATOM   2786  C2    C A  88      39.288  24.334  -4.871  1.00  0.00           C  
ATOM   2787  O2    C A  88      39.703  23.223  -5.236  1.00  0.00           O  
ATOM   2788  N3    C A  88      39.928  25.042  -3.912  1.00  0.00           N  
ATOM   2789  C4    C A  88      39.462  26.233  -3.538  1.00  0.00           C  
ATOM   2790  N4    C A  88      40.126  26.896  -2.588  1.00  0.00           N  
ATOM   2791  C5    C A  88      38.294  26.798  -4.122  1.00  0.00           C  
ATOM   2792  C6    C A  88      37.670  26.090  -5.071  1.00  0.00           C  
ATOM   2793  H5'   C A  88      34.492  25.814  -8.533  1.00  0.00           H  
ATOM   2794 H5''   C A  88      33.400  24.970  -7.732  1.00  0.00           H  
ATOM   2795  H4'   C A  88      35.319  23.654  -8.105  1.00  0.00           H  
ATOM   2796  H3'   C A  88      35.091  24.273  -5.332  1.00  0.00           H  
ATOM   2797  H1'   C A  88      38.126  23.654  -7.099  1.00  0.00           H  
ATOM   2798  H2'   C A  88      36.786  22.784  -4.991  1.00  0.00           H  
ATOM   2799 HO2'   C A  88      36.694  21.016  -6.150  1.00  0.00           H  
ATOM   2800  H42   C A  88      39.809  27.774  -2.291  1.00  0.00           H  
ATOM   2801  H41   C A  88      40.930  26.503  -2.187  1.00  0.00           H  
ATOM   2802  H5    C A  88      37.959  27.676  -3.841  1.00  0.00           H  
ATOM   2803  H6    C A  88      36.864  26.461  -5.485  1.00  0.00           H  
ATOM   2804  P     G A  89      33.457  22.294  -4.592  1.00  0.00           P  
ATOM   2805  OP2   G A  89      33.646  23.428  -3.652  1.00  0.00           O  
ATOM   2806  OP1   G A  89      32.090  21.772  -4.850  1.00  0.00           O  
ATOM   2807  O5'   G A  89      34.360  21.081  -4.089  1.00  0.00           O  
ATOM   2808  C5'   G A  89      34.466  19.887  -4.849  1.00  0.00           C  
ATOM   2809  C4'   G A  89      35.613  19.033  -4.381  1.00  0.00           C  
ATOM   2810  O4'   G A  89      36.848  19.804  -4.399  1.00  0.00           O  
ATOM   2811  C3'   G A  89      35.543  18.547  -2.948  1.00  0.00           C  
ATOM   2812  O3'   G A  89      34.672  17.446  -2.774  1.00  0.00           O  
ATOM   2813  C1'   G A  89      37.706  19.347  -3.393  1.00  0.00           C  
ATOM   2814  C2'   G A  89      36.995  18.176  -2.708  1.00  0.00           C  
ATOM   2815  O2'   G A  89      37.329  16.958  -3.341  1.00  0.00           O  
ATOM   2816  N1    G A  89      40.200  20.867   0.754  1.00  0.00           N  
ATOM   2817  C2    G A  89      40.338  19.712   0.031  1.00  0.00           C  
ATOM   2818  N2    G A  89      41.249  18.840   0.479  1.00  0.00           N  
ATOM   2819  N3    G A  89      39.642  19.434  -1.053  1.00  0.00           N  
ATOM   2820  C4    G A  89      38.793  20.432  -1.376  1.00  0.00           C  
ATOM   2821  C5    G A  89      38.590  21.630  -0.729  1.00  0.00           C  
ATOM   2822  C6    G A  89      39.328  21.903   0.450  1.00  0.00           C  
ATOM   2823  O6    G A  89      39.272  22.894   1.186  1.00  0.00           O  
ATOM   2824  N7    G A  89      37.633  22.389  -1.388  1.00  0.00           N  
ATOM   2825  C8    G A  89      37.265  21.647  -2.397  1.00  0.00           C  
ATOM   2826  N9    G A  89      37.916  20.438  -2.443  1.00  0.00           N  
ATOM   2827  H5'   G A  89      34.602  20.117  -5.791  1.00  0.00           H  
ATOM   2828 H5''   G A  89      33.632  19.378  -4.762  1.00  0.00           H  
ATOM   2829  H4'   G A  89      35.599  18.169  -5.060  1.00  0.00           H  
ATOM   2830  H3'   G A  89      35.144  19.294  -2.246  1.00  0.00           H  
ATOM   2831  H1'   G A  89      38.694  18.981  -3.709  1.00  0.00           H  
ATOM   2832  H2'   G A  89      37.223  18.025  -1.643  1.00  0.00           H  
ATOM   2833 HO2'   G A  89      38.278  16.720  -3.130  1.00  0.00           H  
ATOM   2834  H1    G A  89      40.772  20.973   1.567  1.00  0.00           H  
ATOM   2835  H22   G A  89      41.399  17.980  -0.010  1.00  0.00           H  
ATOM   2836  H21   G A  89      41.779  19.046   1.300  1.00  0.00           H  
ATOM   2837  H8    G A  89      36.506  21.957  -3.132  1.00  0.00           H  
ATOM   2838  P     U A  90      33.924  17.238  -1.357  1.00  0.00           P  
ATOM   2839  OP2   U A  90      33.528  18.547  -0.783  1.00  0.00           O  
ATOM   2840  OP1   U A  90      32.888  16.198  -1.589  1.00  0.00           O  
ATOM   2841  O5'   U A  90      35.051  16.637  -0.404  1.00  0.00           O  
ATOM   2842  C5'   U A  90      35.712  15.398  -0.725  1.00  0.00           C  
ATOM   2843  C4'   U A  90      36.841  15.154   0.244  1.00  0.00           C  
ATOM   2844  O4'   U A  90      37.748  16.286   0.206  1.00  0.00           O  
ATOM   2845  C3'   U A  90      36.419  15.075   1.702  1.00  0.00           C  
ATOM   2846  O3'   U A  90      35.987  13.770   2.047  1.00  0.00           O  
ATOM   2847  C1'   U A  90      38.215  16.582   1.510  1.00  0.00           C  
ATOM   2848  C2'   U A  90      37.689  15.476   2.431  1.00  0.00           C  
ATOM   2849  O2'   U A  90      38.633  14.417   2.505  1.00  0.00           O  
ATOM   2850  N1    U A  90      37.755  17.936   1.871  1.00  0.00           N  
ATOM   2851  C2    U A  90      38.427  18.582   2.885  1.00  0.00           C  
ATOM   2852  O2    U A  90      39.335  18.062   3.507  1.00  0.00           O  
ATOM   2853  N3    U A  90      37.992  19.855   3.152  1.00  0.00           N  
ATOM   2854  C4    U A  90      36.967  20.531   2.537  1.00  0.00           C  
ATOM   2855  O4    U A  90      36.716  21.687   2.878  1.00  0.00           O  
ATOM   2856  C5    U A  90      36.296  19.791   1.510  1.00  0.00           C  
ATOM   2857  C6    U A  90      36.703  18.549   1.217  1.00  0.00           C  
ATOM   2858  H5'   U A  90      36.102  15.433  -1.752  1.00  0.00           H  
ATOM   2859 H5''   U A  90      34.995  14.565  -0.680  1.00  0.00           H  
ATOM   2860  H4'   U A  90      37.273  14.196  -0.082  1.00  0.00           H  
ATOM   2861  H3'   U A  90      35.561  15.716   1.948  1.00  0.00           H  
ATOM   2862  H1'   U A  90      39.310  16.593   1.618  1.00  0.00           H  
ATOM   2863  H2'   U A  90      37.506  15.764   3.476  1.00  0.00           H  
ATOM   2864 HO2'   U A  90      38.151  13.541   2.536  1.00  0.00           H  
ATOM   2865  H3    U A  90      38.474  20.348   3.879  1.00  0.00           H  
ATOM   2866  H5    U A  90      35.451  20.242   0.967  1.00  0.00           H  
ATOM   2867  H6    U A  90      36.177  17.995   0.425  1.00  0.00           H  
ATOM   2868  P     A A  91      34.764  13.575   3.069  1.00  0.00           P  
ATOM   2869  OP2   A A  91      33.735  14.603   2.788  1.00  0.00           O  
ATOM   2870  OP1   A A  91      34.405  12.132   2.994  1.00  0.00           O  
ATOM   2871  O5'   A A  91      35.384  13.900   4.501  1.00  0.00           O  
ATOM   2872  C5'   A A  91      36.414  13.084   5.076  1.00  0.00           C  
ATOM   2873  C4'   A A  91      36.941  13.730   6.328  1.00  0.00           C  
ATOM   2874  O4'   A A  91      37.574  14.990   5.988  1.00  0.00           O  
ATOM   2875  C3'   A A  91      35.890  14.125   7.350  1.00  0.00           C  
ATOM   2876  O3'   A A  91      35.537  13.004   8.145  1.00  0.00           O  
ATOM   2877  C1'   A A  91      37.407  15.909   7.060  1.00  0.00           C  
ATOM   2878  C2'   A A  91      36.613  15.197   8.157  1.00  0.00           C  
ATOM   2879  O2'   A A  91      37.523  14.622   9.074  1.00  0.00           O  
ATOM   2880  N1    A A  91      36.536  20.919   7.872  1.00  0.00           N  
ATOM   2881  C2    A A  91      37.178  19.994   8.589  1.00  0.00           C  
ATOM   2882  N3    A A  91      37.373  18.706   8.322  1.00  0.00           N  
ATOM   2883  C4    A A  91      36.803  18.374   7.153  1.00  0.00           C  
ATOM   2884  C5    A A  91      36.103  19.214   6.309  1.00  0.00           C  
ATOM   2885  C6    A A  91      35.977  20.556   6.702  1.00  0.00           C  
ATOM   2886  N6    A A  91      35.337  21.486   5.983  1.00  0.00           N  
ATOM   2887  N7    A A  91      35.645  18.521   5.196  1.00  0.00           N  
ATOM   2888  C8    A A  91      36.076  17.297   5.388  1.00  0.00           C  
ATOM   2889  N9    A A  91      36.786  17.136   6.553  1.00  0.00           N  
ATOM   2890  H5'   A A  91      37.232  12.943   4.356  1.00  0.00           H  
ATOM   2891 H5''   A A  91      36.017  12.085   5.311  1.00  0.00           H  
ATOM   2892  H4'   A A  91      37.612  12.973   6.759  1.00  0.00           H  
ATOM   2893  H3'   A A  91      34.943  14.462   6.902  1.00  0.00           H  
ATOM   2894  H1'   A A  91      38.363  16.218   7.506  1.00  0.00           H  
ATOM   2895  H2'   A A  91      35.928  15.805   8.765  1.00  0.00           H  
ATOM   2896 HO2'   A A  91      37.225  14.819  10.009  1.00  0.00           H  
ATOM   2897  H2    A A  91      37.606  20.348   9.538  1.00  0.00           H  
ATOM   2898  H61   A A  91      35.282  22.428   6.317  1.00  0.00           H  
ATOM   2899  H62   A A  91      34.914  21.241   5.111  1.00  0.00           H  
ATOM   2900  H8    A A  91      35.885  16.474   4.682  1.00  0.00           H  
ATOM   2901  P     C A  92      34.073  12.914   8.785  1.00  0.00           P  
ATOM   2902  OP2   C A  92      33.070  13.428   7.823  1.00  0.00           O  
ATOM   2903  OP1   C A  92      33.936  11.544   9.318  1.00  0.00           O  
ATOM   2904  O5'   C A  92      34.156  13.916  10.012  1.00  0.00           O  
ATOM   2905  C5'   C A  92      34.917  13.578  11.171  1.00  0.00           C  
ATOM   2906  C4'   C A  92      35.111  14.796  12.028  1.00  0.00           C  
ATOM   2907  O4'   C A  92      35.728  15.855  11.247  1.00  0.00           O  
ATOM   2908  C3'   C A  92      33.839  15.444  12.551  1.00  0.00           C  
ATOM   2909  O3'   C A  92      33.290  14.751  13.662  1.00  0.00           O  
ATOM   2910  C1'   C A  92      35.273  17.109  11.712  1.00  0.00           C  
ATOM   2911  C2'   C A  92      34.340  16.839  12.894  1.00  0.00           C  
ATOM   2912  O2'   C A  92      35.105  16.877  14.078  1.00  0.00           O  
ATOM   2913  N1    C A  92      34.561  17.813  10.627  1.00  0.00           N  
ATOM   2914  C2    C A  92      34.514  19.213  10.656  1.00  0.00           C  
ATOM   2915  O2    C A  92      35.084  19.810  11.584  1.00  0.00           O  
ATOM   2916  N3    C A  92      33.841  19.873   9.679  1.00  0.00           N  
ATOM   2917  C4    C A  92      33.224  19.185   8.714  1.00  0.00           C  
ATOM   2918  N4    C A  92      32.539  19.862   7.797  1.00  0.00           N  
ATOM   2919  C5    C A  92      33.270  17.763   8.653  1.00  0.00           C  
ATOM   2920  C6    C A  92      33.942  17.124   9.620  1.00  0.00           C  
ATOM   2921  H5'   C A  92      35.894  13.170  10.875  1.00  0.00           H  
ATOM   2922 H5''   C A  92      34.402  12.795  11.745  1.00  0.00           H  
ATOM   2923  H4'   C A  92      35.712  14.435  12.875  1.00  0.00           H  
ATOM   2924  H3'   C A  92      33.015  15.451  11.821  1.00  0.00           H  
ATOM   2925  H1'   C A  92      36.065  17.779  12.077  1.00  0.00           H  
ATOM   2926  H2'   C A  92      33.523  17.552  13.071  1.00  0.00           H  
ATOM   2927 HO2'   C A  92      34.816  16.137  14.686  1.00  0.00           H  
ATOM   2928  H42   C A  92      32.065  19.373   7.063  1.00  0.00           H  
ATOM   2929  H41   C A  92      32.497  20.859   7.840  1.00  0.00           H  
ATOM   2930  H5    C A  92      32.771  17.212   7.843  1.00  0.00           H  
ATOM   2931  H6    C A  92      34.000  16.025   9.605  1.00  0.00           H  
ATOM   2932  P     A A  93      31.696  14.703  13.866  1.00  0.00           P  
ATOM   2933  OP2   A A  93      31.002  14.644  12.563  1.00  0.00           O  
ATOM   2934  OP1   A A  93      31.496  13.617  14.849  1.00  0.00           O  
ATOM   2935  O5'   A A  93      31.361  16.120  14.517  1.00  0.00           O  
ATOM   2936  C5'   A A  93      32.009  16.557  15.728  1.00  0.00           C  
ATOM   2937  C4'   A A  93      31.730  18.022  15.973  1.00  0.00           C  
ATOM   2938  O4'   A A  93      32.342  18.834  14.944  1.00  0.00           O  
ATOM   2939  C3'   A A  93      30.265  18.418  15.956  1.00  0.00           C  
ATOM   2940  O3'   A A  93      29.660  18.150  17.197  1.00  0.00           O  
ATOM   2941  C1'   A A  93      31.510  19.952  14.696  1.00  0.00           C  
ATOM   2942  C2'   A A  93      30.333  19.907  15.668  1.00  0.00           C  
ATOM   2943  O2'   A A  93      30.656  20.653  16.823  1.00  0.00           O  
ATOM   2944  N1    A A  93      29.753  22.737  10.731  1.00  0.00           N  
ATOM   2945  C2    A A  93      29.966  23.055  12.023  1.00  0.00           C  
ATOM   2946  N3    A A  93      30.400  22.277  13.021  1.00  0.00           N  
ATOM   2947  C4    A A  93      30.619  21.028  12.579  1.00  0.00           C  
ATOM   2948  C5    A A  93      30.438  20.554  11.288  1.00  0.00           C  
ATOM   2949  C6    A A  93      29.996  21.460  10.331  1.00  0.00           C  
ATOM   2950  N6    A A  93      29.812  21.128   9.048  1.00  0.00           N  
ATOM   2951  N7    A A  93      30.748  19.208  11.206  1.00  0.00           N  
ATOM   2952  C8    A A  93      31.120  18.902  12.422  1.00  0.00           C  
ATOM   2953  N9    A A  93      31.089  19.963  13.300  1.00  0.00           N  
ATOM   2954  H5'   A A  93      33.094  16.393  15.656  1.00  0.00           H  
ATOM   2955 H5''   A A  93      31.650  15.964  16.583  1.00  0.00           H  
ATOM   2956  H4'   A A  93      32.116  18.204  16.987  1.00  0.00           H  
ATOM   2957  H3'   A A  93      29.663  17.852  15.229  1.00  0.00           H  
ATOM   2958  H1'   A A  93      32.037  20.900  14.876  1.00  0.00           H  
ATOM   2959  H2'   A A  93      29.374  20.316  15.321  1.00  0.00           H  
ATOM   2960 HO2'   A A  93      30.626  21.630  16.609  1.00  0.00           H  
ATOM   2961  H2    A A  93      29.752  24.097  12.297  1.00  0.00           H  
ATOM   2962  H61   A A  93      29.498  21.817   8.393  1.00  0.00           H  
ATOM   2963  H62   A A  93      29.987  20.193   8.744  1.00  0.00           H  
ATOM   2964  H8    A A  93      31.440  17.891  12.717  1.00  0.00           H  
ATOM   2965  P     G A  94      28.106  17.757  17.249  1.00  0.00           P  
ATOM   2966  OP2   G A  94      27.796  16.765  16.185  1.00  0.00           O  
ATOM   2967  OP1   G A  94      27.811  17.423  18.673  1.00  0.00           O  
ATOM   2968  O5'   G A  94      27.412  19.143  16.887  1.00  0.00           O  
ATOM   2969  C5'   G A  94      26.081  19.212  16.376  1.00  0.00           C  
ATOM   2970  C4'   G A  94      25.794  20.624  15.933  1.00  0.00           C  
ATOM   2971  O4'   G A  94      26.833  21.073  15.019  1.00  0.00           O  
ATOM   2972  C3'   G A  94      24.507  20.845  15.162  1.00  0.00           C  
ATOM   2973  O3'   G A  94      23.406  20.946  16.060  1.00  0.00           O  
ATOM   2974  C1'   G A  94      26.281  21.972  14.092  1.00  0.00           C  
ATOM   2975  C2'   G A  94      24.801  22.155  14.446  1.00  0.00           C  
ATOM   2976  O2'   G A  94      24.673  23.267  15.308  1.00  0.00           O  
ATOM   2977  N1    G A  94      25.755  22.763   9.097  1.00  0.00           N  
ATOM   2978  C2    G A  94      25.480  23.603  10.145  1.00  0.00           C  
ATOM   2979  N2    G A  94      24.984  24.796   9.823  1.00  0.00           N  
ATOM   2980  N3    G A  94      25.677  23.294  11.414  1.00  0.00           N  
ATOM   2981  C4    G A  94      26.175  22.046  11.558  1.00  0.00           C  
ATOM   2982  C5    G A  94      26.482  21.124  10.576  1.00  0.00           C  
ATOM   2983  C6    G A  94      26.269  21.478   9.217  1.00  0.00           C  
ATOM   2984  O6    G A  94      26.480  20.806   8.208  1.00  0.00           O  
ATOM   2985  N7    G A  94      26.965  19.950  11.136  1.00  0.00           N  
ATOM   2986  C8    G A  94      26.946  20.171  12.423  1.00  0.00           C  
ATOM   2987  N9    G A  94      26.468  21.419  12.751  1.00  0.00           N  
ATOM   2988  H5'   G A  94      25.363  18.903  17.150  1.00  0.00           H  
ATOM   2989 H5''   G A  94      25.964  18.517  15.532  1.00  0.00           H  
ATOM   2990  H4'   G A  94      25.728  21.192  16.872  1.00  0.00           H  
ATOM   2991  H3'   G A  94      24.245  20.013  14.491  1.00  0.00           H  
ATOM   2992  H1'   G A  94      26.736  22.974  14.092  1.00  0.00           H  
ATOM   2993  H2'   G A  94      24.105  22.352  13.618  1.00  0.00           H  
ATOM   2994 HO2'   G A  94      24.826  24.110  14.792  1.00  0.00           H  
ATOM   2995  H1    G A  94      25.570  23.100   8.174  1.00  0.00           H  
ATOM   2996  H22   G A  94      24.762  25.455  10.542  1.00  0.00           H  
ATOM   2997  H21   G A  94      24.834  25.033   8.864  1.00  0.00           H  
ATOM   2998  H8    G A  94      27.270  19.430  13.170  1.00  0.00           H  
ATOM   2999  P     A A  95      21.911  20.633  15.542  1.00  0.00           P  
ATOM   3000  OP2   A A  95      21.923  19.403  14.699  1.00  0.00           O  
ATOM   3001  OP1   A A  95      21.088  20.674  16.778  1.00  0.00           O  
ATOM   3002  O5'   A A  95      21.504  21.866  14.606  1.00  0.00           O  
ATOM   3003  C5'   A A  95      20.129  22.135  14.329  1.00  0.00           C  
ATOM   3004  C4'   A A  95      19.965  22.927  13.049  1.00  0.00           C  
ATOM   3005  O4'   A A  95      21.254  23.189  12.431  1.00  0.00           O  
ATOM   3006  C3'   A A  95      19.153  22.367  11.890  1.00  0.00           C  
ATOM   3007  O3'   A A  95      17.749  22.474  12.116  1.00  0.00           O  
ATOM   3008  C1'   A A  95      21.066  23.466  11.075  1.00  0.00           C  
ATOM   3009  C2'   A A  95      19.567  23.343  10.799  1.00  0.00           C  
ATOM   3010  O2'   A A  95      18.981  24.604  11.043  1.00  0.00           O  
ATOM   3011  N1    A A  95      22.559  22.045   6.380  1.00  0.00           N  
ATOM   3012  C2    A A  95      21.841  23.081   6.822  1.00  0.00           C  
ATOM   3013  N3    A A  95      21.502  23.400   8.069  1.00  0.00           N  
ATOM   3014  C4    A A  95      21.988  22.498   8.935  1.00  0.00           C  
ATOM   3015  C5    A A  95      22.740  21.381   8.632  1.00  0.00           C  
ATOM   3016  C6    A A  95      23.032  21.158   7.279  1.00  0.00           C  
ATOM   3017  N6    A A  95      23.746  20.123   6.838  1.00  0.00           N  
ATOM   3018  N7    A A  95      23.055  20.675   9.779  1.00  0.00           N  
ATOM   3019  C8    A A  95      22.496  21.371  10.739  1.00  0.00           C  
ATOM   3020  N9    A A  95      21.827  22.483  10.298  1.00  0.00           N  
ATOM   3021  H5'   A A  95      19.679  22.700  15.159  1.00  0.00           H  
ATOM   3022 H5''   A A  95      19.569  21.192  14.241  1.00  0.00           H  
ATOM   3023  H4'   A A  95      19.419  23.830  13.359  1.00  0.00           H  
ATOM   3024  H3'   A A  95      19.309  21.292  11.719  1.00  0.00           H  
ATOM   3025  H1'   A A  95      21.372  24.466  10.734  1.00  0.00           H  
ATOM   3026  H2'   A A  95      19.230  23.031   9.800  1.00  0.00           H  
ATOM   3027 HO2'   A A  95      19.216  25.231  10.299  1.00  0.00           H  
ATOM   3028  H2    A A  95      21.477  23.769   6.046  1.00  0.00           H  
ATOM   3029  H61   A A  95      23.922  20.017   5.858  1.00  0.00           H  
ATOM   3030  H62   A A  95      24.108  19.453   7.484  1.00  0.00           H  
ATOM   3031  H8    A A  95      22.552  21.085  11.800  1.00  0.00           H  
ATOM   3032  P     C A  96      16.732  21.484  11.360  1.00  0.00           P  
ATOM   3033  OP2   C A  96      17.353  20.137  11.308  1.00  0.00           O  
ATOM   3034  OP1   C A  96      15.389  21.650  11.973  1.00  0.00           O  
ATOM   3035  O5'   C A  96      16.668  22.056   9.875  1.00  0.00           O  
ATOM   3036  C5'   C A  96      16.169  23.359   9.616  1.00  0.00           C  
ATOM   3037  C4'   C A  96      16.092  23.643   8.135  1.00  0.00           C  
ATOM   3038  O4'   C A  96      17.436  23.695   7.587  1.00  0.00           O  
ATOM   3039  C3'   C A  96      15.361  22.610   7.292  1.00  0.00           C  
ATOM   3040  O3'   C A  96      13.955  22.794   7.290  1.00  0.00           O  
ATOM   3041  C1'   C A  96      17.404  23.173   6.278  1.00  0.00           C  
ATOM   3042  C2'   C A  96      15.956  22.849   5.903  1.00  0.00           C  
ATOM   3043  O2'   C A  96      15.364  23.977   5.276  1.00  0.00           O  
ATOM   3044  N1    C A  96      18.291  21.988   6.176  1.00  0.00           N  
ATOM   3045  C2    C A  96      18.736  21.598   4.906  1.00  0.00           C  
ATOM   3046  O2    C A  96      18.378  22.249   3.913  1.00  0.00           O  
ATOM   3047  N3    C A  96      19.546  20.521   4.786  1.00  0.00           N  
ATOM   3048  C4    C A  96      19.916  19.839   5.869  1.00  0.00           C  
ATOM   3049  N4    C A  96      20.716  18.783   5.701  1.00  0.00           N  
ATOM   3050  C5    C A  96      19.481  20.208   7.173  1.00  0.00           C  
ATOM   3051  C6    C A  96      18.681  21.276   7.280  1.00  0.00           C  
ATOM   3052  H5'   C A  96      16.760  24.018  10.037  1.00  0.00           H  
ATOM   3053 H5''   C A  96      15.272  23.441  10.003  1.00  0.00           H  
ATOM   3054  H4'   C A  96      15.657  24.510   8.002  1.00  0.00           H  
ATOM   3055  H3'   C A  96      15.604  21.712   7.598  1.00  0.00           H  
ATOM   3056  H1'   C A  96      17.738  23.882   5.691  1.00  0.00           H  
ATOM   3057  H2'   C A  96      15.892  22.048   5.343  1.00  0.00           H  
ATOM   3058 HO2'   C A  96      14.794  23.671   4.540  1.00  0.00           H  
ATOM   3059  H42   C A  96      21.006  18.260   6.478  1.00  0.00           H  
ATOM   3060  H41   C A  96      21.014  18.531   4.802  1.00  0.00           H  
ATOM   3061  H5    C A  96      19.759  19.701   7.964  1.00  0.00           H  
ATOM   3062  H6    C A  96      18.370  21.547   8.169  1.00  0.00           H  
ATOM   3063  P     A A  97      12.975  21.531   7.451  1.00  0.00           P  
ATOM   3064  OP2   A A  97      13.728  20.448   8.133  1.00  0.00           O  
ATOM   3065  OP1   A A  97      11.695  22.012   8.029  1.00  0.00           O  
ATOM   3066  O5'   A A  97      12.695  21.067   5.952  1.00  0.00           O  
ATOM   3067  C5'   A A  97      12.112  21.956   5.011  1.00  0.00           C  
ATOM   3068  C4'   A A  97      12.712  21.781   3.638  1.00  0.00           C  
ATOM   3069  O4'   A A  97      14.164  21.870   3.699  1.00  0.00           O  
ATOM   3070  C3'   A A  97      12.471  20.435   2.971  1.00  0.00           C  
ATOM   3071  O3'   A A  97      11.227  20.366   2.297  1.00  0.00           O  
ATOM   3072  C1'   A A  97      14.758  20.976   2.795  1.00  0.00           C  
ATOM   3073  C2'   A A  97      13.618  20.380   1.970  1.00  0.00           C  
ATOM   3074  O2'   A A  97      13.366  21.218   0.851  1.00  0.00           O  
ATOM   3075  N1    A A  97      18.655  17.605   2.807  1.00  0.00           N  
ATOM   3076  C2    A A  97      18.213  18.467   1.883  1.00  0.00           C  
ATOM   3077  N3    A A  97      17.191  19.317   1.946  1.00  0.00           N  
ATOM   3078  C4    A A  97      16.573  19.230   3.137  1.00  0.00           C  
ATOM   3079  C5    A A  97      16.909  18.394   4.185  1.00  0.00           C  
ATOM   3080  C6    A A  97      18.012  17.542   3.993  1.00  0.00           C  
ATOM   3081  N6    A A  97      18.452  16.682   4.914  1.00  0.00           N  
ATOM   3082  N7    A A  97      16.047  18.580   5.258  1.00  0.00           N  
ATOM   3083  C8    A A  97      15.223  19.509   4.840  1.00  0.00           C  
ATOM   3084  N9    A A  97      15.483  19.948   3.566  1.00  0.00           N  
ATOM   3085  H5'   A A  97      12.260  22.878   5.308  1.00  0.00           H  
ATOM   3086 H5''   A A  97      11.149  21.786   4.963  1.00  0.00           H  
ATOM   3087  H4'   A A  97      12.380  22.494   3.054  1.00  0.00           H  
ATOM   3088  H3'   A A  97      12.582  19.723   3.636  1.00  0.00           H  
ATOM   3089  H1'   A A  97      15.383  21.440   2.199  1.00  0.00           H  
ATOM   3090  H2'   A A  97      13.813  19.459   1.698  1.00  0.00           H  
ATOM   3091 HO2'   A A  97      13.352  20.669   0.040  1.00  0.00           H  
ATOM   3092  H2    A A  97      18.714  18.473   1.040  1.00  0.00           H  
ATOM   3093  H61   A A  97      19.227  16.113   4.722  1.00  0.00           H  
ATOM   3094  H62   A A  97      18.002  16.620   5.782  1.00  0.00           H  
ATOM   3095  H8    A A  97      14.489  19.858   5.388  1.00  0.00           H  
ATOM   3096  P     U A  98      10.540  18.941   2.013  1.00  0.00           P  
ATOM   3097  OP2   U A  98      10.967  18.004   3.082  1.00  0.00           O  
ATOM   3098  OP1   U A  98       9.092  19.168   1.771  1.00  0.00           O  
ATOM   3099  O5'   U A  98      11.199  18.462   0.644  1.00  0.00           O  
ATOM   3100  C5'   U A  98      10.951  19.158  -0.568  1.00  0.00           C  
ATOM   3101  C4'   U A  98      11.976  18.822  -1.623  1.00  0.00           C  
ATOM   3102  O4'   U A  98      13.307  19.084  -1.117  1.00  0.00           O  
ATOM   3103  C3'   U A  98      12.055  17.362  -2.041  1.00  0.00           C  
ATOM   3104  O3'   U A  98      11.007  16.978  -2.913  1.00  0.00           O  
ATOM   3105  C1'   U A  98      14.211  18.165  -1.681  1.00  0.00           C  
ATOM   3106  C2'   U A  98      13.432  17.315  -2.668  1.00  0.00           C  
ATOM   3107  O2'   U A  98      13.439  17.943  -3.943  1.00  0.00           O  
ATOM   3108  N1    U A  98      14.820  17.354  -0.599  1.00  0.00           N  
ATOM   3109  C2    U A  98      16.086  16.846  -0.829  1.00  0.00           C  
ATOM   3110  O2    U A  98      16.702  17.037  -1.863  1.00  0.00           O  
ATOM   3111  N3    U A  98      16.610  16.102   0.200  1.00  0.00           N  
ATOM   3112  C4    U A  98      16.013  15.819   1.410  1.00  0.00           C  
ATOM   3113  O4    U A  98      16.617  15.132   2.235  1.00  0.00           O  
ATOM   3114  C5    U A  98      14.706  16.377   1.577  1.00  0.00           C  
ATOM   3115  C6    U A  98      14.172  17.106   0.592  1.00  0.00           C  
ATOM   3116  H5'   U A  98      10.976  20.122  -0.394  1.00  0.00           H  
ATOM   3117 H5''   U A  98      10.061  18.916  -0.900  1.00  0.00           H  
ATOM   3118  H4'   U A  98      11.819  19.388  -2.407  1.00  0.00           H  
ATOM   3119  H3'   U A  98      12.037  16.796  -1.241  1.00  0.00           H  
ATOM   3120  H1'   U A  98      14.916  18.651  -2.159  1.00  0.00           H  
ATOM   3121  H2'   U A  98      13.775  16.399  -2.715  1.00  0.00           H  
ATOM   3122 HO2'   U A  98      14.343  17.895  -4.318  1.00  0.00           H  
ATOM   3123  H3    U A  98      17.506  15.732   0.058  1.00  0.00           H  
ATOM   3124  H5    U A  98      14.208  16.227   2.408  1.00  0.00           H  
ATOM   3125  H6    U A  98      13.276  17.477   0.730  1.00  0.00           H  
ATOM   3126  P     A A  99      10.384  15.500  -2.829  1.00  0.00           P  
ATOM   3127  OP2   A A  99      10.297  15.119  -1.396  1.00  0.00           O  
ATOM   3128  OP1   A A  99       9.164  15.465  -3.673  1.00  0.00           O  
ATOM   3129  O5'   A A  99      11.486  14.577  -3.517  1.00  0.00           O  
ATOM   3130  C5'   A A  99      11.692  14.612  -4.921  1.00  0.00           C  
ATOM   3131  C4'   A A  99      12.949  13.878  -5.315  1.00  0.00           C  
ATOM   3132  O4'   A A  99      14.069  14.513  -4.658  1.00  0.00           O  
ATOM   3133  C3'   A A  99      13.059  12.438  -4.837  1.00  0.00           C  
ATOM   3134  O3'   A A  99      12.330  11.529  -5.643  1.00  0.00           O  
ATOM   3135  C1'   A A  99      15.027  13.534  -4.381  1.00  0.00           C  
ATOM   3136  C2'   A A  99      14.561  12.223  -4.973  1.00  0.00           C  
ATOM   3137  O2'   A A  99      14.947  12.133  -6.337  1.00  0.00           O  
ATOM   3138  N1    A A  99      18.348  12.337  -0.627  1.00  0.00           N  
ATOM   3139  C2    A A  99      18.453  12.318  -1.962  1.00  0.00           C  
ATOM   3140  N3    A A  99      17.546  12.643  -2.881  1.00  0.00           N  
ATOM   3141  C4    A A  99      16.398  13.033  -2.300  1.00  0.00           C  
ATOM   3142  C5    A A  99      16.139  13.106  -0.944  1.00  0.00           C  
ATOM   3143  C6    A A  99      17.181  12.735  -0.075  1.00  0.00           C  
ATOM   3144  N6    A A  99      17.077  12.754   1.255  1.00  0.00           N  
ATOM   3145  N7    A A  99      14.845  13.552  -0.715  1.00  0.00           N  
ATOM   3146  C8    A A  99      14.358  13.735  -1.918  1.00  0.00           C  
ATOM   3147  N9    A A  99      15.244  13.441  -2.925  1.00  0.00           N  
ATOM   3148  H5'   A A  99      11.764  15.546  -5.211  1.00  0.00           H  
ATOM   3149 H5''   A A  99      10.926  14.197  -5.368  1.00  0.00           H  
ATOM   3150  H4'   A A  99      13.060  13.937  -6.287  1.00  0.00           H  
ATOM   3151  H3'   A A  99      12.796  12.392  -3.893  1.00  0.00           H  
ATOM   3152  H1'   A A  99      15.859  13.812  -4.818  1.00  0.00           H  
ATOM   3153  H2'   A A  99      14.861  11.445  -4.458  1.00  0.00           H  
ATOM   3154 HO2'   A A  99      15.909  11.954  -6.384  1.00  0.00           H  
ATOM   3155  H2    A A  99      19.319  12.022  -2.311  1.00  0.00           H  
ATOM   3156  H61   A A  99      17.839  12.484   1.810  1.00  0.00           H  
ATOM   3157  H62   A A  99      16.240  13.039   1.678  1.00  0.00           H  
ATOM   3158  H8    A A  99      13.446  14.053  -2.084  1.00  0.00           H  
TER                                                                             
N_BS 108
N_NWC 8
N_WC 33
score -89.119
silent_score -89.119
                    
