# Supplementary material for: Two Novel Iflaviruses Discovered in Bat Samples in Washington State
Source: Viruses. 2022 May 7;14(5):994. doi: 10.3390/v14050994 (PMC9143909; doi:10.3390/v14050994)
Supplement: Supplementary file 1 [file viruses-14-00994-s001.zip › Flie S6 rolda_3_UTR.pdb]

HEADER                                            25-MAR-22   XXXX              
EXPDTA    THEORETICAL MODEL                                                     
REMARK 220                                                                      
REMARK 220 EXPERIMENTAL DETAILS                                                 
REMARK 220  EXPERIMENT TYPE                : THEORETICAL MODELLING              
REMARK 220  DATE OF DATA COLLECTION        : 25-MAR-22                          
REMARK 220                                                                      
REMARK 220 REMARK: MODEL GENERATED BY ROSETTA                                   
REMARK 220  VERSION 2020.01+master.1785269                                      
ATOM      1  C5'   A A   1       2.114   0.786   0.038  1.00  0.00           C  
ATOM      2  C4'   A A   1       3.600   0.882   0.274  1.00  0.00           C  
ATOM      3  O4'   A A   1       3.922   0.374   1.591  1.00  0.00           O  
ATOM      4  C3'   A A   1       4.398   0.039  -0.704  1.00  0.00           C  
ATOM      5  O3'   A A   1       4.710   0.821  -1.839  1.00  0.00           O  
ATOM      6  C1'   A A   1       5.028  -0.515   1.496  1.00  0.00           C  
ATOM      7  C2'   A A   1       5.625  -0.362   0.095  1.00  0.00           C  
ATOM      8  O2'   A A   1       6.592   0.658   0.107  1.00  0.00           O  
ATOM      9  N1    A A   1       6.348  -5.335   2.818  1.00  0.00           N  
ATOM     10  C2    A A   1       7.088  -4.242   2.584  1.00  0.00           C  
ATOM     11  N3    A A   1       6.693  -3.017   2.255  1.00  0.00           N  
ATOM     12  C4    A A   1       5.352  -2.957   2.169  1.00  0.00           C  
ATOM     13  C5    A A   1       4.463  -3.994   2.383  1.00  0.00           C  
ATOM     14  C6    A A   1       5.003  -5.240   2.718  1.00  0.00           C  
ATOM     15  N6    A A   1       4.262  -6.333   2.936  1.00  0.00           N  
ATOM     16  N7    A A   1       3.154  -3.566   2.209  1.00  0.00           N  
ATOM     17  C8    A A   1       3.278  -2.300   1.891  1.00  0.00           C  
ATOM     18  N9    A A   1       4.580  -1.866   1.840  1.00  0.00           N  
ATOM     19  H4'   A A   1       3.829   1.947   0.121  1.00  0.00           H  
ATOM     20  H3'   A A   1       3.847  -0.831  -1.090  1.00  0.00           H  
ATOM     21  H1'   A A   1       5.829  -0.278   2.212  1.00  0.00           H  
ATOM     22  H2'   A A   1       6.134  -1.241  -0.323  1.00  0.00           H  
ATOM     23 HO2'   A A   1       7.388   0.358   0.632  1.00  0.00           H  
ATOM     24  H2    A A   1       8.174  -4.378   2.675  1.00  0.00           H  
ATOM     25  H61   A A   1       4.705  -7.200   3.170  1.00  0.00           H  
ATOM     26  H62   A A   1       3.267  -6.284   2.867  1.00  0.00           H  
ATOM     27  H8    A A   1       2.419  -1.646   1.681  1.00  0.00           H  
ATOM     28  P     C A   2       4.479   0.228  -3.301  1.00  0.00           P  
ATOM     29  OP2   C A   2       3.278  -0.647  -3.284  1.00  0.00           O  
ATOM     30  OP1   C A   2       4.541   1.369  -4.230  1.00  0.00           O  
ATOM     31  O5'   C A   2       5.741  -0.711  -3.525  1.00  0.00           O  
ATOM     32  C5'   C A   2       7.060  -0.170  -3.684  1.00  0.00           C  
ATOM     33  C4'   C A   2       8.064  -1.284  -3.601  1.00  0.00           C  
ATOM     34  O4'   C A   2       7.924  -1.932  -2.313  1.00  0.00           O  
ATOM     35  C3'   C A   2       7.809  -2.404  -4.588  1.00  0.00           C  
ATOM     36  O3'   C A   2       8.306  -2.133  -5.875  1.00  0.00           O  
ATOM     37  C1'   C A   2       8.114  -3.320  -2.466  1.00  0.00           C  
ATOM     38  C2'   C A   2       8.489  -3.576  -3.922  1.00  0.00           C  
ATOM     39  O2'   C A   2       9.889  -3.516  -4.063  1.00  0.00           O  
ATOM     40  N1    C A   2       6.888  -4.028  -2.003  1.00  0.00           N  
ATOM     41  C2    C A   2       6.992  -5.371  -1.614  1.00  0.00           C  
ATOM     42  O2    C A   2       8.071  -5.960  -1.773  1.00  0.00           O  
ATOM     43  N3    C A   2       5.911  -5.996  -1.085  1.00  0.00           N  
ATOM     44  C4    C A   2       4.755  -5.339  -0.963  1.00  0.00           C  
ATOM     45  N4    C A   2       3.729  -5.979  -0.398  1.00  0.00           N  
ATOM     46  C5    C A   2       4.605  -3.988  -1.408  1.00  0.00           C  
ATOM     47  C6    C A   2       5.685  -3.381  -1.919  1.00  0.00           C  
ATOM     48  H5'   C A   2       7.259   0.580  -2.904  1.00  0.00           H  
ATOM     49 H5''   C A   2       7.143   0.345  -4.653  1.00  0.00           H  
ATOM     50  H4'   C A   2       9.030  -0.789  -3.780  1.00  0.00           H  
ATOM     51  H3'   C A   2       6.741  -2.599  -4.769  1.00  0.00           H  
ATOM     52  H1'   C A   2       8.937  -3.713  -1.851  1.00  0.00           H  
ATOM     53  H2'   C A   2       8.195  -4.541  -4.359  1.00  0.00           H  
ATOM     54 HO2'   C A   2      10.304  -4.306  -3.611  1.00  0.00           H  
ATOM     55  H42   C A   2       2.848  -5.517  -0.292  1.00  0.00           H  
ATOM     56  H41   C A   2       3.841  -6.920  -0.081  1.00  0.00           H  
ATOM     57  H5    C A   2       3.637  -3.469  -1.335  1.00  0.00           H  
ATOM     58  H6    C A   2       5.608  -2.342  -2.272  1.00  0.00           H  
ATOM     59  P     G A   3       7.522  -2.668  -7.173  1.00  0.00           P  
ATOM     60  OP2   G A   3       6.080  -2.357  -7.000  1.00  0.00           O  
ATOM     61  OP1   G A   3       8.240  -2.179  -8.378  1.00  0.00           O  
ATOM     62  O5'   G A   3       7.697  -4.251  -7.104  1.00  0.00           O  
ATOM     63  C5'   G A   3       8.976  -4.849  -7.252  1.00  0.00           C  
ATOM     64  C4'   G A   3       8.921  -6.339  -7.017  1.00  0.00           C  
ATOM     65  O4'   G A   3       8.553  -6.629  -5.641  1.00  0.00           O  
ATOM     66  C3'   G A   3       7.867  -7.100  -7.807  1.00  0.00           C  
ATOM     67  O3'   G A   3       8.254  -7.352  -9.147  1.00  0.00           O  
ATOM     68  C1'   G A   3       7.838  -7.851  -5.563  1.00  0.00           C  
ATOM     69  C2'   G A   3       7.700  -8.378  -6.987  1.00  0.00           C  
ATOM     70  O2'   G A   3       8.755  -9.295  -7.242  1.00  0.00           O  
ATOM     71  N1    G A   3       3.811  -9.854  -3.176  1.00  0.00           N  
ATOM     72  C2    G A   3       4.943 -10.472  -3.650  1.00  0.00           C  
ATOM     73  N2    G A   3       5.019 -11.799  -3.466  1.00  0.00           N  
ATOM     74  N3    G A   3       5.932  -9.837  -4.259  1.00  0.00           N  
ATOM     75  C4    G A   3       5.694  -8.513  -4.360  1.00  0.00           C  
ATOM     76  C5    G A   3       4.600  -7.798  -3.921  1.00  0.00           C  
ATOM     77  C6    G A   3       3.547  -8.491  -3.270  1.00  0.00           C  
ATOM     78  O6    G A   3       2.494  -8.036  -2.809  1.00  0.00           O  
ATOM     79  N7    G A   3       4.740  -6.450  -4.218  1.00  0.00           N  
ATOM     80  C8    G A   3       5.895  -6.370  -4.821  1.00  0.00           C  
ATOM     81  N9    G A   3       6.527  -7.584  -4.940  1.00  0.00           N  
ATOM     82  H5'   G A   3       9.594  -4.447  -6.608  1.00  0.00           H  
ATOM     83 H5''   G A   3       9.306  -4.680  -8.160  1.00  0.00           H  
ATOM     84  H4'   G A   3       9.808  -6.720  -7.189  1.00  0.00           H  
ATOM     85  H3'   G A   3       7.027  -6.597  -7.792  1.00  0.00           H  
ATOM     86  H1'   G A   3       8.330  -8.503  -5.020  1.00  0.00           H  
ATOM     87  H2'   G A   3       6.821  -8.786  -7.134  1.00  0.00           H  
ATOM     88 HO2'   G A   3       8.386 -10.092  -7.676  1.00  0.00           H  
ATOM     89  H1    G A   3       3.137 -10.415  -2.739  1.00  0.00           H  
ATOM     90  H22   G A   3       5.804 -12.293  -3.783  1.00  0.00           H  
ATOM     91  H21   G A   3       4.291 -12.276  -3.016  1.00  0.00           H  
ATOM     92  H8    G A   3       6.272  -5.530  -5.154  1.00  0.00           H  
ATOM     93  P     C A   4       7.145  -7.432 -10.307  1.00  0.00           P  
ATOM     94  OP2   C A   4       6.000  -6.575  -9.910  1.00  0.00           O  
ATOM     95  OP1   C A   4       7.822  -7.195 -11.608  1.00  0.00           O  
ATOM     96  O5'   C A   4       6.660  -8.949 -10.274  1.00  0.00           O  
ATOM     97  C5'   C A   4       7.540 -10.004 -10.631  1.00  0.00           C  
ATOM     98  C4'   C A   4       7.110 -11.320 -10.024  1.00  0.00           C  
ATOM     99  O4'   C A   4       6.902 -11.146  -8.598  1.00  0.00           O  
ATOM    100  C3'   C A   4       5.780 -11.862 -10.529  1.00  0.00           C  
ATOM    101  O3'   C A   4       5.915 -12.586 -11.745  1.00  0.00           O  
ATOM    102  C1'   C A   4       5.779 -11.906  -8.174  1.00  0.00           C  
ATOM    103  C2'   C A   4       5.328 -12.740  -9.374  1.00  0.00           C  
ATOM    104  O2'   C A   4       5.989 -13.987  -9.358  1.00  0.00           O  
ATOM    105  N1    C A   4       4.733 -10.990  -7.665  1.00  0.00           N  
ATOM    106  C2    C A   4       3.786 -11.480  -6.745  1.00  0.00           C  
ATOM    107  O2    C A   4       3.839 -12.672  -6.396  1.00  0.00           O  
ATOM    108  N3    C A   4       2.839 -10.642  -6.263  1.00  0.00           N  
ATOM    109  C4    C A   4       2.810  -9.369  -6.661  1.00  0.00           C  
ATOM    110  N4    C A   4       1.868  -8.575  -6.146  1.00  0.00           N  
ATOM    111  C5    C A   4       3.747  -8.849  -7.603  1.00  0.00           C  
ATOM    112  C6    C A   4       4.682  -9.685  -8.074  1.00  0.00           C  
ATOM    113  H5'   C A   4       8.443  -9.787 -10.317  1.00  0.00           H  
ATOM    114 H5''   C A   4       7.554 -10.092 -11.607  1.00  0.00           H  
ATOM    115  H4'   C A   4       7.916 -12.018 -10.297  1.00  0.00           H  
ATOM    116  H3'   C A   4       5.049 -11.078 -10.776  1.00  0.00           H  
ATOM    117  H1'   C A   4       5.997 -12.610  -7.359  1.00  0.00           H  
ATOM    118  H2'   C A   4       4.257 -12.986  -9.423  1.00  0.00           H  
ATOM    119 HO2'   C A   4       6.214 -14.259 -10.294  1.00  0.00           H  
ATOM    120  H42   C A   4       1.816  -7.615  -6.424  1.00  0.00           H  
ATOM    121  H41   C A   4       1.215  -8.940  -5.484  1.00  0.00           H  
ATOM    122  H5    C A   4       3.702  -7.800  -7.932  1.00  0.00           H  
ATOM    123  H6    C A   4       5.421  -9.318  -8.802  1.00  0.00           H  
ATOM    124  P     U A   5       4.750 -12.510 -12.851  1.00  0.00           P  
ATOM    125  OP2   U A   5       4.208 -11.126 -12.853  1.00  0.00           O  
ATOM    126  OP1   U A   5       5.252 -13.100 -14.123  1.00  0.00           O  
ATOM    127  O5'   U A   5       3.623 -13.469 -12.258  1.00  0.00           O  
ATOM    128  C5'   U A   5       3.836 -14.894 -12.168  1.00  0.00           C  
ATOM    129  C4'   U A   5       2.729 -15.542 -11.352  1.00  0.00           C  
ATOM    130  O4'   U A   5       2.692 -14.973 -10.011  1.00  0.00           O  
ATOM    131  C3'   U A   5       1.320 -15.327 -11.884  1.00  0.00           C  
ATOM    132  O3'   U A   5       1.017 -16.206 -12.953  1.00  0.00           O  
ATOM    133  C1'   U A   5       1.347 -14.927  -9.559  1.00  0.00           C  
ATOM    134  C2'   U A   5       0.463 -15.551 -10.642  1.00  0.00           C  
ATOM    135  O2'   U A   5       0.246 -16.914 -10.326  1.00  0.00           O  
ATOM    136  N1    U A   5       0.967 -13.534  -9.269  1.00  0.00           N  
ATOM    137  C2    U A   5      -0.113 -13.306  -8.418  1.00  0.00           C  
ATOM    138  O2    U A   5      -0.748 -14.200  -7.888  1.00  0.00           O  
ATOM    139  N3    U A   5      -0.420 -11.988  -8.216  1.00  0.00           N  
ATOM    140  C4    U A   5       0.214 -10.894  -8.755  1.00  0.00           C  
ATOM    141  O4    U A   5      -0.210  -9.765  -8.505  1.00  0.00           O  
ATOM    142  C5    U A   5       1.316 -11.205  -9.609  1.00  0.00           C  
ATOM    143  C6    U A   5       1.647 -12.481  -9.830  1.00  0.00           C  
ATOM    144  H5'   U A   5       4.808 -15.102 -11.701  1.00  0.00           H  
ATOM    145 H5''   U A   5       3.859 -15.337 -13.175  1.00  0.00           H  
ATOM    146  H4'   U A   5       2.964 -16.617 -11.388  1.00  0.00           H  
ATOM    147  H3'   U A   5       1.157 -14.326 -12.311  1.00  0.00           H  
ATOM    148  H1'   U A   5       1.180 -15.505  -8.638  1.00  0.00           H  
ATOM    149  H2'   U A   5      -0.550 -15.138 -10.745  1.00  0.00           H  
ATOM    150 HO2'   U A   5       0.335 -17.467 -11.154  1.00  0.00           H  
ATOM    151  H3    U A   5      -1.194 -11.798  -7.610  1.00  0.00           H  
ATOM    152  H5    U A   5       1.891 -10.397 -10.086  1.00  0.00           H  
ATOM    153  H6    U A   5       2.500 -12.698 -10.490  1.00  0.00           H  
ATOM    154  P     U A   6       0.036 -15.724 -14.131  1.00  0.00           P  
ATOM    155  OP2   U A   6       0.436 -14.391 -14.643  1.00  0.00           O  
ATOM    156  OP1   U A   6      -0.044 -16.868 -15.073  1.00  0.00           O  
ATOM    157  O5'   U A   6      -1.371 -15.536 -13.414  1.00  0.00           O  
ATOM    158  C5'   U A   6      -2.072 -16.661 -12.866  1.00  0.00           C  
ATOM    159  C4'   U A   6      -3.305 -16.200 -12.127  1.00  0.00           C  
ATOM    160  O4'   U A   6      -2.921 -15.327 -11.033  1.00  0.00           O  
ATOM    161  C3'   U A   6      -4.297 -15.363 -12.920  1.00  0.00           C  
ATOM    162  O3'   U A   6      -5.163 -16.162 -13.716  1.00  0.00           O  
ATOM    163  C1'   U A   6      -3.917 -14.357 -10.825  1.00  0.00           C  
ATOM    164  C2'   U A   6      -5.051 -14.644 -11.814  1.00  0.00           C  
ATOM    165  O2'   U A   6      -6.014 -15.477 -11.199  1.00  0.00           O  
ATOM    166  N1    U A   6      -3.317 -13.022 -11.010  1.00  0.00           N  
ATOM    167  C2    U A   6      -3.930 -11.951 -10.380  1.00  0.00           C  
ATOM    168  O2    U A   6      -4.934 -12.065  -9.700  1.00  0.00           O  
ATOM    169  N3    U A   6      -3.329 -10.734 -10.584  1.00  0.00           N  
ATOM    170  C4    U A   6      -2.204 -10.477 -11.340  1.00  0.00           C  
ATOM    171  O4    U A   6      -1.781  -9.322 -11.418  1.00  0.00           O  
ATOM    172  C5    U A   6      -1.630 -11.629 -11.966  1.00  0.00           C  
ATOM    173  C6    U A   6      -2.188 -12.831 -11.781  1.00  0.00           C  
ATOM    174  H5'   U A   6      -1.418 -17.217 -12.180  1.00  0.00           H  
ATOM    175 H5''   U A   6      -2.361 -17.355 -13.670  1.00  0.00           H  
ATOM    176  H4'   U A   6      -3.801 -17.133 -11.822  1.00  0.00           H  
ATOM    177  H3'   U A   6      -3.822 -14.689 -13.648  1.00  0.00           H  
ATOM    178  H1'   U A   6      -4.361 -14.366  -9.819  1.00  0.00           H  
ATOM    179  H2'   U A   6      -5.616 -13.775 -12.181  1.00  0.00           H  
ATOM    180 HO2'   U A   6      -6.518 -14.954 -10.511  1.00  0.00           H  
ATOM    181  H3    U A   6      -3.754  -9.945 -10.138  1.00  0.00           H  
ATOM    182  H5    U A   6      -0.733 -11.526 -12.597  1.00  0.00           H  
ATOM    183  H6    U A   6      -1.732 -13.706 -12.270  1.00  0.00           H  
ATOM    184  P     A A   7      -5.871 -15.512 -15.006  1.00  0.00           P  
ATOM    185  OP2   A A   7      -5.021 -14.407 -15.523  1.00  0.00           O  
ATOM    186  OP1   A A   7      -6.243 -16.633 -15.900  1.00  0.00           O  
ATOM    187  O5'   A A   7      -7.204 -14.866 -14.414  1.00  0.00           O  
ATOM    188  C5'   A A   7      -7.930 -13.859 -15.154  1.00  0.00           C  
ATOM    189  C4'   A A   7      -8.808 -13.047 -14.228  1.00  0.00           C  
ATOM    190  O4'   A A   7      -8.085 -12.723 -13.012  1.00  0.00           O  
ATOM    191  C3'   A A   7      -9.268 -11.691 -14.742  1.00  0.00           C  
ATOM    192  O3'   A A   7     -10.385 -11.792 -15.607  1.00  0.00           O  
ATOM    193  C1'   A A   7      -8.492 -11.467 -12.530  1.00  0.00           C  
ATOM    194  C2'   A A   7      -9.605 -10.962 -13.450  1.00  0.00           C  
ATOM    195  O2'   A A   7     -10.857 -11.323 -12.912  1.00  0.00           O  
ATOM    196  N1    A A   7      -6.652  -6.933 -11.027  1.00  0.00           N  
ATOM    197  C2    A A   7      -7.831  -7.533 -10.847  1.00  0.00           C  
ATOM    198  N3    A A   7      -8.245  -8.722 -11.272  1.00  0.00           N  
ATOM    199  C4    A A   7      -7.279  -9.336 -11.973  1.00  0.00           C  
ATOM    200  C5    A A   7      -6.016  -8.849 -12.247  1.00  0.00           C  
ATOM    201  C6    A A   7      -5.702  -7.576 -11.739  1.00  0.00           C  
ATOM    202  N6    A A   7      -4.526  -6.976 -11.919  1.00  0.00           N  
ATOM    203  N7    A A   7      -5.294  -9.762 -13.005  1.00  0.00           N  
ATOM    204  C8    A A   7      -6.122 -10.764 -13.166  1.00  0.00           C  
ATOM    205  N9    A A   7      -7.339 -10.574 -12.562  1.00  0.00           N  
ATOM    206  H5'   A A   7      -8.552 -14.333 -15.927  1.00  0.00           H  
ATOM    207 H5''   A A   7      -7.227 -13.191 -15.672  1.00  0.00           H  
ATOM    208  H4'   A A   7      -9.698 -13.676 -14.081  1.00  0.00           H  
ATOM    209  H3'   A A   7      -8.515 -11.170 -15.351  1.00  0.00           H  
ATOM    210  H1'   A A   7      -8.892 -11.453 -11.506  1.00  0.00           H  
ATOM    211  H2'   A A   7      -9.669  -9.873 -13.582  1.00  0.00           H  
ATOM    212 HO2'   A A   7     -11.452 -11.655 -13.645  1.00  0.00           H  
ATOM    213  H2    A A   7      -8.565  -6.961 -10.263  1.00  0.00           H  
ATOM    214  H61   A A   7      -4.363  -6.069 -11.530  1.00  0.00           H  
ATOM    215  H62   A A   7      -3.807  -7.432 -12.442  1.00  0.00           H  
ATOM    216  H8    A A   7      -5.864 -11.673 -13.730  1.00  0.00           H  
ATOM    217  P     C A   8     -10.646 -10.665 -16.728  1.00  0.00           P  
ATOM    218  OP2   C A   8      -9.414 -10.421 -17.504  1.00  0.00           O  
ATOM    219  OP1   C A   8     -11.882 -11.075 -17.433  1.00  0.00           O  
ATOM    220  O5'   C A   8     -10.973  -9.353 -15.883  1.00  0.00           O  
ATOM    221  C5'   C A   8     -12.331  -9.051 -15.506  1.00  0.00           C  
ATOM    222  C4'   C A   8     -12.387  -7.783 -14.712  1.00  0.00           C  
ATOM    223  O4'   C A   8     -11.244  -7.723 -13.828  1.00  0.00           O  
ATOM    224  C3'   C A   8     -12.247  -6.534 -15.563  1.00  0.00           C  
ATOM    225  O3'   C A   8     -13.493  -6.156 -16.125  1.00  0.00           O  
ATOM    226  C1'   C A   8     -10.809  -6.389 -13.708  1.00  0.00           C  
ATOM    227  C2'   C A   8     -11.747  -5.520 -14.551  1.00  0.00           C  
ATOM    228  O2'   C A   8     -12.811  -5.032 -13.757  1.00  0.00           O  
ATOM    229  N1    C A   8      -9.388  -6.318 -14.104  1.00  0.00           N  
ATOM    230  C2    C A   8      -8.618  -5.240 -13.649  1.00  0.00           C  
ATOM    231  O2    C A   8      -9.164  -4.356 -12.973  1.00  0.00           O  
ATOM    232  N3    C A   8      -7.306  -5.183 -13.962  1.00  0.00           N  
ATOM    233  C4    C A   8      -6.757  -6.134 -14.706  1.00  0.00           C  
ATOM    234  N4    C A   8      -5.458  -6.035 -14.964  1.00  0.00           N  
ATOM    235  C5    C A   8      -7.517  -7.228 -15.213  1.00  0.00           C  
ATOM    236  C6    C A   8      -8.818  -7.284 -14.890  1.00  0.00           C  
ATOM    237  H5'   C A   8     -12.751  -9.876 -14.912  1.00  0.00           H  
ATOM    238 H5''   C A   8     -12.958  -8.950 -16.404  1.00  0.00           H  
ATOM    239  H4'   C A   8     -13.365  -7.824 -14.210  1.00  0.00           H  
ATOM    240  H3'   C A   8     -11.585  -6.664 -16.433  1.00  0.00           H  
ATOM    241  H1'   C A   8     -10.855  -6.004 -12.679  1.00  0.00           H  
ATOM    242  H2'   C A   8     -11.297  -4.635 -15.023  1.00  0.00           H  
ATOM    243 HO2'   C A   8     -12.467  -4.334 -13.129  1.00  0.00           H  
ATOM    244  H42   C A   8      -5.003  -6.730 -15.523  1.00  0.00           H  
ATOM    245  H41   C A   8      -4.933  -5.267 -14.600  1.00  0.00           H  
ATOM    246  H5    C A   8      -7.053  -7.997 -15.849  1.00  0.00           H  
ATOM    247  H6    C A   8      -9.435  -8.115 -15.263  1.00  0.00           H  
ATOM    248  P     A A   9     -13.527  -5.364 -17.521  1.00  0.00           P  
ATOM    249  OP2   A A   9     -12.544  -5.979 -18.466  1.00  0.00           O  
ATOM    250  OP1   A A   9     -14.962  -5.261 -17.900  1.00  0.00           O  
ATOM    251  O5'   A A   9     -13.000  -3.918 -17.119  1.00  0.00           O  
ATOM    252  C5'   A A   9     -12.486  -3.013 -18.084  1.00  0.00           C  
ATOM    253  C4'   A A   9     -11.913  -1.816 -17.376  1.00  0.00           C  
ATOM    254  O4'   A A   9     -11.042  -2.272 -16.309  1.00  0.00           O  
ATOM    255  C3'   A A   9     -11.051  -0.883 -18.200  1.00  0.00           C  
ATOM    256  O3'   A A   9     -11.881   0.045 -18.880  1.00  0.00           O  
ATOM    257  C1'   A A   9      -9.976  -1.374 -16.162  1.00  0.00           C  
ATOM    258  C2'   A A   9     -10.224  -0.205 -17.116  1.00  0.00           C  
ATOM    259  O2'   A A   9     -10.959   0.795 -16.434  1.00  0.00           O  
ATOM    260  N1    A A   9      -4.843  -1.219 -16.038  1.00  0.00           N  
ATOM    261  C2    A A   9      -5.778  -0.335 -15.665  1.00  0.00           C  
ATOM    262  N3    A A   9      -7.095  -0.437 -15.719  1.00  0.00           N  
ATOM    263  C4    A A   9      -7.456  -1.621 -16.237  1.00  0.00           C  
ATOM    264  C5    A A   9      -6.613  -2.630 -16.668  1.00  0.00           C  
ATOM    265  C6    A A   9      -5.239  -2.401 -16.553  1.00  0.00           C  
ATOM    266  N6    A A   9      -4.308  -3.281 -16.919  1.00  0.00           N  
ATOM    267  N7    A A   9      -7.344  -3.712 -17.148  1.00  0.00           N  
ATOM    268  C8    A A   9      -8.591  -3.341 -16.988  1.00  0.00           C  
ATOM    269  N9    A A   9      -8.731  -2.083 -16.448  1.00  0.00           N  
ATOM    270  H5'   A A   9     -13.284  -2.702 -18.774  1.00  0.00           H  
ATOM    271 H5''   A A   9     -11.711  -3.506 -18.689  1.00  0.00           H  
ATOM    272  H4'   A A   9     -12.796  -1.247 -17.050  1.00  0.00           H  
ATOM    273  H3'   A A   9     -10.478  -1.392 -18.990  1.00  0.00           H  
ATOM    274  H1'   A A   9      -9.873  -0.947 -15.154  1.00  0.00           H  
ATOM    275  H2'   A A   9      -9.341   0.312 -17.518  1.00  0.00           H  
ATOM    276 HO2'   A A   9     -10.372   1.236 -15.755  1.00  0.00           H  
ATOM    277  H2    A A   9      -5.396   0.610 -15.256  1.00  0.00           H  
ATOM    278  H61   A A   9      -3.338  -3.059 -16.810  1.00  0.00           H  
ATOM    279  H62   A A   9      -4.576  -4.163 -17.303  1.00  0.00           H  
ATOM    280  H8    A A   9      -9.448  -3.973 -17.270  1.00  0.00           H  
ATOM    281  P     U A  10     -11.408   0.645 -20.292  1.00  0.00           P  
ATOM    282  OP2   U A  10     -10.739  -0.411 -21.096  1.00  0.00           O  
ATOM    283  OP1   U A  10     -12.580   1.378 -20.853  1.00  0.00           O  
ATOM    284  O5'   U A  10     -10.278   1.699 -19.905  1.00  0.00           O  
ATOM    285  C5'   U A  10      -9.885   2.750 -20.807  1.00  0.00           C  
ATOM    286  C4'   U A  10      -8.498   3.217 -20.463  1.00  0.00           C  
ATOM    287  O4'   U A  10      -8.009   2.453 -19.337  1.00  0.00           O  
ATOM    288  C3'   U A  10      -7.441   3.033 -21.537  1.00  0.00           C  
ATOM    289  O3'   U A  10      -7.465   4.158 -22.412  1.00  0.00           O  
ATOM    290  C1'   U A  10      -6.608   2.262 -19.449  1.00  0.00           C  
ATOM    291  C2'   U A  10      -6.157   3.001 -20.716  1.00  0.00           C  
ATOM    292  O2'   U A  10      -5.687   4.285 -20.380  1.00  0.00           O  
ATOM    293  N1    U A  10      -6.341   0.822 -19.540  1.00  0.00           N  
ATOM    294  C2    U A  10      -5.053   0.411 -19.298  1.00  0.00           C  
ATOM    295  O2    U A  10      -4.186   1.166 -18.911  1.00  0.00           O  
ATOM    296  N3    U A  10      -4.824  -0.915 -19.515  1.00  0.00           N  
ATOM    297  C4    U A  10      -5.741  -1.860 -19.920  1.00  0.00           C  
ATOM    298  O4    U A  10      -5.360  -3.002 -20.163  1.00  0.00           O  
ATOM    299  C5    U A  10      -7.078  -1.369 -20.088  1.00  0.00           C  
ATOM    300  C6    U A  10      -7.325  -0.071 -19.892  1.00  0.00           C  
ATOM    301  H5'   U A  10     -10.591   3.589 -20.739  1.00  0.00           H  
ATOM    302 H5''   U A  10      -9.913   2.387 -21.845  1.00  0.00           H  
ATOM    303  H4'   U A  10      -8.613   4.295 -20.282  1.00  0.00           H  
ATOM    304  H3'   U A  10      -7.613   2.157 -22.180  1.00  0.00           H  
ATOM    305  H1'   U A  10      -6.004   2.655 -18.618  1.00  0.00           H  
ATOM    306  H2'   U A  10      -5.321   2.532 -21.255  1.00  0.00           H  
ATOM    307 HO2'   U A  10      -4.879   4.499 -20.929  1.00  0.00           H  
ATOM    308  H3    U A  10      -3.887  -1.236 -19.367  1.00  0.00           H  
ATOM    309  H5    U A  10      -7.887  -2.058 -20.376  1.00  0.00           H  
ATOM    310  H6    U A  10      -8.354   0.295 -20.022  1.00  0.00           H  
ATOM    311  P     C A  11      -7.171   3.973 -23.987  1.00  0.00           P  
ATOM    312  OP2   C A  11      -7.639   2.640 -24.460  1.00  0.00           O  
ATOM    313  OP1   C A  11      -7.727   5.199 -24.602  1.00  0.00           O  
ATOM    314  O5'   C A  11      -5.580   4.030 -24.113  1.00  0.00           O  
ATOM    315  C5'   C A  11      -4.891   5.259 -23.913  1.00  0.00           C  
ATOM    316  C4'   C A  11      -3.431   5.014 -23.609  1.00  0.00           C  
ATOM    317  O4'   C A  11      -3.291   4.142 -22.451  1.00  0.00           O  
ATOM    318  C3'   C A  11      -2.625   4.319 -24.689  1.00  0.00           C  
ATOM    319  O3'   C A  11      -2.188   5.269 -25.649  1.00  0.00           O  
ATOM    320  C1'   C A  11      -2.122   3.355 -22.581  1.00  0.00           C  
ATOM    321  C2'   C A  11      -1.445   3.773 -23.894  1.00  0.00           C  
ATOM    322  O2'   C A  11      -0.474   4.770 -23.649  1.00  0.00           O  
ATOM    323  N1    C A  11      -2.493   1.932 -22.567  1.00  0.00           N  
ATOM    324  C2    C A  11      -1.532   0.984 -22.198  1.00  0.00           C  
ATOM    325  O2    C A  11      -0.402   1.369 -21.873  1.00  0.00           O  
ATOM    326  N3    C A  11      -1.858  -0.324 -22.208  1.00  0.00           N  
ATOM    327  C4    C A  11      -3.084  -0.701 -22.567  1.00  0.00           C  
ATOM    328  N4    C A  11      -3.360  -2.002 -22.572  1.00  0.00           N  
ATOM    329  C5    C A  11      -4.085   0.242 -22.943  1.00  0.00           C  
ATOM    330  C6    C A  11      -3.751   1.536 -22.922  1.00  0.00           C  
ATOM    331  H5'   C A  11      -5.347   5.818 -23.083  1.00  0.00           H  
ATOM    332 H5''   C A  11      -4.975   5.889 -24.810  1.00  0.00           H  
ATOM    333  H4'   C A  11      -3.011   6.022 -23.476  1.00  0.00           H  
ATOM    334  H3'   C A  11      -3.202   3.578 -25.263  1.00  0.00           H  
ATOM    335  H1'   C A  11      -1.383   3.499 -21.780  1.00  0.00           H  
ATOM    336  H2'   C A  11      -0.911   2.972 -24.423  1.00  0.00           H  
ATOM    337 HO2'   C A  11       0.305   4.367 -23.167  1.00  0.00           H  
ATOM    338  H42   C A  11      -4.270  -2.320 -22.838  1.00  0.00           H  
ATOM    339  H41   C A  11      -2.657  -2.662 -22.309  1.00  0.00           H  
ATOM    340  H5    C A  11      -5.093  -0.086 -23.240  1.00  0.00           H  
ATOM    341  H6    C A  11      -4.498   2.294 -23.205  1.00  0.00           H  
ATOM    342  P     U A  12      -1.950   4.813 -27.165  1.00  0.00           P  
ATOM    343  OP2   U A  12      -3.210   4.153 -27.591  1.00  0.00           O  
ATOM    344  OP1   U A  12      -1.475   6.023 -27.884  1.00  0.00           O  
ATOM    345  O5'   U A  12      -0.786   3.727 -27.205  1.00  0.00           O  
ATOM    346  C5'   U A  12       0.547   4.074 -26.860  1.00  0.00           C  
ATOM    347  C4'   U A  12       1.437   2.857 -26.781  1.00  0.00           C  
ATOM    348  O4'   U A  12       1.007   1.999 -25.704  1.00  0.00           O  
ATOM    349  C3'   U A  12       1.417   1.933 -27.989  1.00  0.00           C  
ATOM    350  O3'   U A  12       2.172   2.430 -29.079  1.00  0.00           O  
ATOM    351  C1'   U A  12       1.297   0.647 -26.007  1.00  0.00           C  
ATOM    352  C2'   U A  12       1.926   0.617 -27.407  1.00  0.00           C  
ATOM    353  O2'   U A  12       3.341   0.622 -27.282  1.00  0.00           O  
ATOM    354  N1    U A  12       0.035  -0.130 -25.941  1.00  0.00           N  
ATOM    355  C2    U A  12       0.144  -1.498 -25.769  1.00  0.00           C  
ATOM    356  O2    U A  12       1.214  -2.073 -25.671  1.00  0.00           O  
ATOM    357  N3    U A  12      -1.049  -2.175 -25.712  1.00  0.00           N  
ATOM    358  C4    U A  12      -2.315  -1.639 -25.809  1.00  0.00           C  
ATOM    359  O4    U A  12      -3.294  -2.383 -25.740  1.00  0.00           O  
ATOM    360  C5    U A  12      -2.351  -0.219 -25.985  1.00  0.00           C  
ATOM    361  C6    U A  12      -1.204   0.466 -26.042  1.00  0.00           C  
ATOM    362  H5'   U A  12       0.545   4.525 -25.990  1.00  0.00           H  
ATOM    363 H5''   U A  12       0.904   4.686 -27.538  1.00  0.00           H  
ATOM    364  H4'   U A  12       2.359   3.143 -26.617  1.00  0.00           H  
ATOM    365  H3'   U A  12       0.488   1.807 -28.273  1.00  0.00           H  
ATOM    366  H1'   U A  12       1.936   0.284 -25.358  1.00  0.00           H  
ATOM    367  H2'   U A  12       1.612  -0.152 -27.928  1.00  0.00           H  
ATOM    368 HO2'   U A  12       3.718  -0.046 -27.892  1.00  0.00           H  
ATOM    369  H3    U A  12      -0.994  -3.146 -25.591  1.00  0.00           H  
ATOM    370  H5    U A  12      -3.210   0.247 -26.063  1.00  0.00           H  
ATOM    371  H6    U A  12      -1.256   1.436 -26.165  1.00  0.00           H  
ATOM    372  P     U A  13       1.799   2.005 -30.583  1.00  0.00           P  
ATOM    373  OP2   U A  13       0.329   1.810 -30.653  1.00  0.00           O  
ATOM    374  OP1   U A  13       2.458   2.962 -31.508  1.00  0.00           O  
ATOM    375  O5'   U A  13       2.495   0.584 -30.766  1.00  0.00           O  
ATOM    376  C5'   U A  13       3.909   0.457 -30.752  1.00  0.00           C  
ATOM    377  C4'   U A  13       4.338  -0.990 -30.747  1.00  0.00           C  
ATOM    378  O4'   U A  13       3.890  -1.635 -29.525  1.00  0.00           O  
ATOM    379  C3'   U A  13       3.745  -1.869 -31.838  1.00  0.00           C  
ATOM    380  O3'   U A  13       4.437  -1.764 -33.070  1.00  0.00           O  
ATOM    381  C1'   U A  13       3.647  -3.000 -29.777  1.00  0.00           C  
ATOM    382  C2'   U A  13       3.963  -3.252 -31.253  1.00  0.00           C  
ATOM    383  O2'   U A  13       5.319  -3.656 -31.378  1.00  0.00           O  
ATOM    384  N1    U A  13       2.231  -3.295 -29.446  1.00  0.00           N  
ATOM    385  C2    U A  13       1.907  -4.612 -29.178  1.00  0.00           C  
ATOM    386  O2    U A  13       2.724  -5.517 -29.201  1.00  0.00           O  
ATOM    387  N3    U A  13       0.587  -4.837 -28.876  1.00  0.00           N  
ATOM    388  C4    U A  13      -0.424  -3.902 -28.817  1.00  0.00           C  
ATOM    389  O4    U A  13      -1.567  -4.264 -28.532  1.00  0.00           O  
ATOM    390  C5    U A  13      -0.016  -2.561 -29.107  1.00  0.00           C  
ATOM    391  C6    U A  13       1.264  -2.313 -29.402  1.00  0.00           C  
ATOM    392  H5'   U A  13       4.261   0.897 -29.950  1.00  0.00           H  
ATOM    393 H5''   U A  13       4.277   0.896 -31.546  1.00  0.00           H  
ATOM    394  H4'   U A  13       5.315  -1.038 -30.798  1.00  0.00           H  
ATOM    395  H3'   U A  13       2.793  -1.693 -31.988  1.00  0.00           H  
ATOM    396  H1'   U A  13       4.232  -3.558 -29.222  1.00  0.00           H  
ATOM    397  H2'   U A  13       3.352  -3.908 -31.647  1.00  0.00           H  
ATOM    398 HO2'   U A  13       5.725  -3.181 -32.133  1.00  0.00           H  
ATOM    399  H3    U A  13       0.336  -5.764 -28.683  1.00  0.00           H  
ATOM    400  H5    U A  13      -0.670  -1.831 -29.087  1.00  0.00           H  
ATOM    401  H6    U A  13       1.518  -1.388 -29.597  1.00  0.00           H  
ATOM    402  P     A A  14       3.630  -1.816 -34.458  1.00  0.00           P  
ATOM    403  OP2   A A  14       2.355  -1.077 -34.277  1.00  0.00           O  
ATOM    404  OP1   A A  14       4.559  -1.421 -35.546  1.00  0.00           O  
ATOM    405  O5'   A A  14       3.281  -3.360 -34.643  1.00  0.00           O  
ATOM    406  C5'   A A  14       4.307  -4.320 -34.845  1.00  0.00           C  
ATOM    407  C4'   A A  14       3.781  -5.725 -34.729  1.00  0.00           C  
ATOM    408  O4'   A A  14       3.283  -5.941 -33.384  1.00  0.00           O  
ATOM    409  C3'   A A  14       2.589  -6.033 -35.611  1.00  0.00           C  
ATOM    410  O3'   A A  14       3.039  -6.363 -36.919  1.00  0.00           O  
ATOM    411  C1'   A A  14       2.164  -6.795 -33.432  1.00  0.00           C  
ATOM    412  C2'   A A  14       1.987  -7.224 -34.888  1.00  0.00           C  
ATOM    413  O2'   A A  14       2.755  -8.391 -35.106  1.00  0.00           O  
ATOM    414  N1    A A  14      -2.481  -7.268 -31.239  1.00  0.00           N  
ATOM    415  C2    A A  14      -1.602  -8.173 -31.683  1.00  0.00           C  
ATOM    416  N3    A A  14      -0.407  -7.990 -32.236  1.00  0.00           N  
ATOM    417  C4    A A  14      -0.124  -6.677 -32.331  1.00  0.00           C  
ATOM    418  C5    A A  14      -0.928  -5.622 -31.923  1.00  0.00           C  
ATOM    419  C6    A A  14      -2.173  -5.954 -31.346  1.00  0.00           C  
ATOM    420  N6    A A  14      -3.060  -5.045 -30.907  1.00  0.00           N  
ATOM    421  N7    A A  14      -0.313  -4.402 -32.188  1.00  0.00           N  
ATOM    422  C8    A A  14       0.830  -4.740 -32.741  1.00  0.00           C  
ATOM    423  N9    A A  14       1.009  -6.102 -32.862  1.00  0.00           N  
ATOM    424  H5'   A A  14       5.008  -4.185 -34.173  1.00  0.00           H  
ATOM    425 H5''   A A  14       4.692  -4.195 -35.736  1.00  0.00           H  
ATOM    426  H4'   A A  14       4.634  -6.356 -35.017  1.00  0.00           H  
ATOM    427  H3'   A A  14       1.908  -5.181 -35.748  1.00  0.00           H  
ATOM    428  H1'   A A  14       2.288  -7.714 -32.841  1.00  0.00           H  
ATOM    429  H2'   A A  14       0.974  -7.465 -35.238  1.00  0.00           H  
ATOM    430 HO2'   A A  14       3.255  -8.305 -35.968  1.00  0.00           H  
ATOM    431  H2    A A  14      -1.915  -9.221 -31.575  1.00  0.00           H  
ATOM    432  H61   A A  14      -3.928  -5.344 -30.510  1.00  0.00           H  
ATOM    433  H62   A A  14      -2.852  -4.070 -30.977  1.00  0.00           H  
ATOM    434  H8    A A  14       1.575  -4.004 -33.080  1.00  0.00           H  
ATOM    435  P     G A  15       2.128  -5.994 -38.191  1.00  0.00           P  
ATOM    436  OP2   G A  15       1.535  -4.645 -38.020  1.00  0.00           O  
ATOM    437  OP1   G A  15       2.952  -6.291 -39.384  1.00  0.00           O  
ATOM    438  O5'   G A  15       0.941  -7.039 -38.135  1.00  0.00           O  
ATOM    439  C5'   G A  15       1.190  -8.410 -38.382  1.00  0.00           C  
ATOM    440  C4'   G A  15      -0.081  -9.199 -38.221  1.00  0.00           C  
ATOM    441  O4'   G A  15      -0.444  -9.252 -36.815  1.00  0.00           O  
ATOM    442  C3'   G A  15      -1.315  -8.589 -38.864  1.00  0.00           C  
ATOM    443  O3'   G A  15      -1.353  -8.781 -40.276  1.00  0.00           O  
ATOM    444  C1'   G A  15      -1.836  -9.371 -36.716  1.00  0.00           C  
ATOM    445  C2'   G A  15      -2.414  -9.340 -38.129  1.00  0.00           C  
ATOM    446  O2'   G A  15      -2.557 -10.665 -38.587  1.00  0.00           O  
ATOM    447  N1    G A  15      -5.590  -7.905 -33.669  1.00  0.00           N  
ATOM    448  C2    G A  15      -5.383  -9.111 -34.282  1.00  0.00           C  
ATOM    449  N2    G A  15      -6.323 -10.042 -34.086  1.00  0.00           N  
ATOM    450  N3    G A  15      -4.335  -9.384 -35.038  1.00  0.00           N  
ATOM    451  C4    G A  15      -3.508  -8.319 -35.159  1.00  0.00           C  
ATOM    452  C5    G A  15      -3.625  -7.070 -34.592  1.00  0.00           C  
ATOM    453  C6    G A  15      -4.743  -6.806 -33.759  1.00  0.00           C  
ATOM    454  O6    G A  15      -5.016  -5.776 -33.143  1.00  0.00           O  
ATOM    455  N7    G A  15      -2.560  -6.254 -34.969  1.00  0.00           N  
ATOM    456  C8    G A  15      -1.833  -7.012 -35.750  1.00  0.00           C  
ATOM    457  N9    G A  15      -2.357  -8.274 -35.911  1.00  0.00           N  
ATOM    458  H5'   G A  15       1.953  -8.786 -37.686  1.00  0.00           H  
ATOM    459 H5''   G A  15       1.587  -8.544 -39.399  1.00  0.00           H  
ATOM    460  H4'   G A  15       0.146 -10.172 -38.679  1.00  0.00           H  
ATOM    461  H3'   G A  15      -1.378  -7.496 -38.754  1.00  0.00           H  
ATOM    462  H1'   G A  15      -2.174 -10.309 -36.253  1.00  0.00           H  
ATOM    463  H2'   G A  15      -3.404  -8.884 -38.267  1.00  0.00           H  
ATOM    464 HO2'   G A  15      -3.441 -10.766 -39.045  1.00  0.00           H  
ATOM    465  H1    G A  15      -6.415  -7.804 -33.114  1.00  0.00           H  
ATOM    466  H22   G A  15      -6.231 -10.942 -34.511  1.00  0.00           H  
ATOM    467  H21   G A  15      -7.117  -9.838 -33.515  1.00  0.00           H  
ATOM    468  H8    G A  15      -0.902  -6.672 -36.230  1.00  0.00           H  
ATOM    469  P     G A  16      -2.224  -7.797 -41.202  1.00  0.00           P  
ATOM    470  OP2   G A  16      -2.245  -6.459 -40.558  1.00  0.00           O  
ATOM    471  OP1   G A  16      -1.740  -7.931 -42.600  1.00  0.00           O  
ATOM    472  O5'   G A  16      -3.696  -8.401 -41.131  1.00  0.00           O  
ATOM    473  C5'   G A  16      -3.979  -9.695 -41.644  1.00  0.00           C  
ATOM    474  C4'   G A  16      -5.314 -10.203 -41.160  1.00  0.00           C  
ATOM    475  O4'   G A  16      -5.330 -10.254 -39.714  1.00  0.00           O  
ATOM    476  C3'   G A  16      -6.519  -9.337 -41.496  1.00  0.00           C  
ATOM    477  O3'   G A  16      -6.989  -9.531 -42.819  1.00  0.00           O  
ATOM    478  C1'   G A  16      -6.621  -9.955 -39.241  1.00  0.00           C  
ATOM    479  C2'   G A  16      -7.520  -9.786 -40.456  1.00  0.00           C  
ATOM    480  O2'   G A  16      -8.087 -11.043 -40.796  1.00  0.00           O  
ATOM    481  N1    G A  16      -8.618  -7.477 -35.268  1.00  0.00           N  
ATOM    482  C2    G A  16      -8.952  -8.702 -35.791  1.00  0.00           C  
ATOM    483  N2    G A  16      -9.949  -9.359 -35.180  1.00  0.00           N  
ATOM    484  N3    G A  16      -8.353  -9.246 -36.838  1.00  0.00           N  
ATOM    485  C4    G A  16      -7.378  -8.454 -37.330  1.00  0.00           C  
ATOM    486  C5    G A  16      -6.966  -7.217 -36.882  1.00  0.00           C  
ATOM    487  C6    G A  16      -7.617  -6.644 -35.759  1.00  0.00           C  
ATOM    488  O6    G A  16      -7.397  -5.558 -35.212  1.00  0.00           O  
ATOM    489  N7    G A  16      -5.927  -6.730 -37.664  1.00  0.00           N  
ATOM    490  C8    G A  16      -5.730  -7.663 -38.555  1.00  0.00           C  
ATOM    491  N9    G A  16      -6.575  -8.737 -38.411  1.00  0.00           N  
ATOM    492  H5'   G A  16      -3.277 -10.314 -41.354  1.00  0.00           H  
ATOM    493 H5''   G A  16      -3.986  -9.656 -42.623  1.00  0.00           H  
ATOM    494  H4'   G A  16      -5.454 -11.109 -41.510  1.00  0.00           H  
ATOM    495  H3'   G A  16      -6.291  -8.397 -41.344  1.00  0.00           H  
ATOM    496  H1'   G A  16      -6.942 -10.707 -38.700  1.00  0.00           H  
ATOM    497  H2'   G A  16      -8.210  -9.106 -40.305  1.00  0.00           H  
ATOM    498 HO2'   G A  16      -9.043 -10.923 -40.980  1.00  0.00           H  
ATOM    499  H1    G A  16      -9.124  -7.162 -34.489  1.00  0.00           H  
ATOM    500  H22   G A  16     -10.230 -10.239 -35.509  1.00  0.00           H  
ATOM    501  H21   G A  16     -10.397  -8.963 -34.404  1.00  0.00           H  
ATOM    502  H8    G A  16      -5.048  -7.603 -39.256  1.00  0.00           H  
ATOM    503  P     U A  17      -7.600  -8.297 -43.648  1.00  0.00           P  
ATOM    504  OP2   U A  17      -6.903  -7.061 -43.210  1.00  0.00           O  
ATOM    505  OP1   U A  17      -7.606  -8.666 -45.086  1.00  0.00           O  
ATOM    506  O5'   U A  17      -9.111  -8.212 -43.154  1.00  0.00           O  
ATOM    507  C5'   U A  17     -10.039  -9.241 -43.463  1.00  0.00           C  
ATOM    508  C4'   U A  17     -11.102  -9.370 -42.400  1.00  0.00           C  
ATOM    509  O4'   U A  17     -10.492  -9.387 -41.083  1.00  0.00           O  
ATOM    510  C3'   U A  17     -12.111  -8.235 -42.319  1.00  0.00           C  
ATOM    511  O3'   U A  17     -13.121  -8.319 -43.309  1.00  0.00           O  
ATOM    512  C1'   U A  17     -11.358  -8.775 -40.153  1.00  0.00           C  
ATOM    513  C2'   U A  17     -12.635  -8.386 -40.899  1.00  0.00           C  
ATOM    514  O2'   U A  17     -13.572  -9.449 -40.807  1.00  0.00           O  
ATOM    515  N1    U A  17     -10.691  -7.606 -39.530  1.00  0.00           N  
ATOM    516  C2    U A  17     -11.145  -7.211 -38.286  1.00  0.00           C  
ATOM    517  O2    U A  17     -12.051  -7.775 -37.697  1.00  0.00           O  
ATOM    518  N3    U A  17     -10.498  -6.125 -37.748  1.00  0.00           N  
ATOM    519  C4    U A  17      -9.466  -5.407 -38.313  1.00  0.00           C  
ATOM    520  O4    U A  17      -8.988  -4.451 -37.701  1.00  0.00           O  
ATOM    521  C5    U A  17      -9.049  -5.873 -39.601  1.00  0.00           C  
ATOM    522  C6    U A  17      -9.661  -6.929 -40.147  1.00  0.00           C  
ATOM    523  H5'   U A  17      -9.558 -10.092 -43.538  1.00  0.00           H  
ATOM    524 H5''   U A  17     -10.468  -9.039 -44.320  1.00  0.00           H  
ATOM    525  H4'   U A  17     -11.583 -10.213 -42.535  1.00  0.00           H  
ATOM    526  H3'   U A  17     -11.640  -7.379 -42.402  1.00  0.00           H  
ATOM    527  H1'   U A  17     -11.577  -9.432 -39.459  1.00  0.00           H  
ATOM    528  H2'   U A  17     -13.008  -7.544 -40.563  1.00  0.00           H  
ATOM    529 HO2'   U A  17     -14.366  -9.135 -40.326  1.00  0.00           H  
ATOM    530  H3    U A  17     -10.805  -5.828 -36.866  1.00  0.00           H  
ATOM    531  H5    U A  17      -8.320  -5.422 -40.076  1.00  0.00           H  
ATOM    532  H6    U A  17      -9.358  -7.228 -41.029  1.00  0.00           H  
ATOM    533  P     G A  18     -13.917  -7.001 -43.768  1.00  0.00           P  
ATOM    534  OP2   G A  18     -12.924  -5.918 -43.986  1.00  0.00           O  
ATOM    535  OP1   G A  18     -14.843  -7.380 -44.865  1.00  0.00           O  
ATOM    536  O5'   G A  18     -14.794  -6.616 -42.494  1.00  0.00           O  
ATOM    537  C5'   G A  18     -15.866  -7.445 -42.071  1.00  0.00           C  
ATOM    538  C4'   G A  18     -16.324  -7.090 -40.678  1.00  0.00           C  
ATOM    539  O4'   G A  18     -15.219  -7.132 -39.739  1.00  0.00           O  
ATOM    540  C3'   G A  18     -16.882  -5.686 -40.496  1.00  0.00           C  
ATOM    541  O3'   G A  18     -18.207  -5.551 -40.981  1.00  0.00           O  
ATOM    542  C1'   G A  18     -15.415  -6.166 -38.722  1.00  0.00           C  
ATOM    543  C2'   G A  18     -16.756  -5.491 -38.993  1.00  0.00           C  
ATOM    544  O2'   G A  18     -17.778  -6.189 -38.295  1.00  0.00           O  
ATOM    545  N1    G A  18     -13.035  -2.465 -36.161  1.00  0.00           N  
ATOM    546  C2    G A  18     -14.144  -3.196 -35.812  1.00  0.00           C  
ATOM    547  N2    G A  18     -14.697  -2.909 -34.624  1.00  0.00           N  
ATOM    548  N3    G A  18     -14.674  -4.142 -36.570  1.00  0.00           N  
ATOM    549  C4    G A  18     -13.997  -4.301 -37.726  1.00  0.00           C  
ATOM    550  C5    G A  18     -12.881  -3.625 -38.170  1.00  0.00           C  
ATOM    551  C6    G A  18     -12.322  -2.613 -37.347  1.00  0.00           C  
ATOM    552  O6    G A  18     -11.335  -1.901 -37.564  1.00  0.00           O  
ATOM    553  N7    G A  18     -12.487  -4.088 -39.417  1.00  0.00           N  
ATOM    554  C8    G A  18     -13.355  -5.021 -39.704  1.00  0.00           C  
ATOM    555  N9    G A  18     -14.298  -5.202 -38.722  1.00  0.00           N  
ATOM    556  H5'   G A  18     -15.573  -8.379 -42.082  1.00  0.00           H  
ATOM    557 H5''   G A  18     -16.617  -7.338 -42.691  1.00  0.00           H  
ATOM    558  H4'   G A  18     -16.997  -7.741 -40.389  1.00  0.00           H  
ATOM    559  H3'   G A  18     -16.301  -5.047 -40.957  1.00  0.00           H  
ATOM    560  H1'   G A  18     -15.449  -6.626 -37.858  1.00  0.00           H  
ATOM    561  H2'   G A  18     -16.738  -4.540 -38.754  1.00  0.00           H  
ATOM    562 HO2'   G A  18     -17.816  -5.860 -37.373  1.00  0.00           H  
ATOM    563  H1    G A  18     -12.721  -1.786 -35.528  1.00  0.00           H  
ATOM    564  H22   G A  18     -15.491  -3.399 -34.321  1.00  0.00           H  
ATOM    565  H21   G A  18     -14.310  -2.210 -34.057  1.00  0.00           H  
ATOM    566  H8    G A  18     -13.334  -5.538 -40.536  1.00  0.00           H  
ATOM    567  P     A A  19     -18.710  -4.145 -41.576  1.00  0.00           P  
ATOM    568  OP2   A A  19     -17.595  -3.551 -42.356  1.00  0.00           O  
ATOM    569  OP1   A A  19     -20.026  -4.363 -42.225  1.00  0.00           O  
ATOM    570  O5'   A A  19     -18.941  -3.241 -40.284  1.00  0.00           O  
ATOM    571  C5'   A A  19     -19.675  -2.028 -40.365  1.00  0.00           C  
ATOM    572  C4'   A A  19     -20.530  -1.815 -39.141  1.00  0.00           C  
ATOM    573  O4'   A A  19     -21.472  -2.899 -38.979  1.00  0.00           O  
ATOM    574  C3'   A A  19     -19.793  -1.776 -37.811  1.00  0.00           C  
ATOM    575  O3'   A A  19     -19.176  -0.526 -37.554  1.00  0.00           O  
ATOM    576  C1'   A A  19     -21.693  -3.148 -37.603  1.00  0.00           C  
ATOM    577  C2'   A A  19     -20.895  -2.109 -36.817  1.00  0.00           C  
ATOM    578  O2'   A A  19     -21.720  -0.980 -36.566  1.00  0.00           O  
ATOM    579  N1    A A  19     -21.493  -6.865 -34.039  1.00  0.00           N  
ATOM    580  C2    A A  19     -21.985  -5.620 -34.015  1.00  0.00           C  
ATOM    581  N3    A A  19     -22.003  -4.704 -34.981  1.00  0.00           N  
ATOM    582  C4    A A  19     -21.428  -5.180 -36.099  1.00  0.00           C  
ATOM    583  C5    A A  19     -20.879  -6.436 -36.277  1.00  0.00           C  
ATOM    584  C6    A A  19     -20.922  -7.313 -35.179  1.00  0.00           C  
ATOM    585  N6    A A  19     -20.432  -8.554 -35.202  1.00  0.00           N  
ATOM    586  N7    A A  19     -20.377  -6.574 -37.564  1.00  0.00           N  
ATOM    587  C8    A A  19     -20.630  -5.418 -38.125  1.00  0.00           C  
ATOM    588  N9    A A  19     -21.265  -4.526 -37.296  1.00  0.00           N  
ATOM    589  H5'   A A  19     -20.252  -2.055 -41.156  1.00  0.00           H  
ATOM    590 H5''   A A  19     -19.049  -1.280 -40.452  1.00  0.00           H  
ATOM    591  H4'   A A  19     -21.033  -0.980 -39.246  1.00  0.00           H  
ATOM    592  H3'   A A  19     -19.120  -2.489 -37.795  1.00  0.00           H  
ATOM    593  H1'   A A  19     -22.647  -3.049 -37.399  1.00  0.00           H  
ATOM    594  H2'   A A  19     -20.530  -2.484 -35.988  1.00  0.00           H  
ATOM    595 HO2'   A A  19     -22.416  -1.232 -35.924  1.00  0.00           H  
ATOM    596  H2    A A  19     -22.388  -5.344 -33.165  1.00  0.00           H  
ATOM    597  H61   A A  19     -20.491  -9.120 -34.404  1.00  0.00           H  
ATOM    598  H62   A A  19     -20.013  -8.901 -36.018  1.00  0.00           H  
ATOM    599  H8    A A  19     -20.388  -5.208 -39.052  1.00  0.00           H  
ATOM    600  P     A A  20     -17.711  -0.468 -36.896  1.00  0.00           P  
ATOM    601  OP2   A A  20     -16.864  -1.484 -37.570  1.00  0.00           O  
ATOM    602  OP1   A A  20     -17.275   0.951 -36.868  1.00  0.00           O  
ATOM    603  O5'   A A  20     -17.945  -0.941 -35.393  1.00  0.00           O  
ATOM    604  C5'   A A  20     -18.682  -0.139 -34.482  1.00  0.00           C  
ATOM    605  C4'   A A  20     -19.046  -0.906 -33.236  1.00  0.00           C  
ATOM    606  O4'   A A  20     -19.764  -2.104 -33.601  1.00  0.00           O  
ATOM    607  C3'   A A  20     -17.880  -1.407 -32.397  1.00  0.00           C  
ATOM    608  O3'   A A  20     -17.411  -0.444 -31.469  1.00  0.00           O  
ATOM    609  C1'   A A  20     -19.376  -3.203 -32.795  1.00  0.00           C  
ATOM    610  C2'   A A  20     -18.448  -2.646 -31.718  1.00  0.00           C  
ATOM    611  O2'   A A  20     -19.226  -2.300 -30.581  1.00  0.00           O  
ATOM    612  N1    A A  20     -17.448  -7.968 -33.151  1.00  0.00           N  
ATOM    613  C2    A A  20     -18.051  -7.314 -32.150  1.00  0.00           C  
ATOM    614  N3    A A  20     -18.529  -6.071 -32.126  1.00  0.00           N  
ATOM    615  C4    A A  20     -18.337  -5.465 -33.311  1.00  0.00           C  
ATOM    616  C5    A A  20     -17.735  -6.007 -34.431  1.00  0.00           C  
ATOM    617  C6    A A  20     -17.272  -7.331 -34.328  1.00  0.00           C  
ATOM    618  N6    A A  20     -16.670  -7.984 -35.325  1.00  0.00           N  
ATOM    619  N7    A A  20     -17.714  -5.087 -35.470  1.00  0.00           N  
ATOM    620  C8    A A  20     -18.295  -4.027 -34.964  1.00  0.00           C  
ATOM    621  N9    A A  20     -18.697  -4.186 -33.660  1.00  0.00           N  
ATOM    622  H5'   A A  20     -19.504   0.169 -34.919  1.00  0.00           H  
ATOM    623 H5''   A A  20     -18.143   0.640 -34.232  1.00  0.00           H  
ATOM    624  H4'   A A  20     -19.621  -0.345 -32.674  1.00  0.00           H  
ATOM    625  H3'   A A  20     -17.149  -1.679 -32.991  1.00  0.00           H  
ATOM    626  H1'   A A  20     -20.153  -3.624 -32.370  1.00  0.00           H  
ATOM    627  H2'   A A  20     -17.742  -3.288 -31.493  1.00  0.00           H  
ATOM    628 HO2'   A A  20     -19.509  -3.120 -30.127  1.00  0.00           H  
ATOM    629  H2    A A  20     -18.154  -7.821 -31.317  1.00  0.00           H  
ATOM    630  H61   A A  20     -16.369  -8.907 -35.193  1.00  0.00           H  
ATOM    631  H62   A A  20     -16.532  -7.542 -36.188  1.00  0.00           H  
ATOM    632  H8    A A  20     -18.429  -3.198 -35.469  1.00  0.00           H  
ATOM    633  P     A A  21     -16.066  -0.727 -30.644  1.00  0.00           P  
ATOM    634  OP2   A A  21     -15.115  -1.327 -31.613  1.00  0.00           O  
ATOM    635  OP1   A A  21     -15.723   0.552 -29.974  1.00  0.00           O  
ATOM    636  O5'   A A  21     -16.367  -1.811 -29.514  1.00  0.00           O  
ATOM    637  C5'   A A  21     -15.332  -2.638 -29.005  1.00  0.00           C  
ATOM    638  C4'   A A  21     -15.366  -4.013 -29.624  1.00  0.00           C  
ATOM    639  O4'   A A  21     -15.271  -3.897 -31.063  1.00  0.00           O  
ATOM    640  C3'   A A  21     -14.214  -4.938 -29.261  1.00  0.00           C  
ATOM    641  O3'   A A  21     -14.398  -5.590 -28.017  1.00  0.00           O  
ATOM    642  C1'   A A  21     -14.564  -4.998 -31.581  1.00  0.00           C  
ATOM    643  C2'   A A  21     -14.230  -5.920 -30.420  1.00  0.00           C  
ATOM    644  O2'   A A  21     -15.269  -6.875 -30.271  1.00  0.00           O  
ATOM    645  N1    A A  21     -10.933  -5.992 -35.100  1.00  0.00           N  
ATOM    646  C2    A A  21     -11.986  -6.698 -34.669  1.00  0.00           C  
ATOM    647  N3    A A  21     -12.893  -6.378 -33.748  1.00  0.00           N  
ATOM    648  C4    A A  21     -12.638  -5.163 -33.232  1.00  0.00           C  
ATOM    649  C5    A A  21     -11.596  -4.320 -33.573  1.00  0.00           C  
ATOM    650  C6    A A  21     -10.706  -4.775 -34.562  1.00  0.00           C  
ATOM    651  N6    A A  21      -9.656  -4.072 -34.992  1.00  0.00           N  
ATOM    652  N7    A A  21     -11.652  -3.147 -32.832  1.00  0.00           N  
ATOM    653  C8    A A  21     -12.708  -3.304 -32.074  1.00  0.00           C  
ATOM    654  N9    A A  21     -13.353  -4.502 -32.263  1.00  0.00           N  
ATOM    655  H5'   A A  21     -15.438  -2.723 -28.034  1.00  0.00           H  
ATOM    656 H5''   A A  21     -14.465  -2.223 -29.196  1.00  0.00           H  
ATOM    657  H4'   A A  21     -16.211  -4.453 -29.393  1.00  0.00           H  
ATOM    658  H3'   A A  21     -13.364  -4.450 -29.246  1.00  0.00           H  
ATOM    659  H1'   A A  21     -15.129  -5.476 -32.224  1.00  0.00           H  
ATOM    660  H2'   A A  21     -13.356  -6.348 -30.540  1.00  0.00           H  
ATOM    661 HO2'   A A  21     -15.228  -7.510 -31.017  1.00  0.00           H  
ATOM    662  H2    A A  21     -12.107  -7.574 -35.091  1.00  0.00           H  
ATOM    663  H61   A A  21      -9.070  -4.441 -35.685  1.00  0.00           H  
ATOM    664  H62   A A  21      -9.471  -3.186 -34.616  1.00  0.00           H  
ATOM    665  H8    A A  21     -13.010  -2.629 -31.429  1.00  0.00           H  
ATOM    666  P     C A  22     -13.126  -5.994 -27.121  1.00  0.00           P  
ATOM    667  OP2   C A  22     -12.178  -4.851 -27.125  1.00  0.00           O  
ATOM    668  OP1   C A  22     -13.625  -6.528 -25.828  1.00  0.00           O  
ATOM    669  O5'   C A  22     -12.454  -7.195 -27.923  1.00  0.00           O  
ATOM    670  C5'   C A  22     -13.148  -8.417 -28.123  1.00  0.00           C  
ATOM    671  C4'   C A  22     -12.384  -9.350 -29.041  1.00  0.00           C  
ATOM    672  O4'   C A  22     -12.205  -8.758 -30.352  1.00  0.00           O  
ATOM    673  C3'   C A  22     -10.975  -9.725 -28.635  1.00  0.00           C  
ATOM    674  O3'   C A  22     -11.007 -10.756 -27.676  1.00  0.00           O  
ATOM    675  C1'   C A  22     -11.039  -9.277 -30.942  1.00  0.00           C  
ATOM    676  C2'   C A  22     -10.428 -10.261 -29.948  1.00  0.00           C  
ATOM    677  O2'   C A  22     -10.907 -11.563 -30.218  1.00  0.00           O  
ATOM    678  N1    C A  22     -10.129  -8.159 -31.251  1.00  0.00           N  
ATOM    679  C2    C A  22      -9.035  -8.396 -32.078  1.00  0.00           C  
ATOM    680  O2    C A  22      -8.845  -9.548 -32.499  1.00  0.00           O  
ATOM    681  N3    C A  22      -8.209  -7.378 -32.392  1.00  0.00           N  
ATOM    682  C4    C A  22      -8.436  -6.162 -31.897  1.00  0.00           C  
ATOM    683  N4    C A  22      -7.608  -5.179 -32.248  1.00  0.00           N  
ATOM    684  C5    C A  22      -9.526  -5.896 -31.025  1.00  0.00           C  
ATOM    685  C6    C A  22     -10.346  -6.912 -30.737  1.00  0.00           C  
ATOM    686  H5'   C A  22     -14.024  -8.225 -28.519  1.00  0.00           H  
ATOM    687 H5''   C A  22     -13.278  -8.856 -27.257  1.00  0.00           H  
ATOM    688  H4'   C A  22     -12.980 -10.275 -29.039  1.00  0.00           H  
ATOM    689  H3'   C A  22     -10.422  -8.906 -28.151  1.00  0.00           H  
ATOM    690  H1'   C A  22     -11.199  -9.829 -31.880  1.00  0.00           H  
ATOM    691  H2'   C A  22      -9.332 -10.348 -29.947  1.00  0.00           H  
ATOM    692 HO2'   C A  22     -11.072 -12.044 -29.357  1.00  0.00           H  
ATOM    693  H42   C A  22      -7.750  -4.255 -31.893  1.00  0.00           H  
ATOM    694  H41   C A  22      -6.845  -5.366 -32.866  1.00  0.00           H  
ATOM    695  H5    C A  22      -9.685  -4.893 -30.603  1.00  0.00           H  
ATOM    696  H6    C A  22     -11.201  -6.745 -30.066  1.00  0.00           H  
ATOM    697  P     U A  23      -9.956 -10.751 -26.476  1.00  0.00           P  
ATOM    698  OP2   U A  23      -9.674  -9.354 -26.056  1.00  0.00           O  
ATOM    699  OP1   U A  23     -10.467 -11.725 -25.486  1.00  0.00           O  
ATOM    700  O5'   U A  23      -8.616 -11.295 -27.130  1.00  0.00           O  
ATOM    701  C5'   U A  23      -8.528 -12.625 -27.604  1.00  0.00           C  
ATOM    702  C4'   U A  23      -7.341 -12.764 -28.525  1.00  0.00           C  
ATOM    703  O4'   U A  23      -7.468 -11.819 -29.624  1.00  0.00           O  
ATOM    704  C3'   U A  23      -5.985 -12.411 -27.941  1.00  0.00           C  
ATOM    705  O3'   U A  23      -5.444 -13.474 -27.169  1.00  0.00           O  
ATOM    706  C1'   U A  23      -6.196 -11.450 -30.077  1.00  0.00           C  
ATOM    707  C2'   U A  23      -5.180 -12.194 -29.211  1.00  0.00           C  
ATOM    708  O2'   U A  23      -4.883 -13.424 -29.833  1.00  0.00           O  
ATOM    709  N1    U A  23      -6.064  -9.994 -29.957  1.00  0.00           N  
ATOM    710  C2    U A  23      -5.059  -9.379 -30.691  1.00  0.00           C  
ATOM    711  O2    U A  23      -4.289 -10.002 -31.407  1.00  0.00           O  
ATOM    712  N3    U A  23      -4.984  -8.019 -30.550  1.00  0.00           N  
ATOM    713  C4    U A  23      -5.783  -7.221 -29.756  1.00  0.00           C  
ATOM    714  O4    U A  23      -5.590  -6.004 -29.734  1.00  0.00           O  
ATOM    715  C5    U A  23      -6.792  -7.926 -29.018  1.00  0.00           C  
ATOM    716  C6    U A  23      -6.899  -9.258 -29.145  1.00  0.00           C  
ATOM    717  H5'   U A  23      -9.449 -12.898 -28.138  1.00  0.00           H  
ATOM    718 H5''   U A  23      -8.428 -13.322 -26.758  1.00  0.00           H  
ATOM    719  H4'   U A  23      -7.352 -13.824 -28.819  1.00  0.00           H  
ATOM    720  H3'   U A  23      -6.013 -11.564 -27.240  1.00  0.00           H  
ATOM    721  H1'   U A  23      -5.974 -11.708 -31.123  1.00  0.00           H  
ATOM    722  H2'   U A  23      -4.210 -11.713 -29.022  1.00  0.00           H  
ATOM    723 HO2'   U A  23      -4.787 -14.136 -29.136  1.00  0.00           H  
ATOM    724  H3    U A  23      -4.272  -7.554 -31.077  1.00  0.00           H  
ATOM    725  H5    U A  23      -7.474  -7.377 -28.351  1.00  0.00           H  
ATOM    726  H6    U A  23      -7.679  -9.782 -28.572  1.00  0.00           H  
ATOM    727  P     U A  24      -4.587 -13.161 -25.847  1.00  0.00           P  
ATOM    728  OP2   U A  24      -5.299 -12.111 -25.077  1.00  0.00           O  
ATOM    729  OP1   U A  24      -4.257 -14.454 -25.195  1.00  0.00           O  
ATOM    730  O5'   U A  24      -3.235 -12.531 -26.406  1.00  0.00           O  
ATOM    731  C5'   U A  24      -2.352 -13.297 -27.212  1.00  0.00           C  
ATOM    732  C4'   U A  24      -1.217 -12.458 -27.746  1.00  0.00           C  
ATOM    733  O4'   U A  24      -1.735 -11.425 -28.617  1.00  0.00           O  
ATOM    734  C3'   U A  24      -0.419 -11.675 -26.715  1.00  0.00           C  
ATOM    735  O3'   U A  24       0.523 -12.472 -26.021  1.00  0.00           O  
ATOM    736  C1'   U A  24      -0.948 -10.255 -28.519  1.00  0.00           C  
ATOM    737  C2'   U A  24       0.197 -10.565 -27.555  1.00  0.00           C  
ATOM    738  O2'   U A  24       1.313 -11.039 -28.294  1.00  0.00           O  
ATOM    739  N1    U A  24      -1.814  -9.155 -28.029  1.00  0.00           N  
ATOM    740  C2    U A  24      -1.352  -7.864 -28.205  1.00  0.00           C  
ATOM    741  O2    U A  24      -0.286  -7.604 -28.735  1.00  0.00           O  
ATOM    742  N3    U A  24      -2.187  -6.878 -27.737  1.00  0.00           N  
ATOM    743  C4    U A  24      -3.410  -7.046 -27.123  1.00  0.00           C  
ATOM    744  O4    U A  24      -4.043  -6.055 -26.756  1.00  0.00           O  
ATOM    745  C5    U A  24      -3.823  -8.409 -26.975  1.00  0.00           C  
ATOM    746  C6    U A  24      -3.030  -9.388 -27.423  1.00  0.00           C  
ATOM    747  H5'   U A  24      -2.853 -13.673 -27.966  1.00  0.00           H  
ATOM    748 H5''   U A  24      -1.983 -14.029 -26.676  1.00  0.00           H  
ATOM    749  H4'   U A  24      -0.603 -13.029 -28.254  1.00  0.00           H  
ATOM    750  H3'   U A  24      -1.037 -11.273 -26.070  1.00  0.00           H  
ATOM    751  H1'   U A  24      -0.576 -10.012 -29.393  1.00  0.00           H  
ATOM    752  H2'   U A  24       0.429  -9.787 -27.007  1.00  0.00           H  
ATOM    753 HO2'   U A  24       1.699 -10.295 -28.802  1.00  0.00           H  
ATOM    754  H3    U A  24      -1.879  -5.956 -27.851  1.00  0.00           H  
ATOM    755  H5    U A  24      -4.680  -8.621 -26.550  1.00  0.00           H  
ATOM    756  H6    U A  24      -3.334 -10.311 -27.309  1.00  0.00           H  
ATOM    757  P     U A  25       0.877 -12.155 -24.486  1.00  0.00           P  
ATOM    758  OP2   U A  25      -0.337 -11.593 -23.842  1.00  0.00           O  
ATOM    759  OP1   U A  25       1.525 -13.359 -23.905  1.00  0.00           O  
ATOM    760  O5'   U A  25       1.970 -11.000 -24.573  1.00  0.00           O  
ATOM    761  C5'   U A  25       3.274 -11.265 -25.068  1.00  0.00           C  
ATOM    762  C4'   U A  25       4.098 -10.005 -25.169  1.00  0.00           C  
ATOM    763  O4'   U A  25       3.493  -9.110 -26.128  1.00  0.00           O  
ATOM    764  C3'   U A  25       4.175  -9.152 -23.913  1.00  0.00           C  
ATOM    765  O3'   U A  25       5.095  -9.653 -22.959  1.00  0.00           O  
ATOM    766  C1'   U A  25       3.768  -7.774 -25.768  1.00  0.00           C  
ATOM    767  C2'   U A  25       4.575  -7.804 -24.475  1.00  0.00           C  
ATOM    768  O2'   U A  25       5.960  -7.768 -24.789  1.00  0.00           O  
ATOM    769  N1    U A  25       2.483  -7.050 -25.612  1.00  0.00           N  
ATOM    770  C2    U A  25       2.516  -5.673 -25.728  1.00  0.00           C  
ATOM    771  O2    U A  25       3.539  -5.048 -25.949  1.00  0.00           O  
ATOM    772  N3    U A  25       1.304  -5.046 -25.577  1.00  0.00           N  
ATOM    773  C4    U A  25       0.086  -5.640 -25.326  1.00  0.00           C  
ATOM    774  O4    U A  25      -0.919  -4.936 -25.215  1.00  0.00           O  
ATOM    775  C5    U A  25       0.127  -7.067 -25.219  1.00  0.00           C  
ATOM    776  C6    U A  25       1.294  -7.703 -25.363  1.00  0.00           C  
ATOM    777  H5'   U A  25       3.201 -11.671 -25.957  1.00  0.00           H  
ATOM    778 H5''   U A  25       3.723 -11.892 -24.465  1.00  0.00           H  
ATOM    779  H4'   U A  25       5.007 -10.224 -25.460  1.00  0.00           H  
ATOM    780  H3'   U A  25       3.291  -9.079 -23.498  1.00  0.00           H  
ATOM    781  H1'   U A  25       4.299  -7.344 -26.471  1.00  0.00           H  
ATOM    782  H2'   U A  25       4.322  -7.074 -23.873  1.00  0.00           H  
ATOM    783 HO2'   U A  25       6.183  -6.884 -25.150  1.00  0.00           H  
ATOM    784  H3    U A  25       1.306  -4.069 -25.655  1.00  0.00           H  
ATOM    785  H5    U A  25      -0.694  -7.572 -25.042  1.00  0.00           H  
ATOM    786  H6    U A  25       1.296  -8.679 -25.284  1.00  0.00           H  
ATOM    787  P     G A  26       4.778  -9.534 -21.388  1.00  0.00           P  
ATOM    788  OP2   G A  26       3.328  -9.787 -21.192  1.00  0.00           O  
ATOM    789  OP1   G A  26       5.773 -10.357 -20.654  1.00  0.00           O  
ATOM    790  O5'   G A  26       5.061  -8.002 -21.052  1.00  0.00           O  
ATOM    791  C5'   G A  26       6.359  -7.449 -21.212  1.00  0.00           C  
ATOM    792  C4'   G A  26       6.309  -5.958 -21.341  1.00  0.00           C  
ATOM    793  O4'   G A  26       5.446  -5.602 -22.452  1.00  0.00           O  
ATOM    794  C3'   G A  26       5.667  -5.216 -20.189  1.00  0.00           C  
ATOM    795  O3'   G A  26       6.560  -5.083 -19.098  1.00  0.00           O  
ATOM    796  C1'   G A  26       4.841  -4.357 -22.215  1.00  0.00           C  
ATOM    797  C2'   G A  26       5.338  -3.886 -20.850  1.00  0.00           C  
ATOM    798  O2'   G A  26       6.479  -3.085 -21.049  1.00  0.00           O  
ATOM    799  N1    G A  26       0.377  -2.041 -22.358  1.00  0.00           N  
ATOM    800  C2    G A  26       1.641  -1.515 -22.444  1.00  0.00           C  
ATOM    801  N2    G A  26       1.728  -0.184 -22.552  1.00  0.00           N  
ATOM    802  N3    G A  26       2.740  -2.242 -22.421  1.00  0.00           N  
ATOM    803  C4    G A  26       2.472  -3.554 -22.287  1.00  0.00           C  
ATOM    804  C5    G A  26       1.251  -4.179 -22.190  1.00  0.00           C  
ATOM    805  C6    G A  26       0.083  -3.393 -22.228  1.00  0.00           C  
ATOM    806  O6    G A  26      -1.088  -3.762 -22.160  1.00  0.00           O  
ATOM    807  N7    G A  26       1.410  -5.553 -22.058  1.00  0.00           N  
ATOM    808  C8    G A  26       2.705  -5.727 -22.077  1.00  0.00           C  
ATOM    809  N9    G A  26       3.401  -4.549 -22.201  1.00  0.00           N  
ATOM    810  H5'   G A  26       6.771  -7.826 -22.017  1.00  0.00           H  
ATOM    811 H5''   G A  26       6.905  -7.685 -20.433  1.00  0.00           H  
ATOM    812  H4'   G A  26       7.362  -5.663 -21.454  1.00  0.00           H  
ATOM    813  H3'   G A  26       4.795  -5.734 -19.761  1.00  0.00           H  
ATOM    814  H1'   G A  26       5.062  -3.552 -22.931  1.00  0.00           H  
ATOM    815  H2'   G A  26       4.662  -3.267 -20.244  1.00  0.00           H  
ATOM    816 HO2'   G A  26       6.208  -2.213 -21.456  1.00  0.00           H  
ATOM    817  H1    G A  26      -0.392  -1.404 -22.390  1.00  0.00           H  
ATOM    818  H22   G A  26       2.626   0.254 -22.614  1.00  0.00           H  
ATOM    819  H21   G A  26       0.898   0.372 -22.570  1.00  0.00           H  
ATOM    820  H8    G A  26       3.186  -6.714 -21.991  1.00  0.00           H  
ATOM    821  P     G A  27       5.976  -5.036 -17.601  1.00  0.00           P  
ATOM    822  OP2   G A  27       4.829  -5.979 -17.513  1.00  0.00           O  
ATOM    823  OP1   G A  27       7.129  -5.193 -16.680  1.00  0.00           O  
ATOM    824  O5'   G A  27       5.425  -3.551 -17.475  1.00  0.00           O  
ATOM    825  C5'   G A  27       6.323  -2.454 -17.572  1.00  0.00           C  
ATOM    826  C4'   G A  27       5.567  -1.152 -17.647  1.00  0.00           C  
ATOM    827  O4'   G A  27       4.680  -1.136 -18.794  1.00  0.00           O  
ATOM    828  C3'   G A  27       4.624  -0.838 -16.501  1.00  0.00           C  
ATOM    829  O3'   G A  27       5.313  -0.380 -15.349  1.00  0.00           O  
ATOM    830  C1'   G A  27       3.621  -0.239 -18.550  1.00  0.00           C  
ATOM    831  C2'   G A  27       3.783   0.270 -17.115  1.00  0.00           C  
ATOM    832  O2'   G A  27       4.473   1.501 -17.122  1.00  0.00           O  
ATOM    833  N1    G A  27      -1.415   0.253 -18.911  1.00  0.00           N  
ATOM    834  C2    G A  27      -0.461   1.222 -18.746  1.00  0.00           C  
ATOM    835  N2    G A  27      -0.918   2.484 -18.644  1.00  0.00           N  
ATOM    836  N3    G A  27       0.844   0.971 -18.683  1.00  0.00           N  
ATOM    837  C4    G A  27       1.108  -0.353 -18.786  1.00  0.00           C  
ATOM    838  C5    G A  27       0.224  -1.395 -18.948  1.00  0.00           C  
ATOM    839  C6    G A  27      -1.165  -1.106 -19.028  1.00  0.00           C  
ATOM    840  O6    G A  27      -2.104  -1.885 -19.181  1.00  0.00           O  
ATOM    841  N7    G A  27       0.897  -2.609 -19.005  1.00  0.00           N  
ATOM    842  C8    G A  27       2.159  -2.289 -18.876  1.00  0.00           C  
ATOM    843  N9    G A  27       2.356  -0.938 -18.734  1.00  0.00           N  
ATOM    844  H5'   G A  27       6.956  -2.562 -18.464  1.00  0.00           H  
ATOM    845 H5''   G A  27       6.994  -2.438 -16.701  1.00  0.00           H  
ATOM    846  H4'   G A  27       6.354  -0.385 -17.671  1.00  0.00           H  
ATOM    847  H3'   G A  27       4.062  -1.712 -16.137  1.00  0.00           H  
ATOM    848  H1'   G A  27       3.602   0.646 -19.202  1.00  0.00           H  
ATOM    849  H2'   G A  27       2.855   0.458 -16.555  1.00  0.00           H  
ATOM    850 HO2'   G A  27       3.878   2.216 -17.490  1.00  0.00           H  
ATOM    851  H1    G A  27      -2.370   0.547 -18.951  1.00  0.00           H  
ATOM    852  H22   G A  27      -0.273   3.239 -18.520  1.00  0.00           H  
ATOM    853  H21   G A  27      -1.899   2.666 -18.691  1.00  0.00           H  
ATOM    854  H8    G A  27       2.975  -3.027 -18.876  1.00  0.00           H  
ATOM    855  P     U A  28       4.745  -0.732 -13.886  1.00  0.00           P  
ATOM    856  OP2   U A  28       4.264  -2.141 -13.866  1.00  0.00           O  
ATOM    857  OP1   U A  28       5.801  -0.304 -12.938  1.00  0.00           O  
ATOM    858  O5'   U A  28       3.485   0.223 -13.693  1.00  0.00           O  
ATOM    859  C5'   U A  28       3.644   1.650 -13.617  1.00  0.00           C  
ATOM    860  C4'   U A  28       2.311   2.335 -13.757  1.00  0.00           C  
ATOM    861  O4'   U A  28       1.677   1.938 -14.999  1.00  0.00           O  
ATOM    862  C3'   U A  28       1.273   1.951 -12.733  1.00  0.00           C  
ATOM    863  O3'   U A  28       1.506   2.590 -11.497  1.00  0.00           O  
ATOM    864  C1'   U A  28       0.282   1.957 -14.850  1.00  0.00           C  
ATOM    865  C2'   U A  28       0.002   2.412 -13.422  1.00  0.00           C  
ATOM    866  O2'   U A  28      -0.097   3.817 -13.428  1.00  0.00           O  
ATOM    867  N1    U A  28      -0.225   0.607 -15.146  1.00  0.00           N  
ATOM    868  C2    U A  28      -1.561   0.478 -15.501  1.00  0.00           C  
ATOM    869  O2    U A  28      -2.330   1.424 -15.565  1.00  0.00           O  
ATOM    870  N3    U A  28      -1.963  -0.806 -15.784  1.00  0.00           N  
ATOM    871  C4    U A  28      -1.183  -1.946 -15.757  1.00  0.00           C  
ATOM    872  O4    U A  28      -1.687  -3.024 -16.072  1.00  0.00           O  
ATOM    873  C5    U A  28       0.181  -1.733 -15.376  1.00  0.00           C  
ATOM    874  C6    U A  28       0.603  -0.499 -15.083  1.00  0.00           C  
ATOM    875  H5'   U A  28       4.321   1.998 -14.410  1.00  0.00           H  
ATOM    876 H5''   U A  28       4.102   1.929 -12.656  1.00  0.00           H  
ATOM    877  H4'   U A  28       2.551   3.406 -13.685  1.00  0.00           H  
ATOM    878  H3'   U A  28       1.273   0.879 -12.486  1.00  0.00           H  
ATOM    879  H1'   U A  28      -0.259   2.644 -15.517  1.00  0.00           H  
ATOM    880  H2'   U A  28      -0.907   2.055 -12.918  1.00  0.00           H  
ATOM    881 HO2'   U A  28       0.351   4.187 -12.614  1.00  0.00           H  
ATOM    882  H3    U A  28      -2.925  -0.929 -16.034  1.00  0.00           H  
ATOM    883  H5    U A  28       0.879  -2.583 -15.324  1.00  0.00           H  
ATOM    884  H6    U A  28       1.655  -0.357 -14.794  1.00  0.00           H  
ATOM    885  P     G A  29       1.148   1.814 -10.140  1.00  0.00           P  
ATOM    886  OP2   G A  29       1.576   0.393 -10.293  1.00  0.00           O  
ATOM    887  OP1   G A  29       1.670   2.626  -9.003  1.00  0.00           O  
ATOM    888  O5'   G A  29      -0.446   1.838 -10.115  1.00  0.00           O  
ATOM    889  C5'   G A  29      -1.153   3.075  -9.969  1.00  0.00           C  
ATOM    890  C4'   G A  29      -2.642   2.853 -10.088  1.00  0.00           C  
ATOM    891  O4'   G A  29      -2.941   2.395 -11.426  1.00  0.00           O  
ATOM    892  C3'   G A  29      -3.225   1.770  -9.201  1.00  0.00           C  
ATOM    893  O3'   G A  29      -3.481   2.248  -7.889  1.00  0.00           O  
ATOM    894  C1'   G A  29      -4.073   1.543 -11.385  1.00  0.00           C  
ATOM    895  C2'   G A  29      -4.516   1.433  -9.928  1.00  0.00           C  
ATOM    896  O2'   G A  29      -5.565   2.335  -9.647  1.00  0.00           O  
ATOM    897  N1    G A  29      -5.818  -2.883 -13.050  1.00  0.00           N  
ATOM    898  C2    G A  29      -6.501  -1.766 -12.642  1.00  0.00           C  
ATOM    899  N2    G A  29      -7.837  -1.854 -12.639  1.00  0.00           N  
ATOM    900  N3    G A  29      -5.925  -0.650 -12.260  1.00  0.00           N  
ATOM    901  C4    G A  29      -4.586  -0.743 -12.296  1.00  0.00           C  
ATOM    902  C5    G A  29      -3.804  -1.810 -12.678  1.00  0.00           C  
ATOM    903  C6    G A  29      -4.436  -2.998 -13.099  1.00  0.00           C  
ATOM    904  O6    G A  29      -3.920  -4.052 -13.476  1.00  0.00           O  
ATOM    905  N7    G A  29      -2.457  -1.498 -12.568  1.00  0.00           N  
ATOM    906  C8    G A  29      -2.449  -0.270 -12.125  1.00  0.00           C  
ATOM    907  N9    G A  29      -3.710   0.237 -11.922  1.00  0.00           N  
ATOM    908  H5'   G A  29      -0.826   3.790 -10.738  1.00  0.00           H  
ATOM    909 H5''   G A  29      -0.925   3.526  -8.992  1.00  0.00           H  
ATOM    910  H4'   G A  29      -3.081   3.822  -9.814  1.00  0.00           H  
ATOM    911  H3'   G A  29      -2.551   0.915  -9.045  1.00  0.00           H  
ATOM    912  H1'   G A  29      -4.939   1.906 -11.956  1.00  0.00           H  
ATOM    913  H2'   G A  29      -4.918   0.449  -9.645  1.00  0.00           H  
ATOM    914 HO2'   G A  29      -6.396   2.038 -10.119  1.00  0.00           H  
ATOM    915  H1    G A  29      -6.356  -3.677 -13.332  1.00  0.00           H  
ATOM    916  H22   G A  29      -8.388  -1.072 -12.347  1.00  0.00           H  
ATOM    917  H21   G A  29      -8.283  -2.700 -12.929  1.00  0.00           H  
ATOM    918  H8    G A  29      -1.526   0.295 -11.922  1.00  0.00           H  
ATOM    919  P     U A  30      -3.354   1.242  -6.645  1.00  0.00           P  
ATOM    920  OP2   U A  30      -2.265   0.278  -6.911  1.00  0.00           O  
ATOM    921  OP1   U A  30      -3.309   2.082  -5.424  1.00  0.00           O  
ATOM    922  O5'   U A  30      -4.710   0.410  -6.662  1.00  0.00           O  
ATOM    923  C5'   U A  30      -5.960   1.037  -6.378  1.00  0.00           C  
ATOM    924  C4'   U A  30      -7.102   0.094  -6.670  1.00  0.00           C  
ATOM    925  O4'   U A  30      -7.110  -0.256  -8.079  1.00  0.00           O  
ATOM    926  C3'   U A  30      -7.072  -1.254  -5.974  1.00  0.00           C  
ATOM    927  O3'   U A  30      -7.536  -1.177  -4.638  1.00  0.00           O  
ATOM    928  C1'   U A  30      -7.616  -1.563  -8.244  1.00  0.00           C  
ATOM    929  C2'   U A  30      -8.002  -2.071  -6.853  1.00  0.00           C  
ATOM    930  O2'   U A  30      -9.361  -1.792  -6.609  1.00  0.00           O  
ATOM    931  N1    U A  30      -6.562  -2.403  -8.833  1.00  0.00           N  
ATOM    932  C2    U A  30      -6.955  -3.556  -9.498  1.00  0.00           C  
ATOM    933  O2    U A  30      -8.126  -3.864  -9.666  1.00  0.00           O  
ATOM    934  N3    U A  30      -5.922  -4.335  -9.960  1.00  0.00           N  
ATOM    935  C4    U A  30      -4.572  -4.080  -9.838  1.00  0.00           C  
ATOM    936  O4    U A  30      -3.762  -4.906 -10.253  1.00  0.00           O  
ATOM    937  C5    U A  30      -4.252  -2.854  -9.174  1.00  0.00           C  
ATOM    938  C6    U A  30      -5.228  -2.078  -8.709  1.00  0.00           C  
ATOM    939  H5'   U A  30      -6.072   1.948  -6.981  1.00  0.00           H  
ATOM    940 H5''   U A  30      -5.998   1.343  -5.321  1.00  0.00           H  
ATOM    941  H4'   U A  30      -7.995   0.637  -6.326  1.00  0.00           H  
ATOM    942  H3'   U A  30      -6.062  -1.678  -5.876  1.00  0.00           H  
ATOM    943  H1'   U A  30      -8.510  -1.657  -8.878  1.00  0.00           H  
ATOM    944  H2'   U A  30      -7.903  -3.152  -6.685  1.00  0.00           H  
ATOM    945 HO2'   U A  30      -9.465  -1.411  -5.690  1.00  0.00           H  
ATOM    946  H3    U A  30      -6.176  -5.180 -10.433  1.00  0.00           H  
ATOM    947  H5    U A  30      -3.200  -2.553  -9.045  1.00  0.00           H  
ATOM    948  H6    U A  30      -4.960  -1.139  -8.202  1.00  0.00           H  
ATOM    949  P     G A  31      -6.934  -2.165  -3.521  1.00  0.00           P  
ATOM    950  OP2   G A  31      -5.470  -2.301  -3.719  1.00  0.00           O  
ATOM    951  OP1   G A  31      -7.449  -1.671  -2.217  1.00  0.00           O  
ATOM    952  O5'   G A  31      -7.615  -3.568  -3.840  1.00  0.00           O  
ATOM    953  C5'   G A  31      -9.026  -3.747  -3.654  1.00  0.00           C  
ATOM    954  C4'   G A  31      -9.452  -5.117  -4.130  1.00  0.00           C  
ATOM    955  O4'   G A  31      -9.242  -5.234  -5.561  1.00  0.00           O  
ATOM    956  C3'   G A  31      -8.713  -6.321  -3.571  1.00  0.00           C  
ATOM    957  O3'   G A  31      -9.118  -6.663  -2.249  1.00  0.00           O  
ATOM    958  C1'   G A  31      -9.056  -6.595  -5.887  1.00  0.00           C  
ATOM    959  C2'   G A  31      -9.081  -7.397  -4.585  1.00  0.00           C  
ATOM    960  O2'   G A  31     -10.374  -7.943  -4.399  1.00  0.00           O  
ATOM    961  N1    G A  31      -6.159  -9.727  -8.624  1.00  0.00           N  
ATOM    962  C2    G A  31      -7.445  -9.898  -8.172  1.00  0.00           C  
ATOM    963  N2    G A  31      -8.024 -11.073  -8.468  1.00  0.00           N  
ATOM    964  N3    G A  31      -8.112  -8.988  -7.484  1.00  0.00           N  
ATOM    965  C4    G A  31      -7.378  -7.873  -7.279  1.00  0.00           C  
ATOM    966  C5    G A  31      -6.089  -7.601  -7.689  1.00  0.00           C  
ATOM    967  C6    G A  31      -5.381  -8.590  -8.420  1.00  0.00           C  
ATOM    968  O6    G A  31      -4.224  -8.550  -8.851  1.00  0.00           O  
ATOM    969  N7    G A  31      -5.698  -6.334  -7.279  1.00  0.00           N  
ATOM    970  C8    G A  31      -6.729  -5.870  -6.631  1.00  0.00           C  
ATOM    971  N9    G A  31      -7.779  -6.760  -6.578  1.00  0.00           N  
ATOM    972  H5'   G A  31      -9.581  -2.976  -4.207  1.00  0.00           H  
ATOM    973 H5''   G A  31      -9.285  -3.629  -2.591  1.00  0.00           H  
ATOM    974  H4'   G A  31     -10.500  -5.198  -3.810  1.00  0.00           H  
ATOM    975  H3'   G A  31      -7.629  -6.166  -3.467  1.00  0.00           H  
ATOM    976  H1'   G A  31      -9.840  -7.013  -6.535  1.00  0.00           H  
ATOM    977  H2'   G A  31      -8.413  -8.269  -4.539  1.00  0.00           H  
ATOM    978 HO2'   G A  31     -10.537  -8.655  -5.082  1.00  0.00           H  
ATOM    979  H1    G A  31      -5.746 -10.478  -9.139  1.00  0.00           H  
ATOM    980  H22   G A  31      -8.960 -11.258  -8.167  1.00  0.00           H  
ATOM    981  H21   G A  31      -7.522 -11.763  -8.987  1.00  0.00           H  
ATOM    982  H8    G A  31      -6.755  -4.873  -6.165  1.00  0.00           H  
ATOM    983  P     A A  32      -8.040  -7.268  -1.216  1.00  0.00           P  
ATOM    984  OP2   A A  32      -6.742  -6.567  -1.395  1.00  0.00           O  
ATOM    985  OP1   A A  32      -8.682  -7.280   0.126  1.00  0.00           O  
ATOM    986  O5'   A A  32      -7.843  -8.777  -1.692  1.00  0.00           O  
ATOM    987  C5'   A A  32      -8.915  -9.724  -1.590  1.00  0.00           C  
ATOM    988  C4'   A A  32      -8.542 -11.018  -2.270  1.00  0.00           C  
ATOM    989  O4'   A A  32      -8.317 -10.782  -3.685  1.00  0.00           O  
ATOM    990  C3'   A A  32      -7.256 -11.677  -1.806  1.00  0.00           C  
ATOM    991  O3'   A A  32      -7.446 -12.433  -0.618  1.00  0.00           O  
ATOM    992  C1'   A A  32      -7.307 -11.639  -4.165  1.00  0.00           C  
ATOM    993  C2'   A A  32      -6.903 -12.552  -3.002  1.00  0.00           C  
ATOM    994  O2'   A A  32      -7.653 -13.748  -3.067  1.00  0.00           O  
ATOM    995  N1    A A  32      -3.020 -11.529  -6.994  1.00  0.00           N  
ATOM    996  C2    A A  32      -3.946 -12.477  -6.792  1.00  0.00           C  
ATOM    997  N3    A A  32      -5.055 -12.429  -6.061  1.00  0.00           N  
ATOM    998  C4    A A  32      -5.183 -11.227  -5.472  1.00  0.00           C  
ATOM    999  C5    A A  32      -4.320 -10.154  -5.581  1.00  0.00           C  
ATOM   1000  C6    A A  32      -3.181 -10.330  -6.393  1.00  0.00           C  
ATOM   1001  N6    A A  32      -2.260  -9.383  -6.599  1.00  0.00           N  
ATOM   1002  N7    A A  32      -4.777  -9.080  -4.831  1.00  0.00           N  
ATOM   1003  C8    A A  32      -5.885  -9.521  -4.292  1.00  0.00           C  
ATOM   1004  N9    A A  32      -6.184 -10.819  -4.624  1.00  0.00           N  
ATOM   1005  H5'   A A  32      -9.826  -9.315  -2.050  1.00  0.00           H  
ATOM   1006 H5''   A A  32      -9.148  -9.917  -0.532  1.00  0.00           H  
ATOM   1007  H4'   A A  32      -9.380 -11.693  -2.040  1.00  0.00           H  
ATOM   1008  H3'   A A  32      -6.464 -10.961  -1.538  1.00  0.00           H  
ATOM   1009  H1'   A A  32      -7.594 -12.294  -5.000  1.00  0.00           H  
ATOM   1010  H2'   A A  32      -5.856 -12.888  -2.988  1.00  0.00           H  
ATOM   1011 HO2'   A A  32      -7.882 -14.050  -2.141  1.00  0.00           H  
ATOM   1012  H2    A A  32      -3.762 -13.431  -7.304  1.00  0.00           H  
ATOM   1013  H61   A A  32      -1.473  -9.570  -7.188  1.00  0.00           H  
ATOM   1014  H62   A A  32      -2.357  -8.488  -6.165  1.00  0.00           H  
ATOM   1015  H8    A A  32      -6.514  -8.911  -3.625  1.00  0.00           H  
ATOM   1016  P     G A  33      -6.293 -12.447   0.511  1.00  0.00           P  
ATOM   1017  OP2   G A  33      -5.752 -11.069   0.646  1.00  0.00           O  
ATOM   1018  OP1   G A  33      -6.845 -13.132   1.707  1.00  0.00           O  
ATOM   1019  O5'   G A  33      -5.149 -13.369  -0.107  1.00  0.00           O  
ATOM   1020  C5'   G A  33      -5.311 -14.791  -0.180  1.00  0.00           C  
ATOM   1021  C4'   G A  33      -4.182 -15.415  -0.972  1.00  0.00           C  
ATOM   1022  O4'   G A  33      -4.176 -14.879  -2.327  1.00  0.00           O  
ATOM   1023  C3'   G A  33      -2.762 -15.155  -0.493  1.00  0.00           C  
ATOM   1024  O3'   G A  33      -2.379 -15.979   0.603  1.00  0.00           O  
ATOM   1025  C1'   G A  33      -2.862 -14.877  -2.826  1.00  0.00           C  
ATOM   1026  C2'   G A  33      -1.966 -15.483  -1.747  1.00  0.00           C  
ATOM   1027  O2'   G A  33      -1.839 -16.873  -1.969  1.00  0.00           O  
ATOM   1028  N1    G A  33       0.616 -11.879  -5.002  1.00  0.00           N  
ATOM   1029  C2    G A  33       0.532 -13.250  -4.990  1.00  0.00           C  
ATOM   1030  N2    G A  33       1.511 -13.912  -5.618  1.00  0.00           N  
ATOM   1031  N3    G A  33      -0.443 -13.924  -4.400  1.00  0.00           N  
ATOM   1032  C4    G A  33      -1.345 -13.104  -3.813  1.00  0.00           C  
ATOM   1033  C5    G A  33      -1.354 -11.726  -3.768  1.00  0.00           C  
ATOM   1034  C6    G A  33      -0.298 -11.015  -4.401  1.00  0.00           C  
ATOM   1035  O6    G A  33      -0.123  -9.792  -4.460  1.00  0.00           O  
ATOM   1036  N7    G A  33      -2.456 -11.261  -3.061  1.00  0.00           N  
ATOM   1037  C8    G A  33      -3.085 -12.344  -2.692  1.00  0.00           C  
ATOM   1038  N9    G A  33      -2.460 -13.500  -3.104  1.00  0.00           N  
ATOM   1039  H5'   G A  33      -6.272 -15.038  -0.653  1.00  0.00           H  
ATOM   1040 H5''   G A  33      -5.331 -15.220   0.833  1.00  0.00           H  
ATOM   1041  H4'   G A  33      -4.371 -16.496  -0.902  1.00  0.00           H  
ATOM   1042  H3'   G A  33      -2.604 -14.137  -0.107  1.00  0.00           H  
ATOM   1043  H1'   G A  33      -2.703 -15.466  -3.741  1.00  0.00           H  
ATOM   1044  H2'   G A  33      -0.932 -15.112  -1.702  1.00  0.00           H  
ATOM   1045 HO2'   G A  33      -1.273 -17.032  -2.778  1.00  0.00           H  
ATOM   1046  H1    G A  33       1.392 -11.469  -5.479  1.00  0.00           H  
ATOM   1047  H22   G A  33       1.502 -14.912  -5.641  1.00  0.00           H  
ATOM   1048  H21   G A  33       2.249 -13.409  -6.065  1.00  0.00           H  
ATOM   1049  H8    G A  33      -4.015 -12.334  -2.103  1.00  0.00           H  
ATOM   1050  P     G A  34      -1.112 -15.573   1.497  1.00  0.00           P  
ATOM   1051  OP2   G A  34      -0.569 -14.331   0.890  1.00  0.00           O  
ATOM   1052  OP1   G A  34      -1.595 -15.553   2.901  1.00  0.00           O  
ATOM   1053  O5'   G A  34      -0.001 -16.708   1.374  1.00  0.00           O  
ATOM   1054  C5'   G A  34       1.364 -16.424   1.638  1.00  0.00           C  
ATOM   1055  C4'   G A  34       2.010 -17.516   2.455  1.00  0.00           C  
ATOM   1056  O4'   G A  34       1.944 -18.791   1.757  1.00  0.00           O  
ATOM   1057  C3'   G A  34       3.497 -17.351   2.733  1.00  0.00           C  
ATOM   1058  O3'   G A  34       3.769 -16.384   3.733  1.00  0.00           O  
ATOM   1059  C1'   G A  34       3.061 -19.578   2.108  1.00  0.00           C  
ATOM   1060  C2'   G A  34       3.896 -18.768   3.105  1.00  0.00           C  
ATOM   1061  O2'   G A  34       3.485 -19.089   4.426  1.00  0.00           O  
ATOM   1062  N1    G A  34       6.703 -22.461   0.025  1.00  0.00           N  
ATOM   1063  C2    G A  34       6.232 -22.445   1.315  1.00  0.00           C  
ATOM   1064  N2    G A  34       6.802 -23.309   2.168  1.00  0.00           N  
ATOM   1065  N3    G A  34       5.271 -21.641   1.741  1.00  0.00           N  
ATOM   1066  C4    G A  34       4.810 -20.840   0.757  1.00  0.00           C  
ATOM   1067  C5    G A  34       5.210 -20.777  -0.561  1.00  0.00           C  
ATOM   1068  C6    G A  34       6.243 -21.645  -1.004  1.00  0.00           C  
ATOM   1069  O6    G A  34       6.737 -21.740  -2.133  1.00  0.00           O  
ATOM   1070  N7    G A  34       4.485 -19.817  -1.251  1.00  0.00           N  
ATOM   1071  C8    G A  34       3.672 -19.322  -0.357  1.00  0.00           C  
ATOM   1072  N9    G A  34       3.816 -19.897   0.882  1.00  0.00           N  
ATOM   1073  H5'   G A  34       1.426 -15.578   2.129  1.00  0.00           H  
ATOM   1074 H5''   G A  34       1.843 -16.335   0.787  1.00  0.00           H  
ATOM   1075  H4'   G A  34       1.533 -17.588   3.308  1.00  0.00           H  
ATOM   1076  H3'   G A  34       3.962 -17.100   1.909  1.00  0.00           H  
ATOM   1077  H1'   G A  34       2.761 -20.408   2.532  1.00  0.00           H  
ATOM   1078  H2'   G A  34       4.857 -18.916   2.977  1.00  0.00           H  
ATOM   1079 HO2'   G A  34       3.493 -18.274   4.970  1.00  0.00           H  
ATOM   1080  H1    G A  34       7.418 -23.096  -0.190  1.00  0.00           H  
ATOM   1081  H22   G A  34       6.507 -23.342   3.103  1.00  0.00           H  
ATOM   1082  H21   G A  34       7.514 -23.907   1.861  1.00  0.00           H  
ATOM   1083  H8    G A  34       3.025 -18.613  -0.552  1.00  0.00           H  
ATOM   1084  P     G A  35       5.286 -16.065   4.156  1.00  0.00           P  
ATOM   1085  OP2   G A  35       5.266 -14.940   5.125  1.00  0.00           O  
ATOM   1086  OP1   G A  35       5.939 -17.346   4.530  1.00  0.00           O  
ATOM   1087  O5'   G A  35       5.961 -15.544   2.809  1.00  0.00           O  
ATOM   1088  C5'   G A  35       6.796 -16.393   2.036  1.00  0.00           C  
ATOM   1089  C4'   G A  35       7.599 -15.607   1.016  1.00  0.00           C  
ATOM   1090  O4'   G A  35       6.687 -15.038   0.030  1.00  0.00           O  
ATOM   1091  C3'   G A  35       8.373 -14.407   1.542  1.00  0.00           C  
ATOM   1092  O3'   G A  35       9.622 -14.778   2.122  1.00  0.00           O  
ATOM   1093  C1'   G A  35       7.197 -13.792  -0.402  1.00  0.00           C  
ATOM   1094  C2'   G A  35       8.551 -13.573   0.284  1.00  0.00           C  
ATOM   1095  O2'   G A  35       9.594 -14.050  -0.544  1.00  0.00           O  
ATOM   1096  N1    G A  35       6.118  -8.837  -0.701  1.00  0.00           N  
ATOM   1097  C2    G A  35       7.202  -9.523  -1.188  1.00  0.00           C  
ATOM   1098  N2    G A  35       8.118  -8.802  -1.851  1.00  0.00           N  
ATOM   1099  N3    G A  35       7.374 -10.822  -1.045  1.00  0.00           N  
ATOM   1100  C4    G A  35       6.353 -11.398  -0.377  1.00  0.00           C  
ATOM   1101  C5    G A  35       5.222 -10.805   0.143  1.00  0.00           C  
ATOM   1102  C6    G A  35       5.053  -9.406  -0.008  1.00  0.00           C  
ATOM   1103  O6    G A  35       4.123  -8.693   0.391  1.00  0.00           O  
ATOM   1104  N7    G A  35       4.413 -11.747   0.763  1.00  0.00           N  
ATOM   1105  C8    G A  35       5.054 -12.875   0.614  1.00  0.00           C  
ATOM   1106  N9    G A  35       6.238 -12.738  -0.070  1.00  0.00           N  
ATOM   1107  H5'   G A  35       6.239 -17.050   1.568  1.00  0.00           H  
ATOM   1108 H5''   G A  35       7.413 -16.866   2.634  1.00  0.00           H  
ATOM   1109  H4'   G A  35       8.320 -16.337   0.622  1.00  0.00           H  
ATOM   1110  H3'   G A  35       7.860 -13.871   2.354  1.00  0.00           H  
ATOM   1111  H1'   G A  35       7.375 -13.737  -1.486  1.00  0.00           H  
ATOM   1112  H2'   G A  35       8.819 -12.530   0.502  1.00  0.00           H  
ATOM   1113 HO2'   G A  35      10.251 -14.563   0.009  1.00  0.00           H  
ATOM   1114  H1    G A  35       6.089  -7.850  -0.854  1.00  0.00           H  
ATOM   1115  H22   G A  35       8.925  -9.251  -2.234  1.00  0.00           H  
ATOM   1116  H21   G A  35       7.994  -7.817  -1.963  1.00  0.00           H  
ATOM   1117  H8    G A  35       4.683 -13.839   0.997  1.00  0.00           H  
ATOM   1118  P     U A  36      10.202 -13.957   3.389  1.00  0.00           P  
ATOM   1119  OP2   U A  36       9.073 -13.598   4.301  1.00  0.00           O  
ATOM   1120  OP1   U A  36      11.353 -14.722   3.920  1.00  0.00           O  
ATOM   1121  O5'   U A  36      10.709 -12.585   2.760  1.00  0.00           O  
ATOM   1122  C5'   U A  36      11.800 -12.544   1.833  1.00  0.00           C  
ATOM   1123  C4'   U A  36      11.964 -11.140   1.296  1.00  0.00           C  
ATOM   1124  O4'   U A  36      10.732 -10.709   0.654  1.00  0.00           O  
ATOM   1125  C3'   U A  36      12.219 -10.085   2.360  1.00  0.00           C  
ATOM   1126  O3'   U A  36      13.601 -10.019   2.674  1.00  0.00           O  
ATOM   1127  C1'   U A  36      10.492  -9.349   0.944  1.00  0.00           C  
ATOM   1128  C2'   U A  36      11.712  -8.818   1.698  1.00  0.00           C  
ATOM   1129  O2'   U A  36      12.637  -8.316   0.760  1.00  0.00           O  
ATOM   1130  N1    U A  36       9.224  -9.232   1.682  1.00  0.00           N  
ATOM   1131  C2    U A  36       8.635  -7.980   1.750  1.00  0.00           C  
ATOM   1132  O2    U A  36       9.164  -6.977   1.307  1.00  0.00           O  
ATOM   1133  N3    U A  36       7.406  -7.946   2.372  1.00  0.00           N  
ATOM   1134  C4    U A  36       6.732  -9.013   2.943  1.00  0.00           C  
ATOM   1135  O4    U A  36       5.602  -8.840   3.396  1.00  0.00           O  
ATOM   1136  C5    U A  36       7.432 -10.265   2.879  1.00  0.00           C  
ATOM   1137  C6    U A  36       8.625 -10.330   2.266  1.00  0.00           C  
ATOM   1138  H5'   U A  36      11.618 -13.242   1.004  1.00  0.00           H  
ATOM   1139 H5''   U A  36      12.729 -12.866   2.328  1.00  0.00           H  
ATOM   1140  H4'   U A  36      12.834 -11.208   0.626  1.00  0.00           H  
ATOM   1141  H3'   U A  36      11.724 -10.297   3.320  1.00  0.00           H  
ATOM   1142  H1'   U A  36      10.377  -8.728   0.044  1.00  0.00           H  
ATOM   1143  H2'   U A  36      11.552  -7.999   2.414  1.00  0.00           H  
ATOM   1144 HO2'   U A  36      12.294  -7.456   0.380  1.00  0.00           H  
ATOM   1145  H3    U A  36       6.953  -7.055   2.418  1.00  0.00           H  
ATOM   1146  H5    U A  36       6.992 -11.168   3.331  1.00  0.00           H  
ATOM   1147  H6    U A  36       9.146 -11.299   2.227  1.00  0.00           H  
ATOM   1148  P     U A  37      14.077  -9.854   4.200  1.00  0.00           P  
ATOM   1149  OP2   U A  37      13.321 -10.830   5.025  1.00  0.00           O  
ATOM   1150  OP1   U A  37      15.562  -9.868   4.222  1.00  0.00           O  
ATOM   1151  O5'   U A  37      13.592  -8.390   4.598  1.00  0.00           O  
ATOM   1152  C5'   U A  37      14.199  -7.240   4.029  1.00  0.00           C  
ATOM   1153  C4'   U A  37      13.419  -5.987   4.340  1.00  0.00           C  
ATOM   1154  O4'   U A  37      12.116  -6.076   3.702  1.00  0.00           O  
ATOM   1155  C3'   U A  37      13.099  -5.743   5.807  1.00  0.00           C  
ATOM   1156  O3'   U A  37      14.133  -5.063   6.494  1.00  0.00           O  
ATOM   1157  C1'   U A  37      11.150  -5.478   4.524  1.00  0.00           C  
ATOM   1158  C2'   U A  37      11.889  -4.848   5.695  1.00  0.00           C  
ATOM   1159  O2'   U A  37      12.261  -3.522   5.345  1.00  0.00           O  
ATOM   1160  N1    U A  37      10.187  -6.517   4.961  1.00  0.00           N  
ATOM   1161  C2    U A  37       8.918  -6.094   5.310  1.00  0.00           C  
ATOM   1162  O2    U A  37       8.572  -4.926   5.273  1.00  0.00           O  
ATOM   1163  N3    U A  37       8.060  -7.090   5.707  1.00  0.00           N  
ATOM   1164  C4    U A  37       8.333  -8.439   5.791  1.00  0.00           C  
ATOM   1165  O4    U A  37       7.451  -9.212   6.168  1.00  0.00           O  
ATOM   1166  C5    U A  37       9.665  -8.804   5.414  1.00  0.00           C  
ATOM   1167  C6    U A  37      10.520  -7.854   5.022  1.00  0.00           C  
ATOM   1168  H5'   U A  37      14.247  -7.353   3.056  1.00  0.00           H  
ATOM   1169 H5''   U A  37      15.107  -7.148   4.385  1.00  0.00           H  
ATOM   1170  H4'   U A  37      13.905  -5.215   3.980  1.00  0.00           H  
ATOM   1171  H3'   U A  37      12.843  -6.591   6.226  1.00  0.00           H  
ATOM   1172  H1'   U A  37      10.672  -4.779   4.030  1.00  0.00           H  
ATOM   1173  H2'   U A  37      11.350  -4.869   6.512  1.00  0.00           H  
ATOM   1174 HO2'   U A  37      11.944  -2.908   6.040  1.00  0.00           H  
ATOM   1175  H3    U A  37       7.155  -6.811   5.960  1.00  0.00           H  
ATOM   1176  H5    U A  37       9.946  -9.742   5.442  1.00  0.00           H  
ATOM   1177  H6    U A  37      11.425  -8.129   4.770  1.00  0.00           H  
ATOM   1178  P     C A  38      14.355  -5.303   8.067  1.00  0.00           P  
ATOM   1179  OP2   C A  38      13.996  -6.711   8.373  1.00  0.00           O  
ATOM   1180  OP1   C A  38      15.704  -4.796   8.424  1.00  0.00           O  
ATOM   1181  O5'   C A  38      13.275  -4.357   8.758  1.00  0.00           O  
ATOM   1182  C5'   C A  38      13.350  -2.946   8.625  1.00  0.00           C  
ATOM   1183  C4'   C A  38      12.009  -2.293   8.857  1.00  0.00           C  
ATOM   1184  O4'   C A  38      10.997  -2.846   7.981  1.00  0.00           O  
ATOM   1185  C3'   C A  38      11.397  -2.489  10.236  1.00  0.00           C  
ATOM   1186  O3'   C A  38      12.007  -1.683  11.230  1.00  0.00           O  
ATOM   1187  C1'   C A  38       9.742  -2.849   8.626  1.00  0.00           C  
ATOM   1188  C2'   C A  38       9.930  -2.189   9.982  1.00  0.00           C  
ATOM   1189  O2'   C A  38       9.703  -0.792   9.863  1.00  0.00           O  
ATOM   1190  N1    C A  38       9.257  -4.247   8.743  1.00  0.00           N  
ATOM   1191  C2    C A  38       7.878  -4.465   8.856  1.00  0.00           C  
ATOM   1192  O2    C A  38       7.109  -3.492   8.858  1.00  0.00           O  
ATOM   1193  N3    C A  38       7.410  -5.730   8.964  1.00  0.00           N  
ATOM   1194  C4    C A  38       8.258  -6.758   8.960  1.00  0.00           C  
ATOM   1195  N4    C A  38       7.751  -7.989   9.068  1.00  0.00           N  
ATOM   1196  C5    C A  38       9.664  -6.570   8.847  1.00  0.00           C  
ATOM   1197  C6    C A  38      10.116  -5.315   8.740  1.00  0.00           C  
ATOM   1198  H5'   C A  38      13.660  -2.727   7.722  1.00  0.00           H  
ATOM   1199 H5''   C A  38      13.992  -2.597   9.278  1.00  0.00           H  
ATOM   1200  H4'   C A  38      12.088  -1.335   8.666  1.00  0.00           H  
ATOM   1201  H3'   C A  38      11.494  -3.427  10.502  1.00  0.00           H  
ATOM   1202  H1'   C A  38       9.104  -2.325   8.099  1.00  0.00           H  
ATOM   1203  H2'   C A  38       9.359  -2.592  10.668  1.00  0.00           H  
ATOM   1204 HO2'   C A  38       8.750  -0.636   9.700  1.00  0.00           H  
ATOM   1205  H42   C A  38       8.347  -8.766   9.069  1.00  0.00           H  
ATOM   1206  H41   C A  38       6.782  -8.114   9.147  1.00  0.00           H  
ATOM   1207  H5    C A  38      10.280  -7.333   8.845  1.00  0.00           H  
ATOM   1208  H6    C A  38      11.080  -5.164   8.661  1.00  0.00           H  
ATOM   1209  P     C A  39      12.143  -2.224  12.737  1.00  0.00           P  
ATOM   1210  OP2   C A  39      12.511  -3.661  12.680  1.00  0.00           O  
ATOM   1211  OP1   C A  39      13.003  -1.276  13.490  1.00  0.00           O  
ATOM   1212  O5'   C A  39      10.664  -2.117  13.321  1.00  0.00           O  
ATOM   1213  C5'   C A  39      10.013  -0.860  13.432  1.00  0.00           C  
ATOM   1214  C4'   C A  39       8.546  -1.019  13.751  1.00  0.00           C  
ATOM   1215  O4'   C A  39       7.897  -1.765  12.693  1.00  0.00           O  
ATOM   1216  C3'   C A  39       8.215  -1.801  15.012  1.00  0.00           C  
ATOM   1217  O3'   C A  39       8.328  -1.022  16.191  1.00  0.00           O  
ATOM   1218  C1'   C A  39       6.868  -2.579  13.232  1.00  0.00           C  
ATOM   1219  C2'   C A  39       6.799  -2.283  14.733  1.00  0.00           C  
ATOM   1220  O2'   C A  39       5.850  -1.250  14.958  1.00  0.00           O  
ATOM   1221  N1    C A  39       7.189  -4.001  12.953  1.00  0.00           N  
ATOM   1222  C2    C A  39       6.156  -4.944  13.035  1.00  0.00           C  
ATOM   1223  O2    C A  39       5.014  -4.567  13.336  1.00  0.00           O  
ATOM   1224  N3    C A  39       6.422  -6.247  12.784  1.00  0.00           N  
ATOM   1225  C4    C A  39       7.659  -6.626  12.463  1.00  0.00           C  
ATOM   1226  N4    C A  39       7.874  -7.923  12.224  1.00  0.00           N  
ATOM   1227  C5    C A  39       8.730  -5.693  12.372  1.00  0.00           C  
ATOM   1228  C6    C A  39       8.455  -4.407  12.621  1.00  0.00           C  
ATOM   1229  H5'   C A  39      10.106  -0.377  12.585  1.00  0.00           H  
ATOM   1230 H5''   C A  39      10.441  -0.341  14.145  1.00  0.00           H  
ATOM   1231  H4'   C A  39       8.139  -0.130  13.810  1.00  0.00           H  
ATOM   1232  H3'   C A  39       8.812  -2.576  15.078  1.00  0.00           H  
ATOM   1233  H1'   C A  39       6.010  -2.352  12.819  1.00  0.00           H  
ATOM   1234  H2'   C A  39       6.586  -3.088  15.249  1.00  0.00           H  
ATOM   1235 HO2'   C A  39       4.951  -1.600  14.791  1.00  0.00           H  
ATOM   1236  H42   C A  39       8.772  -8.234  11.986  1.00  0.00           H  
ATOM   1237  H41   C A  39       7.134  -8.562  12.289  1.00  0.00           H  
ATOM   1238  H5    C A  39       9.636  -5.982  12.135  1.00  0.00           H  
ATOM   1239  H6    C A  39       9.178  -3.750  12.564  1.00  0.00           H  
ATOM   1240  P     U A  40       8.842  -1.694  17.558  1.00  0.00           P  
ATOM   1241  OP2   U A  40       9.919  -2.658  17.219  1.00  0.00           O  
ATOM   1242  OP1   U A  40       9.110  -0.607  18.533  1.00  0.00           O  
ATOM   1243  O5'   U A  40       7.584  -2.523  18.076  1.00  0.00           O  
ATOM   1244  C5'   U A  40       6.397  -1.864  18.490  1.00  0.00           C  
ATOM   1245  C4'   U A  40       5.291  -2.845  18.793  1.00  0.00           C  
ATOM   1246  O4'   U A  40       4.950  -3.569  17.581  1.00  0.00           O  
ATOM   1247  C3'   U A  40       5.628  -3.949  19.783  1.00  0.00           C  
ATOM   1248  O3'   U A  40       5.490  -3.544  21.133  1.00  0.00           O  
ATOM   1249  C1'   U A  40       4.553  -4.884  17.909  1.00  0.00           C  
ATOM   1250  C2'   U A  40       4.600  -5.013  19.432  1.00  0.00           C  
ATOM   1251  O2'   U A  40       3.324  -4.692  19.967  1.00  0.00           O  
ATOM   1252  N1    U A  40       5.463  -5.841  17.234  1.00  0.00           N  
ATOM   1253  C2    U A  40       5.022  -7.145  17.103  1.00  0.00           C  
ATOM   1254  O2    U A  40       3.939  -7.526  17.512  1.00  0.00           O  
ATOM   1255  N3    U A  40       5.897  -7.995  16.472  1.00  0.00           N  
ATOM   1256  C4    U A  40       7.142  -7.684  15.969  1.00  0.00           C  
ATOM   1257  O4    U A  40       7.813  -8.565  15.428  1.00  0.00           O  
ATOM   1258  C5    U A  40       7.532  -6.318  16.140  1.00  0.00           C  
ATOM   1259  C6    U A  40       6.699  -5.468  16.750  1.00  0.00           C  
ATOM   1260  H5'   U A  40       6.101  -1.261  17.776  1.00  0.00           H  
ATOM   1261 H5''   U A  40       6.586  -1.338  19.294  1.00  0.00           H  
ATOM   1262  H4'   U A  40       4.506  -2.350  19.104  1.00  0.00           H  
ATOM   1263  H3'   U A  40       6.526  -4.292  19.590  1.00  0.00           H  
ATOM   1264  H1'   U A  40       3.635  -5.037  17.600  1.00  0.00           H  
ATOM   1265  H2'   U A  40       4.896  -5.905  19.711  1.00  0.00           H  
ATOM   1266 HO2'   U A  40       2.698  -5.416  19.756  1.00  0.00           H  
ATOM   1267  H3    U A  40       5.604  -8.925  16.369  1.00  0.00           H  
ATOM   1268  H5    U A  40       8.402  -6.008  15.812  1.00  0.00           H  
ATOM   1269  H6    U A  40       6.989  -4.539  16.856  1.00  0.00           H  
ATOM   1270  P     U A  41       6.477  -4.128  22.258  1.00  0.00           P  
ATOM   1271  OP2   U A  41       7.860  -4.089  21.721  1.00  0.00           O  
ATOM   1272  OP1   U A  41       6.167  -3.446  23.541  1.00  0.00           O  
ATOM   1273  O5'   U A  41       6.044  -5.655  22.395  1.00  0.00           O  
ATOM   1274  C5'   U A  41       4.746  -6.007  22.850  1.00  0.00           C  
ATOM   1275  C4'   U A  41       4.466  -7.477  22.652  1.00  0.00           C  
ATOM   1276  O4'   U A  41       4.526  -7.757  21.236  1.00  0.00           O  
ATOM   1277  C3'   U A  41       5.466  -8.440  23.272  1.00  0.00           C  
ATOM   1278  O3'   U A  41       5.225  -8.679  24.647  1.00  0.00           O  
ATOM   1279  C1'   U A  41       5.050  -9.046  21.030  1.00  0.00           C  
ATOM   1280  C2'   U A  41       5.254  -9.660  22.402  1.00  0.00           C  
ATOM   1281  O2'   U A  41       4.070 -10.354  22.768  1.00  0.00           O  
ATOM   1282  N1    U A  41       6.319  -8.929  20.272  1.00  0.00           N  
ATOM   1283  C2    U A  41       6.748 -10.048  19.582  1.00  0.00           C  
ATOM   1284  O2    U A  41       6.134 -11.101  19.575  1.00  0.00           O  
ATOM   1285  N3    U A  41       7.926  -9.893  18.894  1.00  0.00           N  
ATOM   1286  C4    U A  41       8.707  -8.759  18.826  1.00  0.00           C  
ATOM   1287  O4    U A  41       9.745  -8.778  18.164  1.00  0.00           O  
ATOM   1288  C5    U A  41       8.202  -7.641  19.564  1.00  0.00           C  
ATOM   1289  C6    U A  41       7.056  -7.764  20.241  1.00  0.00           C  
ATOM   1290  H5'   U A  41       4.081  -5.486  22.354  1.00  0.00           H  
ATOM   1291 H5''   U A  41       4.673  -5.795  23.804  1.00  0.00           H  
ATOM   1292  H4'   U A  41       3.568  -7.675  22.990  1.00  0.00           H  
ATOM   1293  H3'   U A  41       6.372  -8.092  23.142  1.00  0.00           H  
ATOM   1294  H1'   U A  41       4.417  -9.596  20.521  1.00  0.00           H  
ATOM   1295  H2'   U A  41       6.037 -10.249  22.412  1.00  0.00           H  
ATOM   1296 HO2'   U A  41       4.309 -11.254  23.073  1.00  0.00           H  
ATOM   1297  H3    U A  41       8.248 -10.675  18.399  1.00  0.00           H  
ATOM   1298  H5    U A  41       8.692  -6.792  19.570  1.00  0.00           H  
ATOM   1299  H6    U A  41       6.732  -6.985  20.738  1.00  0.00           H  
ATOM   1300  P     C A  42       6.441  -9.047  25.630  1.00  0.00           P  
ATOM   1301  OP2   C A  42       7.660  -8.362  25.132  1.00  0.00           O  
ATOM   1302  OP1   C A  42       5.989  -8.818  27.026  1.00  0.00           O  
ATOM   1303  O5'   C A  42       6.639 -10.615  25.429  1.00  0.00           O  
ATOM   1304  C5'   C A  42       5.620 -11.532  25.794  1.00  0.00           C  
ATOM   1305  C4'   C A  42       5.720 -12.818  25.011  1.00  0.00           C  
ATOM   1306  O4'   C A  42       5.859 -12.505  23.617  1.00  0.00           O  
ATOM   1307  C3'   C A  42       6.928 -13.693  25.309  1.00  0.00           C  
ATOM   1308  O3'   C A  42       6.736 -14.536  26.431  1.00  0.00           O  
ATOM   1309  C1'   C A  42       6.670 -13.477  22.942  1.00  0.00           C  
ATOM   1310  C2'   C A  42       7.124 -14.477  24.015  1.00  0.00           C  
ATOM   1311  O2'   C A  42       6.269 -15.609  23.964  1.00  0.00           O  
ATOM   1312  N1    C A  42       7.813 -12.787  22.294  1.00  0.00           N  
ATOM   1313  C2    C A  42       8.468 -13.434  21.239  1.00  0.00           C  
ATOM   1314  O2    C A  42       8.078 -14.556  20.880  1.00  0.00           O  
ATOM   1315  N3    C A  42       9.513 -12.827  20.631  1.00  0.00           N  
ATOM   1316  C4    C A  42       9.913 -11.622  21.036  1.00  0.00           C  
ATOM   1317  N4    C A  42      10.949 -11.061  20.406  1.00  0.00           N  
ATOM   1318  C5    C A  42       9.269 -10.938  22.105  1.00  0.00           C  
ATOM   1319  C6    C A  42       8.235 -11.548  22.698  1.00  0.00           C  
ATOM   1320  H5'   C A  42       4.746 -11.122  25.626  1.00  0.00           H  
ATOM   1321 H5''   C A  42       5.700 -11.734  26.750  1.00  0.00           H  
ATOM   1322  H4'   C A  42       4.898 -13.334  25.146  1.00  0.00           H  
ATOM   1323  H3'   C A  42       7.712 -13.123  25.453  1.00  0.00           H  
ATOM   1324  H1'   C A  42       6.146 -13.950  22.262  1.00  0.00           H  
ATOM   1325  H2'   C A  42       8.063 -14.725  23.886  1.00  0.00           H  
ATOM   1326 HO2'   C A  42       6.420 -16.087  23.123  1.00  0.00           H  
ATOM   1327  H42   C A  42      11.267 -10.176  20.680  1.00  0.00           H  
ATOM   1328  H41   C A  42      11.391 -11.535  19.671  1.00  0.00           H  
ATOM   1329  H5    C A  42       9.570 -10.052  22.395  1.00  0.00           H  
ATOM   1330  H6    C A  42       7.779 -11.094  23.436  1.00  0.00           H  
ATOM   1331  P     C A  43       7.878 -14.658  27.556  1.00  0.00           P  
ATOM   1332  OP2   C A  43       8.202 -13.290  28.033  1.00  0.00           O  
ATOM   1333  OP1   C A  43       7.453 -15.693  28.533  1.00  0.00           O  
ATOM   1334  O5'   C A  43       9.142 -15.218  26.765  1.00  0.00           O  
ATOM   1335  C5'   C A  43       9.112 -16.500  26.157  1.00  0.00           C  
ATOM   1336  C4'   C A  43      10.178 -16.639  25.097  1.00  0.00           C  
ATOM   1337  O4'   C A  43      10.086 -15.616  24.070  1.00  0.00           O  
ATOM   1338  C3'   C A  43      11.617 -16.508  25.571  1.00  0.00           C  
ATOM   1339  O3'   C A  43      12.057 -17.631  26.315  1.00  0.00           O  
ATOM   1340  C1'   C A  43      11.355 -15.366  23.541  1.00  0.00           C  
ATOM   1341  C2'   C A  43      12.337 -16.299  24.252  1.00  0.00           C  
ATOM   1342  O2'   C A  43      12.446 -17.514  23.526  1.00  0.00           O  
ATOM   1343  N1    C A  43      11.688 -13.934  23.746  1.00  0.00           N  
ATOM   1344  C2    C A  43      12.566 -13.320  22.845  1.00  0.00           C  
ATOM   1345  O2    C A  43      13.036 -13.984  21.909  1.00  0.00           O  
ATOM   1346  N3    C A  43      12.885 -12.015  23.009  1.00  0.00           N  
ATOM   1347  C4    C A  43      12.367 -11.323  24.023  1.00  0.00           C  
ATOM   1348  N4    C A  43      12.710 -10.039  24.146  1.00  0.00           N  
ATOM   1349  C5    C A  43      11.472 -11.919  24.957  1.00  0.00           C  
ATOM   1350  C6    C A  43      11.162 -13.209  24.783  1.00  0.00           C  
ATOM   1351  H5'   C A  43       8.233 -16.640  25.747  1.00  0.00           H  
ATOM   1352 H5''   C A  43       9.256 -17.183  26.846  1.00  0.00           H  
ATOM   1353  H4'   C A  43      10.072 -17.507  24.656  1.00  0.00           H  
ATOM   1354  H3'   C A  43      11.702 -15.706  26.127  1.00  0.00           H  
ATOM   1355  H1'   C A  43      11.357 -15.567  22.582  1.00  0.00           H  
ATOM   1356  H2'   C A  43      13.212 -15.877  24.385  1.00  0.00           H  
ATOM   1357 HO2'   C A  43      12.906 -17.341  22.679  1.00  0.00           H  
ATOM   1358  H42   C A  43      12.346  -9.503  24.881  1.00  0.00           H  
ATOM   1359  H41   C A  43      13.327  -9.633  23.502  1.00  0.00           H  
ATOM   1360  H5    C A  43      11.095 -11.401  25.699  1.00  0.00           H  
ATOM   1361  H6    C A  43      10.548 -13.637  25.415  1.00  0.00           H  
ATOM   1362  P     U A  44      12.871 -17.424  27.686  1.00  0.00           P  
ATOM   1363  OP2   U A  44      12.255 -16.289  28.418  1.00  0.00           O  
ATOM   1364  OP1   U A  44      12.997 -18.746  28.351  1.00  0.00           O  
ATOM   1365  O5'   U A  44      14.322 -16.973  27.207  1.00  0.00           O  
ATOM   1366  C5'   U A  44      15.188 -17.882  26.546  1.00  0.00           C  
ATOM   1367  C4'   U A  44      16.592 -17.340  26.442  1.00  0.00           C  
ATOM   1368  O4'   U A  44      16.625 -16.237  25.493  1.00  0.00           O  
ATOM   1369  C3'   U A  44      17.166 -16.719  27.706  1.00  0.00           C  
ATOM   1370  O3'   U A  44      17.669 -17.681  28.616  1.00  0.00           O  
ATOM   1371  C1'   U A  44      17.620 -15.316  25.866  1.00  0.00           C  
ATOM   1372  C2'   U A  44      18.273 -15.832  27.142  1.00  0.00           C  
ATOM   1373  O2'   U A  44      19.421 -16.596  26.801  1.00  0.00           O  
ATOM   1374  N1    U A  44      16.983 -13.991  26.056  1.00  0.00           N  
ATOM   1375  C2    U A  44      17.820 -12.892  26.124  1.00  0.00           C  
ATOM   1376  O2    U A  44      19.032 -12.973  26.035  1.00  0.00           O  
ATOM   1377  N3    U A  44      17.186 -11.687  26.299  1.00  0.00           N  
ATOM   1378  C4    U A  44      15.829 -11.469  26.413  1.00  0.00           C  
ATOM   1379  O4    U A  44      15.412 -10.321  26.569  1.00  0.00           O  
ATOM   1380  C5    U A  44      15.025 -12.651  26.333  1.00  0.00           C  
ATOM   1381  C6    U A  44      15.616 -13.837  26.161  1.00  0.00           C  
ATOM   1382  H5'   U A  44      14.844 -18.052  25.644  1.00  0.00           H  
ATOM   1383 H5''   U A  44      15.208 -18.725  27.044  1.00  0.00           H  
ATOM   1384  H4'   U A  44      17.183 -18.052  26.120  1.00  0.00           H  
ATOM   1385  H3'   U A  44      16.484 -16.157  28.128  1.00  0.00           H  
ATOM   1386  H1'   U A  44      18.297 -15.253  25.160  1.00  0.00           H  
ATOM   1387  H2'   U A  44      18.495 -15.100  27.755  1.00  0.00           H  
ATOM   1388 HO2'   U A  44      20.188 -16.268  27.318  1.00  0.00           H  
ATOM   1389  H3    U A  44      17.760 -10.895  26.351  1.00  0.00           H  
ATOM   1390  H5    U A  44      14.049 -12.589  26.403  1.00  0.00           H  
ATOM   1391  H6    U A  44      15.045 -14.631  26.110  1.00  0.00           H  
ATOM   1392  P     U A  45      17.678 -17.375  30.194  1.00  0.00           P  
ATOM   1393  OP2   U A  45      16.490 -16.540  30.506  1.00  0.00           O  
ATOM   1394  OP1   U A  45      17.881 -18.660  30.910  1.00  0.00           O  
ATOM   1395  O5'   U A  45      18.979 -16.481  30.405  1.00  0.00           O  
ATOM   1396  C5'   U A  45      20.270 -16.988  30.102  1.00  0.00           C  
ATOM   1397  C4'   U A  45      21.275 -15.878  29.917  1.00  0.00           C  
ATOM   1398  O4'   U A  45      20.801 -14.945  28.923  1.00  0.00           O  
ATOM   1399  C3'   U A  45      21.539 -15.003  31.132  1.00  0.00           C  
ATOM   1400  O3'   U A  45      22.494 -15.559  32.018  1.00  0.00           O  
ATOM   1401  C1'   U A  45      21.205 -13.641  29.262  1.00  0.00           C  
ATOM   1402  C2'   U A  45      22.077 -13.733  30.495  1.00  0.00           C  
ATOM   1403  O2'   U A  45      23.432 -13.890  30.100  1.00  0.00           O  
ATOM   1404  N1    U A  45      20.005 -12.798  29.483  1.00  0.00           N  
ATOM   1405  C2    U A  45      20.182 -11.428  29.449  1.00  0.00           C  
ATOM   1406  O2    U A  45      21.263 -10.901  29.249  1.00  0.00           O  
ATOM   1407  N3    U A  45      19.044 -10.688  29.658  1.00  0.00           N  
ATOM   1408  C4    U A  45      17.773 -11.166  29.893  1.00  0.00           C  
ATOM   1409  O4    U A  45      16.849 -10.369  30.063  1.00  0.00           O  
ATOM   1410  C5    U A  45      17.665 -12.593  29.914  1.00  0.00           C  
ATOM   1411  C6    U A  45      18.757 -13.338  29.712  1.00  0.00           C  
ATOM   1412  H5'   U A  45      20.220 -17.514  29.277  1.00  0.00           H  
ATOM   1413 H5''   U A  45      20.566 -17.567  30.834  1.00  0.00           H  
ATOM   1414  H4'   U A  45      22.120 -16.265  29.609  1.00  0.00           H  
ATOM   1415  H3'   U A  45      20.689 -14.805  31.578  1.00  0.00           H  
ATOM   1416  H1'   U A  45      21.731 -13.270  28.522  1.00  0.00           H  
ATOM   1417  H2'   U A  45      21.959 -12.958  31.083  1.00  0.00           H  
ATOM   1418 HO2'   U A  45      23.746 -13.055  29.694  1.00  0.00           H  
ATOM   1419  H3    U A  45      19.148  -9.714  29.638  1.00  0.00           H  
ATOM   1420  H5    U A  45      16.797 -13.020  30.074  1.00  0.00           H  
ATOM   1421  H6    U A  45      18.657 -14.311  29.732  1.00  0.00           H  
ATOM   1422  P     U A  46      22.077 -15.942  33.522  1.00  0.00           P  
ATOM   1423  OP2   U A  46      20.705 -16.509  33.487  1.00  0.00           O  
ATOM   1424  OP1   U A  46      23.183 -16.733  34.119  1.00  0.00           O  
ATOM   1425  O5'   U A  46      22.012 -14.539  34.273  1.00  0.00           O  
ATOM   1426  C5'   U A  46      23.176 -13.742  34.432  1.00  0.00           C  
ATOM   1427  C4'   U A  46      22.834 -12.282  34.597  1.00  0.00           C  
ATOM   1428  O4'   U A  46      22.051 -11.816  33.456  1.00  0.00           O  
ATOM   1429  C3'   U A  46      21.949 -11.931  35.783  1.00  0.00           C  
ATOM   1430  O3'   U A  46      22.657 -11.887  37.009  1.00  0.00           O  
ATOM   1431  C1'   U A  46      21.108 -10.866  33.870  1.00  0.00           C  
ATOM   1432  C2'   U A  46      21.372 -10.590  35.346  1.00  0.00           C  
ATOM   1433  O2'   U A  46      22.335  -9.552  35.466  1.00  0.00           O  
ATOM   1434  N1    U A  46      19.751 -11.418  33.635  1.00  0.00           N  
ATOM   1435  C2    U A  46      18.708 -10.515  33.552  1.00  0.00           C  
ATOM   1436  O2    U A  46      18.860  -9.310  33.662  1.00  0.00           O  
ATOM   1437  N3    U A  46      17.472 -11.071  33.334  1.00  0.00           N  
ATOM   1438  C4    U A  46      17.175 -12.409  33.193  1.00  0.00           C  
ATOM   1439  O4    U A  46      16.007 -12.753  33.001  1.00  0.00           O  
ATOM   1440  C5    U A  46      18.302 -13.285  33.289  1.00  0.00           C  
ATOM   1441  C6    U A  46      19.518 -12.771  33.500  1.00  0.00           C  
ATOM   1442  H5'   U A  46      23.747 -13.849  33.643  1.00  0.00           H  
ATOM   1443 H5''   U A  46      23.666 -14.047  35.224  1.00  0.00           H  
ATOM   1444  H4'   U A  46      23.666 -11.766  34.639  1.00  0.00           H  
ATOM   1445  H3'   U A  46      21.227 -12.589  35.853  1.00  0.00           H  
ATOM   1446  H1'   U A  46      21.212 -10.034  33.362  1.00  0.00           H  
ATOM   1447  H2'   U A  46      20.548 -10.378  35.832  1.00  0.00           H  
ATOM   1448 HO2'   U A  46      22.967  -9.785  36.179  1.00  0.00           H  
ATOM   1449  H3    U A  46      16.718 -10.448  33.272  1.00  0.00           H  
ATOM   1450  H5    U A  46      18.184 -14.254  33.200  1.00  0.00           H  
ATOM   1451  H6    U A  46      20.273 -13.391  33.564  1.00  0.00           H  
ATOM   1452  P     C A  47      22.169 -12.773  38.257  1.00  0.00           P  
ATOM   1453  OP2   C A  47      21.574 -14.026  37.729  1.00  0.00           O  
ATOM   1454  OP1   C A  47      23.285 -12.846  39.234  1.00  0.00           O  
ATOM   1455  O5'   C A  47      21.000 -11.909  38.911  1.00  0.00           O  
ATOM   1456  C5'   C A  47      20.144 -12.467  39.896  1.00  0.00           C  
ATOM   1457  C4'   C A  47      19.179 -11.442  40.440  1.00  0.00           C  
ATOM   1458  O4'   C A  47      19.884 -10.371  41.117  1.00  0.00           O  
ATOM   1459  C3'   C A  47      18.337 -10.702  39.412  1.00  0.00           C  
ATOM   1460  O3'   C A  47      17.234 -11.463  38.951  1.00  0.00           O  
ATOM   1461  C1'   C A  47      19.135  -9.184  41.002  1.00  0.00           C  
ATOM   1462  C2'   C A  47      17.871  -9.489  40.197  1.00  0.00           C  
ATOM   1463  O2'   C A  47      16.813  -9.824  41.083  1.00  0.00           O  
ATOM   1464  N1    C A  47      19.974  -8.143  40.358  1.00  0.00           N  
ATOM   1465  C2    C A  47      19.522  -6.818  40.378  1.00  0.00           C  
ATOM   1466  O2    C A  47      18.440  -6.555  40.927  1.00  0.00           O  
ATOM   1467  N3    C A  47      20.268  -5.850  39.799  1.00  0.00           N  
ATOM   1468  C4    C A  47      21.426  -6.158  39.215  1.00  0.00           C  
ATOM   1469  N4    C A  47      22.130  -5.170  38.657  1.00  0.00           N  
ATOM   1470  C5    C A  47      21.914  -7.495  39.178  1.00  0.00           C  
ATOM   1471  C6    C A  47      21.167  -8.444  39.755  1.00  0.00           C  
ATOM   1472  H5'   C A  47      20.689 -12.815  40.632  1.00  0.00           H  
ATOM   1473 H5''   C A  47      19.636 -13.203  39.497  1.00  0.00           H  
ATOM   1474  H4'   C A  47      18.587 -11.878  41.088  1.00  0.00           H  
ATOM   1475  H3'   C A  47      18.911 -10.409  38.674  1.00  0.00           H  
ATOM   1476  H1'   C A  47      18.880  -8.888  41.900  1.00  0.00           H  
ATOM   1477  H2'   C A  47      17.626  -8.750  39.603  1.00  0.00           H  
ATOM   1478 HO2'   C A  47      16.539  -9.021  41.572  1.00  0.00           H  
ATOM   1479  H42   C A  47      22.985  -5.365  38.220  1.00  0.00           H  
ATOM   1480  H41   C A  47      21.790  -4.251  38.684  1.00  0.00           H  
ATOM   1481  H5    C A  47      22.767  -7.713  38.747  1.00  0.00           H  
ATOM   1482  H6    C A  47      21.485  -9.370  39.740  1.00  0.00           H  
ATOM   1483  P     C A  48      16.915 -11.553  37.378  1.00  0.00           P  
ATOM   1484  OP2   C A  48      18.204 -11.672  36.652  1.00  0.00           O  
ATOM   1485  OP1   C A  48      15.865 -12.585  37.180  1.00  0.00           O  
ATOM   1486  O5'   C A  48      16.281 -10.134  37.030  1.00  0.00           O  
ATOM   1487  C5'   C A  48      15.022  -9.747  37.561  1.00  0.00           C  
ATOM   1488  C4'   C A  48      14.718  -8.297  37.274  1.00  0.00           C  
ATOM   1489  O4'   C A  48      15.665  -7.448  37.972  1.00  0.00           O  
ATOM   1490  C3'   C A  48      14.840  -7.861  35.822  1.00  0.00           C  
ATOM   1491  O3'   C A  48      13.687  -8.164  35.056  1.00  0.00           O  
ATOM   1492  C1'   C A  48      16.024  -6.337  37.179  1.00  0.00           C  
ATOM   1493  C2'   C A  48      15.123  -6.372  35.945  1.00  0.00           C  
ATOM   1494  O2'   C A  48      13.935  -5.643  36.218  1.00  0.00           O  
ATOM   1495  N1    C A  48      17.460  -6.471  36.831  1.00  0.00           N  
ATOM   1496  C2    C A  48      18.154  -5.327  36.419  1.00  0.00           C  
ATOM   1497  O2    C A  48      17.553  -4.243  36.357  1.00  0.00           O  
ATOM   1498  N3    C A  48      19.465  -5.422  36.097  1.00  0.00           N  
ATOM   1499  C4    C A  48      20.088  -6.597  36.172  1.00  0.00           C  
ATOM   1500  N4    C A  48      21.381  -6.643  35.845  1.00  0.00           N  
ATOM   1501  C5    C A  48      19.411  -7.779  36.587  1.00  0.00           C  
ATOM   1502  C6    C A  48      18.115  -7.673  36.904  1.00  0.00           C  
ATOM   1503  H5'   C A  48      15.028  -9.887  38.531  1.00  0.00           H  
ATOM   1504 H5''   C A  48      14.323 -10.305  37.161  1.00  0.00           H  
ATOM   1505  H4'   C A  48      13.815  -8.095  37.595  1.00  0.00           H  
ATOM   1506  H3'   C A  48      15.616  -8.301  35.416  1.00  0.00           H  
ATOM   1507  H1'   C A  48      15.881  -5.495  37.658  1.00  0.00           H  
ATOM   1508  H2'   C A  48      15.585  -6.028  35.152  1.00  0.00           H  
ATOM   1509 HO2'   C A  48      13.755  -5.034  35.472  1.00  0.00           H  
ATOM   1510  H42   C A  48      21.868  -7.493  35.890  1.00  0.00           H  
ATOM   1511  H41   C A  48      21.844  -5.828  35.559  1.00  0.00           H  
ATOM   1512  H5    C A  48      19.877  -8.639  36.639  1.00  0.00           H  
ATOM   1513  H6    C A  48      17.631  -8.475  37.191  1.00  0.00           H  
ATOM   1514  P     U A  49      13.830  -8.579  33.509  1.00  0.00           P  
ATOM   1515  OP2   U A  49      15.117  -9.302  33.345  1.00  0.00           O  
ATOM   1516  OP1   U A  49      12.563  -9.229  33.088  1.00  0.00           O  
ATOM   1517  O5'   U A  49      13.947  -7.186  32.746  1.00  0.00           O  
ATOM   1518  C5'   U A  49      12.899  -6.230  32.808  1.00  0.00           C  
ATOM   1519  C4'   U A  49      13.406  -4.831  32.559  1.00  0.00           C  
ATOM   1520  O4'   U A  49      14.463  -4.476  33.483  1.00  0.00           O  
ATOM   1521  C3'   U A  49      14.049  -4.581  31.203  1.00  0.00           C  
ATOM   1522  O3'   U A  49      13.105  -4.491  30.151  1.00  0.00           O  
ATOM   1523  C1'   U A  49      15.336  -3.565  32.867  1.00  0.00           C  
ATOM   1524  C2'   U A  49      14.792  -3.289  31.470  1.00  0.00           C  
ATOM   1525  O2'   U A  49      13.901  -2.183  31.519  1.00  0.00           O  
ATOM   1526  N1    U A  49      16.704  -4.139  32.835  1.00  0.00           N  
ATOM   1527  C2    U A  49      17.756  -3.254  32.694  1.00  0.00           C  
ATOM   1528  O2    U A  49      17.604  -2.049  32.597  1.00  0.00           O  
ATOM   1529  N3    U A  49      19.003  -3.830  32.670  1.00  0.00           N  
ATOM   1530  C4    U A  49      19.301  -5.172  32.769  1.00  0.00           C  
ATOM   1531  O4    U A  49      20.478  -5.535  32.730  1.00  0.00           O  
ATOM   1532  C5    U A  49      18.163  -6.028  32.914  1.00  0.00           C  
ATOM   1533  C6    U A  49      16.938  -5.494  32.941  1.00  0.00           C  
ATOM   1534  H5'   U A  49      12.486  -6.266  33.696  1.00  0.00           H  
ATOM   1535 H5''   U A  49      12.225  -6.449  32.132  1.00  0.00           H  
ATOM   1536  H4'   U A  49      12.668  -4.200  32.687  1.00  0.00           H  
ATOM   1537  H3'   U A  49      14.690  -5.298  31.014  1.00  0.00           H  
ATOM   1538  H1'   U A  49      15.347  -2.730  33.381  1.00  0.00           H  
ATOM   1539  H2'   U A  49      15.510  -3.146  30.818  1.00  0.00           H  
ATOM   1540 HO2'   U A  49      14.415  -1.367  31.692  1.00  0.00           H  
ATOM   1541  H3    U A  49      19.763  -3.220  32.570  1.00  0.00           H  
ATOM   1542  H5    U A  49      18.282  -6.998  32.992  1.00  0.00           H  
ATOM   1543  H6    U A  49      16.176  -6.101  33.040  1.00  0.00           H  
ATOM   1544  P     U A  50      13.387  -5.218  28.746  1.00  0.00           P  
ATOM   1545  OP2   U A  50      13.803  -6.615  29.027  1.00  0.00           O  
ATOM   1546  OP1   U A  50      12.226  -4.962  27.855  1.00  0.00           O  
ATOM   1547  O5'   U A  50      14.644  -4.438  28.155  1.00  0.00           O  
ATOM   1548  C5'   U A  50      14.579  -3.045  27.890  1.00  0.00           C  
ATOM   1549  C4'   U A  50      15.954  -2.442  27.743  1.00  0.00           C  
ATOM   1550  O4'   U A  50      16.735  -2.685  28.943  1.00  0.00           O  
ATOM   1551  C3'   U A  50      16.816  -3.003  26.622  1.00  0.00           C  
ATOM   1552  O3'   U A  50      16.506  -2.450  25.355  1.00  0.00           O  
ATOM   1553  C1'   U A  50      18.089  -2.908  28.605  1.00  0.00           C  
ATOM   1554  C2'   U A  50      18.223  -2.681  27.097  1.00  0.00           C  
ATOM   1555  O2'   U A  50      18.547  -1.318  26.860  1.00  0.00           O  
ATOM   1556  N1    U A  50      18.468  -4.286  29.002  1.00  0.00           N  
ATOM   1557  C2    U A  50      19.814  -4.543  29.183  1.00  0.00           C  
ATOM   1558  O2    U A  50      20.679  -3.698  29.033  1.00  0.00           O  
ATOM   1559  N3    U A  50      20.117  -5.831  29.550  1.00  0.00           N  
ATOM   1560  C4    U A  50      19.233  -6.869  29.750  1.00  0.00           C  
ATOM   1561  O4    U A  50      19.663  -7.976  30.079  1.00  0.00           O  
ATOM   1562  C5    U A  50      17.857  -6.531  29.545  1.00  0.00           C  
ATOM   1563  C6    U A  50      17.534  -5.283  29.188  1.00  0.00           C  
ATOM   1564  H5'   U A  50      14.113  -2.600  28.629  1.00  0.00           H  
ATOM   1565 H5''   U A  50      14.077  -2.900  27.061  1.00  0.00           H  
ATOM   1566  H4'   U A  50      15.863  -1.474  27.617  1.00  0.00           H  
ATOM   1567  H3'   U A  50      16.706  -3.975  26.587  1.00  0.00           H  
ATOM   1568  H1'   U A  50      18.657  -2.266  29.080  1.00  0.00           H  
ATOM   1569  H2'   U A  50      18.884  -3.284  26.699  1.00  0.00           H  
ATOM   1570 HO2'   U A  50      19.459  -1.146  27.178  1.00  0.00           H  
ATOM   1571  H3    U A  50      21.067  -6.034  29.684  1.00  0.00           H  
ATOM   1572  H5    U A  50      17.159  -7.208  29.666  1.00  0.00           H  
ATOM   1573  H6    U A  50      16.586  -5.077  29.053  1.00  0.00           H  
ATOM   1574  P     U A  51      16.489  -3.383  24.048  1.00  0.00           P  
ATOM   1575  OP2   U A  51      15.723  -4.613  24.371  1.00  0.00           O  
ATOM   1576  OP1   U A  51      16.081  -2.546  22.890  1.00  0.00           O  
ATOM   1577  O5'   U A  51      18.016  -3.792  23.846  1.00  0.00           O  
ATOM   1578  C5'   U A  51      19.011  -2.806  23.617  1.00  0.00           C  
ATOM   1579  C4'   U A  51      20.401  -3.366  23.796  1.00  0.00           C  
ATOM   1580  O4'   U A  51      20.562  -3.873  25.147  1.00  0.00           O  
ATOM   1581  C3'   U A  51      20.769  -4.544  22.907  1.00  0.00           C  
ATOM   1582  O3'   U A  51      21.165  -4.153  21.605  1.00  0.00           O  
ATOM   1583  C1'   U A  51      21.383  -5.020  25.140  1.00  0.00           C  
ATOM   1584  C2'   U A  51      21.871  -5.238  23.706  1.00  0.00           C  
ATOM   1585  O2'   U A  51      23.120  -4.582  23.537  1.00  0.00           O  
ATOM   1586  N1    U A  51      20.610  -6.178  25.652  1.00  0.00           N  
ATOM   1587  C2    U A  51      21.329  -7.285  26.061  1.00  0.00           C  
ATOM   1588  O2    U A  51      22.545  -7.343  26.017  1.00  0.00           O  
ATOM   1589  N3    U A  51      20.572  -8.332  26.528  1.00  0.00           N  
ATOM   1590  C4    U A  51      19.198  -8.385  26.626  1.00  0.00           C  
ATOM   1591  O4    U A  51      18.662  -9.403  27.068  1.00  0.00           O  
ATOM   1592  C5    U A  51      18.520  -7.204  26.186  1.00  0.00           C  
ATOM   1593  C6    U A  51      19.233  -6.170  25.727  1.00  0.00           C  
ATOM   1594  H5'   U A  51      18.880  -2.068  24.248  1.00  0.00           H  
ATOM   1595 H5''   U A  51      18.919  -2.466  22.703  1.00  0.00           H  
ATOM   1596  H4'   U A  51      21.051  -2.648  23.649  1.00  0.00           H  
ATOM   1597  H3'   U A  51      20.000  -5.147  22.837  1.00  0.00           H  
ATOM   1598  H1'   U A  51      22.155  -4.862  25.723  1.00  0.00           H  
ATOM   1599  H2'   U A  51      21.929  -6.190  23.486  1.00  0.00           H  
ATOM   1600 HO2'   U A  51      23.801  -5.053  24.062  1.00  0.00           H  
ATOM   1601  H3    U A  51      21.062  -9.127  26.823  1.00  0.00           H  
ATOM   1602  H5    U A  51      17.542  -7.154  26.221  1.00  0.00           H  
ATOM   1603  H6    U A  51      18.746  -5.374  25.431  1.00  0.00           H  
ATOM   1604  P     C A  52      20.544  -4.884  20.316  1.00  0.00           P  
ATOM   1605  OP2   C A  52      19.088  -5.061  20.544  1.00  0.00           O  
ATOM   1606  OP1   C A  52      21.015  -4.162  19.107  1.00  0.00           O  
ATOM   1607  O5'   C A  52      21.223  -6.325  20.325  1.00  0.00           O  
ATOM   1608  C5'   C A  52      22.631  -6.468  20.216  1.00  0.00           C  
ATOM   1609  C4'   C A  52      23.092  -7.826  20.686  1.00  0.00           C  
ATOM   1610  O4'   C A  52      22.771  -7.995  22.091  1.00  0.00           O  
ATOM   1611  C3'   C A  52      22.432  -9.025  20.021  1.00  0.00           C  
ATOM   1612  O3'   C A  52      23.018  -9.357  18.774  1.00  0.00           O  
ATOM   1613  C1'   C A  52      22.343  -9.310  22.351  1.00  0.00           C  
ATOM   1614  C2'   C A  52      22.589 -10.107  21.075  1.00  0.00           C  
ATOM   1615  O2'   C A  52      23.913 -10.621  21.092  1.00  0.00           O  
ATOM   1616  N1    C A  52      20.907  -9.264  22.719  1.00  0.00           N  
ATOM   1617  C2    C A  52      20.371 -10.338  23.440  1.00  0.00           C  
ATOM   1618  O2    C A  52      21.106 -11.289  23.747  1.00  0.00           O  
ATOM   1619  N3    C A  52      19.064 -10.321  23.788  1.00  0.00           N  
ATOM   1620  C4    C A  52      18.295  -9.288  23.446  1.00  0.00           C  
ATOM   1621  N4    C A  52      17.010  -9.314  23.812  1.00  0.00           N  
ATOM   1622  C5    C A  52      18.808  -8.181  22.713  1.00  0.00           C  
ATOM   1623  C6    C A  52      20.103  -8.209  22.375  1.00  0.00           C  
ATOM   1624  H5'   C A  52      23.066  -5.778  20.759  1.00  0.00           H  
ATOM   1625 H5''   C A  52      22.893  -6.349  19.279  1.00  0.00           H  
ATOM   1626  H4'   C A  52      24.063  -7.887  20.573  1.00  0.00           H  
ATOM   1627  H3'   C A  52      21.479  -8.838  19.891  1.00  0.00           H  
ATOM   1628  H1'   C A  52      22.856  -9.709  23.084  1.00  0.00           H  
ATOM   1629  H2'   C A  52      21.926 -10.819  20.959  1.00  0.00           H  
ATOM   1630 HO2'   C A  52      23.978 -11.314  21.781  1.00  0.00           H  
ATOM   1631  H42   C A  52      16.419  -8.570  23.575  1.00  0.00           H  
ATOM   1632  H41   C A  52      16.660 -10.078  24.316  1.00  0.00           H  
ATOM   1633  H5    C A  52      18.235  -7.425  22.466  1.00  0.00           H  
ATOM   1634  H6    C A  52      20.476  -7.456  21.870  1.00  0.00           H  
ATOM   1635  P     A A  53      22.090  -9.798  17.538  1.00  0.00           P  
ATOM   1636  OP2   A A  53      20.845  -8.991  17.585  1.00  0.00           O  
ATOM   1637  OP1   A A  53      22.925  -9.789  16.310  1.00  0.00           O  
ATOM   1638  O5'   A A  53      21.708 -11.311  17.863  1.00  0.00           O  
ATOM   1639  C5'   A A  53      22.701 -12.325  17.881  1.00  0.00           C  
ATOM   1640  C4'   A A  53      22.200 -13.579  18.554  1.00  0.00           C  
ATOM   1641  O4'   A A  53      21.820 -13.276  19.924  1.00  0.00           O  
ATOM   1642  C3'   A A  53      20.948 -14.202  17.956  1.00  0.00           C  
ATOM   1643  O3'   A A  53      21.211 -14.974  16.797  1.00  0.00           O  
ATOM   1644  C1'   A A  53      20.715 -14.073  20.298  1.00  0.00           C  
ATOM   1645  C2'   A A  53      20.392 -15.002  19.126  1.00  0.00           C  
ATOM   1646  O2'   A A  53      21.095 -16.225  19.294  1.00  0.00           O  
ATOM   1647  N1    A A  53      16.202 -13.706  22.758  1.00  0.00           N  
ATOM   1648  C2    A A  53      17.069 -14.717  22.613  1.00  0.00           C  
ATOM   1649  N3    A A  53      18.228 -14.743  21.958  1.00  0.00           N  
ATOM   1650  C4    A A  53      18.482 -13.549  21.394  1.00  0.00           C  
ATOM   1651  C5    A A  53      17.689 -12.419  21.455  1.00  0.00           C  
ATOM   1652  C6    A A  53      16.488 -12.520  22.180  1.00  0.00           C  
ATOM   1653  N6    A A  53      15.623 -11.514  22.324  1.00  0.00           N  
ATOM   1654  N7    A A  53      18.273 -11.372  20.755  1.00  0.00           N  
ATOM   1655  C8    A A  53      19.388 -11.884  20.295  1.00  0.00           C  
ATOM   1656  N9    A A  53      19.579 -13.199  20.644  1.00  0.00           N  
ATOM   1657  H5'   A A  53      23.487 -11.996  18.365  1.00  0.00           H  
ATOM   1658 H5''   A A  53      22.959 -12.538  16.960  1.00  0.00           H  
ATOM   1659  H4'   A A  53      22.919 -14.245  18.560  1.00  0.00           H  
ATOM   1660  H3'   A A  53      20.314 -13.491  17.722  1.00  0.00           H  
ATOM   1661  H1'   A A  53      20.964 -14.610  21.080  1.00  0.00           H  
ATOM   1662  H2'   A A  53      19.427 -15.147  19.036  1.00  0.00           H  
ATOM   1663 HO2'   A A  53      20.688 -16.727  20.030  1.00  0.00           H  
ATOM   1664  H2    A A  53      16.814 -15.556  23.052  1.00  0.00           H  
ATOM   1665  H61   A A  53      14.801 -11.644  22.841  1.00  0.00           H  
ATOM   1666  H62   A A  53      15.810 -10.644  21.913  1.00  0.00           H  
ATOM   1667  H8    A A  53      20.026 -11.376  19.751  1.00  0.00           H  
ATOM   1668  P     U A  54      20.282 -14.821  15.495  1.00  0.00           P  
ATOM   1669  OP2   U A  54      19.871 -13.398  15.389  1.00  0.00           O  
ATOM   1670  OP1   U A  54      20.976 -15.472  14.355  1.00  0.00           O  
ATOM   1671  O5'   U A  54      18.988 -15.683  15.842  1.00  0.00           O  
ATOM   1672  C5'   U A  54      19.061 -17.097  15.951  1.00  0.00           C  
ATOM   1673  C4'   U A  54      17.912 -17.654  16.755  1.00  0.00           C  
ATOM   1674  O4'   U A  54      17.852 -17.018  18.067  1.00  0.00           O  
ATOM   1675  C3'   U A  54      16.521 -17.416  16.190  1.00  0.00           C  
ATOM   1676  O3'   U A  54      16.206 -18.278  15.111  1.00  0.00           O  
ATOM   1677  C1'   U A  54      16.519 -16.923  18.485  1.00  0.00           C  
ATOM   1678  C2'   U A  54      15.649 -17.598  17.423  1.00  0.00           C  
ATOM   1679  O2'   U A  54      15.492 -18.972  17.745  1.00  0.00           O  
ATOM   1680  N1    U A  54      16.165 -15.496  18.679  1.00  0.00           N  
ATOM   1681  C2    U A  54      15.174 -15.211  19.600  1.00  0.00           C  
ATOM   1682  O2    U A  54      14.596 -16.070  20.243  1.00  0.00           O  
ATOM   1683  N3    U A  54      14.881 -13.878  19.747  1.00  0.00           N  
ATOM   1684  C4    U A  54      15.463 -12.820  19.081  1.00  0.00           C  
ATOM   1685  O4    U A  54      15.087 -11.672  19.324  1.00  0.00           O  
ATOM   1686  C5    U A  54      16.479 -13.189  18.144  1.00  0.00           C  
ATOM   1687  C6    U A  54      16.786 -14.481  17.982  1.00  0.00           C  
ATOM   1688  H5'   U A  54      19.904 -17.341  16.387  1.00  0.00           H  
ATOM   1689 H5''   U A  54      19.041 -17.488  15.053  1.00  0.00           H  
ATOM   1690  H4'   U A  54      18.052 -18.615  16.881  1.00  0.00           H  
ATOM   1691  H3'   U A  54      16.453 -16.489  15.879  1.00  0.00           H  
ATOM   1692  H1'   U A  54      16.419 -17.401  19.336  1.00  0.00           H  
ATOM   1693  H2'   U A  54      14.783 -17.149  17.321  1.00  0.00           H  
ATOM   1694 HO2'   U A  54      14.537 -19.192  17.753  1.00  0.00           H  
ATOM   1695  H3    U A  54      14.181 -13.654  20.395  1.00  0.00           H  
ATOM   1696  H5    U A  54      16.947 -12.501  17.626  1.00  0.00           H  
ATOM   1697  H6    U A  54      17.484 -14.708  17.335  1.00  0.00           H  
ATOM   1698  P     U A  55      15.072 -17.866  14.050  1.00  0.00           P  
ATOM   1699  OP2   U A  55      15.200 -16.411  13.784  1.00  0.00           O  
ATOM   1700  OP1   U A  55      15.130 -18.827  12.919  1.00  0.00           O  
ATOM   1701  O5'   U A  55      13.706 -18.107  14.833  1.00  0.00           O  
ATOM   1702  C5'   U A  55      13.313 -19.412  15.229  1.00  0.00           C  
ATOM   1703  C4'   U A  55      12.146 -19.376  16.185  1.00  0.00           C  
ATOM   1704  O4'   U A  55      12.511 -18.599  17.352  1.00  0.00           O  
ATOM   1705  C3'   U A  55      10.892 -18.675  15.685  1.00  0.00           C  
ATOM   1706  O3'   U A  55      10.080 -19.503  14.872  1.00  0.00           O  
ATOM   1707  C1'   U A  55      11.371 -17.949  17.880  1.00  0.00           C  
ATOM   1708  C2'   U A  55      10.185 -18.305  16.984  1.00  0.00           C  
ATOM   1709  O2'   U A  55       9.505 -19.423  17.536  1.00  0.00           O  
ATOM   1710  N1    U A  55      11.620 -16.488  17.929  1.00  0.00           N  
ATOM   1711  C2    U A  55      11.012 -15.778  18.948  1.00  0.00           C  
ATOM   1712  O2    U A  55      10.297 -16.298  19.786  1.00  0.00           O  
ATOM   1713  N3    U A  55      11.272 -14.430  18.955  1.00  0.00           N  
ATOM   1714  C4    U A  55      12.060 -13.730  18.066  1.00  0.00           C  
ATOM   1715  O4    U A  55      12.195 -12.514  18.205  1.00  0.00           O  
ATOM   1716  C5    U A  55      12.657 -14.529  17.039  1.00  0.00           C  
ATOM   1717  C6    U A  55      12.422 -15.845  17.010  1.00  0.00           C  
ATOM   1718  H5'   U A  55      14.070 -19.855  15.667  1.00  0.00           H  
ATOM   1719 H5''   U A  55      13.058 -19.925  14.434  1.00  0.00           H  
ATOM   1720  H4'   U A  55      11.935 -20.292  16.460  1.00  0.00           H  
ATOM   1721  H3'   U A  55      11.147 -17.854  15.215  1.00  0.00           H  
ATOM   1722  H1'   U A  55      11.201 -18.280  18.787  1.00  0.00           H  
ATOM   1723  H2'   U A  55       9.584 -17.541  16.860  1.00  0.00           H  
ATOM   1724 HO2'   U A  55       8.547 -19.221  17.587  1.00  0.00           H  
ATOM   1725  H3    U A  55      10.850 -13.908  19.668  1.00  0.00           H  
ATOM   1726  H5    U A  55      13.234 -14.114  16.364  1.00  0.00           H  
ATOM   1727  H6    U A  55      12.841 -16.369  16.297  1.00  0.00           H  
ATOM   1728  P     U A  56       9.163 -18.858  13.721  1.00  0.00           P  
ATOM   1729  OP2   U A  56       9.869 -17.667  13.185  1.00  0.00           O  
ATOM   1730  OP1   U A  56       8.753 -19.946  12.797  1.00  0.00           O  
ATOM   1731  O5'   U A  56       7.867 -18.356  14.498  1.00  0.00           O  
ATOM   1732  C5'   U A  56       7.011 -19.274  15.161  1.00  0.00           C  
ATOM   1733  C4'   U A  56       6.002 -18.567  16.031  1.00  0.00           C  
ATOM   1734  O4'   U A  56       6.685 -17.874  17.106  1.00  0.00           O  
ATOM   1735  C3'   U A  56       5.183 -17.477  15.357  1.00  0.00           C  
ATOM   1736  O3'   U A  56       4.089 -17.985  14.614  1.00  0.00           O  
ATOM   1737  C1'   U A  56       5.918 -16.757  17.476  1.00  0.00           C  
ATOM   1738  C2'   U A  56       4.691 -16.700  16.571  1.00  0.00           C  
ATOM   1739  O2'   U A  56       3.612 -17.369  17.208  1.00  0.00           O  
ATOM   1740  N1    U A  56       6.739 -15.525  17.389  1.00  0.00           N  
ATOM   1741  C2    U A  56       6.319 -14.433  18.125  1.00  0.00           C  
ATOM   1742  O2    U A  56       5.322 -14.447  18.827  1.00  0.00           O  
ATOM   1743  N3    U A  56       7.110 -13.316  18.014  1.00  0.00           N  
ATOM   1744  C4    U A  56       8.254 -13.179  17.258  1.00  0.00           C  
ATOM   1745  O4    U A  56       8.856 -12.104  17.262  1.00  0.00           O  
ATOM   1746  C5    U A  56       8.629 -14.348  16.523  1.00  0.00           C  
ATOM   1747  C6    U A  56       7.877 -15.450  16.614  1.00  0.00           C  
ATOM   1748  H5'   U A  56       7.554 -19.869  15.720  1.00  0.00           H  
ATOM   1749 H5''   U A  56       6.536 -19.810  14.491  1.00  0.00           H  
ATOM   1750  H4'   U A  56       5.395 -19.233  16.416  1.00  0.00           H  
ATOM   1751  H3'   U A  56       5.777 -16.913  14.820  1.00  0.00           H  
ATOM   1752  H1'   U A  56       5.629 -16.889  18.404  1.00  0.00           H  
ATOM   1753  H2'   U A  56       4.458 -15.778  16.337  1.00  0.00           H  
ATOM   1754 HO2'   U A  56       2.851 -16.756  17.275  1.00  0.00           H  
ATOM   1755  H3    U A  56       6.829 -12.530  18.528  1.00  0.00           H  
ATOM   1756  H5    U A  56       9.430 -14.341  15.959  1.00  0.00           H  
ATOM   1757  H6    U A  56       8.154 -16.237  16.101  1.00  0.00           H  
ATOM   1758  P     C A  57       3.577 -17.216  13.299  1.00  0.00           P  
ATOM   1759  OP2   C A  57       4.759 -16.628  12.620  1.00  0.00           O  
ATOM   1760  OP1   C A  57       2.682 -18.135  12.549  1.00  0.00           O  
ATOM   1761  O5'   C A  57       2.690 -16.023  13.870  1.00  0.00           O  
ATOM   1762  C5'   C A  57       1.543 -16.282  14.664  1.00  0.00           C  
ATOM   1763  C4'   C A  57       1.202 -15.108  15.550  1.00  0.00           C  
ATOM   1764  O4'   C A  57       2.290 -14.743  16.434  1.00  0.00           O  
ATOM   1765  C3'   C A  57       0.892 -13.800  14.839  1.00  0.00           C  
ATOM   1766  O3'   C A  57      -0.403 -13.778  14.264  1.00  0.00           O  
ATOM   1767  C1'   C A  57       2.293 -13.362  16.673  1.00  0.00           C  
ATOM   1768  C2'   C A  57       1.070 -12.793  15.960  1.00  0.00           C  
ATOM   1769  O2'   C A  57      -0.038 -12.810  16.848  1.00  0.00           O  
ATOM   1770  N1    C A  57       3.561 -12.790  16.157  1.00  0.00           N  
ATOM   1771  C2    C A  57       4.001 -11.567  16.679  1.00  0.00           C  
ATOM   1772  O2    C A  57       3.322 -11.001  17.549  1.00  0.00           O  
ATOM   1773  N3    C A  57       5.155 -11.025  16.226  1.00  0.00           N  
ATOM   1774  C4    C A  57       5.865 -11.653  15.289  1.00  0.00           C  
ATOM   1775  N4    C A  57       6.998 -11.081  14.873  1.00  0.00           N  
ATOM   1776  C5    C A  57       5.446 -12.897  14.738  1.00  0.00           C  
ATOM   1777  C6    C A  57       4.304 -13.424  15.195  1.00  0.00           C  
ATOM   1778  H5'   C A  57       1.714 -17.067  15.226  1.00  0.00           H  
ATOM   1779 H5''   C A  57       0.782 -16.469  14.076  1.00  0.00           H  
ATOM   1780  H4'   C A  57       0.435 -15.348  16.110  1.00  0.00           H  
ATOM   1781  H3'   C A  57       1.566 -13.640  14.146  1.00  0.00           H  
ATOM   1782  H1'   C A  57       2.220 -13.179  17.632  1.00  0.00           H  
ATOM   1783  H2'   C A  57       1.240 -11.894  15.610  1.00  0.00           H  
ATOM   1784 HO2'   C A  57       0.110 -12.151  17.557  1.00  0.00           H  
ATOM   1785  H42   C A  57       7.543 -11.518  14.185  1.00  0.00           H  
ATOM   1786  H41   C A  57       7.283 -10.224  15.254  1.00  0.00           H  
ATOM   1787  H5    C A  57       5.976 -13.352  14.050  1.00  0.00           H  
ATOM   1788  H6    C A  57       3.998 -14.279  14.828  1.00  0.00           H  
ATOM   1789  P     U A  58      -0.628 -13.145  12.803  1.00  0.00           P  
ATOM   1790  OP2   U A  58       0.516 -13.548  11.948  1.00  0.00           O  
ATOM   1791  OP1   U A  58      -2.014 -13.462  12.373  1.00  0.00           O  
ATOM   1792  O5'   U A  58      -0.535 -11.574  13.046  1.00  0.00           O  
ATOM   1793  C5'   U A  58      -1.463 -10.909  13.889  1.00  0.00           C  
ATOM   1794  C4'   U A  58      -1.011  -9.508  14.220  1.00  0.00           C  
ATOM   1795  O4'   U A  58       0.246  -9.528  14.915  1.00  0.00           O  
ATOM   1796  C3'   U A  58      -0.724  -8.598  13.036  1.00  0.00           C  
ATOM   1797  O3'   U A  58      -1.899  -8.075  12.442  1.00  0.00           O  
ATOM   1798  C1'   U A  58       0.997  -8.374  14.614  1.00  0.00           C  
ATOM   1799  C2'   U A  58       0.155  -7.531  13.665  1.00  0.00           C  
ATOM   1800  O2'   U A  58      -0.617  -6.607  14.420  1.00  0.00           O  
ATOM   1801  N1    U A  58       2.276  -8.804  13.999  1.00  0.00           N  
ATOM   1802  C2    U A  58       3.292  -7.868  13.936  1.00  0.00           C  
ATOM   1803  O2    U A  58       3.176  -6.730  14.358  1.00  0.00           O  
ATOM   1804  N3    U A  58       4.457  -8.310  13.360  1.00  0.00           N  
ATOM   1805  C4    U A  58       4.708  -9.566  12.849  1.00  0.00           C  
ATOM   1806  O4    U A  58       5.812  -9.810  12.360  1.00  0.00           O  
ATOM   1807  C5    U A  58       3.613 -10.482  12.949  1.00  0.00           C  
ATOM   1808  C6    U A  58       2.467 -10.078  13.506  1.00  0.00           C  
ATOM   1809  H5'   U A  58      -1.561 -11.418  14.720  1.00  0.00           H  
ATOM   1810 H5''   U A  58      -2.331 -10.865  13.436  1.00  0.00           H  
ATOM   1811  H4'   U A  58      -1.678  -9.090  14.802  1.00  0.00           H  
ATOM   1812  H3'   U A  58      -0.205  -9.092  12.368  1.00  0.00           H  
ATOM   1813  H1'   U A  58       1.184  -7.857  15.425  1.00  0.00           H  
ATOM   1814  H2'   U A  58       0.707  -7.078  12.994  1.00  0.00           H  
ATOM   1815 HO2'   U A  58      -1.507  -6.531  14.016  1.00  0.00           H  
ATOM   1816  H3    U A  58       5.190  -7.662  13.305  1.00  0.00           H  
ATOM   1817  H5    U A  58       3.703 -11.398  12.611  1.00  0.00           H  
ATOM   1818  H6    U A  58       1.732 -10.722  13.562  1.00  0.00           H  
ATOM   1819  P     U A  59      -1.958  -7.814  10.858  1.00  0.00           P  
ATOM   1820  OP2   U A  59      -1.259  -8.935  10.182  1.00  0.00           O  
ATOM   1821  OP1   U A  59      -3.364  -7.500  10.495  1.00  0.00           O  
ATOM   1822  O5'   U A  59      -1.089  -6.495  10.653  1.00  0.00           O  
ATOM   1823  C5'   U A  59      -1.496  -5.258  11.219  1.00  0.00           C  
ATOM   1824  C4'   U A  59      -0.475  -4.173  10.979  1.00  0.00           C  
ATOM   1825  O4'   U A  59       0.758  -4.501  11.671  1.00  0.00           O  
ATOM   1826  C3'   U A  59      -0.048  -3.963   9.535  1.00  0.00           C  
ATOM   1827  O3'   U A  59      -0.956  -3.163   8.800  1.00  0.00           O  
ATOM   1828  C1'   U A  59       1.876  -4.079  10.909  1.00  0.00           C  
ATOM   1829  C2'   U A  59       1.337  -3.340   9.685  1.00  0.00           C  
ATOM   1830  O2'   U A  59       1.248  -1.954   9.985  1.00  0.00           O  
ATOM   1831  N1    U A  59       2.676  -5.271  10.539  1.00  0.00           N  
ATOM   1832  C2    U A  59       3.990  -5.058  10.166  1.00  0.00           C  
ATOM   1833  O2    U A  59       4.501  -3.952  10.132  1.00  0.00           O  
ATOM   1834  N3    U A  59       4.692  -6.190   9.833  1.00  0.00           N  
ATOM   1835  C4    U A  59       4.227  -7.488   9.833  1.00  0.00           C  
ATOM   1836  O4    U A  59       4.985  -8.402   9.506  1.00  0.00           O  
ATOM   1837  C5    U A  59       2.859  -7.632  10.230  1.00  0.00           C  
ATOM   1838  C6    U A  59       2.152  -6.547  10.560  1.00  0.00           C  
ATOM   1839  H5'   U A  59      -1.617  -5.374  12.185  1.00  0.00           H  
ATOM   1840 H5''   U A  59      -2.348  -4.988  10.819  1.00  0.00           H  
ATOM   1841  H4'   U A  59      -0.823  -3.329  11.333  1.00  0.00           H  
ATOM   1842  H3'   U A  59       0.041  -4.833   9.094  1.00  0.00           H  
ATOM   1843  H1'   U A  59       2.430  -3.467  11.437  1.00  0.00           H  
ATOM   1844  H2'   U A  59       1.892  -3.504   8.894  1.00  0.00           H  
ATOM   1845 HO2'   U A  59       1.660  -1.443   9.257  1.00  0.00           H  
ATOM   1846  H3    U A  59       5.626  -6.061   9.565  1.00  0.00           H  
ATOM   1847  H5    U A  59       2.445  -8.520  10.259  1.00  0.00           H  
ATOM   1848  H6    U A  59       1.219  -6.672  10.827  1.00  0.00           H  
ATOM   1849  P     U A  60      -1.039  -3.293   7.200  1.00  0.00           P  
ATOM   1850  OP2   U A  60      -0.798  -4.714   6.843  1.00  0.00           O  
ATOM   1851  OP1   U A  60      -2.284  -2.623   6.747  1.00  0.00           O  
ATOM   1852  O5'   U A  60       0.200  -2.437   6.680  1.00  0.00           O  
ATOM   1853  C5'   U A  60       0.237  -1.028   6.852  1.00  0.00           C  
ATOM   1854  C4'   U A  60       1.569  -0.452   6.443  1.00  0.00           C  
ATOM   1855  O4'   U A  60       2.628  -1.052   7.236  1.00  0.00           O  
ATOM   1856  C3'   U A  60       1.998  -0.707   5.006  1.00  0.00           C  
ATOM   1857  O3'   U A  60       1.388   0.177   4.081  1.00  0.00           O  
ATOM   1858  C1'   U A  60       3.802  -1.184   6.450  1.00  0.00           C  
ATOM   1859  C2'   U A  60       3.512  -0.566   5.082  1.00  0.00           C  
ATOM   1860  O2'   U A  60       3.901   0.801   5.097  1.00  0.00           O  
ATOM   1861  N1    U A  60       4.167  -2.618   6.354  1.00  0.00           N  
ATOM   1862  C2    U A  60       5.476  -2.914   6.019  1.00  0.00           C  
ATOM   1863  O2    U A  60       6.318  -2.060   5.805  1.00  0.00           O  
ATOM   1864  N3    U A  60       5.768  -4.254   5.942  1.00  0.00           N  
ATOM   1865  C4    U A  60       4.906  -5.307   6.160  1.00  0.00           C  
ATOM   1866  O4    U A  60       5.322  -6.462   6.051  1.00  0.00           O  
ATOM   1867  C5    U A  60       3.570  -4.925   6.503  1.00  0.00           C  
ATOM   1868  C6    U A  60       3.258  -3.628   6.586  1.00  0.00           C  
ATOM   1869  H5'   U A  60       0.074  -0.817   7.795  1.00  0.00           H  
ATOM   1870 H5''   U A  60      -0.468  -0.621   6.306  1.00  0.00           H  
ATOM   1871  H4'   U A  60       1.559   0.514   6.606  1.00  0.00           H  
ATOM   1872  H3'   U A  60       1.775  -1.629   4.762  1.00  0.00           H  
ATOM   1873  H1'   U A  60       4.533  -0.690   6.879  1.00  0.00           H  
ATOM   1874  H2'   U A  60       3.955  -1.060   4.361  1.00  0.00           H  
ATOM   1875 HO2'   U A  60       4.879   0.854   5.126  1.00  0.00           H  
ATOM   1876  H3    U A  60       6.690  -4.486   5.705  1.00  0.00           H  
ATOM   1877  H5    U A  60       2.890  -5.610   6.676  1.00  0.00           H  
ATOM   1878  H6    U A  60       2.337  -3.392   6.821  1.00  0.00           H  
TER                                                                             
N_BS 67
N_NWC 11
N_WC 13
score -37.107
silent_score -37.107
                    
