# Supplementary material for: Two Novel Iflaviruses Discovered in Bat Samples in Washington State
Source: Viruses. 2022 May 7;14(5):994. doi: 10.3390/v14050994 (PMC9143909; doi:10.3390/v14050994)
Supplement: Supplementary file 1 [file viruses-14-00994-s001.zip › Table S1 ST1_Primers.csv]

Table S1 ST1 - GSPs for King and Rolda viruses used RT-PCR experiments in order.
Primer	Sequence
3? RACE oligo dT and Anchor	CCCAATGTCGTTAGTGTAGGTTTTTTTTTTTTTTA
3? RACE 5? gsp Rolda	GATCTATCATATCAAACTCTCTGTGG
3? RACE 5? gsp King	GAATTGGGTACATAGACGTGG
3? RACE Anchor primer	CCCAATGTCGTTAGTGTAGG
5? RACE TSO	GCTAATCATTGCAAGCAGTGGTATCAACGCAGAGTACATrGrGrG
5? RACE TSO Primer	CATTGCAAGCAGTGGTATCAAC
5? RACE RT Primer King	CATCTTATAAACCATGTGAGAAGAAATAGATCTCAACTATAATGACGAAG
5? RACE RT Primer Rolda	GCTCAGCAAAAGCTTACGGGCCTCATAAAAGAG
5? RACE cDNA GSP Primer Rolda	GTTGTCGAAAGATATTAGGCATTTCGACGCAGCCTAG
5? RACE cDNA GSP Primer King	GTCGTAACACTATCATTAATTATACGACTAGGAAAGAATTTGATTCCTAC
RT-PCR King 18F	GGTGTTCCCCCCACAGG
RT-PCR King 875R	CACTTGTCACTTTAGAGAATTAACG
RT-PCR Rolda 26F	CTACCGTTTCATGCTGCATAACAAAG
RT-PCR Rolda 502R	CGACACAAGGATTAACAAGTTTCACC
qRT-PCR King 9005F	GATTGTTTAAAAGATACATGCCTTCC
qRT-PCR King 9223R	CTTAAGTAGACGAGATGTTAATTCC
qRT-PCR King Standard 8812F	GAGTACTAGTTGTGGTTATCCG
qRT-PCR King Standard 9524R	CTCTATTTATTAAACATCCATACACGTAC
qRT-PCR Rolda 7900F	GAGGAGGUAUUUUAUGGACUUCUUC
qRT-PCR Rolda 8224R	GGGCCAAAAUUAGAGUAAUCACC
qRT-PCR Rolda Standard 7685F	GCTACTTTTGTTGATATCGATGAAAC
qRT-PCR Rolda Standard 8064R	GAGAGTTTGATATGATAGATCCCC
