# Supplementary material for: Two Novel Iflaviruses Discovered in Bat Samples in Washington State
Source: Viruses. 2022 May 7;14(5):994. doi: 10.3390/v14050994 (PMC9143909; doi:10.3390/v14050994)
Supplement: Supplementary file 1 [file viruses-14-00994-s001.zip › Table S2 ST2_IDSeq_Heatmap.csv]

Table S2 ST2 - Heatmap of taxons identified in M. californicus and E. fuscus samples in CZID.
sample_name	tax_id	genus_name	taxon_name	aggregatescore	NT_r	NT_rpm	NT_zscore	NR_r	NR_rpm	NR_zscore
M_californicus	9	Buchnera	Buchnera aphidicola		1307	159.5036854	99	25	3.0509504	1.7954135
M_californicus	22	Shewanella	Shewanella		1526	186.2300107	16.9241155	222	27.0924393	4.9112171
M_californicus	24	Shewanella	Shewanella putrefaciens		438	53.4526505	11.19216	66	8.054509	4.3471112
M_californicus	138	Borrelia	Borrelia		6	0.7322281	56.3311992	0	0	-100
M_californicus	191	Azospirillum	Azospirillum		161	19.6481204	1.0389433	1446	176.4669695	7.7000032
M_californicus	192	Azospirillum	Azospirillum brasilense		27	3.2950264	0.2474815	1434	175.0025133	99
M_californicus	194	Campylobacter	Campylobacter		83	10.1291552	0.1826765	0	0	-100
M_californicus	222	Achromobacter	Achromobacter		78	9.5189652	-0.2252495	263947	32211.56791	99
M_californicus	226	Alteromonas	Alteromonas		214	26.1161352	34.9609385	6	0.7322281	0.4781134
M_californicus	237	Flavobacterium	Flavobacterium		1926	235.0452167	4.9481893	61	7.4443189	-0.1090778
M_californicus	262	Francisella	Francisella		129	15.7429039	99	1	0.122038	-0.0735415
M_californicus	263	Francisella	Francisella tularensis		45	5.4917107	99	0	0	-100
M_californicus	265	Paracoccus	Paracoccus		955	116.5463042	1.8122584	572	69.8057445	1.2782803
M_californicus	283	Comamonas	Comamonas		1411	172.195639	0.2829526	802	97.8744879	0.0641627
M_californicus	286	Pseudomonas	Pseudomonas		62130	7582.221864	8.8089188	27422	3346.526444	5.0441516
M_californicus	287	Pseudomonas	Pseudomonas aeruginosa		56479	6892.585042	28.2089705	9065	1106.274605	9.0538386
M_californicus	288	Pseudoalteromonas	Pseudoalteromonas atlantica		204	24.895755	99	0	0	-100
M_californicus	294	Pseudomonas	Pseudomonas fluorescens		823	100.4372862	0.7918654	41	5.0035586	-0.1135727
M_californicus	300	Pseudomonas	Pseudomonas mendocina		274	33.4384161	3.8468243	88	10.7393453	11.2194185
M_californicus	301	Pseudomonas	Pseudomonas oleovorans		332	40.5166209	99	102	12.4478775	30.3117213
M_californicus	303	Pseudomonas	Pseudomonas putida		464	56.6256389	0.5865442	2853	348.1744564	12.3990622
M_californicus	305	Ralstonia	Ralstonia solanacearum		341028	41618.38014	99	49	5.9798627	-0.2336006
M_californicus	306	Pseudomonas	Pseudomonas sp.		28	3.4170644	15.5972618	208	25.3839071	99
M_californicus	316	Pseudomonas	Pseudomonas stutzeri		307	37.4656706	1.4028264	158	19.2820064	1.7158341
M_californicus	317	Pseudomonas	Pseudomonas syringae		19	2.3187223	0.9927014	7178	875.9888708	61.7689888
M_californicus	329	Ralstonia	Ralstonia pickettii		902	110.0782894	-0.1664382	319	38.9301267	-0.160903
M_californicus	338	Xanthomonas	Xanthomonas		387	47.2287118	0.2954162	9335	1139.224869	12.3129769
M_californicus	339	Xanthomonas	Xanthomonas campestris		66	8.054509	-0.0828187	449	54.7950687	1.2917938
M_californicus	346	Xanthomonas	Xanthomonas citri		85	10.3732313	1.3818481	8857	1080.890698	32.0908562
M_californicus	352	Azotobacter	Azotobacter		421	51.3780043	7.4949701	0	0	-100
M_californicus	354	Azotobacter	Azotobacter vinelandii		375	45.7642556	22.4282644	0	0	-100
M_californicus	379	Rhizobium	Rhizobium		239	29.1670856	0.0678652	207	25.2618691	0.0364167
M_californicus	407	Methylobacterium	Methylobacterium		237	28.9230095	-0.2975876	70	8.542661	-0.3016574
M_californicus	445	Legionella	Legionella		381	46.4964837	12.5948367	9336	1139.346907	99
M_californicus	446	Legionella	Legionella pneumophila		193	23.5533369	7.7380438	3101	378.4398841	89.7668479
M_californicus	454	Legionella	Legionella israelensis		75	9.1528511	100	0	0	-100
M_californicus	469	Acinetobacter	Acinetobacter		8613	1051.113422	-0.0406299	13601	1659.83904	0.0058701
M_californicus	470	Acinetobacter	Acinetobacter baumannii		867	105.8069589	0.0524737	7544	920.6547842	2.7292089
M_californicus	475	Moraxella	Moraxella		2088	254.8153751	0.4043396	590	72.0024288	0.3185507
M_californicus	482	Neisseria	Neisseria		203	24.773717	0.5051136	284	34.6587962	0.9940855
M_californicus	487	Neisseria	Neisseria meningitidis		87	10.6173073	2.5029258	270	32.950264	6.2656808
M_californicus	497	Psychrobacter	Psychrobacter		210	25.6279831	0.1378724	42	5.1255966	-0.1642375
M_californicus	517	Bordetella	Bordetella		58	7.0782049	-0.1815918	11	1.3424182	-0.3012338
M_californicus	521	Bordetella	Bordetella avium		0	0	-100	1	0.122038	0.3606947
M_californicus	535	Chromobacterium	Chromobacterium		187	22.8211088	1.55581	3084	376.3652379	3.7041553
M_californicus	536	Chromobacterium	Chromobacterium violaceum		54	6.5900528	0.555706	558	68.0972123	0.5997586
M_californicus	544	Citrobacter	Citrobacter		79173	9662.115752	99	39930	4872.977934	99
M_californicus	545	Citrobacter	Citrobacter koseri		9405	1147.76753	99	3808	464.7207607	99
M_californicus	546	Citrobacter	Citrobacter freundii		17438	2128.098903	99	9521	1161.92394	99
M_californicus	547	Enterobacter	Enterobacter		75402	9201.910398	99	44401	5418.609899	74.1508593
M_californicus	548	Klebsiella	Klebsiella aerogenes		20610	2515.203487	99	18979	2316.159484	99
M_californicus	549	Pantoea	Pantoea agglomerans		10653	1300.070973	99	907	110.6884795	39.4787443
M_californicus	550	Enterobacter	Enterobacter cloacae		11993	1463.601912	21.9738508	14092	1719.759706	60.390419
M_californicus	551	Erwinia	Erwinia		78971	9637.464073	99	1593	194.4065577	99
M_californicus	552	Erwinia	Erwinia amylovora		16473	2010.332219	99	313	38.1978987	99
M_californicus	553	Pantoea	Pantoea ananatis		11722	1430.52961	99	285252	34811.58782	99
M_californicus	554	Pectobacterium	Pectobacterium carotovorum		1477	180.250148	99	45	5.4917107	9.8987796
M_californicus	556	Dickeya	Dickeya chrysanthemi		92	11.2274974	99	9	1.0983421	10.4871583
M_californicus	558	Erwinia	Erwinia sp.		149	18.1836642	100	0	0	-100
M_californicus	561	Escherichia	Escherichia		204720	24983.62241	99	604211	73736.71101	99
M_californicus	562		Escherichia coli		186858	22803.77938	99	597124	72871.8276	99
M_californicus	563	Shimwellia	Shimwellia blattae		3866	471.7989655	99	6759	824.8549426	99
M_californicus	564	Escherichia	Escherichia fergusonii		1889	230.5298101	99	15	1.8305702	15.1774235
M_californicus	565	Atlantibacter	Atlantibacter hermannii		7841	956.9000747	100	110	13.4241816	99
M_californicus	566	Escherichia	Pseudescherichia vulneris		113	13.7902957	100	11924	1455.181289	99
M_californicus	568	Hafnia	Hafnia		33184	4049.709486	99	200	24.407603	3.8865888
M_californicus	569	Hafnia	Hafnia alvei		32851	4009.070827	99	140	17.0853221	23.43963
M_californicus	570	Klebsiella	Klebsiella		136192	16620.60132	99	208846	25487.15126	99
M_californicus	571	Klebsiella	Klebsiella oxytoca		12354	1507.657636	99	49	5.9798627	0.0816348
M_californicus	573	Klebsiella	Klebsiella pneumoniae		76588	9346.647483	99	182965	22328.68539	99
M_californicus	575	Raoultella	Raoultella planticola		2081	253.961109	99	34	4.1492925	4.5075928
M_californicus	576	Klebsiella	Klebsiella sp.		1428	174.2702852	99	0	0	-100
M_californicus	577	Raoultella	Raoultella terrigena		2432	296.7964522	100	19	2.3187223	3.0861285
M_californicus	579	Kluyvera	Kluyvera		2974	362.9410562	99	72	8.7867371	2.4347194
M_californicus	581	Morganella	Morganella		42593	5197.965168	99	294	35.8791764	99
M_californicus	582	Morganella	Morganella morganii		42435	5178.683161	99	279	34.0486062	99
M_californicus	583	Proteus	Proteus		10284	1255.038945	99	14249	1738.919674	99
M_californicus	584	Proteus	Proteus mirabilis		2555	311.807128	99	13964	1704.13884	99
M_californicus	585	Proteus	Proteus vulgaris		1855	226.3805176	99	0	0	-100
M_californicus	586	Providencia	Providencia		5001	610.3121124	99	73489	8968.451675	99
M_californicus	587	Providencia	Providencia rettgeri		4615	563.2054387	99	7933	968.127572	99
M_californicus	588	Providencia	Providencia stuartii		95	11.5936114	99	64947	7926.002952	99
M_californicus	590	Salmonella	Salmonella		356449	43500.32837	99	411097	50169.4618	99
M_californicus	599	Salmonella	Salmonella sp.		511	62.3614256	100	0	0	-100
M_californicus	613	Serratia	Serratia		373273	45553.49593	99	84582	10322.21937	99
M_californicus	614	Serratia	Serratia liquefaciens		13873	1693.03338	99	1184	144.4930096	99
M_californicus	615	Serratia	Serratia marcescens		290676	35473.52201	99	82168	10027.61961	99
M_californicus	616	Serratia	Serratia sp.		2964	361.7206761	100	0	0	-100
M_californicus	618	Serratia	Serratia odorifera		541	66.022566	100	46	5.6137487	71.1869023
M_californicus	620	Shigella	Shigella		10946	1335.828111	99	52295	6381.977988	99
M_californicus	621	Shigella	Shigella boydii		136	16.59717	41.2319257	0	0	-100
M_californicus	622	Shigella	Shigella dysenteriae		1803	220.0345408	99	1	0.122038	0.5912216
M_californicus	623	Shigella	Shigella flexneri		3999	488.0300215	99	3	0.366114	0.0729869
M_californicus	624	Shigella	Shigella sonnei		1733	211.4918798	99	52291	6381.489836	99
M_californicus	626	Xenorhabdus	Xenorhabdus		5224	637.5265897	99	43548	5314.511472	99
M_californicus	628	Xenorhabdus	Xenorhabdus nematophila		242	29.5331996	99	5	0.6101901	10.6658666
M_californicus	629	Yersinia	Yersinia		31291	3818.691524	99	45201	5516.240311	99
M_californicus	630	Yersinia	Yersinia enterocolitica		13367	1631.282145	99	17501	2135.787298	99
M_californicus	632	Yersinia	Yersinia pestis		14087	1719.149516	99	27448	3349.699432	99
M_californicus	633	Yersinia	Yersinia pseudotuberculosis		941	114.837772	99	17	2.0746463	99
M_californicus	634	Yersinia	Yersinia bercovieri		3	0.366114	100	8	0.9763041	100
M_californicus	635	Edwardsiella	Edwardsiella		8301	1013.037562	99	5470	667.5479414	99
M_californicus	636	Edwardsiella	Edwardsiella tarda		194	23.6753749	99	5424	661.9341927	99
M_californicus	637	Arsenophonus	Arsenophonus		5036	614.5834429	99	18	2.1966843	24.5539221
M_californicus	638	Arsenophonus	Arsenophonus nasoniae		317	38.6860507	99	10	1.2203801	23.6736509
M_californicus	642	Aeromonas	Aeromonas		8917	1088.212979	44.6162652	650	79.3247097	4.3995744
M_californicus	644	Aeromonas	Aeromonas hydrophila		2783	339.6317954	51.6372497	48	5.8578247	1.821264
M_californicus	645	Aeromonas	Aeromonas salmonicida		1225	149.4965682	44.789378	76	9.2748891	32.9348155
M_californicus	647	Aeromonas	Aeromonas sp.		28	3.4170644	99	0	0	-100
M_californicus	648	Aeromonas	Aeromonas caviae		1778	216.9835905	99	248	30.2654277	17.17747
M_californicus	651	Aeromonas	Aeromonas media		149	18.1836642	7.6650471	22	2.6848363	5.8653887
M_californicus	654	Aeromonas	Aeromonas veronii		1552	189.4029991	93.3952282	178	21.7227666	93.2973035
M_californicus	657	Photobacterium	Photobacterium		2427	296.1862621	99	332	40.5166209	51.6065105
M_californicus	662	Vibrio	Vibrio		16902	2062.686528	99	153862	18777.01305	99
M_californicus	663	Vibrio	Vibrio alginolyticus		1562	190.6233792	99	105	12.8139916	55.5695176
M_californicus	666	Vibrio	Vibrio cholerae		2351	286.911373	99	33673	4109.386075	99
M_californicus	668	Aliivibrio	Aliivibrio fischeri		55	6.7120908	99	2	0.244076	0.3735753
M_californicus	669	Vibrio	Vibrio harveyi		2649	323.2787014	99	14905	1818.976612	99
M_californicus	670	Vibrio	Vibrio parahaemolyticus		1872	228.4551639	99	63505	7750.024135	99
M_californicus	672	Vibrio	Vibrio vulnificus		147	17.9395882	99	0	0	-100
M_californicus	673	Grimontia	Grimontia hollisae		103	12.5699155	99	0	0	-100
M_californicus	675	Vibrio	Vibrio cincinnatiensis		391	47.7168638	100	0	0	-100
M_californicus	678	Vibrio	Vibrio sp.		132	16.109018	100	0	0	-100
M_californicus	680	Vibrio	Vibrio campbellii		143	17.4514361	99	40101	4893.846435	99
M_californicus	691	Vibrio	Vibrio natriegens		1238	151.0830624	99	0	0	-100
M_californicus	702	Plesiomonas	Plesiomonas		429	52.3543084	99	4	0.4881521	1.6043438
M_californicus	703	Plesiomonas	Plesiomonas shigelloides		424	51.7441183	99	4	0.4881521	9.322977
M_californicus	713	Actinobacillus	Actinobacillus		212	25.8720592	5.7026565	6	0.7322281	0.4858499
M_californicus	714	Aggregatibacter	Aggregatibacter actinomycetemcomitans		337	41.126811	27.5614907	1	0.122038	0.7158073
M_californicus	724	Haemophilus	Haemophilus		3827	467.0394829	10.7910807	202975	24770.66607	99
M_californicus	726	Haemophilus	Haemophilus haemolyticus		11	1.3424182	29.3989673	7720	942.1334749	99
M_californicus	727	Haemophilus	Haemophilus influenzae		390	47.5948258	2.6502913	195221	23824.3833	99
M_californicus	728	Avibacterium	Avibacterium paragallinarum		9	1.0983421	99	2740	334.3841608	99
M_californicus	729	Haemophilus	Haemophilus parainfluenzae		98	11.9597255	1.2750521	3	0.366114	0.1379777
M_californicus	730	Haemophilus	[Haemophilus] ducreyi		3185	388.6910774	12.6865062	0	0	-100
M_californicus	731	Histophilus	Histophilus somni		79	9.6410032	99	1	0.122038	3.0102955
M_californicus	738	Haemophilus	Glaesserella parasuis		176	21.4786906	15.6660416	34627	4225.810341	99
M_californicus	745	Pasteurella	Pasteurella		345	42.1031151	38.9262094	14	1.7085322	9.8301333
M_californicus	747	Pasteurella	Pasteurella multocida		327	39.9064309	36.8881957	14	1.7085322	20.3861854
M_californicus	750	Gallibacterium	Gallibacterium anatis		1332	162.5546358	99	2	0.244076	10.788951
M_californicus	776	Coxiella	Coxiella		32	3.9052165	58.505817	0	0	-100
M_californicus	777	Coxiella	Coxiella burnetii		18	2.1966843	42.3307243	0	0	-100
M_californicus	780	Rickettsia	Rickettsia		51	6.2239388	30.8220295	4592	560.3985643	30.5044411
M_californicus	782	Rickettsia	Rickettsia prowazekii		32	3.9052165	99	522	63.7038438	3.47747
M_californicus	784	Orientia	Orientia tsutsugamushi		4	0.4881521	29.003013	0	0	-100
M_californicus	853	Faecalibacterium	Faecalibacterium prausnitzii		17	2.0746463	0.3575375	712	86.8910666	4.4426542
M_californicus	933	Thiomicrospira	Thiomicrospira		4	0.4881521	3.4758586	0	0	-100
M_californicus	953	Wolbachia	Wolbachia		58	7.0782049	99	0	0	-100
M_californicus	955	Wolbachia	Wolbachia pipientis		28	3.4170644	100	0	0	-100
M_californicus	970	Selenomonas	Selenomonas		41	5.0035586	0.3217488	0	0	-100
M_californicus	996	Flavobacterium	Flavobacterium columnare		1748	213.32245	38.4011693	0	0	-100
M_californicus	1051	Ectothiorhodospira	Ectothiorhodospira		11	1.3424182	2.2471916	0	0	-100
M_californicus	1060	Rhodobacter	Rhodobacter		248	30.2654277	3.9703953	11	1.3424182	0.3548243
M_californicus	1063	Rhodobacter	Rhodobacter sphaeroides		188	22.9431468	7.8136484	0	0	-100
M_californicus	1081	Rhodospirillum	Rhodospirillum		12	1.4644562	0.3401916	0	0	-100
M_californicus	1084	Pararhodospirillum	Pararhodospirillum photometricum		0	0	-100	576	70.2938966	0.4603808
M_californicus	1211		uncultured cyanobacterium		68	8.298585	1.1130383	0	0	-100
M_californicus	1227	Nitrosococcus	Nitrosococcus		543	66.2666421	99	0	0	-100
M_californicus	1229	Nitrosococcus	Nitrosococcus oceani		84	10.2511932	99	0	0	-100
M_californicus	1243	Leuconostoc	Leuconostoc		82	10.0071172	0.0255464	9	1.0983421	-0.1200751
M_californicus	1249	Weissella	Weissella paramesenteroides		5	0.6101901	1.6822875	0	0	-100
M_californicus	1253	Pediococcus	Pediococcus		2137	260.7952378	99	189	23.0651848	99
M_californicus	1254	Pediococcus	Pediococcus acidilactici		300	36.6114045	99	25	3.0509504	57.8813536
M_californicus	1255	Pediococcus	Pediococcus pentosaceus		1793	218.8141607	99	153	18.6718163	99
M_californicus	1260	Finegoldia	Finegoldia magna		23	2.8068743	0.1404825	338	41.248849	20.9000543
M_californicus	1263	Ruminococcus	Ruminococcus		4	0.4881521	-0.1098803	434	52.9644985	0.3518795
M_californicus	1269	Micrococcus	Micrococcus		1392	169.8769167	0.7782781	3158	385.396051	23.5114148
M_californicus	1270	Micrococcus	Micrococcus luteus		1354	165.2394721	1.0777363	382	46.6185217	7.6484554
M_californicus	1274	Dermacoccus	Dermacoccus nishinomiyaensis		223	27.2144773	0.0651261	105	12.8139916	21.6638003
M_californicus	1275	Kocuria	Kocuria rosea		402	49.059282	46.5217307	101	12.3258395	100
M_californicus	1279	Staphylococcus	Staphylococcus		16657	2032.787214	4.9226383	6573	802.1558718	1.6743161
M_californicus	1280		Staphylococcus aureus		15627	1907.088059	99	1019	124.3567372	0.1663547
M_californicus	1282	Staphylococcus	Staphylococcus epidermidis		202	24.651679	-0.065823	18	2.1966843	-0.1896522
M_californicus	1290	Staphylococcus	Staphylococcus hominis		176	21.4786906	2.3893287	5463	666.6936753	34.841546
M_californicus	1298	Deinococcus	Deinococcus		492	60.0427033	2.8946531	174	21.2346146	0.8808051
M_californicus	1301	Streptococcus	Streptococcus		1600	195.2608238	-0.0899513	7851	958.1204548	0.7034309
M_californicus	1304	Streptococcus	Streptococcus salivarius		29	3.5391024	0.7093627	7	0.8542661	0.5451595
M_californicus	1307	Streptococcus	Streptococcus suis		17	2.0746463	1.4168706	2351	286.911373	10.1280711
M_californicus	1309	Streptococcus	Streptococcus mutans		45	5.4917107	12.5116964	0	0	-100
M_californicus	1311	Streptococcus	Streptococcus agalactiae		81	9.8850792	5.3603567	1563	190.7454173	72.8869821
M_californicus	1313	Streptococcus	Streptococcus pneumoniae		126	15.3767899	0.0169156	637	77.7382155	0.0711926
M_californicus	1314	Streptococcus	Streptococcus pyogenes		479	58.4562091	68.4948058	267	32.58415	0.0719441
M_californicus	1334	Streptococcus	Streptococcus dysgalactiae		72	8.7867371	7.0677489	0	0	-100
M_californicus	1336	Streptococcus	Streptococcus equi		6	0.7322281	1.6004693	2890	352.689863	25.073708
M_californicus	1348	Streptococcus	Streptococcus parauberis		1	0.122038	-0.0514703	0	0	-100
M_californicus	1350	Enterococcus	Enterococcus		18859	2301.514923	99	7003	854.6322182	16.2640486
M_californicus	1351	Enterococcus	Enterococcus faecalis		10143	1237.831585	99	1832	223.5736433	13.6609665
M_californicus	1352	Enterococcus	Enterococcus faecium		3645	444.8285642	99	1989	242.7336116	99
M_californicus	1353	Enterococcus	Enterococcus gallinarum		175	21.3566526	99	71	8.6646991	13.1913156
M_californicus	1354	Enterococcus	Enterococcus hirae		718	87.6232947	99	28	3.4170644	99
M_californicus	1357	Lactococcus	Lactococcus		20655	2520.695197	91.1720444	2110	257.5002114	11.3735906
M_californicus	1358	Lactococcus	Lactococcus lactis		1490	181.8366422	6.5667521	94	11.4715734	1.0798046
M_californicus	1363	Lactococcus	Lactococcus garvieae		18414	2247.208006	99	1999	243.9539917	99
M_californicus	1366	Lactococcus	Lactococcus raffinolactis		16	1.9526082	10.3071577	4	0.4881521	-0.0693086
M_californicus	1386	Bacillus	Bacillus		1903	232.2383423	13.4012194	48875	5964.607977	99
M_californicus	1390	Bacillus	Bacillus amyloliquefaciens		37	4.5154066	6.9049	0	0	-100
M_californicus	1392	Bacillus	Bacillus anthracis		87	10.6173073	37.355165	0	0	-100
M_californicus	1396	Bacillus	Bacillus cereus		36	4.3933685	5.6439312	16847	2055.974437	99
M_californicus	1402	Bacillus	Bacillus licheniformis		220	26.8483633	99	0	0	-100
M_californicus	1404	Bacillus	Priestia megaterium		1250	152.5475186	99	0	0	-100
M_californicus	1406	Paenibacillus	Paenibacillus polymyxa		19	2.3187223	12.6761052	13	1.5864942	3.1275889
M_californicus	1408	Bacillus	Bacillus pumilus		264	32.2180359	47.6128867	0	0	-100
M_californicus	1423		Bacillus subtilis		155	18.9158923	53.5692265	2	0.244076	0.6677059
M_californicus	1428	Bacillus	Bacillus thuringiensis		122	14.8886378	9.7314576	8	0.9763041	3.901201
M_californicus	1452	Bacillus	Bacillus atrophaeus		325	39.6623548	99	0	0	-100
M_californicus	1465	Brevibacillus	Brevibacillus laterosporus		11	1.3424182	20.0912732	4762	581.1450268	99
M_californicus	1485	Clostridium	Clostridium		262	31.9739599	0.4615808	76	9.2748891	-0.1245825
M_californicus	1491	Clostridium	Clostridium botulinum		28	3.4170644	0.0707058	17	2.0746463	-0.0090856
M_californicus	1496	Clostridioides	Clostridioides difficile		299	36.4893664	37.2315025	16	1.9526082	0.6141749
M_californicus	1502	Clostridium	Clostridium perfringens		15	1.8305702	2.0403739	0	0	-100
M_californicus	1569	Sporosarcina	Sporosarcina		7	0.8542661	0.2314719	759	92.6268533	52.449607
M_californicus	1571	Sporosarcina	Sporosarcina ureae		1	0.122038	0.1870946	0	0	-100
M_californicus	1578	Lactobacillus	Lactobacillus		192	23.4312989	-0.1350147	12218	1491.060466	17.1325147
M_californicus	1580	Lactobacillus	Levilactobacillus brevis		53	6.4680148	11.9451199	9	1.0983421	3.8699476
M_californicus	1584	Lactobacillus	Lactobacillus delbrueckii		35	4.2713305	5.0285374	0	0	-100
M_californicus	1590	Lactobacillus	Lactiplantibacillus plantarum		205	25.017793	18.9338811	921	112.3970117	99
M_californicus	1597	Lactobacillus	Lacticaseibacillus paracasei		50	6.1019007	51.0938493	2411	294.2336539	40.8960281
M_californicus	1598	Lactobacillus	Limosilactobacillus reuteri		14	1.7085322	0.9484408	16	1.9526082	2.5813688
M_californicus	1599	Lactobacillus	Latilactobacillus sakei		3232	394.4268641	35.1433407	320	39.0521648	32.4332906
M_californicus	1613	Lactobacillus	Limosilactobacillus fermentum		19	2.3187223	6.1127861	2980	363.6732843	99
M_californicus	1637	Listeria	Listeria		838	102.2678565	99	4946	603.6000216	88.6087193
M_californicus	1639	Listeria	Listeria monocytogenes		827	100.9254383	99	4679	571.0158716	97.1572507
M_californicus	1641	Listeria	Listeria grayi		2	0.244076	8.7406559	266	32.462112	28.7800415
M_californicus	1654	Actinomyces	Actinomyces		160	19.5260824	0.1516774	28	3.4170644	-0.2806861
M_californicus	1663	Arthrobacter	Arthrobacter		1926	235.0452167	8.6352952	1517	185.1316686	6.6981601
M_californicus	1678	Bifidobacterium	Bifidobacterium		107	13.0580676	0.340469	39	4.7594826	-0.050274
M_californicus	1696	Brevibacterium	Brevibacterium		243	29.6552376	1.0861356	129	15.7429039	1.4537674
M_californicus	1716	Corynebacterium	Corynebacterium		1777	216.8615524	0.066731	698	85.1825344	-0.0311616
M_californicus	1730	Eubacterium	Eubacterium		6	0.7322281	0.6344399	160	19.5260824	1.7684836
M_californicus	1747	Cutibacterium	Cutibacterium acnes		6215	758.4662625	4.7015723	2673	326.2076138	11.239675
M_californicus	1763	Mycobacterium	Mycobacterium		159	19.4040444	-0.1866487	5112	623.8583321	1.5931756
M_californicus	1813	Amycolatopsis	Amycolatopsis		63	7.6883949	1.4968902	21	2.5627983	0.7679852
M_californicus	1827	Rhodococcus	Rhodococcus		240	29.2891236	-0.1892427	5899	719.9022498	3.1028405
M_californicus	1830	Rhodococcus	Rhodococcus ruber		15	1.8305702	25.0182601	695	84.8164203	3.1714717
M_californicus	1839	Nocardioides	Nocardioides		1554	189.6470751	4.535791	1374	167.6802324	8.4864527
M_californicus	1883	Streptomyces	Streptomyces		740	90.308131	4.309284	6609	806.5492403	7.2986556
M_californicus	2093	Mycoplasma	Mycoplasma		57	6.9561668	2.9268093	0	0	-100
M_californicus	2132	Spiroplasma	Spiroplasma		110	13.4241816	17.5816945	0	0	-100
M_californicus	2147	Acholeplasma	Acholeplasma		14	1.7085322	12.7957816	0	0	-100
M_californicus	2335	Thermotoga	Thermotoga		1	0.122038	2.143822	1125	137.2927667	99
M_californicus	2341		primary endosymbiont of Sitophilus zeamais		1671	203.9255229	99	0	0	-100
M_californicus	2433	Roseobacter	Roseobacter		1	0.122038	-0.0287352	408	49.7915101	3.3455321
M_californicus	2697	Heliobacterium	Heliobacterium		0	0	-100	1758	214.5428302	14.045958
M_californicus	2737	Vagococcus	Vagococcus		75	9.1528511	0.7018616	3	0.366114	0.6895131
M_californicus	2742	Marinobacter	Marinobacter		293	35.7571384	13.3452843	21	2.5627983	0.2094532
M_californicus	2745	Halomonas	Halomonas		1626	198.4338122	22.4972091	11731	1431.627953	34.3408585
M_californicus	2747	Carnobacterium	Carnobacterium		58	7.0782049	-0.0126921	1032	125.9432314	19.1728124
M_californicus	2751	Carnobacterium	Carnobacterium maltaromaticum		29	3.5391024	1.2651682	1031	125.8211933	21.5728076
M_californicus	2755	Brochothrix	Brochothrix		6	0.7322281	0.0903608	0	0	-100
M_californicus	2756	Brochothrix	Brochothrix thermosphacta		6	0.7322281	4.2348114	0	0	-100
M_californicus	2811	Gelidium	Gelidium		216	26.3602112	99	0	0	-100
M_californicus	3030	Cryptomonas	Cryptomonas		687	83.8401162	99	1	0.122038	9.0549794
M_californicus	3044	Dunaliella	Dunaliella		0	0	-100	294	35.8791764	100
M_californicus	3046	Dunaliella	Dunaliella salina		0	0	-100	294	35.8791764	100
M_californicus	3088	Tetradesmus	Tetradesmus obliquus		285	34.7808342	99	0	0	-100
M_californicus	3554	Beta	Beta		1	0.122038	-0.0385516	15442	1884.511026	71.6421879
M_californicus	3869	Lupinus	Lupinus		15	1.8305702	45.3077877	106141	12953.23694	99
M_californicus	3870	Lupinus	Lupinus albus		0	0	-100	106141	12953.23694	100
M_californicus	3877	Medicago	Medicago		21	2.5627983	1.6919072	379	46.2524076	99
M_californicus	3880	Medicago	Medicago truncatula		21	2.5627983	1.7048332	379	46.2524076	99
M_californicus	3883	Phaseolus	Phaseolus		10	1.2203801	26.8131464	2	0.244076	26.2699816
M_californicus	3885	Phaseolus	Phaseolus vulgaris		10	1.2203801	26.8131464	2	0.244076	26.2699816
M_californicus	3913	Vigna	Vigna		486	59.3104752	99	12	1.4644562	9.2691209
M_californicus	3917	Vigna	Vigna unguiculata		394	48.0829779	100	12	1.4644562	100
M_californicus	3980	Hevea	Hevea		0	0	-100	2126	259.4528196	99
M_californicus	3981	Hevea	Hevea brasiliensis		0	0	-100	2126	259.4528196	99
M_californicus	4107	Solanum	Solanum		92	11.2274974	8.1131289	0	0	-100
M_californicus	4512	Hordeum	Hordeum		202	24.651679	23.4774246	56	6.8341288	100
M_californicus	4513	Hordeum	Hordeum vulgare		201	24.529641	23.3605758	56	6.8341288	100
M_californicus	4527	Oryza	Oryza		5795	707.2102962	99	0	0	-100
M_californicus	4530	Oryza	Oryza sativa		5793	706.9662202	99	0	0	-100
M_californicus	4546	Saccharum	Saccharum		489	59.6765893	99	0	0	-100
M_californicus	4564	Triticum	Triticum		861	105.0747308	95.0596437	1861	227.1127457	99
M_californicus	4565	Triticum	Triticum aestivum		570	69.5616685	63.2003263	23	2.8068743	80.4520773
M_californicus	4571	Triticum	Triticum turgidum		41	5.0035586	100	1838	224.3058713	100
M_californicus	4575	Zea	Zea		93	11.3495354	1.5199542	9	1.0983421	1.5668809
M_californicus	4577	Zea	Zea mays		93	11.3495354	1.7396414	9	1.0983421	1.5668809
M_californicus	4614	Ananas	Ananas		5292	645.8251747	80.2891201	0	0	-100
M_californicus	4615	Ananas	Ananas comosus		5292	645.8251747	80.8253076	0	0	-100
M_californicus	4783	Phytophthora	Phytophthora		5	0.6101901	3.4734915	181	22.0888807	99
M_californicus	4795	Phytophthora	Phytophthora megakarya		0	0	-100	16	1.9526082	99
M_californicus	4814	Chytriomyces	Chytriomyces hyalinus		306	37.3436326	99	0	0	-100
M_californicus	4838	Rhizomucor	Rhizomucor		408	49.7915101	99	0	0	-100
M_californicus	4839	Rhizomucor	Rhizomucor miehei		408	49.7915101	100	0	0	-100
M_californicus	4842	Rhizopus	Rhizopus		31	3.7831785	0.5758559	1828	223.0854912	99
M_californicus	4846	Rhizopus	Rhizopus stolonifer		5	0.6101901	0.068524	0	0	-100
M_californicus	4895	Schizosaccharomyces	Schizosaccharomyces		442	53.9408026	99	0	0	-100
M_californicus	4896	Schizosaccharomyces	Schizosaccharomyces pombe		220	26.8483633	99	0	0	-100
M_californicus	4899	Schizosaccharomyces	Schizosaccharomyces octosporus		218	26.6042872	100	0	0	-100
M_californicus	5052	Aspergillus	Aspergillus		230	28.0687434	2.1116438	422	51.5000423	0.2998164
M_californicus	5073	Penicillium	Penicillium		54	6.5900528	0.1299917	669	81.643432	4.1821995
M_californicus	5598	Alternaria	Alternaria		6204	757.1238443	12.5655527	1745	212.956336	7.5852077
M_californicus	5599	Alternaria	Alternaria alternata		5654	690.0029361	13.4193787	590	72.0024288	2.4147449
M_californicus	6003	Coleps	Coleps		298	36.3673284	100	0	0	-100
M_californicus	6181	Schistosoma	Schistosoma		55	6.7120908	49.2924523	0	0	-100
M_californicus	6183	Schistosoma	Schistosoma mansoni		55	6.7120908	99	0	0	-100
M_californicus	6268	Anisakis	Anisakis		0	0	-100	12547	1531.210973	100
M_californicus	6269	Anisakis	Anisakis simplex		0	0	-100	12547	1531.210973	100
M_californicus	6278	Brugia	Brugia		0	0	-100	3990	486.9316794	99
M_californicus	6281	Onchocerca	Onchocerca		0	0	-100	70918	8654.691939	100
M_californicus	6687	Penaeus	Penaeus monodon		0	0	-100	3549	433.1129148	100
M_californicus	7066	Tenebrio	Tenebrio		6283	766.7648475	99	104	12.6919535	100
M_californicus	7067	Tenebrio	Tenebrio molitor		1431	174.6363993	99	104	12.6919535	100
M_californicus	7069	Tribolium	Tribolium		94	11.4715734	99	994	121.3057868	99
M_californicus	7070	Tribolium	Tribolium castaneum		94	11.4715734	99	994	121.3057868	99
M_californicus	7076	Palorus	Palorus		624	76.1517213	100	0	0	-100
M_californicus	7451	Vespula	Vespula		1	0.122038	100	402	49.059282	100
M_californicus	7454	Vespula	Vespula vulgaris		0	0	-100	402	49.059282	100
M_californicus	7482	Lasius	Lasius		0	0	-100	605	73.832999	99
M_californicus	7490	Trichogramma	Trichogramma		45	5.4917107	100	372	45.3981415	100
M_californicus	9434	Myotis	Myotis		0	0	-100	1045	127.5297255	100
M_californicus	10663	Tequatrovirus	Tequatrovirus		18026	2199.857256	100	0	0	-100
M_californicus	11983	Norovirus	Norwalk virus		38	4.6374446	100	0	0	-100
M_californicus	12916	Acidovorax	Acidovorax		397	48.4490919	0.0320488	158	19.2820064	-0.1762009
M_californicus	13136		unidentified marine bacterioplankton		509	62.1173496	99	0	0	-100
M_californicus	13160	Brevundimonas	Brevundimonas bullata		0	0	-100	2221	271.046431	100
M_californicus	13334	Anaerobiospirillum	Anaerobiospirillum		1064	129.8484478	99	0	0	-100
M_californicus	13335	Anaerobiospirillum	Anaerobiospirillum succiniciproducens		1064	129.8484478	99	0	0	-100
M_californicus	13373	Burkholderia	Burkholderia mallei		7	0.8542661	30.3314104	552	67.3649842	17.5229444
M_californicus	13684	Parastagonospora	Parastagonospora nodorum		166	20.2583105	18.6638678	0	0	-100
M_californicus	13687	Sphingomonas	Sphingomonas		534	65.1682999	-0.127787	428	52.2322704	-0.1996449
M_californicus	13690	Sphingobium	Sphingobium yanoikuyae		236	28.8009715	8.0749796	51	6.2239388	0.4912457
M_californicus	27320	Metschnikowia	Metschnikowia		319	38.9301267	99	0	0	-100
M_californicus	28038	Lactobacillus	Latilactobacillus curvatus		3664	447.1472865	99	305	37.2215945	99
M_californicus	28090	Acinetobacter	Acinetobacter lwoffii		299	36.4893664	0.0591541	47	5.7357867	0.6258672
M_californicus	28108	Alteromonas	Alteromonas macleodii		32	3.9052165	61.4186002	0	0	-100
M_californicus	28141	Cronobacter	Cronobacter sakazakii		15007	1831.424489	99	61675	7526.694568	99
M_californicus	28151	Serratia	Serratia proteamaculans		1052	128.3839917	68.6248585	154	18.7938543	23.823718
M_californicus	28152	Yersinia	Yersinia kristensenii		42	5.1255966	99	28	3.4170644	45.5184678
M_californicus	28172	Vibrio	Vibrio metschnikovii		829	101.1695143	100	8	0.9763041	99
M_californicus	28228	Colwellia	Colwellia		28	3.4170644	48.3000905	1	0.122038	-0.1293332
M_californicus	28253	Marinomonas	Marinomonas		661	80.6671278	99	0	0	-100
M_californicus	28453	Sphingobacterium	Sphingobacterium		16	1.9526082	-0.207768	625	76.2737593	1.863807
M_californicus	28526	Solanum	Solanum pennellii		19	2.3187223	24.6689539	0	0	-100
M_californicus	28901	Salmonella	Salmonella enterica		294613	35953.98568	99	411064	50165.43455	99
M_californicus	29203	Cyclotella	Cyclotella		369	45.0320275	99	0	0	-100
M_californicus	29205	Cyclotella	Cyclotella meneghiniana		285	34.7808342	99	0	0	-100
M_californicus	29423	Legionella	Legionella oakridgensis		10	1.2203801	5.393508	5448	664.8631051	99
M_californicus	29430	Acinetobacter	Acinetobacter haemolyticus		259	31.6078459	-0.0738232	0	0	-100
M_californicus	29438	Pseudomonas	Pseudomonas savastanoi		3	0.366114	1.8162869	3750	457.6425558	99
M_californicus	29465	Veillonella	Veillonella		59	7.2002429	-0.1307813	11	1.3424182	-0.2231719
M_californicus	29471	Pectobacterium	Pectobacterium atrosepticum		2501	305.2170752	99	19	2.3187223	5.8386071
M_californicus	29484	Yersinia	Yersinia frederiksenii		430	52.4763464	99	61	7.4443189	15.1583706
M_californicus	29486	Yersinia	Yersinia ruckeri		522	63.7038438	99	37	4.5154066	6.1053621
M_californicus	29487	Photorhabdus	Photorhabdus		1549	189.036885	99	115574	14104.42153	99
M_californicus	29488	Photorhabdus	Photorhabdus luminescens		29	3.5391024	99	106797	13033.29387	99
M_californicus	29495	Vibrio	Vibrio navarrensis		1937	236.3876348	99	0	0	-100
M_californicus	29497	Vibrio	Vibrio splendidus		255	31.1196938	99	1478	180.372186	61.2180792
M_californicus	29570	Halomonas	Halomonas meridiana		269	32.828226	99	0	0	-100
M_californicus	29580	Janthinobacterium	Janthinobacterium		33	4.0272545	-0.13472	0	0	-100
M_californicus	31320	Mesotaenium	Mesotaenium		19	2.3187223	99	0	0	-100
M_californicus	31321	Mesotaenium	Mesotaenium caldariorum		19	2.3187223	100	0	0	-100
M_californicus	31366	Asparagopsis	Asparagopsis		121	14.7665998	99	0	0	-100
M_californicus	31495	Rhodogorgon	Rhodogorgon		72	8.7867371	100	0	0	-100
M_californicus	32008	Burkholderia	Burkholderia		322	39.2962408	-0.1810801	851	103.8543507	0.0850862
M_californicus	32012	Thiomonas	Thiomonas		17	2.0746463	-0.1992003	7795	951.286326	7.1792954
M_californicus	32199	Buchnera	Buchnera		1308	159.6257235	99	68	8.298585	5.074181
M_californicus	32644		unidentified		333	40.638659	7.8562196	0	0	-100
M_californicus	33039	Blautia	[Ruminococcus] torques		4	0.4881521	-0.0882684	1899	231.7501903	79.8309806
M_californicus	33057	Thauera	Thauera		807	98.484678	1.5563607	384	46.8625977	0.9868048
M_californicus	33882	Microbacterium	Microbacterium		622	75.9076453	0.7020948	331	40.3945829	0.2909217
M_californicus	33910	Amycolatopsis	Amycolatopsis mediterranei		13	1.5864942	0.8950002	0	0	-100
M_californicus	33945	Enterococcus	Enterococcus avium		615	75.0533791	99	81	9.8850792	99
M_californicus	33969	Melissococcus	Melissococcus		146	17.8175502	10.3814964	0	0	-100
M_californicus	33970	Melissococcus	Melissococcus plutonius		145	17.6955122	10.3091408	0	0	-100
M_californicus	34034		uncultured delta proteobacterium		282	34.4147202	52.8768695	0	0	-100
M_californicus	34037	Rahnella	Rahnella		4040	493.0335801	99	21288	2597.945261	99
M_californicus	34038	Rahnella	Rahnella aquatilis		3075	375.2668957	99	32	3.9052165	21.8299626
M_californicus	34062	Moraxella	Moraxella osloensis		2029	247.6151322	0.4085846	563	68.7074024	0.3813466
M_californicus	34348	Mixia	Mixia		176	21.4786906	99	7	0.8542661	4.7675754
M_californicus	34349	Mixia	Mixia osmundae		176	21.4786906	99	7	0.8542661	4.7675754
M_californicus	35089	Gregarina	Gregarina		1499	182.9349843	99	108	13.1801056	99
M_californicus	35127	Thalassiosira	Thalassiosira		39	4.7594826	99	219	26.7263253	99
M_californicus	35701	Heliobacterium	Heliobacterium modesticaldum		0	0	-100	1758	214.5428302	14.046347
M_californicus	35703	Citrobacter	Citrobacter amalonaticus		1398	170.6091448	44.3546602	89	10.8613833	7.7417163
M_californicus	35783	Enterococcus	Enterococcus sp.		9	1.0983421	99	0	0	-100
M_californicus	36086	Trichuris	Trichuris		0	0	-100	3422	417.6140869	56.3920565
M_californicus	36087	Trichuris	Trichuris trichiura		0	0	-100	3422	417.6140869	56.3919795
M_californicus	36741	Mycoplasma	Mycoplasma feliminutum		13	1.5864942	12.4768679	0	0	-100
M_californicus	36808	Corynebacterium	Corynebacterium bovis		566	69.0735164	99	4	0.4881521	3.0564469
M_californicus	36862	Ideonella	Ideonella		0	0	-100	4973	606.895048	16.05581
M_californicus	37734	Enterococcus	Enterococcus casseliflavus		535	65.290338	42.5234518	15	1.8305702	2.0984364
M_californicus	37914	Dietzia	Dietzia		216	26.3602112	10.6598568	134	16.353094	1.4264402
M_californicus	37919	Rhodococcus	Rhodococcus opacus		20	2.4407603	0.7916559	5142	627.5194725	99
M_californicus	37928	Arthrobacter	Arthrobacter crystallopoietes		1436	175.2465894	99	1013	123.6245091	99
M_californicus	38018		Bacteriophage sp.		3419	417.2479729	100	0	0	-100
M_californicus	38293	Photobacterium	Photobacterium damselae		2263	276.1720277	99	24	2.9289124	10.445228
M_californicus	38832	Micromonas	Micromonas		672	82.009546	99	0	0	-100
M_californicus	38986	Acholeplasma	Acholeplasma palmae		14	1.7085322	27.8277329	0	0	-100
M_californicus	40214	Acinetobacter	Acinetobacter johnsonii		1811	221.0108449	1.3156901	509	62.1173496	2.3435749
M_californicus	40269	Aliivibrio	Aliivibrio salmonicida		56	6.8341288	99	0	0	-100
M_californicus	40323	Stenotrophomonas	Stenotrophomonas		369	45.0320275	-0.1791796	6806	830.5907293	4.2407502
M_californicus	40324	Stenotrophomonas	Stenotrophomonas maltophilia		219	26.7263253	-0.2210189	6782	827.6618169	8.5636905
M_californicus	40443	Gloeophyllum	Gloeophyllum		0	0	-100	358	43.6896093	5.9082423
M_californicus	40576	Xenorhabdus	Xenorhabdus bovienii		2494	304.3628091	99	38	4.6374446	36.1143106
M_californicus	40577	Xenorhabdus	Xenorhabdus poinarii		47	5.7357867	91.1949553	0	0	-100
M_californicus	40578	Xenorhabdus	Xenorhabdus beddingii		9	1.0983421	100	0	0	-100
M_californicus	41201	Ewingella	Ewingella		3971	484.6129571	100	37	4.5154066	26.0264475
M_californicus	41202	Ewingella	Ewingella americana		3947	481.6840447	100	37	4.5154066	26.0264475
M_californicus	41275	Brevundimonas	Brevundimonas		948	115.6920381	0.7962765	2762	337.0689971	5.3091845
M_californicus	41997	Enterococcus	Enterococcus saccharolyticus		23	2.8068743	12.1205942	0	0	-100
M_californicus	42020	Halymenia	Halymenia		218	26.6042872	99	0	0	-100
M_californicus	42054	Chromohalobacter	Chromohalobacter		274	33.4384161	36.6288516	8	0.9763041	1.6861185
M_californicus	42055	Chromohalobacter	Chromohalobacter marismortui		217	26.4822492	99	0	0	-100
M_californicus	42155	Brugia	Brugia timori		0	0	-100	3986	486.4435273	100
M_californicus	42157	Onchocerca	Onchocerca ochengi		0	0	-100	70918	8654.691939	100
M_californicus	42895	Enterobacter	Enterobacter sp.		1258	153.5238227	99	0	0	-100
M_californicus	43657	Pseudoalteromonas	Pseudoalteromonas luteoviolacea		5	0.6101901	15.8644553	8	0.9763041	8.9582097
M_californicus	43662	Pseudoalteromonas	Pseudoalteromonas piscicida		344	41.9810771	99	0	0	-100
M_californicus	43668	Brachybacterium	Brachybacterium		209	25.5059451	0.8788912	220	26.8483633	1.0402053
M_californicus	43947	Tolumonas	Tolumonas		221	26.9704013	14.748404	20	2.4407603	0.9712229
M_californicus	43948	Tolumonas	Tolumonas auensis		220	26.8483633	14.6854986	1	0.122038	-0.0671984
M_californicus	44008	Enterococcus	Enterococcus cecorum		85	10.3732313	1.0798828	11	1.3424182	0.3172293
M_californicus	44011	Ferrimonas	Ferrimonas		60	7.3222809	60.9508744	5	0.6101901	1.7402248
M_californicus	44012	Ferrimonas	Ferrimonas balearica		36	4.3933685	36.4415578	0	0	-100
M_californicus	44013	Polynucleobacter	Polynucleobacter		427	52.1102324	9.7546701	4	0.4881521	-0.2470741
M_californicus	44249	Paenibacillus	Paenibacillus		100	12.2038015	4.3037462	872	106.417149	4.4349808
M_californicus	45156	Cyanidioschyzon	Cyanidioschyzon		627	76.5178353	99	0	0	-100
M_californicus	45157	Cyanidioschyzon	Cyanidioschyzon merolae		627	76.5178353	99	0	0	-100
M_californicus	46255	Weissella	Weissella		112	13.6682577	1.2703999	16	1.9526082	0.4428754
M_californicus	47466	Borrelia	Borrelia miyamotoi		3	0.366114	100	0	0	-100
M_californicus	47715	Lactobacillus	Lacticaseibacillus rhamnosus		3	0.366114	0.9741998	1394	170.1209927	81.8683816
M_californicus	47917	Serratia	Serratia fonticola		2458	299.9694406	99	241	29.4111616	99
M_californicus	48073	Microbulbifer	Microbulbifer		116	14.1564097	8.9640628	0	0	-100
M_californicus	48075	Marinobacterium	Marinobacterium		50	6.1019007	8.983973	0	0	-100
M_californicus	48258	Palorus	Palorus subdepressus		624	76.1517213	100	0	0	-100
M_californicus	48736	Ralstonia	Ralstonia		342025	41740.05204	15.3377391	463	56.5036009	-0.2802059
M_californicus	50582	Ephemera	Ephemera		0	0	-100	8393	1024.265059	100
M_californicus	51201	Streptomyces	Streptomyces griseocarneus		0	0	-100	5850	713.922387	100
M_californicus	51288	Kluyvera	Kluyvera ascorbata		2254	275.0736855	99	8	0.9763041	1.0655288
M_californicus	51298	Myotis	Myotis myotis		0	0	-100	246	30.0213517	100
M_californicus	51668	Tetragenococcus	Tetragenococcus		22	2.6848363	2.6997167	0	0	-100
M_californicus	51669	Tetragenococcus	Tetragenococcus halophilus		13	1.5864942	1.5444059	0	0	-100
M_californicus	53246	Pseudoalteromonas	Pseudoalteromonas		3130	381.9789866	51.2282841	89897	10970.85142	99
M_californicus	53249	Pseudoalteromonas	Pseudoalteromonas sp.		98	11.9597255	99	0	0	-100
M_californicus	53335	Pantoea	Pantoea		140154	17104.11594	99	289546	35335.61906	99
M_californicus	53336	Tatumella	Tatumella citrea		314	38.3199367	99	28	3.4170644	52.3013888
M_californicus	53345	Enterococcus	Enterococcus durans		415	50.6457762	99	2597	316.9327246	10.9439108
M_californicus	53346	Enterococcus	Enterococcus mundtii		205	25.017793	99	5	0.6101901	3.8321445
M_californicus	53457	Janibacter	Janibacter		320	39.0521648	4.566775	203	24.773717	3.7391282
M_californicus	54291	Raoultella	Raoultella ornithinolytica		25552	3118.315356	99	194	23.6753749	5.0390456
M_californicus	54736	Salmonella	Salmonella bongori		4793	584.9282053	99	27	3.2950264	56.1012772
M_californicus	55080	Brevibacillus	Brevibacillus		74	9.0308131	14.1855103	4783	583.7078252	99
M_californicus	55193	Malassezia	Malassezia		1185	144.6150476	0.2292656	393	47.9609398	-0.0501084
M_californicus	55210	Brenneria	Brenneria nigrifluens		254	30.9976558	100	0	0	-100
M_californicus	55211	Erwinia	Erwinia persicina		12206	1489.59601	99	219	26.7263253	99
M_californicus	55213	Brenneria	Brenneria rubrifaciens		1304	159.1375714	99	11	1.3424182	100
M_californicus	55601	Vibrio	Vibrio anguillarum		77	9.3969271	6.3754723	6	0.7322281	2.938627
M_californicus	56765		uncultured marine bacterium		431	52.5983844	99	0	0	-100
M_californicus	57493	Kocuria	Kocuria		1005	122.648205	0.7154638	334	40.760697	1.264186
M_californicus	57495	Dermacoccus	Dermacoccus		227	27.7026294	0.0671214	112	13.6682577	6.8774482
M_californicus	57498	Deinococcus	Deinococcus grandis		36	4.3933685	100	0	0	-100
M_californicus	57706	Citrobacter	Citrobacter braakii		196	23.9194509	64.7792091	31	3.7831785	46.8951688
M_californicus	57975	Burkholderia	Burkholderia thailandensis		26	3.1729884	0.5492589	0	0	-100
M_californicus	58050	Moritella	Moritella		115	14.0343717	99	411	50.1576241	99
M_californicus	59732	Chryseobacterium	Chryseobacterium		205	25.017793	-0.1270115	67	8.176547	-0.2029811
M_californicus	59753	Alcanivorax	Alcanivorax		69	8.420623	2.4965529	10	1.2203801	-0.0101479
M_californicus	59814	Pantoea	Pantoea dispersa		13481	1645.194479	99	264	32.2180359	28.1291733
M_californicus	60000	Coleps	Coleps hirtus		250	30.5095037	100	0	0	-100
M_californicus	61471	Timema	Timema		213	25.9940972	100	0	0	-100
M_californicus	61645	Enterobacter	Enterobacter asburiae		3456	421.7633794	50.223301	32	3.9052165	9.5398692
M_californicus	61646	Lelliottia	Lelliottia amnigena		447	54.5509927	15.8558233	23	2.8068743	6.2752379
M_californicus	61647	Pluralibacter	Pluralibacter gergoviae		6743	822.9023343	99	43	5.2476346	28.3865201
M_californicus	61648	Kluyvera	Kluyvera intermedia		375	45.7642556	33.8403359	13	1.5864942	3.0257984
M_californicus	61651	Serratia	Serratia ficaria		81	9.8850792	100	2	0.244076	1.6083692
M_californicus	61652	Serratia	Serratia rubidaea		5340	651.6829994	99	73	8.9087751	44.7408044
M_californicus	62322	Shewanella	Shewanella baltica		71	8.6646991	4.5361235	28	3.4170644	2.4099216
M_californicus	62335	Saccharum	Saccharum spontaneum		484	59.0663992	100	0	0	-100
M_californicus	63132	Geitlerinema	Geitlerinema		3	0.366114	-0.0790314	2971	362.5749422	99
M_californicus	63612	Sodalis	Sodalis glossinidius		3075	375.2668957	99	8	0.9763041	17.9253041
M_californicus	64495	Rhizopus	Rhizopus oryzae		0	0	-100	222	27.0924393	100
M_californicus	65700	Erwinia	Erwinia tracheiphila		4043	493.3996941	100	47	5.7357867	40.9821041
M_californicus	66269	Pantoea	Pantoea stewartii		3326	405.8984375	99	127	15.4988279	29.291122
M_californicus	67572	Psychromonas	Psychromonas		138	16.8412461	1.3482914	7	0.8542661	3.3691109
M_californicus	67575	Rheinheimera	Rheinheimera		90	10.9834213	4.0654409	261	31.8519219	2.1920824
M_californicus	67767	Lasius	Lasius niger		0	0	-100	605	73.832999	99
M_californicus	67780	Edwardsiella	Edwardsiella ictaluri		7683	937.6180683	99	15	1.8305702	39.3225116
M_californicus	67824	Citrobacter	Citrobacter farmeri		843	102.8780465	99	29	3.5391024	66.0484825
M_californicus	67825	Citrobacter	Citrobacter rodentium		20494	2501.047077	99	27	3.2950264	10.695644
M_californicus	67826	Citrobacter	Citrobacter sedlakii		4388	535.5028093	99	8	0.9763041	73.7233156
M_californicus	67827	Citrobacter	Citrobacter werkmanii		268	32.706188	99	20	2.4407603	99
M_californicus	67829	Citrobacter	Citrobacter murliniae		33	4.0272545	100	0	0	-100
M_californicus	69218	Enterobacter	Enterobacter cancerogenus		509	62.1173496	99	62	7.5663569	7.8153865
M_californicus	69220	Lelliottia	Lelliottia nimipressuralis		17	2.0746463	100	5	0.6101901	100
M_californicus	69223	Dickeya	Dickeya paradisiaca		1604	195.7489759	100	28	3.4170644	12.8090195
M_californicus	69393	Pantoea	Pantoea sp.		2631	321.0820171	99	0	0	-100
M_californicus	69474	Orientia	Orientia		4	0.4881521	29.003013	0	0	-100
M_californicus	71655	Brenneria	Brenneria		7111	867.8123238	99	242	29.5331996	36.0324694
M_californicus	71999	Kocuria	Kocuria palustris		315	38.4419747	1.0854185	103	12.5699155	2.4274427
M_californicus	73010	Aeromonas	Aeromonas encheleia		275	33.5604541	99	0	0	-100
M_californicus	73778	Methylocaldum	Methylocaldum		282	34.4147202	99	0	0	-100
M_californicus	75687	Neptunomonas	Neptunomonas		13	1.5864942	32.2850141	0	0	-100
M_californicus	75984	Mannheimia	Mannheimia		214	26.1161352	6.9925557	10	1.2203801	1.1385839
M_californicus	75985	Mannheimia	Mannheimia haemolytica		181	22.0888807	13.9488177	10	1.2203801	1.3384125
M_californicus	76775	Malassezia	Malassezia restricta		722	88.1114467	1.9093546	259	31.6078459	2.1282487
M_californicus	76777	Malassezia	Malassezia sympodialis		321	39.1742028	-0.039682	90	10.9834213	0.232055
M_californicus	76860	Streptococcus	Streptococcus constellatus		409	49.9135481	24.7570256	1	0.122038	1.8984963
M_californicus	77133		uncultured bacterium		310061	37839.22893	99	4348	530.6212887	2.5680634
M_californicus	79922	Clonorchis	Clonorchis		0	0	-100	3720	453.9814153	99
M_californicus	79923	Clonorchis	Clonorchis sinensis		0	0	-100	3720	453.9814153	99
M_californicus	79967	Erwinia	Erwinia pyrifoliae		16337	1993.735049	99	1	0.122038	12.2025944
M_californicus	80764	Aphis	Aphis		484	59.0663992	99	0	0	-100
M_californicus	80852	Aliivibrio	Aliivibrio wodanis		98	11.9597255	99	0	0	-100
M_californicus	80854	Moritella	Moritella viscosa		7	0.8542661	99	411	50.1576241	99
M_californicus	81476	Pluralibacter	Pluralibacter pyrinus		21	2.5627983	100	0	0	-100
M_californicus	82976	Buttiauxella	Buttiauxella		5793	706.9662202	100	93	11.3495354	66.1093404
M_californicus	82977	Buttiauxella	Buttiauxella agrestis		317	38.6860507	100	63	7.6883949	63.0076637
M_californicus	82980	Leminorella	Leminorella		134	16.353094	100	3	0.366114	4.7192055
M_californicus	82982	Obesumbacterium	Obesumbacterium		437	53.3306125	99	33	4.0272545	99
M_californicus	82983	Obesumbacterium	Obesumbacterium proteus		432	52.7204224	99	33	4.0272545	99
M_californicus	82984	Pragia	Pragia		8351	1019.139462	100	485	59.1884372	99
M_californicus	82985	Pragia	Pragia fontium		8287	1011.329029	100	485	59.1884372	99
M_californicus	82986	Tatumella	Tatumella		401	48.937244	99	283	34.5367582	83.2474986
M_californicus	82987	Tatumella	Tatumella ptyseos		19	2.3187223	100	51	6.2239388	46.6941219
M_californicus	82991	Buttiauxella	Buttiauxella izardii		3	0.366114	100	0	0	-100
M_californicus	82992	Buttiauxella	Buttiauxella noackiae		1	0.122038	100	9	1.0983421	99
M_californicus	82996	Serratia	Serratia plymuthica		6064	740.0385222	99	348	42.4692292	99
M_californicus	83427	Streptococcus	uncultured Streptococcus sp.		19	2.3187223	0.1916199	0	0	-100
M_californicus	83428	Bacillus	uncultured Bacillus sp.		46	5.6137487	67.5266632	0	0	-100
M_californicus	83618	Pseudoxanthomonas	Pseudoxanthomonas		328	40.0284689	2.0794812	256	31.2417318	5.4778842
M_californicus	83654	Leclercia	Leclercia		8761	1069.175048	89.4627641	35	4.2713305	2.0945352
M_californicus	83655	Leclercia	Leclercia adecarboxylata		2938	358.5476877	29.9093255	34	4.1492925	2.1962318
M_californicus	83683	Lactobacillus	Lactobacillus amylolyticus		0	0	-100	10659	1300.803201	99
M_californicus	83770	Succinivibrio	Succinivibrio		105	12.8139916	100	0	0	-100
M_californicus	83771	Succinivibrio	Succinivibrio dextrinosolvens		104	12.6919535	100	0	0	-100
M_californicus	84565	Sodalis	Sodalis		7869	960.3171391	99	11466	1399.287879	99
M_californicus	84567	Pedobacter	Pedobacter		27	3.2950264	0.6021534	623	76.0296833	5.872993
M_californicus	85402	Mannheimia	Mannheimia granulomatis		1	0.122038	100	0	0	-100
M_californicus	85413	Bosea	Bosea		123	15.0106758	0.0231508	9254	1129.33979	59.0401951
M_californicus	85643	Thauera	Thauera sp. MZ1T		329	40.1505069	2.0537114	19	2.3187223	3.8320814
M_californicus	85692	Triticum	Triticum dicoccoides		205	25.017793	100	0	0	-100
M_californicus	85874	Thermacetogenium	Thermacetogenium phaeum		1	0.122038	5.6202991	0	0	-100
M_californicus	86017	Salpingoeca	Salpingoeca		84	10.2511932	99	1	0.122038	6.2303748
M_californicus	86027		uncultured beta proteobacterium		151	18.4277402	4.9709121	0	0	-100
M_californicus	86175	Pseudomonas	Pseudomonas pertucinogena		0	0	-100	3314	404.4339813	100
M_californicus	86473		uncultured Gammaproteobacteria bacterium		6777	827.0516268	99	7302	891.1215846	99
M_californicus	86971	Trichogramma	Trichogramma brassicae		0	0	-100	372	45.3981415	100
M_californicus	88270	Picocystis	Picocystis		264	32.2180359	100	0	0	-100
M_californicus	88271	Picocystis	Picocystis salinarum		264	32.2180359	100	0	0	-100
M_californicus	88431	Dorea	Dorea longicatena		0	0	-100	414	50.5237382	15.9355433
M_californicus	91192	Tetradesmus	Tetradesmus		299	36.4893664	99	0	0	-100
M_californicus	91750		uncultured Alphaproteobacteria bacterium		284	34.6587962	5.864389	0	0	-100
M_californicus	91844	Candidatus Portiera	Candidatus Portiera aleyrodidarum		24	2.9289124	13.9917439	0	0	-100
M_californicus	92490	Erwinia	Erwinia toletana		476	58.0900951	100	38	4.6374446	50.756334
M_californicus	92793	Aquabacterium	Aquabacterium		181	22.0888807	21.895966	344	41.9810771	0.6353828
M_californicus	93127	Rhynchophorus	Rhynchophorus		5	0.6101901	100	4566	557.2255759	100
M_californicus	93378	Edwardsiella	Edwardsiella hoshinae		56	6.8341288	99	7	0.8542661	19.5076361
M_californicus	100272		uncultured eukaryote		3167	386.4943931	78.6159275	0	0	-100
M_californicus	100860	Aphanomyces	Aphanomyces		16	1.9526082	13.7122298	214	26.1161352	100
M_californicus	102786	Mikania	Mikania		0	0	-100	1986	242.3674975	100
M_californicus	104355	Gloeophyllum	Gloeophyllum trabeum		0	0	-100	358	43.6896093	5.9082423
M_californicus	104623	Serratia	Serratia sp. ATCC 39006		2361	288.1317531	99	0	0	-100
M_californicus	106588	Pseudoflavonifractor	Pseudoflavonifractor capillosus		0	0	-100	104	12.6919535	2.7454995
M_californicus	106589	Cupriavidus	Cupriavidus		217	26.4822492	-0.1583831	55	6.7120908	-0.2902056
M_californicus	109478	Myotis	Myotis brandtii		0	0	-100	507	61.8732735	100
M_californicus	109790	Lactobacillus	Lactobacillus jensenii		22	2.6848363	-0.0534681	645	78.7145196	19.9761384
M_californicus	109882	Chytriomyces	Chytriomyces		310	37.8317846	99	0	0	-100
M_californicus	110365	Gregarina	Gregarina niphandrodes		928	113.2512778	100	108	13.1801056	99
M_californicus	112090	Aphanomyces	Aphanomyces astaci		10	1.2203801	99	214	26.1161352	100
M_californicus	112904	Enterococcus	Enterococcus villorum		181	22.0888807	99	54	6.5900528	100
M_californicus	114053	Pseudoalteromonas	uncultured Pseudoalteromonas sp.		110	13.4241816	36.5407084	0	0	-100
M_californicus	114054	Vibrio	uncultured Vibrio sp.		199	24.285565	99	0	0	-100
M_californicus	114707	Pseudomonas	uncultured Pseudomonas sp.		154	18.7938543	2.7013617	0	0	-100
M_californicus	116092	Pseudoalteromonas	Pseudoalteromonas sp. A25		1888	230.4077721	100	0	0	-100
M_californicus	116842	Diplodiscus	Diplodiscus		1	0.122038	100	0	0	-100
M_californicus	118060	Enterococcus	Enterococcus rotai		901	109.9562514	42.9063804	7	0.8542661	100
M_californicus	119927	Alternaria	Alternaria tenuissima		5	0.6101901	0.3455569	683	83.3519642	100
M_californicus	122277	Pectobacterium	Pectobacterium		8467	1033.295872	99	202	24.651679	14.3309311
M_californicus	124155		uncultured bacterium (human infant) D8D		1357	165.6055862	100	0	0	-100
M_californicus	125216	Roseomonas	Roseomonas		275	33.5604541	5.1612085	70	8.542661	0.9957184
M_californicus	126159		secondary endosymbiont of Bactericera cockerelli		366	44.6659134	99	0	0	-100
M_californicus	126162		secondary endosymbiont of Glycaspis brimblecombei		243	29.6552376	99	0	0	-100
M_californicus	126385	Providencia	Providencia alcalifaciens		42	5.1255966	100	14	1.7085322	69.4160378
M_californicus	128785	Pseudoxanthomonas	Pseudoxanthomonas mexicana		203	24.773717	100	76	9.2748891	15.4784593
M_californicus	131704	Plateumaris	Plateumaris		159	19.4040444	100	0	0	-100
M_californicus	132078		rape rhizosphere bacterium tsb085		255	31.1196938	100	0	0	-100
M_californicus	133448	Citrobacter	Citrobacter youngae		76	9.2748891	100	16993	2073.791987	99
M_californicus	133894	Penaeus	Penaeus		4	0.4881521	100	3549	433.1129148	100
M_californicus	135575	Idiomarina	Idiomarina		248	30.2654277	99	14	1.7085322	0.3139296
M_californicus	136088	Malawimonas	Malawimonas		10	1.2203801	99	0	0	-100
M_californicus	136089	Malawimonas	Malawimonas jakobiformis		8	0.9763041	94.6319276	0	0	-100
M_californicus	136703		uncultured rumen bacterium		1026	125.2110033	99	0	0	-100
M_californicus	137545	Serratia	Serratia quinivorans		258	31.4858078	100	10	1.2203801	100
M_californicus	137591	Weissella	Weissella cibaria		74	9.0308131	3.8777427	0	0	-100
M_californicus	138072	Candidatus Hamiltonella	Candidatus Hamiltonella defensa		542	66.1446041	99	2	0.244076	1.9291688
M_californicus	138073	Candidatus Regiella	Candidatus Regiella insecticola		235	28.6789335	99	3	0.366114	0.654525
M_californicus	138074	Serratia	Serratia symbiotica		1598	195.0167478	99	101	12.3258395	99
M_californicus	139111	Dendrothele	Dendrothele		0	0	-100	1179	143.8828195	100
M_californicus	140458	Thermacetogenium	Thermacetogenium		1	0.122038	5.6202991	0	0	-100
M_californicus	142786	Norovirus	Norovirus		38	4.6374446	100	0	0	-100
M_californicus	147709	Carnobacterium	Carnobacterium inhibens		9	1.0983421	0.8697207	0	0	-100
M_californicus	147802	Lactobacillus	Lactobacillus iners		2	0.244076	9.3768026	830	101.2915523	35.7862256
M_californicus	150022	Finegoldia	Finegoldia		23	2.8068743	0.1357338	338	41.248849	20.8976055
M_californicus	150247	Anoxybacillus	Anoxybacillus		201	24.529641	6.9400456	80	9.7630412	1.1157657
M_californicus	152297	Pseudoalteromonas	Pseudoalteromonas issachenkonii		4	0.4881521	14.2242515	0	0	-100
M_californicus	153809		uncultured proteobacterium		1448	176.7110455	99	0	0	-100
M_californicus	155493	Gallibacterium	Gallibacterium		1332	162.5546358	99	2	0.244076	2.6151758
M_californicus	155900		uncultured organism		12593	1536.824721	37.5987728	0	0	-100
M_californicus	156630	Alternaria	Alternaria arborescens		493	60.1647413	99	250	30.5095037	100
M_californicus	158481	Hahella	Hahella		26	3.1729884	7.0423724	0	0	-100
M_californicus	158483	Cedecea	Cedecea		403	49.18132	56.4896858	85	10.3732313	14.1450035
M_californicus	158822	Cedecea	Cedecea neteri		231	28.1907814	32.3226572	40	4.8815206	6.6109062
M_californicus	158836	Enterobacter	Enterobacter hormaechei		25979	3170.425589	99	6789	828.516083	99
M_californicus	158841	Leminorella	Leminorella richardii		134	16.353094	100	3	0.366114	100
M_californicus	158876	Yokenella	Yokenella		244	29.7772756	100	1869	228.0890498	99
M_californicus	158877	Yokenella	Yokenella regensburgei		202	24.651679	100	1869	228.0890498	99
M_californicus	160674	Raoultella	Raoultella		30485	3720.328884	99	253	30.8756178	3.239184
M_californicus	161934	Beta	Beta vulgaris		1	0.122038	-0.0385516	15442	1884.511026	71.889385
M_californicus	164851		uncultured soil bacterium		1020	124.4787752	99	0	0	-100
M_californicus	165185	Eubacterium	uncultured Eubacterium sp.		6	0.7322281	9.0954352	0	0	-100
M_californicus	165186	Ruminococcus	uncultured Ruminococcus sp.		3	0.366114	3.2631416	434	52.9644985	0.3595627
M_californicus	165433	Acinetobacter	uncultured Acinetobacter sp.		4182	510.3629782	99	0	0	-100
M_californicus	165695	Sphingobium	Sphingobium		341	41.6149631	0.6083696	71	8.6646991	-0.1748065
M_californicus	165697	Sphingopyxis	Sphingopyxis		78	9.5189652	-0.07208	18	2.1966843	-0.2165718
M_californicus	167972	Enterococcus	uncultured Enterococcus sp.		100	12.2038015	11.7814631	0	0	-100
M_californicus	167973	Lactococcus	uncultured Lactococcus sp.		57	6.9561668	99	0	0	-100
M_californicus	168169	Candidatus Ishikawaella	Candidatus Ishikawaella capsulata		52	6.3459768	99	0	0	-100
M_californicus	169133	Citricoccus	Citricoccus		251	30.6315417	99	105	12.8139916	22.498815
M_californicus	172672		uncultured Antarctic soil bacterium		274	33.4384161	100	0	0	-100
M_californicus	172821	Amastigomonas	Amastigomonas		359	43.8116473	99	0	0	-100
M_californicus	175245		uncultured fungus		2746	335.1163889	51.3085884	0	0	-100
M_californicus	175275		uncultured Cercozoa		414	50.5237382	99	0	0	-100
M_californicus	176102	Pseudoalteromonas	Pseudoalteromonas agarivorans		3	0.366114	100	0	0	-100
M_californicus	180957	Pectobacterium	Pectobacterium brasiliense		801	97.7524499	100	64	7.810433	100
M_californicus	182337	Erwinia	Erwinia billingiae		176	21.4786906	96.8118087	141	17.2073601	94.0622758
M_californicus	182709	Oceanobacillus	Oceanobacillus		8	0.9763041	3.7461148	489	59.6765893	13.2750831
M_californicus	183417	Proteus	Proteus hauseri		24	2.9289124	100	285	34.7808342	99
M_californicus	186158	Enterococcus	Enterococcus sp. U5-1		6	0.7322281	100	0	0	-100
M_californicus	186490		Candidatus Baumannia cicadellinicola		94	11.4715734	99	5	0.6101901	99
M_californicus	186765	Lambdavirus	Lambdavirus		231	28.1907814	100	0	0	-100
M_californicus	188907	Oleispira	Oleispira		23	2.8068743	16.5389483	0	0	-100
M_californicus	188908	Oleispira	Oleispira antarctica		23	2.8068743	16.5389483	0	0	-100
M_californicus	189330	Dorea	Dorea		2	0.244076	9.1265717	414	50.5237382	15.2658823
M_californicus	189384	Candidatus Tremblaya	Candidatus Tremblaya		96	11.7156494	99	0	0	-100
M_californicus	189385	Candidatus Tremblaya	Candidatus Tremblaya princeps		96	11.7156494	99	0	0	-100
M_californicus	190895	Vibrio	Vibrio rotiferianus		6	0.7322281	1.2288197	0	0	-100
M_californicus	192012	Mikania	Mikania micrantha		0	0	-100	1986	242.3674975	100
M_californicus	192073	Shewanella	Shewanella denitrificans		39	4.7594826	99	0	0	-100
M_californicus	194846		uncultured Enterobacterales bacterium		332	40.5166209	99	0	0	-100
M_californicus	195046		uncultured Vibrionaceae bacterium		15	1.8305702	100	0	0	-100
M_californicus	195164	Agrilus	Agrilus		252	30.7535797	99	812	99.0948681	99
M_californicus	198251	Candidatus Pelagibacter	Candidatus Pelagibacter		9	1.0983421	32.0836227	282	34.4147202	99
M_californicus	198431		uncultured prokaryote		1124	137.1707287	2.3919684	5	0.6101901	-0.1200398
M_californicus	198477	Gregarina	Gregarina polymorpha		545	66.5107181	100	0	0	-100
M_californicus	199914		secondary endosymbiont of Paracoccus nothofagicola		14	1.7085322	100	0	0	-100
M_californicus	200446	Citrobacter	uncultured Citrobacter sp.		4875	594.9353225	99	0	0	-100
M_californicus	202956	Acinetobacter	Acinetobacter towneri		1	0.122038	0.0875445	5276	643.8725665	13.9420025
M_californicus	203804	Candidatus Blochmannia	Candidatus Blochmannia		83	10.1291552	99	0	0	-100
M_californicus	204037	Dickeya	Dickeya		12340	1505.949104	99	393	47.9609398	15.0121643
M_californicus	204038	Dickeya	Dickeya dadantii		92	11.2274974	13.8979091	174	21.2346146	99
M_californicus	204039	Dickeya	Dickeya dianthicola		779	95.0676136	100	45	5.4917107	3.4938076
M_californicus	204042	Dickeya	Dickeya zeae		661	80.6671278	99	101	12.3258395	36.8754287
M_californicus	204619	Candidatus Nardonella	Candidatus Nardonella		214	26.1161352	99	0	0	-100
M_californicus	208223	Kosakonia	Kosakonia cowanii		6273	765.5444673	99	42	5.1255966	3.5211594
M_californicus	208224	Enterobacter	Enterobacter kobei		1649	201.2406865	99	43	5.2476346	27.2380877
M_californicus	208546		uncultured Streptococcaceae bacterium		9	1.0983421	11.0696129	0	0	-100
M_californicus	208962	Escherichia	Escherichia albertii		1497	182.6909083	99	30	3.6611404	2.4005295
M_californicus	212791	Enhydrobacter	Enhydrobacter		0	0	-100	1438	175.4906654	3.2007815
M_californicus	214906	Histophilus	Histophilus		79	9.6410032	99	1	0.122038	3.0102955
M_californicus	215689	Erwinia	Erwinia sp. Ejp617		1758	214.5428302	99	1	0.122038	71.7066525
M_californicus	216816	Bifidobacterium	Bifidobacterium longum		49	5.9798627	2.3158083	7	0.8542661	-0.1177452
M_californicus	216851	Faecalibacterium	Faecalibacterium		27	3.2950264	0.151016	712	86.8910666	4.430447
M_californicus	218034		uncultured Enterobacteriaceae bacterium		3050	372.2159454	99	0	0	-100
M_californicus	218084	Pantoea	uncultured Pantoea sp.		1652	201.6068006	99	0	0	-100
M_californicus	221279	Candidatus Competibacter	Candidatus Competibacter		78	9.5189652	99	1	0.122038	-0.0679441
M_californicus	221280	Candidatus Competibacter	Candidatus Competibacter phosphatis		76	9.2748891	99	1	0.122038	100
M_californicus	223915	Pasteurella	uncultured Pasteurella sp.		4	0.4881521	100	0	0	-100
M_californicus	224129	Agrilus	Agrilus planipennis		252	30.7535797	99	812	99.0948681	99
M_californicus	224209		uncultured Bacilli bacterium		10	1.2203801	1.3708458	0	0	-100
M_californicus	225143	Oceanisphaera	Oceanisphaera		241	29.4111616	99	2665	325.2313096	99
M_californicus	225716	Plateumaris	Plateumaris constricticollis		110	13.4241816	100	0	0	-100
M_californicus	225991	Comamonas	Comamonas aquatica		1190	145.2252377	12.5941874	427	52.1102324	10.1069687
M_californicus	229535	Penicillium	Penicillium nordicum		0	0	-100	631	77.0059874	16.5789693
M_californicus	231276	Tenebrio	Tenebrio sp. JMM-2003		4852	592.1284482	99	0	0	-100
M_californicus	231454	Dyella	Dyella		1740	212.3461459	16.3815674	7	0.8542661	-0.2026706
M_californicus	231683	Saccharospirillum	Saccharospirillum		146	17.8175502	4.0603749	293	35.7571384	1.8309358
M_californicus	233186	Cryptomonas	Cryptomonas curvata		316	38.5640127	99	1	0.122038	100
M_californicus	233316	Alteromonas	Alteromonas stellipolaris		9	1.0983421	62.6674728	0	0	-100
M_californicus	235205		Bathymodiolus azoricus thioautotrophic gill symbiont		0	0	-100	252	30.7535797	99
M_californicus	235559	Arsenophonus	Arsenophonus endosymbiont of Aleurodicus dispersus		30	3.6611404	40.745192	1	0.122038	100
M_californicus	235565	Arsenophonus	Arsenophonus endosymbiont of Tetraleurodes acaciae		19	2.3187223	100	0	0	-100
M_californicus	235566	Arsenophonus	Arsenophonus endosymbiont of Tetraleurodes mori		40	4.8815206	99	0	0	-100
M_californicus	235567	Arsenophonus	Arsenophonus endosymbiont of Trialeurodes vaporariorum		107	13.0580676	100	0	0	-100
M_californicus	235571		secondary endosymbiont of Bemisia argentifolii		108	13.1801056	99	0	0	-100
M_californicus	235572	Candidatus Portiera	Candidatus Portiera		24	2.9289124	12.7690313	0	0	-100
M_californicus	237777	Escherichia	uncultured Escherichia sp.		8870	1082.477192	99	0	0	-100
M_californicus	238202	Enterobacter	uncultured Enterobacter sp.		3222	393.2064839	99	0	0	-100
M_californicus	239175	Serratia	uncultured Serratia sp.		2695	328.8924501	99	0	0	-100
M_californicus	244366	Klebsiella	Klebsiella variicola		9318	1137.150223	99	5018	612.3867587	99
M_californicus	246798	Erwinia	uncultured Erwinia sp.		157	19.1599683	100	0	0	-100
M_californicus	246861	Grimontia	Grimontia		103	12.5699155	99	0	0	-100
M_californicus	251716	Enterobryus	Enterobryus		354	43.2014573	100	0	0	-100
M_californicus	252294	Carposina	Carposina		275	33.5604541	100	0	0	-100
M_californicus	252295	Carposina	Carposina sasakii		275	33.5604541	100	0	0	-100
M_californicus	259315	Faecalibacterium	uncultured Faecalibacterium sp.		10	1.2203801	100	0	0	-100
M_californicus	260554	Bacillus	Bacillus halotolerans		2	0.244076	100	30981	3780.859739	100
M_californicus	261825	Agarivorans	Agarivorans		24	2.9289124	32.5758849	7	0.8542661	13.4534322
M_californicus	263763	Aeromonas	uncultured Aeromonas sp.		709	86.5249525	99	0	0	-100
M_californicus	263767	Raoultella	uncultured Raoultella sp.		22	2.6848363	100	0	0	-100
M_californicus	272776	Arsenophonus	Arsenophonus endosymbiont of Trialeurodes hutchingsi		848	103.4882366	100	0	0	-100
M_californicus	272777	Arsenophonus	Arsenophonus endosymbiont of Aleyrodes proletella		14	1.7085322	100	0	0	-100
M_californicus	279698	Pseudoalteromonas	Pseudoalteromonas sp. No. 46		1	0.122038	100	0	0	-100
M_californicus	281915	Curvibacter	Curvibacter		21	2.5627983	-0.0473403	3388	413.4647944	2.0259122
M_californicus	283686	Kosakonia	Kosakonia radicincitans		678	82.7417741	99	19	2.3187223	0.2526238
M_californicus	283734	Staphylococcus	Staphylococcus pseudintermedius		2	0.244076	0.1181402	1	0.122038	7.9099953
M_californicus	284011	Klebsiella	uncultured Klebsiella sp.		6493	792.3928306	99	0	0	-100
M_californicus	286114	Synchytrium	Synchytrium		16	1.9526082	100	269	32.828226	100
M_californicus	286134	Shigella	uncultured Shigella sp.		2827	345.0014681	99	0	0	-100
M_californicus	286549	Kluyvera	uncultured Kluyvera sp.		55	6.7120908	100	0	0	-100
M_californicus	290112	Xenorhabdus	Xenorhabdus szentirmaii		1201	146.5676559	100	9	1.0983421	83.3337906
M_californicus	291112	Photorhabdus	Photorhabdus asymbiotica		982	119.8413306	99	15	1.8305702	37.9287431
M_californicus	291577	Rahnella	uncultured Rahnella sp.		542	66.1446041	99	0	0	-100
M_californicus	292486	Avibacterium	Avibacterium		42	5.1255966	99	2740	334.3841608	99
M_californicus	293386	Bacillus	Bacillus stratosphericus		0	0	-100	842	102.7560085	87.1895903
M_californicus	296587	Micromonas	Micromonas commoda		672	82.009546	99	0	0	-100
M_californicus	296745	Caldalkalibacillus	Caldalkalibacillus thermarum		0	0	-100	213	25.9940972	10.1149103
M_californicus	297314		uncultured Lachnospiraceae bacterium		34	4.1492925	32.4529766	0	0	-100
M_californicus	298657	Pseudoalteromonas	Pseudoalteromonas spongiae		17	2.0746463	100	0	0	-100
M_californicus	299767	Enterobacter	Enterobacter ludwigii		1806	220.4006549	99	429	52.3543084	99
M_californicus	300849	Morganella	uncultured Morganella sp.		19	2.3187223	100	0	0	-100
M_californicus	300876	Vibrio	Vibrio europaeus		40	4.8815206	100	0	0	-100
M_californicus	305899	Endozoicomonas	Endozoicomonas		586	71.5142767	99	0	0	-100
M_californicus	306241	Serratia	Serratia sp. T3		28	3.4170644	100	0	0	-100
M_californicus	308865	Elizabethkingia	Elizabethkingia		40	4.8815206	-0.1432326	10	1.2203801	-0.1589234
M_californicus	310071		uncultured Acidimicrobiales bacterium		476	58.0900951	99	0	0	-100
M_californicus	312716	Aeromonas	Aeromonas sp. 15m		8	0.9763041	100	0	0	-100
M_californicus	314275	Alteromonas	Alteromonas mediterranea		71	8.6646991	11.841544	0	0	-100
M_californicus	314282	Psychromonas	Psychromonas sp. CNPT3		109	13.3021436	59.6705498	0	0	-100
M_californicus	318429	Klebsiella	Klebsiella sp. XW111		142	17.3293981	100	0	0	-100
M_californicus	319400		bacterium 38		27504	3356.533561	100	0	0	-100
M_californicus	332949	Enterococcus	Enterococcus silesiacus		138	16.8412461	99	22	2.6848363	99
M_californicus	333965	Providencia	Providencia vermicola		56	6.8341288	99	0	0	-100
M_californicus	336803	Thorsellia	Thorsellia		1	0.122038	2.4282107	0	0	-100
M_californicus	337255	Arsenophonus	Candidatus Arsenophonus arthropodicus		411	50.1576241	100	0	0	-100
M_californicus	338565	Erwinia	Erwinia tasmaniensis		907	110.6884795	99	12	1.4644562	99
M_californicus	347533	Zobellella	Zobellella		38	4.6374446	100	0	0	-100
M_californicus	347534	Zobellella	Zobellella denitrificans		38	4.6374446	100	0	0	-100
M_californicus	351016	Roseobacter	Roseobacter sp. AzwK-3b		0	0	-100	408	49.7915101	3.3665348
M_californicus	351614	Xenorhabdus	Xenorhabdus stockiae		31	3.7831785	100	43491	5307.555305	100
M_californicus	351671	Xenorhabdus	Xenorhabdus doucetiae		169	20.6244245	99	0	0	-100
M_californicus	351674	Xenorhabdus	Xenorhabdus miraniensis		29	3.5391024	100	0	0	-100
M_californicus	351679	Xenorhabdus	Xenorhabdus hominickii		831	101.4135904	99	0	0	-100
M_californicus	352154	Klebsiella	Klebsiella sp. TNT2		2	0.244076	100	0	0	-100
M_californicus	354439	Rhynchophorus	Rhynchophorus ferrugineus		5	0.6101901	100	4566	557.2255759	100
M_californicus	357233	Siccibacter	Siccibacter turicensis		19	2.3187223	99	19	2.3187223	100
M_californicus	357441	Enterococcus	Enterococcus lactis		4	0.4881521	82.5338587	0	0	-100
M_californicus	358574		uncultured microorganism		71	8.6646991	4.053403	0	0	-100
M_californicus	363952	Comamonas	Comamonas thiooxydans		59	7.2002429	100	243	29.6552376	6.9752372
M_californicus	367190	Yersinia	Yersinia similis		0	0	-100	3	0.366114	100
M_californicus	368002	Proteus	uncultured Proteus sp.		18	2.1966843	100	0	0	-100
M_californicus	368603	Morganella	Morganella psychrotolerans		0	0	-100	14	1.7085322	85.3539882
M_californicus	374604	Hafnia	uncultured Hafnia sp.		66	8.054509	100	0	0	-100
M_californicus	375175	Lactobacillus	Lactobacillus backii		25	3.0509504	23.0051855	52	6.3459768	99
M_californicus	379065	Caldalkalibacillus	Caldalkalibacillus		0	0	-100	213	25.9940972	10.0840194
M_californicus	387984	Serratia	Serratia sp. FBT4-19		229	27.9467054	100	0	0	-100
M_californicus	390517	Providencia	uncultured Providencia sp.		97	11.8376874	99	0	0	-100
M_californicus	394935	Chromobacterium	Chromobacterium haemolyticum		0	0	-100	298	36.3673284	9.1385778
M_californicus	395631	Phytobacter	Phytobacter diazotrophicus		134	16.353094	100	0	0	-100
M_californicus	398041	Flavisolibacter	Flavisolibacter		298	36.3673284	3.2309277	72	8.7867371	1.4740062
M_californicus	401469	Undibacterium	Undibacterium		8	0.9763041	1.2733812	226	27.5805914	100
M_californicus	407217	Aquitalea	Aquitalea		17	2.0746463	99	4126	503.5288494	6.1295758
M_californicus	409304	Candidatus Ishikawaella	Candidatus Ishikawaella		53	6.4680148	99	0	0	-100
M_californicus	413496	Cronobacter	Cronobacter		27146	3312.843952	99	61806	7542.681548	99
M_californicus	413497	Cronobacter	Cronobacter dublinensis		1565	190.9894933	99	33	4.0272545	43.1796621
M_californicus	413501	Cronobacter	Cronobacter muytjensii		148	18.0616262	39.6551711	11	1.3424182	65.2975238
M_californicus	413502	Cronobacter	Cronobacter turicensis		371	45.2761035	99	40	4.8815206	91.1023044
M_californicus	413503	Cronobacter	Cronobacter malonaticus		4512	550.6355231	99	37	4.5154066	99
M_californicus	416916	Aggregatibacter	Aggregatibacter		357	43.5675713	11.0999806	138	16.8412461	3.0436903
M_californicus	417305		uncultured beta proteobacterium CBNPD1 BAC clone 578		0	0	-100	564	68.8294404	0.1224695
M_californicus	417574	Neptunomonas	Neptunomonas japonica		6	0.7322281	15.163553	0	0	-100
M_californicus	418750	Saccharospirillum	Saccharospirillum salsuginis		0	0	-100	291	35.5130623	100
M_californicus	421767	Bacillus	Peribacillus butanolivorans		233	28.4348575	100	0	0	-100
M_californicus	428733	Enterobacter	Enterobacter sp. G-226-1		212	25.8720592	100	0	0	-100
M_californicus	432893	Inopeplus	Inopeplus		217	26.4822492	100	0	0	-100
M_californicus	434305	Thorsellia	uncultured Thorsellia sp.		1	0.122038	2.4282107	0	0	-100
M_californicus	435910	Franconibacter	Franconibacter pulveris		29	3.5391024	99	28	3.4170644	37.3738678
M_californicus	437715	Colwellia	Colwellia sp. enrichment culture clone 1428a		14	1.7085322	100	0	0	-100
M_californicus	439493	Candidatus Pelagibacter	Candidatus Pelagibacter sp. HTCC7211		0	0	-100	282	34.4147202	99
M_californicus	447792	Phytobacter	Phytobacter		219	26.7263253	100	16	1.9526082	100
M_californicus	451512	Mangrovibacter	Mangrovibacter		267	32.58415	100	4	0.4881521	4.6920707
M_californicus	452629	Amphritea	Amphritea balenae		0	0	-100	15258	1862.056031	100
M_californicus	458197	Serratia	Serratia nematodiphila		1510	184.2774025	99	44	5.3696727	99
M_californicus	460521	Nakazawaea	Nakazawaea		204	24.895755	99	0	0	-100
M_californicus	467094	Ilumatobacter	Ilumatobacter coccineus		3	0.366114	-0.0898945	0	0	-100
M_californicus	470921	Creolimax	Creolimax fragrantissima		406	49.547434	99	0	0	-100
M_californicus	470933	Pantoea	Pantoea eucalypti		292	35.6351003	100	0	0	-100
M_californicus	470934	Pantoea	Pantoea vagans		1693	206.6103592	99	101	12.3258395	12.7822782
M_californicus	472152	Acanthascus	Acanthascus		718	87.6232947	100	0	0	-100
M_californicus	472181	Pseudomonas	Pseudomonas sabulinigri		313	38.1978987	99	0	0	-100
M_californicus	472225	Acanthascus	Acanthascus dawsoni		718	87.6232947	100	0	0	-100
M_californicus	472705	Pantoea	Pantoea conspicua		328	40.0284689	100	8	0.9763041	46.5600992
M_californicus	472825	Candidatus Purcelliella	Candidatus Purcelliella		42	5.1255966	99	0	0	-100
M_californicus	472834	Candidatus Purcelliella	Candidatus Purcelliella pentastirinorum		42	5.1255966	99	0	0	-100
M_californicus	472963	Anaerobacillus	Anaerobacillus alkalidiazotrophicus		0	0	-100	462	56.3815629	30.5603746
M_californicus	473531	Nitrosococcus	Nitrosococcus watsonii		444	54.1848786	99	0	0	-100
M_californicus	483908	Paenibacillus	Paenibacillus sp. P22		0	0	-100	660	80.5450898	4.5084644
M_californicus	487175	Parasutterella	Parasutterella excrementihominis		0	0	-100	810	98.8507921	99
M_californicus	487184	Pseudomonas	Pseudomonas xinjiangensis		54	6.5900528	10.5311831	0	0	-100
M_californicus	497725	Kosakonia	Kosakonia oryzae		82	10.0071172	9.2524903	0	0	-100
M_californicus	504090	Kushneria	Kushneria		471	57.479905	99	0	0	-100
M_californicus	507510	Hyphopichia	Hyphopichia		492	60.0427033	99	0	0	-100
M_californicus	511678	Aliivibrio	Aliivibrio		213	25.9940972	99	2	0.244076	0.2875984
M_californicus	512643	Photobacterium	Photobacterium aquimaris		0	0	-100	296	36.1232524	100
M_californicus	515417	Amphritea	Amphritea		4	0.4881521	37.5494251	15258	1862.056031	99
M_californicus	536059	Arsenophonus	Arsenophonus endosymbiont of Bemisia tabaci		2556	311.929166	99	7	0.8542661	100
M_californicus	539813	Enterobacter	Enterobacter mori		75	9.1528511	100	2	0.244076	1.668775
M_californicus	542391		uncultured bacterium ARCTIC08_H_02		9	1.0983421	100	0	0	-100
M_californicus	542421		uncultured bacterium ARCTIC32_A_02		287	35.0249103	99	0	0	-100
M_californicus	546367	Hafnia	Hafnia paralvei		160	19.5260824	100	50	6.1019007	99
M_californicus	551338	Serratia	Serratia sp. XY21		4	0.4881521	100	0	0	-100
M_californicus	553981		Candidatus Nitrosacidococcus tergens		2	0.244076	100	2471	301.5559348	100
M_californicus	554040	Klebsiella	Klebsiella sp. ICB 375		15	1.8305702	100	0	0	-100
M_californicus	554131	Thiomonas	Thiomonas sp. CB2		11	1.3424182	0.4433896	7795	951.286326	7.1977976
M_californicus	556054	Polynucleobacter	Polynucleobacter difficilis		407	49.6694721	100	0	0	-100
M_californicus	568987	Candidatus Hamiltonella	Candidatus Hamiltonella		556	67.8531363	99	2	0.244076	1.9291688
M_californicus	568988	Candidatus Regiella	Candidatus Regiella		235	28.6789335	99	3	0.366114	0.654525
M_californicus	574120	Cronobacter	uncultured Cronobacter sp.		15	1.8305702	100	0	0	-100
M_californicus	574650	Micrococcus	Micrococcus terreus		0	0	-100	2699	329.3806022	67.0228887
M_californicus	575657	Arsenophonus	uncultured Arsenophonus sp.		351	42.8353432	100	0	0	-100
M_californicus	576610	Polynucleobacter	Polynucleobacter necessarius		14	1.7085322	0.2765289	0	0	-100
M_californicus	577310	Parasutterella	Parasutterella		3	0.366114	82.3072125	810	98.8507921	99
M_californicus	580165	Bacillus	Bacillus cytotoxicus		17	2.0746463	1.0170344	0	0	-100
M_californicus	590873	Pantoea	Pantoea sp. A-Se-D-2-3		6	0.7322281	100	0	0	-100
M_californicus	592316	Pantoea	Pantoea sp. At-9b		6834	834.0077937	99	16	1.9526082	64.7038325
M_californicus	626411	Serratia	Serratia sp. III-082-22		159	19.4040444	100	0	0	-100
M_californicus	655184	Candidatus Thioglobus	Candidatus Thioglobus		11	1.3424182	99	6	0.7322281	4.9169239
M_californicus	655186	Candidatus Thioglobus	uncultured SUP05 cluster bacterium		10	1.2203801	100	0	0	-100
M_californicus	657387	Kushneria	Kushneria phosphatilytica		260	31.7298839	100	0	0	-100
M_californicus	664683	Halomonas	Halomonas titanicae		36	4.3933685	100	11615	1417.471543	99
M_californicus	665874	Limnohabitans	Limnohabitans		360	43.9336854	1.174373	29	3.5391024	0.9616275
M_californicus	665913	Mixta	Mixta calida		19104	2331.414236	100	3270	399.0643086	99
M_californicus	665914	Mixta	Mixta gaviniae		15429	1882.924532	100	1325	161.7003697	99
M_californicus	666693	Chromohalobacter	Chromohalobacter sp. B03		11	1.3424182	100	0	0	-100
M_californicus	667019	Curvibacter	Curvibacter putative symbiont of Hydra magnipapillata		10	1.2203801	-0.0020998	3386	413.2207184	2.2693082
M_californicus	680279	Agarivorans	Agarivorans gilvus		24	2.9289124	32.5758849	0	0	-100
M_californicus	682522	Ilumatobacter	Ilumatobacter		9	1.0983421	0.0189757	0	0	-100
M_californicus	693444		Enterobacteriaceae bacterium strain FGI 57		3613	440.9233478	99	3	0.366114	0.6762287
M_californicus	696485	Vibrio	Vibrio owensii		460	56.1374868	99	0	0	-100
M_californicus	701137	Veillonella	Veillonella sp. oral clone 13-14		1	0.122038	100	0	0	-100
M_californicus	704093	Anaerobacillus	Anaerobacillus		3	0.366114	100	462	56.3815629	5.7798444
M_californicus	706484	Serratia	Serratia sp. L5		424	51.7441183	100	0	0	-100
M_californicus	710740		uncultured Chromatiales bacterium HF0200_41F04		2	0.244076	1.2680437	3823	466.5513309	99
M_californicus	710804		uncultured alpha proteobacterium HF0070_14E07		3	0.366114	100	149	18.1836642	-0.0301724
M_californicus	710972		uncultured gamma proteobacterium EB000_65A11		246	30.0213517	99	0	0	-100
M_californicus	710974		uncultured gamma proteobacterium EB750_07C09		1	0.122038	100	14862	1813.728977	99
M_californicus	717607	Erwinia	Erwinia uzenensis		274	33.4384161	100	0	0	-100
M_californicus	717740	Hyphopichia	Hyphopichia burtonii		485	59.1884372	99	0	0	-100
M_californicus	745298	Enterobacter	Enterobacter sp. ICB523		744	90.7962831	100	0	0	-100
M_californicus	745410	Gallaecimonas	Gallaecimonas		28	3.4170644	100	2	0.244076	0.7062427
M_californicus	747412	Escherichia	Escherichia sp. enrichment culture clone NBAR022		69	8.420623	99	0	0	-100
M_californicus	756504	Yokenella	uncultured Yokenella sp.		42	5.1255966	100	0	0	-100
M_californicus	762886	Enterobacter	Enterobacter sp. HMI18		1929	235.4113307	100	0	0	-100
M_californicus	768493	Serratia	Serratia sp. AS13		514	62.7275396	99	0	0	-100
M_californicus	768543	Limnohabitans	uncultured Limnohabitans sp.		319	38.9301267	99	0	0	-100
M_californicus	796334	Erwinia	Erwinia oleae		601	73.3448469	100	6	0.7322281	99
M_californicus	857050	Amastigomonas	Amastigomonas sp. EEG-2010a		359	43.8116473	99	0	0	-100
M_californicus	857417	Janibacter	Janibacter indicus		199	24.285565	3.2192877	79	9.6410032	10.4612619
M_californicus	872327	Lactobacillus	Lactobacillus pasteurii		0	0	-100	9	1.0983421	99
M_californicus	881260	Enterobacter	Enterobacter bugandensis		123	15.0106758	100	71	8.6646991	99
M_californicus	891974		Plautia stali symbiont		27530	3359.70655	99	186	22.6990708	99
M_californicus	929496	Enterobacter	Enterobacter sp. GT25		39	4.7594826	100	0	0	-100
M_californicus	935293	Yersinia	Yersinia entomophaga		852	103.9763887	99	0	0	-100
M_californicus	936053	Rhizopus	Rhizopus delemar		0	0	-100	1605	195.8710139	99
M_californicus	947515		Ectothiorhodospiraceae bacterium BW-2		4	0.4881521	100	0	0	-100
M_californicus	980427	Deinococcus	Deinococcus wulumuqiensis		279	34.0486062	100	78	9.5189652	33.1150321
M_californicus	990144	Providencia	Providencia thailandensis		0	0	-100	569	69.4396305	100
M_californicus	998084	Streptomyces	Streptomyces himastatinicus		0	0	-100	365	44.5438754	5.6469355
M_californicus	1004261	Oceanobacillus	Oceanobacillus indicireducens		0	0	-100	489	59.6765893	100
M_californicus	1007219		bacterium YCT65		130	15.8649419	99	0	0	-100
M_californicus	1017280	Pseudoflavonifractor	Pseudoflavonifractor		0	0	-100	104	12.6919535	2.5309878
M_californicus	1027273	Endozoicomonas	Endozoicomonas montiporae		586	71.5142767	99	0	0	-100
M_californicus	1032526	Pedosphaera	Pedosphaera		0	0	-100	607	74.077075	74.6060958
M_californicus	1040653	Creolimax	Creolimax		406	49.547434	99	0	0	-100
M_californicus	1049336	Ephemera	Ephemera danica		0	0	-100	8393	1024.265059	100
M_californicus	1074311	Vibrio	Vibrio alfacsensis		657	80.1789758	100	0	0	-100
M_californicus	1074911	Enterobacter	Enterobacter sp. NCCP-195		7377	900.2744358	100	0	0	-100
M_californicus	1076550	Pantoea	Pantoea rwandensis		108	13.1801056	84.5464247	13	1.5864942	35.7157196
M_californicus	1076551	Pantoea	Pantoea wallisii		324	39.5403168	100	15	1.8305702	28.688038
M_californicus	1076629		Candidatus Ecksteinia adelgidicola		38	4.6374446	99	0	0	-100
M_californicus	1081651	Erwinia	Erwinia sp. OCPSB9		10217	1246.862398	100	0	0	-100
M_californicus	1082702	Lonsdalea	Lonsdalea		784	95.6778037	99	80	9.7630412	98.8682397
M_californicus	1082704	Lonsdalea	Lonsdalea britannica		113	13.7902957	100	3	0.366114	20.8304897
M_californicus	1089444	Dickeya	Dickeya solani		4283	522.6888177	99	6	0.7322281	3.8903141
M_californicus	1101514	Enterobacter	Enterobacter sp. LGI-P5M		5	0.6101901	100	0	0	-100
M_californicus	1109412	Brenneria	Brenneria goodwinii		5366	654.8559878	100	12	1.4644562	29.0378437
M_californicus	1129544	Rhizophagus	Rhizophagus		27	3.2950264	10.8231295	48	5.8578247	29.8907235
M_californicus	1134435	Thauera	Thauera humireducens		206	25.1398311	0.9063324	4	0.4881521	1.4270692
M_californicus	1134687	Klebsiella	Klebsiella michiganensis		1577	192.4539495	99	275	33.5604541	14.2362954
M_californicus	1143179	Telmatactis	Telmatactis		622	75.9076453	100	0	0	-100
M_californicus	1143181	Telmatactis	Telmatactis sp. ER-2012		622	75.9076453	100	0	0	-100
M_californicus	1156560		Ichthyosporea sp. ex Tenebrio molitor		12380	1510.830624	70.0115305	0	0	-100
M_californicus	1158459	Kosakonia	Kosakonia sacchari		5225	637.6486277	99	47	5.7357867	65.2472894
M_californicus	1163710	Cronobacter	Cronobacter condimenti		104	12.6919535	37.6991405	9	1.0983421	28.5919752
M_californicus	1166130	Enterobacter	Enterobacter sp. R4-368		164	20.0142344	55.8390976	233	28.4348575	99
M_californicus	1166245	Pantoea	Pantoea sp. S2-122		2265	276.4161037	100	0	0	-100
M_californicus	1169319	Citrobacter	Citrobacter sp. KTE30		0	0	-100	1882	229.675544	100
M_californicus	1172565	Lonsdalea	Lonsdalea populi		670	81.76547	100	19	2.3187223	99
M_californicus	1177217	Candidatus Gillettellia	Candidatus Gillettellia		21	2.5627983	100	0	0	-100
M_californicus	1177218	Candidatus Gillettellia	Candidatus Gillettellia cooleyia		21	2.5627983	100	0	0	-100
M_californicus	1189304	Sodalis	Sodalis-like symbiont of Philaenus spumarius		0	0	-100	11436	1395.626738	100
M_californicus	1193503	Gilliamella	Gilliamella		155	18.9158923	16.5777737	5262	642.1640343	99
M_californicus	1196095	Gilliamella	Gilliamella apicola		131	15.9869799	14.1259575	42	5.1255966	6.2904301
M_californicus	1199245		secondary endosymbiont of Ctenarytaina eucalypti		4041	493.1556181	99	2	0.244076	100
M_californicus	1231049	Arsenophonus	Arsenophonus endosymbiont of Aphis craccivora		52	6.3459768	100	0	0	-100
M_californicus	1235990	Pantoea	Candidatus Pantoea carbekii		102	12.4478775	32.6053942	5	0.6101901	65.0878127
M_californicus	1236179	Janthinobacterium	Janthinobacterium sp. B9-8		4	0.4881521	6.4338335	0	0	-100
M_californicus	1236881		endosymbiont of Columbicola timmermanni		287	35.0249103	100	0	0	-100
M_californicus	1239307	Sodalis	Sodalis praecaptivus		2429	296.4303381	99	0	0	-100
M_californicus	1248727		endosymbiont of unidentified scaly snail isolate Monju		79	9.6410032	10.9086774	0	0	-100
M_californicus	1259973	Raoultella	Raoultella electrica		19	2.3187223	100	0	0	-100
M_californicus	1263550	Edwardsiella	Edwardsiella piscicida		306	37.3436326	99	10	1.2203801	43.0342323
M_californicus	1264409	Pantoea	Pantoea sp. 4141		298	36.3673284	100	0	0	-100
M_californicus	1265478		Enterobacteriaceae bacterium bta3-1		149	18.1836642	99	5	0.6101901	100
M_californicus	1272046	Meneristes	Meneristes		711	86.7690286	100	0	0	-100
M_californicus	1314803	Dendrothele	Dendrothele bispora		0	0	-100	1179	143.8828195	100
M_californicus	1319392		Enterobacteriaceae bacterium HGH0090		817	99.7050582	100	0	0	-100
M_californicus	1326982	Alicia	Alicia		3	0.366114	100	0	0	-100
M_californicus	1326984	Alicia	Alicia mirabilis		2	0.244076	100	0	0	-100
M_californicus	1330545	Lelliottia	Lelliottia		651	79.4467477	23.0951497	45	5.4917107	12.4781044
M_californicus	1330546	Pluralibacter	Pluralibacter		8072	985.0908561	99	55	6.7120908	30.3769284
M_californicus	1330547	Kosakonia	Kosakonia		12895	1573.680202	99	123	15.0106758	2.1041181
M_californicus	1334193	Enterobacter	[Enterobacter] lignolyticus		1306	159.3816474	99	12	1.4644562	21.3278942
M_californicus	1335483	Shimwellia	Shimwellia		3866	471.7989655	99	6775	826.8075508	99
M_californicus	1341019		Parvovirus NIH-CQV		1998	243.8319537	100	0	0	-100
M_californicus	1343843		uncultured bacterium 413004-H17		0	0	-100	240	29.2891236	100
M_californicus	1345494		bacterium JUN-11		215	26.2381732	100	0	0	-100
M_californicus	1351751	Parastagonospora	Parastagonospora		166	20.2583105	18.3265552	0	0	-100
M_californicus	1365464	Enterobacter	Enterobacter sp. JYX7		28	3.4170644	100	0	0	-100
M_californicus	1378149		Enterobacteriaceae bacterium JUNL-12		483	58.9443612	100	0	0	-100
M_californicus	1384589		[Erwinia] teleogrylli		313	38.1978987	100	0	0	-100
M_californicus	1398493	Pseudocitrobacter	Pseudocitrobacter faecalis		1	0.122038	100	19	2.3187223	100
M_californicus	1399952		bacterium endosymbiont of Onthophagus Taurus		710	86.6469906	99	0	0	-100
M_californicus	1408088		bacterium CPTAC15C		278	33.9265681	100	0	0	-100
M_californicus	1420917	Marinobacter	Marinobacter salarius		109	13.3021436	45.8208231	0	0	-100
M_californicus	1432792	Methylocaldum	Methylocaldum marinum		277	33.8045301	100	0	0	-100
M_californicus	1455640	Aphis	Aphis canae		483	58.9443612	100	0	0	-100
M_californicus	1458355	Mixta	Mixta theicola		165855	20240.61496	100	3553	433.6010669	100
M_californicus	1459328		Enterobacteriaceae bacterium G7_5_4TO2		8	0.9763041	100	0	0	-100
M_californicus	1460684	Enterobacter	Enterobacter sp. 120		229	27.9467054	100	0	0	-100
M_californicus	1462733	Rickettsia	Rickettsia endosymbiont of Proechinophthirus fluctus		0	0	-100	4070	496.6947206	99
M_californicus	1463165	Klebsiella	Klebsiella quasipneumoniae		2746	335.1163889	99	1426	174.0262092	99
M_californicus	1470690	Meneristes	Meneristes australis		711	86.7690286	100	0	0	-100
M_californicus	1484157	Pantoea	Pantoea sp. PSNIH2		4676	570.6497576	99	1241	151.4491765	99
M_californicus	1484158	Pantoea	Pantoea sp. PSNIH1		4213	514.1461567	99	12	1.4644562	2.7647165
M_californicus	1485952	Enterobacter	Metakosakonia massiliensis		250	30.5095037	100	9	1.0983421	4.648749
M_californicus	1486246	Halomonas	Halomonas sp.		86	10.4952693	100	0	0	-100
M_californicus	1486991	Sodalis	Candidatus Sodalis pierantonius		446	54.4289546	99	0	0	-100
M_californicus	1499973	Escherichia	Escherichia marmotae		395	48.2050159	100	24	2.9289124	99
M_californicus	1500173	Mangrovibacter	Mangrovibacter sp. P12		236	28.8009715	100	0	0	-100
M_californicus	1504576	Pseudocitrobacter	Pseudocitrobacter		1	0.122038	100	24	2.9289124	100
M_californicus	1509241	Brenneria	Brenneria roseae		2	0.244076	100	50	6.1019007	100
M_californicus	1518149	Thalassotalea	Thalassotalea		22	2.6848363	99	1	0.122038	0.5342687
M_californicus	1520226	Enterobacter	Enterobacter sp. NTY48		38	4.6374446	100	0	0	-100
M_californicus	1526571	Lacimicrobium	Lacimicrobium alkaliphilum		15	1.8305702	10.8727008	14803	1806.528734	99
M_californicus	1535326	Candida	Candida		124	15.1327138	2.632416	0	0	-100
M_californicus	1538179	Nakazawaea	Nakazawaea ishiwadae		201	24.529641	100	0	0	-100
M_californicus	1538277	Pseudomonas	Pseudomonas sp. 7N		171	20.8685005	100	0	0	-100
M_californicus	1542133	Limestonevirus	Dickeya phage phiDP23.1		0	0	-100	6040	737.1096099	100
M_californicus	1542918	Enterobacter	Enterobacter sp. HC1		2	0.244076	100	0	0	-100
M_californicus	1545044	Paracoccus	Paracoccus sanguinis		452	55.1611827	100	200	24.407603	21.2819505
M_californicus	1550636	Gelidium	Gelidium sp. LLG-2014		209	25.5059451	100	0	0	-100
M_californicus	1556502		Enterobacteriaceae bacterium BFE18E		1	0.122038	100	0	0	-100
M_californicus	1561939		bacterium MJ18		1	0.122038	100	0	0	-100
M_californicus	1563222	Citrobacter	Citrobacter pasteurii		29	3.5391024	100	0	0	-100
M_californicus	1565532	Rouxiella	Rouxiella		267	32.58415	100	11	1.3424182	0.0576143
M_californicus	1565605	Rugosibacter	Rugosibacter aromaticivorans		56	6.8341288	4.3436422	0	0	-100
M_californicus	1571833	Arthrobacter	Arthrobacter sp. MN05-02		92	11.2274974	100	0	0	-100
M_californicus	1587550	Thermotoga	Thermotoga sp. TBYP3.1.4.1		0	0	-100	1125	137.2927667	99
M_californicus	1602672	Yersinia	Yersinia sp. R3-5		351	42.8353432	100	0	0	-100
M_californicus	1603316	Erwinia	Erwinia sp. GM3		13405	1635.919589	100	0	0	-100
M_californicus	1605521	Inopeplus	Inopeplus dimidiatus		217	26.4822492	100	0	0	-100
M_californicus	1612157	Pararhodospirillum	Pararhodospirillum		0	0	-100	576	70.2938966	0.4602193
M_californicus	1615494	Mixta	Mixta intestinalis		1787052	218088.2786	100	53480	6526.593036	100
M_californicus	1623304	Moineauvirus	Moineauvirus		1444	176.2228935	100	0	0	-100
M_californicus	1628392	Hahella	Hahella sp. KA22		20	2.4407603	100	0	0	-100
M_californicus	1639108	Chania	Chania multitudinisentens		550	67.1209082	99	12	1.4644562	17.299804
M_californicus	1639133	Citrobacter	Citrobacter portucalensis		2470	301.4338967	100	24	2.9289124	99
M_californicus	1644316	Citrobacter	Citrobacter sp. UIWRF0596		8	0.9763041	100	0	0	-100
M_californicus	1644317	Citrobacter	Citrobacter sp. UIWRF0597		1	0.122038	100	0	0	-100
M_californicus	1644487	Enterobacter	Enterobacter sp. UIWRF0259		1	0.122038	100	0	0	-100
M_californicus	1644925	Escherichia	Escherichia sp. UIWRF0433		1936	236.2655968	100	0	0	-100
M_californicus	1645028	Escherichia	Escherichia sp. UIWRF0873		358	43.6896093	100	0	0	-100
M_californicus	1645031	Escherichia	Escherichia sp. UIWRF0882		2	0.244076	100	0	0	-100
M_californicus	1645470	Serratia	Serratia sp. UIWRF0925		36	4.3933685	100	0	0	-100
M_californicus	1646340	Kosakonia	Kosakonia pseudosacchari		211	25.7500211	100	6	0.7322281	42.3975921
M_californicus	1646377	Rouxiella	Rouxiella badensis		267	32.58415	100	11	1.3424182	0.0644669
M_californicus	1648923	Bacillus	Bacillus paralicheniformis		11	1.3424182	36.5383908	0	0	-100
M_californicus	1649261	Enterobacter	Enterobacter sp. NRRU-N13		6	0.7322281	100	0	0	-100
M_californicus	1649295	Franconibacter	Franconibacter		183	22.3329567	99	35	4.2713305	33.0012505
M_californicus	1649298	Siccibacter	Siccibacter		28	3.4170644	99	28	3.4170644	46.0586502
M_californicus	1650654	Edwardsiella	Edwardsiella sp. LADL05-105		15	1.8305702	99	0	0	-100
M_californicus	1675686	Sulfurifustis	Sulfurifustis variabilis		1908	232.8485324	99	0	0	-100
M_californicus	1675971	Kluyvera	Kluyvera sp. DsF.N019		32	3.9052165	100	0	0	-100
M_californicus	1679140	Serratia	Serratia sp. P4542		347	42.3471912	100	0	0	-100
M_californicus	1686382	Citrobacter	Citrobacter sp. MGH109		0	0	-100	2360	288.0097151	99
M_californicus	1686399	Enterobacter	Enterobacter sp. BIDMC100		0	0	-100	21526	2626.990308	99
M_californicus	1692042	Sulfurifustis	Sulfurifustis		1908	232.8485324	99	0	0	-100
M_californicus	1692238	Enterobacter	Enterobacter sp. FY-07		1878	229.1873919	99	14	1.7085322	9.4385145
M_californicus	1701325		uncultured bacterium 5G12		6	0.7322281	3.7912327	2	0.244076	-0.2044874
M_californicus	1702170	Citrobacter	Citrobacter sp. FDAARGOS_156		27	3.2950264	2.795724	0	0	-100
M_californicus	1718673	Enterobacter	Enterobacter sp. lam-4		732	89.3318269	100	0	0	-100
M_californicus	1735777	Enterobacter	Enterobacter sp. KE51		321	39.1742028	99	0	0	-100
M_californicus	1743126	Pantoea	Pantoea sp. MS3		4	0.4881521	100	0	0	-100
M_californicus	1745211	Chania	Chania		550	67.1209082	99	12	1.4644562	17.299804
M_californicus	1751872	Lacimicrobium	Lacimicrobium		15	1.8305702	10.8727008	14803	1806.528734	99
M_californicus	1755548	Rahnella	Rahnella sp. L12		6	0.7322281	82.3072125	0	0	-100
M_californicus	1755811		Paraphotobacterium marinum		10	1.2203801	2.6673855	0	0	-100
M_californicus	1758196	Serratia	Serratia sp. SSNIH1		219	26.7263253	100	0	0	-100
M_californicus	1761794	Marinobacter	Marinobacter sp. es.042		3	0.366114	3.2704381	0	0	-100
M_californicus	1763998	Rheinheimera	Rheinheimera sp. F8		39	4.7594826	2.6733418	37	4.5154066	30.8289478
M_californicus	1765964	Acidihalobacter	Acidihalobacter		549	66.9988702	35.2625651	0	0	-100
M_californicus	1765967	Acidihalobacter	Acidihalobacter ferrooxydans		544	66.3886801	99	0	0	-100
M_californicus	1766127		bacterium L32		354	43.2014573	100	0	0	-100
M_californicus	1778264	Candidatus Mikella	Candidatus Mikella endobia		1508	184.0333264	99	0	0	-100
M_californicus	1778540	Dickeya	Dickeya fangzhongdai		275	33.5604541	100	15	1.8305702	100
M_californicus	1778653	Sulfuriferula	Sulfuriferula		17	2.0746463	8.6104611	0	0	-100
M_californicus	1780190	Izhakiella	Izhakiella		19899	2428.434458	100	320	39.0521648	99
M_californicus	1803374	Rhizophagus	Rhizophagus sp. MUCL 43196		0	0	-100	48	5.8578247	100
M_californicus	1805431	Enterococcus	Enterococcus saigonensis		62	7.5663569	100	0	0	-100
M_californicus	1805933	Rahnella	Rahnella sp. ERMR1:05		144	17.5734741	100	21229	2590.745018	100
M_californicus	1806994	Synchytrium	Synchytrium microbalum		0	0	-100	269	32.828226	100
M_californicus	1812935	Enterobacter	Enterobacter roggenkampii		2471	301.5559348	99	114	13.9123337	16.8180782
M_californicus	1834168	Enterococcus	Enterococcus sp. 12E11_DIV0728		0	0	-100	38	4.6374446	26.0396599
M_californicus	1849603		Enterobacteriaceae bacterium		6374	777.8703068	99	0	0	-100
M_californicus	1851514	Scandinavium	Scandinavium goeteborgense		88	10.7393453	100	18	2.1966843	100
M_californicus	1851568	Photorhabdus	Photorhabdus namnaonensis		0	0	-100	8171	997.1726196	100
M_californicus	1852815		Bacteroidetes bacterium ADurb.BinA012		0	0	-100	872	106.417149	100
M_californicus	1852838		Candidatus Cloacimonetes bacterium ADurb.Bin211		0	0	-100	297	36.2452904	100
M_californicus	1866885	Mycolicibacterium	Mycolicibacterium		418	51.0118902	100	104	12.6919535	100
M_californicus	1867476	Buttiauxella	Buttiauxella sp. SYC18		5400	659.0052803	100	0	0	-100
M_californicus	1867634	Rahnella	Rahnella sp. SYC83		34	4.1492925	100	0	0	-100
M_californicus	1867846	Legionella	Legionella clemsonensis		2	0.244076	100	345	42.1031151	100
M_californicus	1869227		bacterium		1209	147.54396	99	7	0.8542661	100
M_californicus	1870884	Clostridioides	Clostridioides		299	36.4893664	37.239025	16	1.9526082	0.6092814
M_californicus	1873496	Raoultella	Raoultella sp.		59	7.2002429	100	0	0	-100
M_californicus	1873497	Rahnella	Rahnella sp.		9	1.0983421	100	0	0	-100
M_californicus	1874046		gamma proteobacterium symbiont of Palomena angulosa		726	88.5995988	100	0	0	-100
M_californicus	1878942	Candidatus Fukatsuia	Candidatus Fukatsuia symbiotica		67	8.176547	100	9	1.0983421	12.3075047
M_californicus	1882075	Enterobryus	Enterobryus sp. FL-2-W7		276	33.6824921	100	0	0	-100
M_californicus	1884818	Escherichia	Escherichia sp.		397	48.4490919	99	0	0	-100
M_californicus	1886807	Pseudomonas	Pseudomonas sp. TMW 2.1634		538	65.656452	100	0	0	-100
M_californicus	1891675	Pantoea	Pantoea alhagi		69285	8455.403861	99	972	118.6209505	99
M_californicus	1896336	Citrobacter	Citrobacter sp.		104	12.6919535	100	0	0	-100
M_californicus	1903434	Atlantibacter	Atlantibacter		7850	957.9984168	99	116	14.1564097	99
M_californicus	1903694	Oceanisphaera	Oceanisphaera avium		222	27.0924393	99	0	0	-100
M_californicus	1904441		Rhodobacteraceae bacterium		15	1.8305702	100	244	29.7772756	100
M_californicus	1905730	Pectobacterium	Pectobacterium parmentieri		3385	413.0986804	99	4	0.4881521	23.6593472
M_californicus	1906275	Cronobacter	Cronobacter sp. JZ38		5222	637.2825137	100	0	0	-100
M_californicus	1906660	Candidatus Mikella	Candidatus Mikella		1508	184.0333264	99	0	0	-100
M_californicus	1907578	Lelliottia	Lelliottia jeotgali		74	9.0308131	100	17	2.0746463	100
M_californicus	1911103		Rolda virus		14168	1729.034595	100	7543	920.5327462	100
M_californicus	1911104		King virus		1540	187.9385429	100	456	55.6493348	100
M_californicus	1911683		Tenericutes bacterium MZ-XQ		18	2.1966843	100	0	0	-100
M_californicus	1911684		Tenericutes bacterium MO-XQ		14	1.7085322	100	0	0	-100
M_californicus	1912216	Cutibacterium	Cutibacterium		6276	765.9105814	4.5994043	2798	341.4623656	8.4959923
M_californicus	1914449	Rugosibacter	Rugosibacter		56	6.8341288	4.3304875	4	0.4881521	0.1218858
M_californicus	1914861	Enterobacter	Enterobacter sp. SA187		2007	244.9302959	100	2	0.244076	5.2258141
M_californicus	1916061		Methylococcaceae bacterium HT1		0	0	-100	2080	253.8390709	100
M_californicus	1917441	Streptococcus	Streptococcus ruminantium		3	0.366114	100	4	0.4881521	100
M_californicus	1918010	Bastillevirus	Bastillevirus		8	0.9763041	100	0	0	-100
M_californicus	1920110	Citrobacter	Citrobacter sp. CFNIH10		1155	140.9539072	100	0	0	-100
M_californicus	1920114	Leclercia	Leclercia sp. LSNIH1		53	6.4680148	100	0	0	-100
M_californicus	1920128	Cronobacter	Enterobacteriaceae bacterium ENNIH3		1903	232.2383423	100	0	0	-100
M_californicus	1922217	Erwinia	Candidatus Erwinia haradaeae		440	53.6967265	99	16	1.9526082	100
M_californicus	1926881	Izhakiella	Izhakiella australiensis		1854	226.2584796	100	229	27.9467054	99
M_californicus	1927833	Candidatus Fukatsuia	Candidatus Fukatsuia		67	8.176547	100	9	1.0983421	12.3075047
M_californicus	1929246	Sodalis	Sodalis endosymbiont of Henestaris halophilus		1885	230.041658	100	1	0.122038	100
M_californicus	1938820	Serratia	Serratia sp. JKS000199		2337	285.2028408	100	0	0	-100
M_californicus	1940789	Lactococcus	Lactococcus petauri		623	76.0296833	100	5	0.6101901	100
M_californicus	1955145		Iflaviridae sp.		978	119.3531786	100	593	72.3685428	100
M_californicus	1960876	Phialosimplex	Aspergillus sp. HF37		0	0	-100	231	28.1907814	100
M_californicus	1964366	Nissabacter	Nissabacter		330	40.2725449	100	2	0.244076	2.8532687
M_californicus	1964395	Mycobacterium	Mycobacterium ahvazicum		0	0	-100	5022	612.8749107	100
M_californicus	1970738	Gilliamella	Gilliamella apis		0	0	-100	5220	637.0384377	100
M_californicus	1971485	Candidatus Nardonella	Candidatus Nardonella dryophthoridicola		211	25.7500211	99	0	0	-100
M_californicus	1972068		Sulfurivermis fontis		5	0.6101901	100	0	0	-100
M_californicus	1981983	Citrobacter	Citrobacter sp. L55		0	0	-100	5067	618.3666214	100
M_californicus	1985927	Ignelater	Ignelater		0	0	-100	408	49.7915101	100
M_californicus	1987580	Proteus	Proteus columbae		5450	665.1071811	100	0	0	-100
M_californicus	2005703	Enterococcus	Enterococcus wangshanyuanii		508	61.9953116	99	6	0.7322281	99
M_californicus	2017550	Oceanisphaera	Oceanisphaera marina		0	0	-100	2665	325.2313096	100
M_californicus	2024890	Pedosphaera	Pedosphaera sp.		0	0	-100	607	74.077075	100
M_californicus	2026727		Coxiellaceae bacterium		41	5.0035586	100	0	0	-100
M_californicus	2028210	Geitlerinema	Geitlerinema sp. FC II		0	0	-100	2971	362.5749422	100
M_californicus	2030127		Densovirinae sp.		284	34.6587962	100	106	12.9360296	100
M_californicus	2033438	Serratia	Serratia sp. MYb239		275	33.5604541	100	0	0	-100
M_californicus	2034504		Sulfurivermis		5	0.6101901	100	0	0	-100
M_californicus	2037915	Dickeya	Dickeya sp. Secpp 1600		4409	538.0656076	100	0	0	-100
M_californicus	2038154	Ignelater	Ignelater luminosus		0	0	-100	408	49.7915101	100
M_californicus	2040308		Microcharidius		172	20.9905386	100	0	0	-100
M_californicus	2042057	Pectobacterium	Pectobacterium polaris		85	10.3732313	100	8	0.9763041	100
M_californicus	2042066		Paraphotobacterium		10	1.2203801	2.6673855	0	0	-100
M_californicus	2044459	Escherichia	Escherichia sp. E2661		0	0	-100	891	108.7358713	100
M_californicus	2048252	Sporosarcina	Sporosarcina sp. P29		0	0	-100	759	92.6268533	100
M_californicus	2052056	Pantoea	Pantoea sp. MSR2		40	4.8815206	100	7	0.8542661	100
M_californicus	2055876	Metakosakonia	Metakosakonia		279	34.0486062	100	18	2.1966843	8.5916248
M_californicus	2055880	Pseudescherichia	Pseudescherichia		113	13.7902957	99	11924	1455.181289	99
M_californicus	2057026	Enterobacter	Enterobacter sp. EA-1		373	45.5201795	100	0	0	-100
M_californicus	2058152	Klebsiella	Klebsiella grimontii		244	29.7772756	100	7	0.8542661	100
M_californicus	2066515	Pseudoalteromonas	Pseudoalteromonas sp. S558		0	0	-100	89876	10968.28863	100
M_californicus	2077147	Citrobacter	Citrobacter freundii complex sp. CFNIH3		10	1.2203801	100	0	0	-100
M_californicus	2080452		bacterium MnTg02		0	0	-100	403	49.18132	100
M_californicus	2083017	Ideonella	Ideonella sp. MAG2		0	0	-100	4966	606.0407819	100
M_californicus	2094023	Glaesserella	Glaesserella		176	21.4786906	15.6660416	34627	4225.810341	99
M_californicus	2099583	Streptomyces	Streptomyces sp. ICC1		25	3.0509504	100	0	0	-100
M_californicus	2099584	Streptomyces	Streptomyces sp. ICC4		48	5.8578247	100	0	0	-100
M_californicus	2100764	Mixta	Mixta		1987482	242548.3579	100	62963	7683.879531	100
M_californicus	2108109	Moineauvirus	Streptococcus phage D1024		1441	175.8567794	100	0	0	-100
M_californicus	2108399	Pectobacterium	Pectobacterium punjabense		77	9.3969271	100	0	0	-100
M_californicus	2126321	Nissabacter	Nissabacter sp. SGAir0207		330	40.2725449	100	2	0.244076	100
M_californicus	2163413	Metschnikowia	Metschnikowia aff. pulcherrima		318	38.8080887	100	0	0	-100
M_californicus	2172100	Limnobaculum	Limnobaculum		22	2.6848363	100	0	0	-100
M_californicus	2172103	Limnobaculum	Limnobaculum parvum		22	2.6848363	100	0	0	-100
M_californicus	2218619		Ruegeria phage vB_RpoS-V18		48	5.8578247	100	0	0	-100
M_californicus	2218628	Photorhabdus	Photorhabdus laumondii		442	53.9408026	100	585	71.3922387	100
M_californicus	2282310	Leclercia	Leclercia sp. W6		769	93.8472334	100	0	0	-100
M_californicus	2282408	Bastillevirus	Bacillus phage Maceta		8	0.9763041	100	0	0	-100
M_californicus	2291597	Gallaecimonas	Gallaecimonas mangrovi		24	2.9289124	100	0	0	-100
M_californicus	2316020	Mediterraneibacter	Mediterraneibacter		12	1.4644562	100	1904	232.3603803	100
M_californicus	2419781	Natronolimnobius	Salinadaptatus halalkaliphilus		229	27.9467054	100	0	0	-100
M_californicus	2420306	Serratia	Serratia sp. FDAARGOS_506		3076	375.3889338	100	0	0	-100
M_californicus	2478464	Enterobacter	Enterobacter oligotrophicus		4753	580.0466847	100	9	1.0983421	100
M_californicus	2479367	Buttiauxella	Buttiauxella sp. 3AFRM03		42	5.1255966	100	0	0	-100
M_californicus	2479546	Vibrio	Vibrio zhugei		507	61.8732735	100	0	0	-100
M_californicus	2479547	Pantoea	Pantoea sp. 201603H		4822	588.4673077	100	10	1.2203801	100
M_californicus	2482769	Serratia	Serratia sp. P2ACOL2		30598	3734.119179	100	13	1.5864942	100
M_californicus	2485824	Rhodogorgon	Rhodogorgon sp.		72	8.7867371	100	0	0	-100
M_californicus	2487072	Chryseobacterium	Epilithonimonas vandammei		204	24.895755	100	19	2.3187223	100
M_californicus	2487345	Tatumella	Tatumella sp. TA1		59	7.2002429	100	23	2.8068743	100
M_californicus	2488567	Klebsiella	Klebsiella sp. FDAARGOS_511		2979	363.5512463	100	0	0	-100
M_californicus	2490851	Pantoea	Pantoea sp. CCBC3-3-1		95	11.5936114	100	25	3.0509504	100
M_californicus	2492396	Kosakonia	Kosakonia sp. CCTCC M2018092		242	29.5331996	100	0	0	-100
M_californicus	2498113	Pragia	Pragia sp. CF-458		62	7.5663569	100	0	0	-100
M_californicus	2499178	Diplodiscus	Diplodiscus sp. CW2D		1	0.122038	100	0	0	-100
M_californicus	2500543	Salmonella	Salmonella sp. SSDFZ69		354	43.2014573	100	0	0	-100
M_californicus	2502300	Tequatrovirus	Escherichia phage vB_EcoM_G10400		752	91.7725872	100	0	0	-100
M_californicus	2502305	Tequatrovirus	Escherichia phage vB_EcoM_G4500		16902	2062.686528	100	0	0	-100
M_californicus	2502306	Tequatrovirus	Escherichia phage vB_EcoM_G4507		149	18.1836642	100	0	0	-100
M_californicus	2502779	Flavisolibacter	Flavisolibacter sp. 17J28-1		295	36.0012144	100	55	6.7120908	100
M_californicus	2508180	Tequatrovirus	Escherichia phage vB_EcoM_KAW1E185		221	26.9704013	100	0	0	-100
M_californicus	2511993	Enterobacter	Enterobacter cloacae complex sp. 2DZ2F20B		0	0	-100	310	37.8317846	100
M_californicus	2562282	Halomonas	Halomonas sp. Y2R2		811	98.9728301	100	0	0	-100
M_californicus	2562439	Mixta	Mixta tenebrionis		41	5.0035586	100	1315	160.4799896	100
M_californicus	2562449	Citrobacter	Citrobacter sp. SNU WT2		69	8.420623	100	4	0.4881521	100
M_californicus	2562891	Escherichia	Escherichia alba		2381	290.5725134	100	6111	745.7743089	100
M_californicus	2567881	Citricoccus	Citricoccus sp. SGAir0253		251	30.6315417	100	0	0	-100
M_californicus	2571155	Sphingobacterium	Sphingobacterium olei		0	0	-100	597	72.8566949	100
M_californicus	2576406	Citrobacter	Citrobacter sp. TBCP-5362		13368	1631.404183	100	0	0	-100
M_californicus	2579935	Izhakiella	Izhakiella sp. KSNA2		18045	2202.175979	100	62	7.5663569	100
M_californicus	2589990	Vibrio	Vibrio sp. Scap24		359	43.8116473	100	0	0	-100
M_californicus	2589992	Pseudoalteromonas	Pseudoalteromonas sp. Scap25		248	30.2654277	100	0	0	-100
M_californicus	2590015	Shewanella	Shewanella sp. SNU WT4		133	16.231056	100	6	0.7322281	100
M_californicus	2603245	Providencia	Providencia sp. 1701091		10	1.2203801	100	0	0	-100
M_californicus	2653137	Enhydrobacter	Enhydrobacter sp. 8BJ		0	0	-100	1410	172.073601	100
M_californicus	2664291	Salmonella	Salmonella sp. HNK130		347	42.3471912	100	0	0	-100
M_californicus	2675229	Peribacillus	Peribacillus		260	31.7298839	100	10	1.2203801	100
M_californicus	2675713	Klebsiella	Klebsiella sp. WP4-W18-ESBL-05		318	38.8080887	100	0	0	-100
M_californicus	2675726	Klebsiella	Klebsiella sp. WP8-S18-ESBL-06		267	32.58415	100	0	0	-100
M_californicus	2675784		Enterobacteriaceae endosymbiont of Donacia simplex		15	1.8305702	100	0	0	-100
M_californicus	2675791		Enterobacteriaceae endosymbiont of Macroplea mutica		738	90.064055	100	0	0	-100
M_californicus	2675795		Enterobacteriaceae endosymbiont of Plateumaris pusilla		6	0.7322281	100	0	0	-100
M_californicus	2681307	Leclercia	Leclercia sp. J807		199	24.285565	100	0	0	-100
M_californicus	2681308	Leclercia	Leclercia sp. 119287		294	35.8791764	100	1	0.122038	100
M_californicus	2681309	Leclercia	Leclercia sp. 1106151		4191	511.4613204	100	0	0	-100
M_californicus	2681387	Klebsiella	Klebsiella sp. STW0522-44		52	6.3459768	100	0	0	-100
M_californicus	2681984	Erwinia	Erwinia sp. J780		432	52.7204224	100	1	0.122038	100
M_californicus	2683822	Citrobacter	Citrobacter sp. 172116965		28	3.4170644	100	7	0.8542661	100
M_californicus	2690220	Cyanidiococcus	Cyanidiococcus yangmingshanensis		1	0.122038	100	574	70.0498205	100
M_californicus	2695847	Hpunavirus	Escherichia phage ESSI2_ev239		51	6.2239388	100	0	0	-100
M_californicus	2703885	Rahnella	Rahnella aceris		56	6.8341288	100	0	0	-100
M_californicus	2724469	Serratia	Serratia sp. JUb9		271	33.072302	100	0	0	-100
M_californicus	2726810	Scandinavium	Scandinavium		88	10.7393453	100	18	2.1966843	100
M_californicus	2740817		Erwiniaceae bacterium PD-1		23071	2815.539041	100	70	8.542661	100
M_californicus	2741701		Candidatus Paracaedibacteraceae bacterium 'Lake Konstanz'		23	2.8068743	100	0	0	-100
M_californicus	2742598	Limosilactobacillus	Limosilactobacillus		41	5.0035586	100	2996	365.6258926	100
M_californicus	2742622	Citrobacter	Citrobacter sp. RHB21-C01		913	111.4207076	100	0	0	-100
M_californicus	2742623	Citrobacter	Citrobacter sp. RHB21-C05		338	41.248849	100	0	0	-100
M_californicus	2742624	Citrobacter	Citrobacter sp. RHB25-C09		142	17.3293981	100	14	1.7085322	100
M_californicus	2742629	Citrobacter	Citrobacter sp. RHBSTW-00017		20	2.4407603	100	0	0	-100
M_californicus	2742653	Citrobacter	Citrobacter sp. RHBSTW-00524		10	1.2203801	100	0	0	-100
M_californicus	2742658	Citrobacter	Citrobacter sp. RHBSTW-00628		2	0.244076	100	0	0	-100
M_californicus	2742667	Citrobacter	Citrobacter sp. RHBSTW-00881		19	2.3187223	100	0	0	-100
M_californicus	2742675	Citrobacter	Citrobacter sp. RHBSTW-00986		12	1.4644562	100	0	0	-100
M_californicus	2742677	Citrobacter	Citrobacter sp. RHBSTW-01013		4	0.4881521	100	0	0	-100
M_californicus	2742949	Lambdavirus	Escherichia phage Lambda_ev017		196	23.9194509	100	0	0	-100
M_californicus	2742950	Lambdavirus	Escherichia phage Lambda_ev058		35	4.2713305	100	0	0	-100
M_californicus	2745894	Salmonella	Salmonella sp. SJTUF14170		55186	6734.789889	100	0	0	-100
M_californicus	2745895	Salmonella	Salmonella sp. SJTUF14178		126	15.3767899	100	0	0	-100
M_californicus	2759657	Cyanidiococcus	Cyanidiococcus		1	0.122038	100	574	70.0498205	100
M_californicus	2759673	Enterobacter	Enterobacter sp. AS-1		0	0	-100	391	47.7168638	100
M_californicus	2759736	Lacticaseibacillus	Lacticaseibacillus		55	6.7120908	100	3814	465.4529887	100
M_californicus	2763498	Dyella	Dyella sp. G9		1731	211.2478038	100	0	0	-100
M_californicus	2767842	Lactiplantibacillus	Lactiplantibacillus		205	25.017793	100	958	116.9124183	100
M_californicus	2767885	Latilactobacillus	Latilactobacillus		6904	842.5504547	100	650	79.3247097	100
M_californicus	2767886	Levilactobacillus	Levilactobacillus		57	6.9561668	100	9	1.0983421	100
M_californicus	2767887	Ligilactobacillus	Ligilactobacillus		20	2.4407603	100	0	0	-100
M_californicus	2767888	Liquorilactobacillus	Liquorilactobacillus		9	1.0983421	100	0	0	-100
M_californicus	2767889	Loigolactobacillus	Loigolactobacillus		33	4.0272545	100	52	6.3459768	100
M_californicus	2773454	Marinomonas	Marinomonas sp. SM1966		644	78.5924816	100	0	0	-100
M_californicus	2774055	Kluyvera	Kluyvera genomosp. 3		85	10.3732313	100	10	1.2203801	100
M_californicus	2775245	Shewanella	Shewanella sp. WPAGA9		14	1.7085322	100	0	0	-100
M_californicus	2776802		King virus UWV1-like virus		75	9.1528511	100	21	2.5627983	100
M_californicus	2776805		King virus UWV 2-like 3		98	11.9597255	100	0	0	-100
M_californicus	2776806		King virus UWV 2-like 4		64	7.810433	100	6	0.7322281	100
M_californicus	2781373		CrAssphage cat_SB2894		543	66.2666421	100	0	0	-100
M_californicus	2782229	Epilithonimonas	Epilithonimonas		208	25.3839071	100	63	7.6883949	100
M_californicus	2785630	Serratia	Serratia sp. CMO1		765	93.3590814	100	0	0	-100
M_californicus	2795101	Achromobacter	Achromobacter sp. ASV32		0	0	-100	263928	32209.24919	100
M_californicus	2795104	Aquitalea	Aquitalea sp. ASV15		0	0	-100	4126	503.5288494	100
M_californicus	2795106	Bosea	Bosea sp. ASV33		0	0	-100	9206	1123.481965	100
M_californicus	2795109	Chromobacterium	Chromobacterium sp. ASV5		0	0	-100	2225	271.5345831	100
M_californicus	2795123	Pedobacter	Pedobacter sp. ASV28		0	0	-100	571	69.6837065	100
M_californicus	2796146	Candidatus Nitrosacidococcus	Candidatus Nitrosacidococcus		2	0.244076	100	2471	301.5559348	100
M_californicus	2798309	Salinadaptatus	Salinadaptatus		229	27.9467054	100	0	0	-100
M_californicus	2799495	Raoultella	Raoultella sp. XY-1		179	21.8448047	100	0	0	-100
M_californicus	2800373	Priestia	Priestia		1250	152.5475186	100	0	0	-100
E_fuscus	9	Buchnera	Buchnera aphidicola		2492	314.3140107	99	4	0.5045169	0.2043798
E_fuscus	22	Shewanella	Shewanella		2870	361.990855	33.1525876	25	3.1532304	0.1999615
E_fuscus	24	Shewanella	Shewanella putrefaciens		30	3.7838765	0.6356784	6	0.7567753	0.22242
E_fuscus	138	Borrelia	Borrelia		94	11.8561465	99	0	0	-100
E_fuscus	191	Azospirillum	Azospirillum		25	3.1532304	-0.1251198	1	0.1261292	-0.3123211
E_fuscus	192	Azospirillum	Azospirillum brasilense		9	1.135163	-0.1371925	0	0	-100
E_fuscus	194	Campylobacter	Campylobacter		111	14.0003432	0.3351209	2	0.2522584	-0.238005
E_fuscus	222	Achromobacter	Achromobacter		10	1.2612922	-0.2997349	0	0	-100
E_fuscus	226	Alteromonas	Alteromonas		1264	159.4273313	99	0	0	-100
E_fuscus	237	Flavobacterium	Flavobacterium		1351	170.4005732	3.5235579	0	0	-100
E_fuscus	262	Francisella	Francisella		220	27.7484279	99	0	0	-100
E_fuscus	263	Francisella	Francisella tularensis		95	11.9822757	99	0	0	-100
E_fuscus	265	Paracoccus	Paracoccus		37	4.6667811	-0.2541126	19	2.3964551	-0.3134422
E_fuscus	283	Comamonas	Comamonas		66	8.3245284	-0.1678534	29	3.6577473	-0.1680343
E_fuscus	286	Pseudomonas	Pseudomonas		29223	3685.874131	4.1177117	2417	304.8543193	0.1390279
E_fuscus	287	Pseudomonas	Pseudomonas aeruginosa		2182	275.2139532	0.9171283	42	5.2974271	-0.1969044
E_fuscus	288	Pseudoalteromonas	Pseudoalteromonas atlantica		15	1.8919383	72.5126354	0	0	-100
E_fuscus	294	Pseudomonas	Pseudomonas fluorescens		8035	1013.448265	9.8900406	2	0.2522584	-0.1712332
E_fuscus	300	Pseudomonas	Pseudomonas mendocina		3	0.3783877	-0.3029214	2	0.2522584	-0.1134396
E_fuscus	301	Pseudomonas	Pseudomonas oleovorans		11	1.3874214	99	1	0.1261292	-0.0848041
E_fuscus	303	Pseudomonas	Pseudomonas putida		17349	2188.215799	32.0109564	4	0.5045169	-0.1732589
E_fuscus	305	Ralstonia	Ralstonia solanacearum		973788	122823.1187	99	0	0	-100
E_fuscus	306	Pseudomonas	Pseudomonas sp.		72	9.0813037	41.903896	0	0	-100
E_fuscus	316	Pseudomonas	Pseudomonas stutzeri		60	7.5677531	-0.051105	2	0.2522584	-0.3844405
E_fuscus	317	Pseudomonas	Pseudomonas syringae		183	23.0816469	12.1767897	2308	291.1062346	20.3704542
E_fuscus	329	Ralstonia	Ralstonia pickettii		1	0.1261292	-0.2852364	0	0	-100
E_fuscus	338	Xanthomonas	Xanthomonas		890	112.2550038	1.0914963	44480	5610.227606	61.8721185
E_fuscus	339	Xanthomonas	Xanthomonas campestris		7	0.8829045	-0.1977015	0	0	-100
E_fuscus	346	Xanthomonas	Xanthomonas citri		713	89.9301323	13.5757847	44478	5609.975348	99
E_fuscus	352	Azotobacter	Azotobacter		28	3.5316181	0.2243115	0	0	-100
E_fuscus	354	Azotobacter	Azotobacter vinelandii		11	1.3874214	0.3557281	0	0	-100
E_fuscus	379	Rhizobium	Rhizobium		74	9.3335621	-0.20597	1	0.1261292	-0.2572344
E_fuscus	407	Methylobacterium	Methylobacterium		18	2.2703259	-0.3371419	0	0	-100
E_fuscus	445	Legionella	Legionella		854	107.714352	29.4685136	22658	2857.835816	99
E_fuscus	446	Legionella	Legionella pneumophila		95	11.9822757	3.8719639	22625	2853.673552	99
E_fuscus	454	Legionella	Legionella israelensis		586	73.9117216	100	0	0	-100
E_fuscus	469	Acinetobacter	Acinetobacter		1023	129.0301898	-0.1218306	58	7.3154946	-0.1290298
E_fuscus	470	Acinetobacter	Acinetobacter baumannii		460	58.0194402	-0.0323523	21	2.6487136	-0.1219807
E_fuscus	475	Moraxella	Moraxella		835	105.3178968	0.0627919	11	1.3874214	-0.1427953
E_fuscus	482	Neisseria	Neisseria		184	23.2077761	0.4518387	3	0.3783877	-0.3054929
E_fuscus	487	Neisseria	Neisseria meningitidis		51	6.4325901	1.3610548	3	0.3783877	-0.2653617
E_fuscus	497	Psychrobacter	Psychrobacter		101	12.739051	-0.0436314	2	0.2522584	-0.3206267
E_fuscus	517	Bordetella	Bordetella		98	12.3606633	-0.0834466	0	0	-100
E_fuscus	521	Bordetella	Bordetella avium		79	9.9642082	45.649612	0	0	-100
E_fuscus	535	Chromobacterium	Chromobacterium		17	2.1441967	-0.1260329	1861	234.7264743	2.2054577
E_fuscus	536	Chromobacterium	Chromobacterium violaceum		14	1.765809	-0.0679745	2	0.2522584	-0.271842
E_fuscus	544	Citrobacter	Citrobacter		222201	28026.03832	99	80420	10143.31169	99
E_fuscus	545	Citrobacter	Citrobacter koseri		1552	195.752546	99	3220	406.1360812	99
E_fuscus	546	Citrobacter	Citrobacter freundii		77347	9755.716606	99	8086	1019.880855	99
E_fuscus	547	Enterobacter	Enterobacter		340345	42927.44862	99	86478	10907.40249	99
E_fuscus	548	Klebsiella	Klebsiella aerogenes		487853	61532.51727	99	53341	6727.858605	99
E_fuscus	549	Pantoea	Pantoea agglomerans		13115	1654.184691	99	18	2.2703259	0.5332037
E_fuscus	550	Enterobacter	Enterobacter cloacae		166090	20948.80178	99	11260	1420.214992	49.8374219
E_fuscus	551	Erwinia	Erwinia		37824	4770.711533	99	61	7.6938823	5.0071854
E_fuscus	552	Erwinia	Erwinia amylovora		32574	4108.533139	99	7	0.8829045	29.6001385
E_fuscus	553	Pantoea	Pantoea ananatis		25135	3170.257889	99	199678	25185.22994	99
E_fuscus	554	Pectobacterium	Pectobacterium carotovorum		2184	275.4662116	99	3	0.3783877	0.3853373
E_fuscus	556	Dickeya	Dickeya chrysanthemi		108	13.6219555	99	1	0.1261292	1.0693195
E_fuscus	558	Erwinia	Erwinia sp.		117	14.7571185	100	0	0	-100
E_fuscus	561	Escherichia	Escherichia		441688	55709.76194	99	1034370	130464.279	99
E_fuscus	562		Escherichia coli		422580	53299.68484	99	1034279	130452.8012	99
E_fuscus	563	Shimwellia	Shimwellia blattae		5003	631.0244765	99	320	40.3613497	99
E_fuscus	564	Escherichia	Escherichia fergusonii		427	53.857176	99	3	0.3783877	2.9713366
E_fuscus	565	Atlantibacter	Atlantibacter hermannii		544	68.6142945	100	7	0.8829045	6.9858663
E_fuscus	566	Escherichia	Pseudescherichia vulneris		63	7.9461407	100	31527	3976.475848	99
E_fuscus	568	Hafnia	Hafnia		669277	84415.38448	99	2080	262.3487729	42.9282835
E_fuscus	569	Hafnia	Hafnia alvei		644953	81347.41738	99	941	118.6875939	99
E_fuscus	570	Klebsiella	Klebsiella		1479614	186622.5564	99	384473	48493.27874	99
E_fuscus	571	Klebsiella	Klebsiella oxytoca		14440	1821.305905	99	3303	416.6048063	13.6349998
E_fuscus	573	Klebsiella	Klebsiella pneumoniae		360825	45510.575	99	288589	36399.50483	99
E_fuscus	575	Raoultella	Raoultella planticola		5926	747.4417445	99	7	0.8829045	0.8649164
E_fuscus	576	Klebsiella	Klebsiella sp.		2353	296.7820494	99	0	0	-100
E_fuscus	577	Raoultella	Raoultella terrigena		2533	319.4853086	100	23	2.900972	3.9074201
E_fuscus	579	Kluyvera	Kluyvera		17343	2187.459024	99	68	8.5767868	2.3728562
E_fuscus	581	Morganella	Morganella		345316	43554.43696	99	5622	709.0984623	99
E_fuscus	582	Morganella	Morganella morganii		344618	43466.39877	99	5616	708.341687	99
E_fuscus	583	Proteus	Proteus		21329	2690.210086	99	40764	5141.531433	99
E_fuscus	584	Proteus	Proteus mirabilis		19869	2506.061428	99	40762	5141.279175	99
E_fuscus	585	Proteus	Proteus vulgaris		996	125.6247009	99	0	0	-100
E_fuscus	586	Providencia	Providencia		20772	2619.956111	99	41362	5216.956705	99
E_fuscus	587	Providencia	Providencia rettgeri		18735	2363.030895	99	9002	1135.415218	99
E_fuscus	588	Providencia	Providencia stuartii		500	63.0646089	99	30119	3798.88591	99
E_fuscus	590	Salmonella	Salmonella		182397	23005.59093	99	235769	29737.35954	99
E_fuscus	599	Salmonella	Salmonella sp.		60	7.5677531	100	0	0	-100
E_fuscus	613	Serratia	Serratia		135633	17107.28419	99	79037	9968.874984	99
E_fuscus	614	Serratia	Serratia liquefaciens		1086	136.9763305	62.6012266	9	1.135163	1.0985303
E_fuscus	615	Serratia	Serratia marcescens		54712	6900.781762	99	77157	9731.752055	99
E_fuscus	616	Serratia	Serratia sp.		1195	150.7244152	100	0	0	-100
E_fuscus	618	Serratia	Serratia odorifera		131	16.5229275	100	1	0.1261292	1.430476
E_fuscus	620	Shigella	Shigella		54598	6886.403032	99	110790	13973.85604	99
E_fuscus	621	Shigella	Shigella boydii		3217	405.7576935	99	1	0.1261292	1.218592
E_fuscus	622	Shigella	Shigella dysenteriae		880	110.9937116	99	0	0	-100
E_fuscus	623	Shigella	Shigella flexneri		3911	493.2913707	99	14	1.765809	1.614177
E_fuscus	624	Shigella	Shigella sonnei		3030	382.1715298	99	110773	13971.71184	99
E_fuscus	626	Xenorhabdus	Xenorhabdus		14994	1891.181491	99	13288	1676.005046	99
E_fuscus	628	Xenorhabdus	Xenorhabdus nematophila		710	89.5517446	99	0	0	-100
E_fuscus	629	Yersinia	Yersinia		36454	4597.914504	99	62277	7854.949295	99
E_fuscus	630	Yersinia	Yersinia enterocolitica		7285	918.8513514	99	55	6.937107	0.6380465
E_fuscus	632	Yersinia	Yersinia pestis		26113	3293.612264	99	62196	7844.732828	99
E_fuscus	633	Yersinia	Yersinia pseudotuberculosis		683	86.1462557	99	2	0.2522584	23.3325377
E_fuscus	634	Yersinia	Yersinia bercovieri		137	17.2797028	100	2	0.2522584	100
E_fuscus	635	Edwardsiella	Edwardsiella		4937	622.6999481	99	160	20.1806748	60.0944975
E_fuscus	636	Edwardsiella	Edwardsiella tarda		729	91.9481998	99	151	19.0455119	99
E_fuscus	637	Arsenophonus	Arsenophonus		4026	507.7962307	99	5	0.6306461	6.8839723
E_fuscus	638	Arsenophonus	Arsenophonus nasoniae		173	21.8203547	99	0	0	-100
E_fuscus	642	Aeromonas	Aeromonas		15206	1917.920885	78.8486698	19	2.3964551	-0.1667137
E_fuscus	644	Aeromonas	Aeromonas hydrophila		2329	293.7549482	44.6251539	3	0.3783877	-0.212979
E_fuscus	645	Aeromonas	Aeromonas salmonicida		139	17.5319613	5.0890733	3	0.3783877	0.9710692
E_fuscus	647	Aeromonas	Aeromonas sp.		79	9.9642082	99	0	0	-100
E_fuscus	648	Aeromonas	Aeromonas caviae		9761	1231.147295	99	6	0.7567753	0.2059896
E_fuscus	651	Aeromonas	Aeromonas media		135	17.0274444	7.1622116	0	0	-100
E_fuscus	654	Aeromonas	Aeromonas veronii		1414	178.3467139	87.9302066	5	0.6306461	2.5070446
E_fuscus	657	Photobacterium	Photobacterium		1531	193.1038324	99	21	2.6487136	3.028827
E_fuscus	662	Vibrio	Vibrio		24326	3068.219351	99	207659	26191.86723	99
E_fuscus	663	Vibrio	Vibrio alginolyticus		1305	164.5986292	99	19	2.3964551	10.2841504
E_fuscus	666	Vibrio	Vibrio cholerae		2433	306.8723868	99	132802	16750.21238	99
E_fuscus	668	Aliivibrio	Aliivibrio fischeri		449	56.6320188	99	0	0	-100
E_fuscus	669	Vibrio	Vibrio harveyi		182	22.9555176	99	4831	609.330251	99
E_fuscus	670	Vibrio	Vibrio parahaemolyticus		5975	753.6220761	99	59176	7463.82259	99
E_fuscus	672	Vibrio	Vibrio vulnificus		165	20.8113209	99	1	0.1261292	3.7557825
E_fuscus	673	Grimontia	Grimontia hollisae		243	30.6493999	99	0	0	-100
E_fuscus	675	Vibrio	Vibrio cincinnatiensis		108	13.6219555	100	0	0	-100
E_fuscus	678	Vibrio	Vibrio sp.		312	39.3523159	100	0	0	-100
E_fuscus	680	Vibrio	Vibrio campbellii		499	62.9384797	99	10802	1362.44781	97.0351331
E_fuscus	691	Vibrio	Vibrio natriegens		34	4.2883934	99	0	0	-100
E_fuscus	702	Plesiomonas	Plesiomonas		2007	253.1413401	99	0	0	-100
E_fuscus	703	Plesiomonas	Plesiomonas shigelloides		2007	253.1413401	99	0	0	-100
E_fuscus	713	Actinobacillus	Actinobacillus		115	14.50486	3.1429435	1	0.1261292	-0.0557595
E_fuscus	714	Aggregatibacter	Aggregatibacter actinomycetemcomitans		89	11.2255004	7.4014916	0	0	-100
E_fuscus	724	Haemophilus	Haemophilus		12614	1590.993953	37.6735124	187291	23622.86732	99
E_fuscus	726	Haemophilus	Haemophilus haemolyticus		4	0.5045169	10.9600498	16993	2143.313798	99
E_fuscus	727	Haemophilus	Haemophilus influenzae		451	56.8842772	3.2012376	170294	21479.04901	99
E_fuscus	728	Avibacterium	Avibacterium paragallinarum		12	1.5135506	99	1	0.1261292	-0.0451616
E_fuscus	729	Haemophilus	Haemophilus parainfluenzae		112	14.1264724	1.5541308	1	0.1261292	-0.2003231
E_fuscus	730	Haemophilus	[Haemophilus] ducreyi		12031	1517.460619	50.5374972	0	0	-100
E_fuscus	731	Histophilus	Histophilus somni		81	10.2164666	99	0	0	-100
E_fuscus	738	Haemophilus	Glaesserella parasuis		70	8.8290452	6.3426201	3132	395.03671	99
E_fuscus	745	Pasteurella	Pasteurella		15056	1899.001503	99	4	0.5045169	2.7029566
E_fuscus	747	Pasteurella	Pasteurella multocida		14913	1880.965025	99	2	0.2522584	2.7415896
E_fuscus	750	Gallibacterium	Gallibacterium anatis		74	9.3335621	99	3	0.3783877	16.8342859
E_fuscus	776	Coxiella	Coxiella		143	18.0364781	99	0	0	-100
E_fuscus	777	Coxiella	Coxiella burnetii		117	14.7571185	99	0	0	-100
E_fuscus	780	Rickettsia	Rickettsia		15	1.8919383	9.2299342	97	12.2345341	0.4994583
E_fuscus	782	Rickettsia	Rickettsia prowazekii		5	0.6306461	99	0	0	-100
E_fuscus	784	Orientia	Orientia tsutsugamushi		91	11.4777588	99	0	0	-100
E_fuscus	853	Faecalibacterium	Faecalibacterium prausnitzii		7	0.8829045	0.0082979	0	0	-100
E_fuscus	933	Thiomicrospira	Thiomicrospira		131	16.5229275	99	0	0	-100
E_fuscus	953	Wolbachia	Wolbachia		153	19.2977703	99	0	0	-100
E_fuscus	955	Wolbachia	Wolbachia pipientis		85	10.7209835	100	0	0	-100
E_fuscus	970	Selenomonas	Selenomonas		99	12.4867926	1.0826197	24	3.0271012	0.2424889
E_fuscus	996	Flavobacterium	Flavobacterium columnare		1255	158.2921683	28.4339197	0	0	-100
E_fuscus	1051	Ectothiorhodospira	Ectothiorhodospira		86	10.8471127	19.4756414	0	0	-100
E_fuscus	1060	Rhodobacter	Rhodobacter		177	22.3248715	2.8264768	0	0	-100
E_fuscus	1063	Rhodobacter	Rhodobacter sphaeroides		164	20.6851917	7.007728	0	0	-100
E_fuscus	1081	Rhodospirillum	Rhodospirillum		112	14.1264724	6.3350103	0	0	-100
E_fuscus	1084	Pararhodospirillum	Pararhodospirillum photometricum		5	0.6306461	1.1123366	5309	669.6200171	5.7726608
E_fuscus	1211		uncultured cyanobacterium		106	13.3696971	1.890821	0	0	-100
E_fuscus	1227	Nitrosococcus	Nitrosococcus		120	15.1355061	99	0	0	-100
E_fuscus	1229	Nitrosococcus	Nitrosococcus oceani		107	13.4958263	99	0	0	-100
E_fuscus	1243	Leuconostoc	Leuconostoc		85	10.7209835	0.0419599	2	0.2522584	-0.168791
E_fuscus	1249	Weissella	Weissella paramesenteroides		94	11.8561465	34.7055014	3	0.3783877	5.5907572
E_fuscus	1253	Pediococcus	Pediococcus		147	18.540995	8.8435988	0	0	-100
E_fuscus	1254	Pediococcus	Pediococcus acidilactici		32	4.036135	20.3454716	0	0	-100
E_fuscus	1255	Pediococcus	Pediococcus pentosaceus		82	10.3425959	70.0275393	0	0	-100
E_fuscus	1260	Finegoldia	Finegoldia magna		1	0.1261292	-0.421382	0	0	-100
E_fuscus	1263	Ruminococcus	Ruminococcus		9	1.135163	-0.0768515	1	0.1261292	-0.1895294
E_fuscus	1269	Micrococcus	Micrococcus		81	10.2164666	-0.1463142	27	3.4054889	-0.1576661
E_fuscus	1270	Micrococcus	Micrococcus luteus		51	6.4325901	-0.1359939	15	1.8919383	-0.028386
E_fuscus	1274	Dermacoccus	Dermacoccus nishinomiyaensis		1	0.1261292	-0.1336729	0	0	-100
E_fuscus	1275	Kocuria	Kocuria rosea		45	5.6758148	5.1927283	6	0.7567753	100
E_fuscus	1279	Staphylococcus	Staphylococcus		62306	7858.607042	19.9735195	17850	2251.406537	5.2602122
E_fuscus	1280		Staphylococcus aureus		61932	7811.434715	99	26	3.2793597	-0.2346115
E_fuscus	1282	Staphylococcus	Staphylococcus epidermidis		48	6.0542025	-0.2434171	4	0.5045169	-0.2373166
E_fuscus	1290	Staphylococcus	Staphylococcus hominis		3	0.3783877	-0.2027028	17794	2244.343301	99
E_fuscus	1298	Deinococcus	Deinococcus		234	29.514237	1.2343875	6	0.7567753	-0.2664578
E_fuscus	1301	Streptococcus	Streptococcus		19962	2517.791445	1.2458268	7449	939.5365431	0.6856678
E_fuscus	1304	Streptococcus	Streptococcus salivarius		66	8.3245284	2.082788	246	31.0277876	31.5722997
E_fuscus	1307	Streptococcus	Streptococcus suis		28	3.5316181	2.6043548	648	81.7317331	2.752947
E_fuscus	1309	Streptococcus	Streptococcus mutans		136	17.1535736	39.601627	1	0.1261292	0.5011667
E_fuscus	1311	Streptococcus	Streptococcus agalactiae		548	69.1188113	38.8772483	4629	583.852149	99
E_fuscus	1313	Streptococcus	Streptococcus pneumoniae		471	59.4068616	0.6716281	110	13.874214	-0.1529278
E_fuscus	1314	Streptococcus	Streptococcus pyogenes		4447	560.8966314	99	120	15.1355061	-0.0649263
E_fuscus	1334	Streptococcus	Streptococcus dysgalactiae		904	114.0208129	94.7613505	0	0	-100
E_fuscus	1336	Streptococcus	Streptococcus equi		19	2.3964551	5.8204329	40	5.0451687	0.1266531
E_fuscus	1348	Streptococcus	Streptococcus parauberis		5	0.6306461	0.2294961	178	22.4510008	22.1783654
E_fuscus	1350	Enterococcus	Enterococcus		113706	14341.64884	99	64669	8156.650384	99
E_fuscus	1351	Enterococcus	Enterococcus faecalis		27087	3416.462122	99	697	87.9120648	5.2155301
E_fuscus	1352	Enterococcus	Enterococcus faecium		51943	6551.529958	99	16203	2043.671715	99
E_fuscus	1353	Enterococcus	Enterococcus gallinarum		307	38.7216699	99	21	2.6487136	3.9196208
E_fuscus	1354	Enterococcus	Enterococcus hirae		4826	608.6996049	99	20	2.5225844	99
E_fuscus	1357	Lactococcus	Lactococcus		117974	14879.96834	99	382	48.1813612	1.9798918
E_fuscus	1358	Lactococcus	Lactococcus lactis		10716	1351.600698	50.4206799	24	3.0271012	0.1296392
E_fuscus	1363	Lactococcus	Lactococcus garvieae		106478	13429.98685	99	348	43.8929678	32.5128815
E_fuscus	1366	Lactococcus	Lactococcus raffinolactis		93	11.7300173	62.4272096	0	0	-100
E_fuscus	1386	Bacillus	Bacillus		3371	425.1815931	24.887646	43529	5490.27872	99
E_fuscus	1390	Bacillus	Bacillus amyloliquefaciens		82	10.3425959	15.983046	0	0	-100
E_fuscus	1392	Bacillus	Bacillus anthracis		261	32.9197258	99	5	0.6306461	-0.0812426
E_fuscus	1396	Bacillus	Bacillus cereus		161	20.3068041	27.0410101	43519	5489.017428	99
E_fuscus	1402	Bacillus	Bacillus licheniformis		71	8.9551745	74.4182412	0	0	-100
E_fuscus	1404	Bacillus	Priestia megaterium		71	8.9551745	7.729934	0	0	-100
E_fuscus	1406	Paenibacillus	Paenibacillus polymyxa		87	10.9732419	60.9773457	7	0.8829045	1.6578854
E_fuscus	1408	Bacillus	Bacillus pumilus		95	11.9822757	17.5572183	1	0.1261292	0.0725745
E_fuscus	1423		Bacillus subtilis		701	88.4165817	99	3	0.3783877	1.2201536
E_fuscus	1428	Bacillus	Bacillus thuringiensis		905	114.1469421	75.9774142	0	0	-100
E_fuscus	1452	Bacillus	Bacillus atrophaeus		184	23.2077761	99	0	0	-100
E_fuscus	1465	Brevibacillus	Brevibacillus laterosporus		9	1.135163	16.9473558	4331	546.2656421	99
E_fuscus	1485	Clostridium	Clostridium		725	91.4436829	1.6513774	202	25.478102	0.1843179
E_fuscus	1491	Clostridium	Clostridium botulinum		88	11.0993712	0.4786167	30	3.7838765	0.0981219
E_fuscus	1496	Clostridioides	Clostridioides difficile		1595	201.1761023	99	7	0.8829045	0.1470084
E_fuscus	1502	Clostridium	Clostridium perfringens		321	40.4874789	49.412411	115	14.50486	19.4686943
E_fuscus	1569	Sporosarcina	Sporosarcina		132	16.6490567	10.2765565	3	0.3783877	-0.0809955
E_fuscus	1571	Sporosarcina	Sporosarcina ureae		124	15.640023	57.8445491	0	0	-100
E_fuscus	1578	Lactobacillus	Lactobacillus		338	42.6316756	0.0379944	27677	3490.87836	40.6151395
E_fuscus	1580	Lactobacillus	Levilactobacillus brevis		85	10.7209835	19.9179613	0	0	-100
E_fuscus	1584	Lactobacillus	Lactobacillus delbrueckii		136	17.1535736	21.2288673	0	0	-100
E_fuscus	1590	Lactobacillus	Lactiplantibacillus plantarum		496	62.560092	47.6920097	6415	809.118932	99
E_fuscus	1597	Lactobacillus	Lacticaseibacillus paracasei		102	12.8651802	99	121	15.2616353	1.9369925
E_fuscus	1598	Lactobacillus	Limosilactobacillus reuteri		29	3.6577473	2.3982427	131	16.5229275	24.5238607
E_fuscus	1599	Lactobacillus	Latilactobacillus sakei		3059	385.8292771	34.3745871	101	12.739051	10.4700054
E_fuscus	1613	Lactobacillus	Limosilactobacillus fermentum		27	3.4054889	9.1223695	12537	1581.282003	99
E_fuscus	1637	Listeria	Listeria		4130	520.9136694	99	377	47.5507151	6.6210626
E_fuscus	1639	Listeria	Listeria monocytogenes		4036	509.0575229	99	11	1.3874214	-0.1447771
E_fuscus	1641	Listeria	Listeria grayi		3	0.3783877	13.6634529	365	46.0371645	40.9411249
E_fuscus	1654	Actinomyces	Actinomyces		189	23.8384222	0.2559193	10	1.2612922	-0.3160228
E_fuscus	1663	Arthrobacter	Arthrobacter		698	88.038194	3.0622031	11	1.3874214	-0.2478783
E_fuscus	1678	Bifidobacterium	Bifidobacterium		541	68.2359068	2.5828417	5	0.6306461	-0.2789627
E_fuscus	1696	Brevibacterium	Brevibacterium		18	2.2703259	-0.1188309	1	0.1261292	-0.3208479
E_fuscus	1716	Corynebacterium	Corynebacterium		188	23.7122929	-0.2271465	45	5.6758148	-0.2579453
E_fuscus	1730	Eubacterium	Eubacterium		122	15.3877646	19.3570042	3	0.3783877	-0.2564525
E_fuscus	1747	Cutibacterium	Cutibacterium acnes		154	19.4238995	-0.0635224	50	6.3064609	0.0234558
E_fuscus	1763	Mycobacterium	Mycobacterium		13	1.6396798	-0.2386609	67468	8509.686064	26.4060453
E_fuscus	1813	Amycolatopsis	Amycolatopsis		179	22.57713	5.1212171	0	0	-100
E_fuscus	1827	Rhodococcus	Rhodococcus		46	5.801944	-0.3064027	8	1.0090337	-0.3584524
E_fuscus	1830	Rhodococcus	Rhodococcus ruber		0	0	-100	7	0.8829045	-0.1501811
E_fuscus	1839	Nocardioides	Nocardioides		28	3.5316181	-0.1810678	13	1.6396798	-0.1982217
E_fuscus	1883	Streptomyces	Streptomyces		1452	183.1396242	9.1410616	99	12.4867926	-0.2638439
E_fuscus	2093	Mycoplasma	Mycoplasma		413	52.0913669	23.4200804	0	0	-100
E_fuscus	2132	Spiroplasma	Spiroplasma		198	24.9735851	32.8611287	0	0	-100
E_fuscus	2147	Acholeplasma	Acholeplasma		209	26.3610065	99	0	0	-100
E_fuscus	2335	Thermotoga	Thermotoga		1	0.1261292	2.2237964	0	0	-100
E_fuscus	2341		primary endosymbiont of Sitophilus zeamais		1133	142.9044037	99	0	0	-100
E_fuscus	2433	Roseobacter	Roseobacter		5	0.6306461	1.0750317	0	0	-100
E_fuscus	2697	Heliobacterium	Heliobacterium		0	0	-100	1	0.1261292	-0.2769436
E_fuscus	2737	Vagococcus	Vagococcus		262	33.0458551	2.9212047	2	0.2522584	0.4240077
E_fuscus	2742	Marinobacter	Marinobacter		2296	289.592684	99	45	5.6758148	0.8719395
E_fuscus	2745	Halomonas	Halomonas		873	110.1108071	12.3353514	108465	13680.6056	99
E_fuscus	2747	Carnobacterium	Carnobacterium		4466	563.2930865	11.1576946	17	2.1441967	-0.0283977
E_fuscus	2751	Carnobacterium	Carnobacterium maltaromaticum		28	3.5316181	1.261989	17	2.1441967	0.0737478
E_fuscus	2755	Brochothrix	Brochothrix		101	12.739051	3.3469694	0	0	-100
E_fuscus	2756	Brochothrix	Brochothrix thermosphacta		96	12.1084049	71.6244331	0	0	-100
E_fuscus	2811	Gelidium	Gelidium		13	1.6396798	99	0	0	-100
E_fuscus	3554	Beta	Beta		0	0	-100	35457	4472.163674	99
E_fuscus	3869	Lupinus	Lupinus		0	0	-100	49656	6263.072437	99
E_fuscus	3870	Lupinus	Lupinus albus		0	0	-100	49656	6263.072437	100
E_fuscus	3877	Medicago	Medicago		25	3.1532304	2.1132081	1	0.1261292	2.0049155
E_fuscus	3880	Medicago	Medicago truncatula		25	3.1532304	2.1280851	1	0.1261292	2.0049155
E_fuscus	3883	Phaseolus	Phaseolus		183	23.0816469	99	0	0	-100
E_fuscus	3885	Phaseolus	Phaseolus vulgaris		183	23.0816469	99	0	0	-100
E_fuscus	3913	Vigna	Vigna		492	62.0555751	99	1	0.1261292	0.6191276
E_fuscus	3917	Vigna	Vigna unguiculata		487	61.4249291	100	1	0.1261292	100
E_fuscus	3980	Hevea	Hevea		0	0	-100	2	0.2522584	24.6993909
E_fuscus	3981	Hevea	Hevea brasiliensis		0	0	-100	2	0.2522584	24.6993909
E_fuscus	4107	Solanum	Solanum		97	12.2345341	8.8583093	0	0	-100
E_fuscus	4512	Hordeum	Hordeum		4	0.5045169	0.3570388	0	0	-100
E_fuscus	4513	Hordeum	Hordeum vulgare		4	0.5045169	0.3570388	0	0	-100
E_fuscus	4527	Oryza	Oryza		5428	684.629394	99	0	0	-100
E_fuscus	4530	Oryza	Oryza sativa		5428	684.629394	99	0	0	-100
E_fuscus	4564	Triticum	Triticum		34	4.2883934	3.5928572	1	0.1261292	1.7628333
E_fuscus	4565	Triticum	Triticum aestivum		26	3.2793597	2.7055525	0	0	-100
E_fuscus	4571	Triticum	Triticum turgidum		1	0.1261292	100	1	0.1261292	100
E_fuscus	4575	Zea	Zea		223	28.1268156	3.9334651	1	0.1261292	0.0411134
E_fuscus	4577	Zea	Zea mays		223	28.1268156	4.480136	1	0.1261292	0.0411134
E_fuscus	4614	Ananas	Ananas		15958	2012.770057	99	2	0.2522584	-0.0921984
E_fuscus	4615	Ananas	Ananas comosus		15958	2012.770057	99	2	0.2522584	-0.091865
E_fuscus	4783	Phytophthora	Phytophthora		10	1.2612922	7.4247853	81	10.2164666	99
E_fuscus	4795	Phytophthora	Phytophthora megakarya		0	0	-100	81	10.2164666	99
E_fuscus	4814	Chytriomyces	Chytriomyces hyalinus		21	2.6487136	91.0652294	0	0	-100
E_fuscus	4838	Rhizomucor	Rhizomucor		12	1.5135506	92.9984305	0	0	-100
E_fuscus	4839	Rhizomucor	Rhizomucor miehei		12	1.5135506	100	0	0	-100
E_fuscus	4842	Rhizopus	Rhizopus		293	36.9558608	6.6885854	8035	1013.448265	99
E_fuscus	4846	Rhizopus	Rhizopus stolonifer		207	26.1087481	7.651603	2	0.2522584	100
E_fuscus	4895	Schizosaccharomyces	Schizosaccharomyces		63	7.9461407	72.7294973	0	0	-100
E_fuscus	4896	Schizosaccharomyces	Schizosaccharomyces pombe		62	7.8200115	71.6240027	0	0	-100
E_fuscus	4899	Schizosaccharomyces	Schizosaccharomyces octosporus		1	0.1261292	100	0	0	-100
E_fuscus	5052	Aspergillus	Aspergillus		47	5.9280732	0.1175637	44	5.5496856	-0.1338125
E_fuscus	5073	Penicillium	Penicillium		66	8.3245284	0.2251577	8	1.0090337	-0.2501859
E_fuscus	5598	Alternaria	Alternaria		17	2.1441967	-0.1747631	4	0.5045169	-0.21789
E_fuscus	5599	Alternaria	Alternaria alternata		17	2.1441967	-0.1572809	1	0.1261292	-0.2316774
E_fuscus	6181	Schistosoma	Schistosoma		121	15.2616353	99	0	0	-100
E_fuscus	6183	Schistosoma	Schistosoma mansoni		121	15.2616353	99	0	0	-100
E_fuscus	6268	Anisakis	Anisakis		0	0	-100	6360	802.181825	100
E_fuscus	6269	Anisakis	Anisakis simplex		0	0	-100	6360	802.181825	100
E_fuscus	6278	Brugia	Brugia		1	0.1261292	-0.1639011	6	0.7567753	5.1061405
E_fuscus	6281	Onchocerca	Onchocerca		0	0	-100	24766	3123.716207	100
E_fuscus	7066	Tenebrio	Tenebrio		1533	193.3560908	99	0	0	-100
E_fuscus	7067	Tenebrio	Tenebrio molitor		569	71.7675249	99	0	0	-100
E_fuscus	7069	Tribolium	Tribolium		12	1.5135506	99	83	10.4687251	85.7213058
E_fuscus	7070	Tribolium	Tribolium castaneum		12	1.5135506	99	83	10.4687251	85.7213058
E_fuscus	7076	Palorus	Palorus		54	6.8109778	100	0	0	-100
E_fuscus	7451	Vespula	Vespula		0	0	-100	9	1.135163	100
E_fuscus	7454	Vespula	Vespula vulgaris		0	0	-100	9	1.135163	100
E_fuscus	7490	Trichogramma	Trichogramma		3	0.3783877	100	7	0.8829045	100
E_fuscus	10663	Tequatrovirus	Tequatrovirus		1943	245.0690701	100	0	0	-100
E_fuscus	11983	Norovirus	Norwalk virus		682	86.0201265	100	0	0	-100
E_fuscus	12916	Acidovorax	Acidovorax		31	3.9100058	-0.320011	5	0.6306461	-0.3346123
E_fuscus	13136		unidentified marine bacterioplankton		159	20.0545456	84.1108312	0	0	-100
E_fuscus	13334	Anaerobiospirillum	Anaerobiospirillum		5	0.6306461	9.2203166	0	0	-100
E_fuscus	13335	Anaerobiospirillum	Anaerobiospirillum succiniciproducens		4	0.5045169	7.4978249	0	0	-100
E_fuscus	13684	Parastagonospora	Parastagonospora nodorum		95	11.9822757	10.8991403	0	0	-100
E_fuscus	13687	Sphingomonas	Sphingomonas		32	4.036135	-0.1709887	2	0.2522584	-0.3167099
E_fuscus	27320	Metschnikowia	Metschnikowia		360	45.4065184	99	0	0	-100
E_fuscus	28038	Lactobacillus	Latilactobacillus curvatus		1141	143.9134375	99	19	2.3964551	6.542535
E_fuscus	28090	Acinetobacter	Acinetobacter lwoffii		6	0.7567753	-0.1434897	0	0	-100
E_fuscus	28108	Alteromonas	Alteromonas macleodii		247	31.1539168	99	0	0	-100
E_fuscus	28141	Cronobacter	Cronobacter sakazakii		57275	7224.050947	99	4767	601.2579811	99
E_fuscus	28151	Serratia	Serratia proteamaculans		1939	244.5645532	99	0	0	-100
E_fuscus	28152	Yersinia	Yersinia kristensenii		120	15.1355061	99	2	0.2522584	3.1476167
E_fuscus	28172	Vibrio	Vibrio metschnikovii		11	1.3874214	100	0	0	-100
E_fuscus	28228	Colwellia	Colwellia		190	23.9645514	99	0	0	-100
E_fuscus	28253	Marinomonas	Marinomonas		108	13.6219555	17.9025111	0	0	-100
E_fuscus	28453	Sphingobacterium	Sphingobacterium		7	0.8829045	-0.232442	1	0.1261292	-0.2215667
E_fuscus	28526	Solanum	Solanum pennellii		81	10.2164666	99	0	0	-100
E_fuscus	28901	Salmonella	Salmonella enterica		181508	22893.46206	99	235766	29736.98116	99
E_fuscus	29203	Cyclotella	Cyclotella		3	0.3783877	4.5061099	0	0	-100
E_fuscus	29205	Cyclotella	Cyclotella meneghiniana		1	0.1261292	1.793057	0	0	-100
E_fuscus	29423	Legionella	Legionella oakridgensis		14	1.765809	7.883869	2	0.2522584	0.6211855
E_fuscus	29430	Acinetobacter	Acinetobacter haemolyticus		7	0.8829045	-0.1181417	0	0	-100
E_fuscus	29438	Pseudomonas	Pseudomonas savastanoi		0	0	-100	20	2.5225844	2.8346175
E_fuscus	29465	Veillonella	Veillonella		249	31.4061752	0.1778654	17	2.1441967	-0.2091729
E_fuscus	29471	Pectobacterium	Pectobacterium atrosepticum		325	40.9919958	99	0	0	-100
E_fuscus	29484	Yersinia	Yersinia frederiksenii		34	4.2883934	99	4	0.5045169	0.7474653
E_fuscus	29486	Yersinia	Yersinia ruckeri		1575	198.653518	99	10	1.2612922	1.6206585
E_fuscus	29487	Photorhabdus	Photorhabdus		10880	1372.285889	99	41430	5225.533492	99
E_fuscus	29488	Photorhabdus	Photorhabdus luminescens		7738	975.9878871	99	15556	1962.066112	99
E_fuscus	29495	Vibrio	Vibrio navarrensis		39	4.9190395	99	0	0	-100
E_fuscus	29497	Vibrio	Vibrio splendidus		131	16.5229275	99	1	0.1261292	-0.068007
E_fuscus	29570	Halomonas	Halomonas meridiana		226	28.5052032	99	0	0	-100
E_fuscus	29580	Janthinobacterium	Janthinobacterium		130	16.3967983	0.5923998	0	0	-100
E_fuscus	31320	Mesotaenium	Mesotaenium		330	41.6226419	99	0	0	-100
E_fuscus	31321	Mesotaenium	Mesotaenium caldariorum		330	41.6226419	100	0	0	-100
E_fuscus	31366	Asparagopsis	Asparagopsis		84	10.5948543	99	0	0	-100
E_fuscus	31495	Rhodogorgon	Rhodogorgon		141	17.7842197	100	0	0	-100
E_fuscus	32008	Burkholderia	Burkholderia		309	38.9739283	-0.1823746	18	2.2703259	-0.3493287
E_fuscus	32012	Thiomonas	Thiomonas		3	0.3783877	-0.3170902	0	0	-100
E_fuscus	32199	Buchnera	Buchnera		2492	314.3140107	99	4	0.5045169	0.2043798
E_fuscus	32644		unidentified		1440	181.6260736	36.200412	0	0	-100
E_fuscus	33039	Blautia	[Ruminococcus] torques		3	0.3783877	-0.1211299	7	0.8829045	-0.0259849
E_fuscus	33057	Thauera	Thauera		24	3.0271012	-0.2351831	1	0.1261292	-0.2740666
E_fuscus	33882	Microbacterium	Microbacterium		49	6.1803317	-0.3318614	7	0.8829045	-0.3231209
E_fuscus	33910	Amycolatopsis	Amycolatopsis mediterranei		136	17.1535736	13.0891717	0	0	-100
E_fuscus	33945	Enterococcus	Enterococcus avium		395	49.821041	99	2	0.2522584	17.1283421
E_fuscus	33969	Melissococcus	Melissococcus		145	18.2887366	10.6608604	0	0	-100
E_fuscus	33970	Melissococcus	Melissococcus plutonius		141	17.7842197	10.361735	0	0	-100
E_fuscus	34034		uncultured delta proteobacterium		75	9.4596913	14.382537	0	0	-100
E_fuscus	34037	Rahnella	Rahnella		34821	4391.945492	99	32429	4090.244403	99
E_fuscus	34038	Rahnella	Rahnella aquatilis		33926	4279.059842	99	3	0.3783877	1.8889415
E_fuscus	34062	Moraxella	Moraxella osloensis		57	7.1893654	-0.146761	10	1.2612922	-0.1357949
E_fuscus	34348	Mixia	Mixia		362	45.6587768	99	0	0	-100
E_fuscus	34349	Mixia	Mixia osmundae		362	45.6587768	99	0	0	-100
E_fuscus	35089	Gregarina	Gregarina		36	4.5406518	99	4	0.5045169	15.5555346
E_fuscus	35701	Heliobacterium	Heliobacterium modesticaldum		0	0	-100	1	0.1261292	-0.2768416
E_fuscus	35703	Citrobacter	Citrobacter amalonaticus		3531	445.3622679	99	10	1.2612922	0.6967602
E_fuscus	35783	Enterococcus	Enterococcus sp.		140	17.6580905	99	0	0	-100
E_fuscus	36086	Trichuris	Trichuris		0	0	-100	45	5.6758148	0.5282934
E_fuscus	36087	Trichuris	Trichuris trichiura		0	0	-100	45	5.6758148	0.5283679
E_fuscus	36741	Mycoplasma	Mycoplasma feliminutum		337	42.5055464	99	0	0	-100
E_fuscus	36808	Corynebacterium	Corynebacterium bovis		7	0.8829045	7.006783	0	0	-100
E_fuscus	37734	Enterococcus	Enterococcus casseliflavus		667	84.1281882	54.8468876	9	1.135163	1.2319512
E_fuscus	37792	Rhodospirillum	Rhodospirillum sp.		111	14.0003432	100	0	0	-100
E_fuscus	37914	Dietzia	Dietzia		13	1.6396798	0.3421813	4	0.5045169	-0.304041
E_fuscus	37928	Arthrobacter	Arthrobacter crystallopoietes		1	0.1261292	49.3033615	0	0	-100
E_fuscus	38018		Bacteriophage sp.		7606	959.3388303	100	0	0	-100
E_fuscus	38293	Photobacterium	Photobacterium damselae		1404	177.0854217	99	2	0.2522584	0.6948868
E_fuscus	38832	Micromonas	Micromonas		609	76.8126936	99	0	0	-100
E_fuscus	38986	Acholeplasma	Acholeplasma palmae		198	24.9735851	99	0	0	-100
E_fuscus	40214	Acinetobacter	Acinetobacter johnsonii		71	8.9551745	-0.2243489	18	2.2703259	-0.1772869
E_fuscus	40269	Aliivibrio	Aliivibrio salmonicida		506	63.8213842	99	0	0	-100
E_fuscus	40323	Stenotrophomonas	Stenotrophomonas		335	42.253288	-0.1897188	11465	1446.071482	7.6370307
E_fuscus	40324	Stenotrophomonas	Stenotrophomonas maltophilia		237	29.8926246	-0.206496	11465	1446.071482	15.2148302
E_fuscus	40576	Xenorhabdus	Xenorhabdus bovienii		892	112.5072622	99	5	0.6306461	4.6482129
E_fuscus	40577	Xenorhabdus	Xenorhabdus poinarii		253	31.9106921	99	0	0	-100
E_fuscus	40578	Xenorhabdus	Xenorhabdus beddingii		397	50.0732995	100	0	0	-100
E_fuscus	41201	Ewingella	Ewingella		2035	256.6729581	100	11	1.3874214	7.8304371
E_fuscus	41202	Ewingella	Ewingella americana		2013	253.8981154	100	11	1.3874214	7.8304371
E_fuscus	41275	Brevundimonas	Brevundimonas		34	4.2883934	-0.2756854	6	0.7567753	-0.3271222
E_fuscus	41997	Enterococcus	Enterococcus saccharolyticus		86	10.8471127	47.2525904	0	0	-100
E_fuscus	42054	Chromohalobacter	Chromohalobacter		189	23.8384222	26.0358718	2	0.2522584	0.279325
E_fuscus	42055	Chromohalobacter	Chromohalobacter marismortui		14	1.765809	83.9888118	0	0	-100
E_fuscus	42155	Brugia	Brugia timori		0	0	-100	6	0.7567753	100
E_fuscus	42157	Onchocerca	Onchocerca ochengi		0	0	-100	24766	3123.716207	100
E_fuscus	42895	Enterobacter	Enterobacter sp.		11322	1428.035004	99	0	0	-100
E_fuscus	43657	Pseudoalteromonas	Pseudoalteromonas luteoviolacea		96	12.1084049	99	3	0.3783877	3.2835474
E_fuscus	43659	Pseudoalteromonas	Pseudoalteromonas tetraodonis		133	16.775186	99	0	0	-100
E_fuscus	43662	Pseudoalteromonas	Pseudoalteromonas piscicida		52	6.5587193	99	0	0	-100
E_fuscus	43668	Brachybacterium	Brachybacterium		22	2.7748428	-0.1906567	14	1.765809	-0.0958828
E_fuscus	43947	Tolumonas	Tolumonas		81	10.2164666	5.4725097	0	0	-100
E_fuscus	43948	Tolumonas	Tolumonas auensis		70	8.8290452	4.706588	0	0	-100
E_fuscus	44008	Enterococcus	Enterococcus cecorum		158	19.9284164	2.2273827	10	1.2612922	0.2897586
E_fuscus	44011	Ferrimonas	Ferrimonas		236	29.7664954	99	0	0	-100
E_fuscus	44012	Ferrimonas	Ferrimonas balearica		180	22.7032592	99	0	0	-100
E_fuscus	44013	Polynucleobacter	Polynucleobacter		1691	213.2845072	40.6762248	1	0.1261292	-0.3059391
E_fuscus	44249	Paenibacillus	Paenibacillus		208	26.2348773	9.7504444	29	3.6577473	-0.2515371
E_fuscus	45156	Cyanidioschyzon	Cyanidioschyzon		76	9.5858206	99	0	0	-100
E_fuscus	45157	Cyanidioschyzon	Cyanidioschyzon merolae		76	9.5858206	99	0	0	-100
E_fuscus	46255	Weissella	Weissella		291	36.7036024	3.6938159	5	0.6306461	-0.0038316
E_fuscus	47466	Borrelia	Borrelia miyamotoi		93	11.7300173	100	0	0	-100
E_fuscus	47715	Lactobacillus	Lacticaseibacillus rhamnosus		28	3.5316181	11.1585311	25	3.1532304	1.2582516
E_fuscus	47917	Serratia	Serratia fonticola		17118	2159.07995	99	10	1.2612922	8.0232358
E_fuscus	48073	Microbulbifer	Microbulbifer		150	18.9193827	12.0390713	0	0	-100
E_fuscus	48075	Marinobacterium	Marinobacterium		110	13.874214	20.7820494	0	0	-100
E_fuscus	48258	Palorus	Palorus subdepressus		54	6.8109778	100	0	0	-100
E_fuscus	48736	Ralstonia	Ralstonia		973794	122823.8755	45.7341041	0	0	-100
E_fuscus	50582	Ephemera	Ephemera		0	0	-100	17048	2150.250904	100
E_fuscus	51201	Streptomyces	Streptomyces griseocarneus		0	0	-100	80	10.0903374	100
E_fuscus	51288	Kluyvera	Kluyvera ascorbata		165	20.8113209	99	14	1.765809	2.0343523
E_fuscus	51668	Tetragenococcus	Tetragenococcus		120	15.1355061	15.9459838	0	0	-100
E_fuscus	51669	Tetragenococcus	Tetragenococcus halophilus		88	11.0993712	11.6837525	0	0	-100
E_fuscus	53246	Pseudoalteromonas	Pseudoalteromonas		2104	265.3758742	35.5207976	80071	10099.2926	99
E_fuscus	53249	Pseudoalteromonas	Pseudoalteromonas sp.		128	16.1445399	99	0	0	-100
E_fuscus	53335	Pantoea	Pantoea		53821	6788.400629	99	199911	25214.61805	99
E_fuscus	53336	Tatumella	Tatumella citrea		267	33.6765011	99	3	0.3783877	5.59649
E_fuscus	53345	Enterococcus	Enterococcus durans		1965	247.8439129	99	47458	5985.840417	99
E_fuscus	53346	Enterococcus	Enterococcus mundtii		2851	359.5943998	99	7	0.8829045	5.6867014
E_fuscus	53457	Janibacter	Janibacter		9	1.135163	-0.1546021	7	0.8829045	-0.1800455
E_fuscus	54291	Raoultella	Raoultella ornithinolytica		137278	17314.76676	99	18	2.2703259	0.3829501
E_fuscus	54736	Salmonella	Salmonella bongori		530	66.8484854	99	3	0.3783877	6.2992848
E_fuscus	55080	Brevibacillus	Brevibacillus		34	4.2883934	6.5838828	4331	546.2656421	99
E_fuscus	55193	Malassezia	Malassezia		55	6.937107	-0.2625204	11	1.3874214	-0.3311152
E_fuscus	55210	Brenneria	Brenneria nigrifluens		190	23.9645514	100	0	0	-100
E_fuscus	55211	Erwinia	Erwinia persicina		1254	158.1660391	99	7	0.8829045	9.2601701
E_fuscus	55213	Brenneria	Brenneria rubrifaciens		76	9.5858206	99	0	0	-100
E_fuscus	55601	Vibrio	Vibrio anguillarum		518	65.3349348	44.9787004	1	0.1261292	0.3209078
E_fuscus	56765		uncultured marine bacterium		453	57.1365356	99	0	0	-100
E_fuscus	57493	Kocuria	Kocuria		89	11.2255004	-0.2055905	18	2.2703259	-0.169812
E_fuscus	57495	Dermacoccus	Dermacoccus		1	0.1261292	-0.1352675	0	0	-100
E_fuscus	57498	Deinococcus	Deinococcus grandis		164	20.6851917	100	0	0	-100
E_fuscus	57706	Citrobacter	Citrobacter braakii		359	45.2803892	99	21	2.6487136	32.7772179
E_fuscus	57975	Burkholderia	Burkholderia thailandensis		149	18.7932534	4.7896672	0	0	-100
E_fuscus	58050	Moritella	Moritella		139	17.5319613	99	3639	458.9842234	99
E_fuscus	59732	Chryseobacterium	Chryseobacterium		19	2.3964551	-0.1769312	2	0.2522584	-0.2409516
E_fuscus	59753	Alcanivorax	Alcanivorax		108	13.6219555	4.2592085	4	0.5045169	-0.1948544
E_fuscus	59814	Pantoea	Pantoea dispersa		1280	161.4453987	99	7	0.8829045	0.4653129
E_fuscus	61471	Timema	Timema		58	7.3154946	100	0	0	-100
E_fuscus	61645	Enterobacter	Enterobacter asburiae		25460	3211.249884	99	30	3.7838765	9.2366732
E_fuscus	61646	Lelliottia	Lelliottia amnigena		523	65.9655809	19.1955901	6	0.7567753	1.5388261
E_fuscus	61647	Pluralibacter	Pluralibacter gergoviae		871	109.8585487	99	17	2.1441967	11.4274722
E_fuscus	61648	Kluyvera	Kluyvera intermedia		16305	2056.536896	99	19	2.3964551	4.6833738
E_fuscus	61651	Serratia	Serratia ficaria		81	10.2164666	100	0	0	-100
E_fuscus	61652	Serratia	Serratia rubidaea		1916	241.6635812	99	5	0.6306461	3.0224619
E_fuscus	62322	Shewanella	Shewanella baltica		120	15.1355061	8.0988136	0	0	-100
E_fuscus	63132	Geitlerinema	Geitlerinema		0	0	-100	2488	313.8094938	99
E_fuscus	63612	Sodalis	Sodalis glossinidius		13565	1710.942839	99	0	0	-100
E_fuscus	64495	Rhizopus	Rhizopus oryzae		62	7.8200115	18.6270457	4418	557.2388841	100
E_fuscus	65700	Erwinia	Erwinia tracheiphila		579	73.0288171	100	3	0.3783877	2.584416
E_fuscus	66269	Pantoea	Pantoea stewartii		2444	308.2598082	99	2	0.2522584	0.2134825
E_fuscus	67572	Psychromonas	Psychromonas		220	27.7484279	2.288355	0	0	-100
E_fuscus	67575	Rheinheimera	Rheinheimera		1689	213.0322488	83.2276322	2	0.2522584	-0.174969
E_fuscus	67780	Edwardsiella	Edwardsiella ictaluri		2791	352.0266468	99	7	0.8829045	18.8503694
E_fuscus	67824	Citrobacter	Citrobacter farmeri		295	37.2081192	99	12	1.5135506	28.1163033
E_fuscus	67825	Citrobacter	Citrobacter rodentium		165	20.8113209	33.4875251	1	0.1261292	0.2730115
E_fuscus	67826	Citrobacter	Citrobacter sedlakii		113	14.2526016	99	0	0	-100
E_fuscus	67827	Citrobacter	Citrobacter werkmanii		941	118.6875939	99	1	0.1261292	4.8979886
E_fuscus	67829	Citrobacter	Citrobacter murliniae		102	12.8651802	100	0	0	-100
E_fuscus	69218	Enterobacter	Enterobacter cancerogenus		1447	182.5089781	99	13	1.6396798	1.5515721
E_fuscus	69220	Lelliottia	Lelliottia nimipressuralis		194	24.4690682	100	1	0.1261292	100
E_fuscus	69223	Dickeya	Dickeya paradisiaca		147	18.540995	100	0	0	-100
E_fuscus	69393	Pantoea	Pantoea sp.		777	98.0024022	99	0	0	-100
E_fuscus	69474	Orientia	Orientia		91	11.4777588	99	0	0	-100
E_fuscus	71655	Brenneria	Brenneria		529	66.7223562	99	19	2.3964551	2.7572854
E_fuscus	71999	Kocuria	Kocuria palustris		19	2.3964551	-0.1194041	3	0.3783877	-0.0946415
E_fuscus	73010	Aeromonas	Aeromonas encheleia		100	12.6129218	99	0	0	-100
E_fuscus	75687	Neptunomonas	Neptunomonas		135	17.0274444	99	0	0	-100
E_fuscus	75984	Mannheimia	Mannheimia		1401	176.7070341	48.0237093	1	0.1261292	-0.11306
E_fuscus	75985	Mannheimia	Mannheimia haemolytica		1236	155.8957132	99	0	0	-100
E_fuscus	76775	Malassezia	Malassezia restricta		49	6.1803317	-0.0359163	11	1.3874214	-0.0059922
E_fuscus	76860	Streptococcus	Streptococcus constellatus		12813	1616.093667	99	0	0	-100
E_fuscus	77133		uncultured bacterium		555382	70049.89722	99	12	1.5135506	-0.2117836
E_fuscus	79922	Clonorchis	Clonorchis		0	0	-100	5	0.6306461	0.967607
E_fuscus	79923	Clonorchis	Clonorchis sinensis		0	0	-100	5	0.6306461	0.967607
E_fuscus	79967	Erwinia	Erwinia pyrifoliae		1304	164.4725	99	1	0.1261292	12.6150781
E_fuscus	80764	Aphis	Aphis		10	1.2612922	18.1234516	0	0	-100
E_fuscus	80852	Aliivibrio	Aliivibrio wodanis		108	13.6219555	99	0	0	-100
E_fuscus	80854	Moritella	Moritella viscosa		43	5.4235564	99	3639	458.9842234	99
E_fuscus	81476	Pluralibacter	Pluralibacter pyrinus		110	13.874214	100	0	0	-100
E_fuscus	82976	Buttiauxella	Buttiauxella		736	92.8311043	100	21	2.6487136	15.2710446
E_fuscus	82977	Buttiauxella	Buttiauxella agrestis		138	17.4058321	100	15	1.8919383	15.3919058
E_fuscus	82980	Leminorella	Leminorella		218	27.4961695	100	2	0.2522584	3.1799839
E_fuscus	82982	Obesumbacterium	Obesumbacterium		4190	528.4814224	99	88	11.0993712	99
E_fuscus	82983	Obesumbacterium	Obesumbacterium proteus		4106	517.8865681	99	88	11.0993712	99
E_fuscus	82984	Pragia	Pragia		602	75.9297891	100	56	7.0632362	99
E_fuscus	82985	Pragia	Pragia fontium		505	63.695255	100	56	7.0632362	99
E_fuscus	82986	Tatumella	Tatumella		1664	209.8790184	99	9	1.135163	2.4457238
E_fuscus	82987	Tatumella	Tatumella ptyseos		355	44.7758723	100	1	0.1261292	0.8083242
E_fuscus	82991	Buttiauxella	Buttiauxella izardii		201	25.3519728	100	1	0.1261292	100
E_fuscus	82992	Buttiauxella	Buttiauxella noackiae		105	13.2435679	100	1	0.1261292	49.3033615
E_fuscus	82996	Serratia	Serratia plymuthica		34363	4334.17831	99	3	0.3783877	1.3960541
E_fuscus	83427	Streptococcus	uncultured Streptococcus sp.		103	12.9913094	2.0876137	0	0	-100
E_fuscus	83428	Bacillus	uncultured Bacillus sp.		95	11.9822757	99	0	0	-100
E_fuscus	83618	Pseudoxanthomonas	Pseudoxanthomonas		25	3.1532304	-0.1789931	6	0.7567753	-0.2200574
E_fuscus	83654	Leclercia	Leclercia		5903	744.5407725	62.2571026	9	1.135163	0.3643409
E_fuscus	83655	Leclercia	Leclercia adecarboxylata		5363	676.4309949	56.5492286	8	1.0090337	0.343987
E_fuscus	83683	Lactobacillus	Lactobacillus amylolyticus		11	1.3874214	2.9866332	3695	466.0474596	99
E_fuscus	83770	Succinivibrio	Succinivibrio		727	91.6959413	100	0	0	-100
E_fuscus	83771	Succinivibrio	Succinivibrio dextrinosolvens		708	89.2994862	100	0	0	-100
E_fuscus	84565	Sodalis	Sodalis		14560	1836.441411	99	569	71.7675249	99
E_fuscus	84567	Pedobacter	Pedobacter		5	0.6306461	-0.2036084	0	0	-100
E_fuscus	85402	Mannheimia	Mannheimia granulomatis		147	18.540995	100	0	0	-100
E_fuscus	85413	Bosea	Bosea		6	0.7567753	-0.3102137	0	0	-100
E_fuscus	85643	Thauera	Thauera sp. MZ1T		8	1.0090337	-0.2194446	0	0	-100
E_fuscus	85692	Triticum	Triticum dicoccoides		4	0.5045169	100	0	0	-100
E_fuscus	85874	Thermacetogenium	Thermacetogenium phaeum		247	31.1539168	99	0	0	-100
E_fuscus	86017	Salpingoeca	Salpingoeca		99	12.4867926	99	0	0	-100
E_fuscus	86027		uncultured beta proteobacterium		689	86.903031	24.523326	0	0	-100
E_fuscus	86175	Pseudomonas	Pseudomonas pertucinogena		0	0	-100	1	0.1261292	100
E_fuscus	86473		uncultured Gammaproteobacteria bacterium		16114	2032.446215	99	13	1.6396798	22.7181747
E_fuscus	86971	Trichogramma	Trichogramma brassicae		0	0	-100	7	0.8829045	100
E_fuscus	88431	Dorea	Dorea longicatena		0	0	-100	6942	875.5890297	99
E_fuscus	91750		uncultured Alphaproteobacteria bacterium		228	28.7574617	4.8206292	0	0	-100
E_fuscus	91844	Candidatus Portiera	Candidatus Portiera aleyrodidarum		161	20.3068041	97.8873864	0	0	-100
E_fuscus	92490	Erwinia	Erwinia toletana		15	1.8919383	100	9	1.135163	12.2242466
E_fuscus	92793	Aquabacterium	Aquabacterium		5	0.6306461	0.2826124	8	1.0090337	-0.3429209
E_fuscus	93127	Rhynchophorus	Rhynchophorus		0	0	-100	18	2.2703259	100
E_fuscus	93378	Edwardsiella	Edwardsiella hoshinae		821	103.5520878	99	1	0.1261292	2.7148887
E_fuscus	100272		uncultured eukaryote		559	70.5062327	14.0163555	0	0	-100
E_fuscus	100860	Aphanomyces	Aphanomyces		18	2.2703259	15.9737588	0	0	-100
E_fuscus	102786	Mikania	Mikania		0	0	-100	7	0.8829045	100
E_fuscus	104623	Serratia	Serratia sp. ATCC 39006		321	40.4874789	99	0	0	-100
E_fuscus	106588	Pseudoflavonifractor	Pseudoflavonifractor capillosus		0	0	-100	252	31.7845629	7.2939363
E_fuscus	106589	Cupriavidus	Cupriavidus		39	4.9190395	-0.3041455	0	0	-100
E_fuscus	109790	Lactobacillus	Lactobacillus jensenii		3	0.3783877	-0.1279374	135	17.0274444	4.020081
E_fuscus	109882	Chytriomyces	Chytriomyces		21	2.6487136	83.6879055	0	0	-100
E_fuscus	110365	Gregarina	Gregarina niphandrodes		29	3.6577473	100	4	0.5045169	15.5555346
E_fuscus	112090	Aphanomyces	Aphanomyces astaci		17	2.1441967	99	0	0	-100
E_fuscus	112904	Enterococcus	Enterococcus villorum		20110	2536.458569	99	87	10.9732419	100
E_fuscus	114053	Pseudoalteromonas	uncultured Pseudoalteromonas sp.		131	16.5229275	45.003389	0	0	-100
E_fuscus	114054	Vibrio	uncultured Vibrio sp.		88	11.0993712	99	0	0	-100
E_fuscus	114707	Pseudomonas	uncultured Pseudomonas sp.		118	14.8832477	2.1026067	0	0	-100
E_fuscus	116092	Pseudoalteromonas	Pseudoalteromonas sp. A25		2	0.2522584	100	0	0	-100
E_fuscus	116842	Diplodiscus	Diplodiscus		599	75.5514014	100	0	0	-100
E_fuscus	118060	Enterococcus	Enterococcus rotai		86	10.8471127	4.1100371	0	0	-100
E_fuscus	119927	Alternaria	Alternaria tenuissima		0	0	-100	3	0.3783877	100
E_fuscus	122277	Pectobacterium	Pectobacterium		49052	6186.89039	99	8	1.0090337	0.3741514
E_fuscus	124155		uncultured bacterium (human infant) D8D		10	1.2612922	100	0	0	-100
E_fuscus	125216	Roseomonas	Roseomonas		3	0.3783877	-0.247988	3	0.3783877	-0.2386688
E_fuscus	126159		secondary endosymbiont of Bactericera cockerelli		26	3.2793597	99	0	0	-100
E_fuscus	126162		secondary endosymbiont of Glycaspis brimblecombei		43	5.4235564	99	0	0	-100
E_fuscus	126385	Providencia	Providencia alcalifaciens		331	41.7487711	100	0	0	-100
E_fuscus	128785	Pseudoxanthomonas	Pseudoxanthomonas mexicana		13	1.6396798	100	2	0.2522584	0.1385973
E_fuscus	131704	Plateumaris	Plateumaris		131	16.5229275	100	0	0	-100
E_fuscus	133448	Citrobacter	Citrobacter youngae		17894	2256.956223	100	1071	135.0843922	99
E_fuscus	135575	Idiomarina	Idiomarina		78	9.838079	46.3645522	0	0	-100
E_fuscus	136088	Malawimonas	Malawimonas		89	11.2255004	99	0	0	-100
E_fuscus	136089	Malawimonas	Malawimonas jakobiformis		85	10.7209835	99	0	0	-100
E_fuscus	136703		uncultured rumen bacterium		148	18.6671242	99	0	0	-100
E_fuscus	137545	Serratia	Serratia quinivorans		87	10.9732419	100	1837	231.699373	100
E_fuscus	137591	Weissella	Weissella cibaria		126	15.8922814	6.9969889	1	0.1261292	0.0468933
E_fuscus	138072	Candidatus Hamiltonella	Candidatus Hamiltonella defensa		579	73.0288171	99	3	0.3783877	3.1269787
E_fuscus	138073	Candidatus Regiella	Candidatus Regiella insecticola		148	18.6671242	99	0	0	-100
E_fuscus	138074	Serratia	Serratia symbiotica		3753	473.3629543	99	8	1.0090337	15.6636255
E_fuscus	140458	Thermacetogenium	Thermacetogenium		247	31.1539168	99	0	0	-100
E_fuscus	142786	Norovirus	Norovirus		682	86.0201265	100	0	0	-100
E_fuscus	147709	Carnobacterium	Carnobacterium inhibens		4340	547.4008051	99	0	0	-100
E_fuscus	147802	Lactobacillus	Lactobacillus iners		4	0.5045169	19.6017974	1	0.1261292	-0.1659343
E_fuscus	150022	Finegoldia	Finegoldia		1	0.1261292	-0.4235342	0	0	-100
E_fuscus	150247	Anoxybacillus	Anoxybacillus		20	2.5225844	0.4852086	71	8.9551745	0.998695
E_fuscus	152297	Pseudoalteromonas	Pseudoalteromonas issachenkonii		211	26.6132649	99	0	0	-100
E_fuscus	153809		uncultured proteobacterium		1068	134.7060046	99	0	0	-100
E_fuscus	155493	Gallibacterium	Gallibacterium		74	9.3335621	99	3	0.3783877	4.1868458
E_fuscus	155900		uncultured organism		40203	5070.772942	99	0	0	-100
E_fuscus	158481	Hahella	Hahella		137	17.2797028	38.9885889	1	0.1261292	-0.1445107
E_fuscus	158483	Cedecea	Cedecea		274	34.5594057	39.6550428	5	0.6306461	0.735531
E_fuscus	158822	Cedecea	Cedecea neteri		164	20.6851917	23.6812495	3	0.3783877	0.4052606
E_fuscus	158836	Enterobacter	Enterobacter hormaechei		27079	3415.453088	99	57753	7284.340714	99
E_fuscus	158841	Leminorella	Leminorella richardii		215	27.1177818	100	0	0	-100
E_fuscus	158876	Yokenella	Yokenella		3623	456.966156	100	15	1.8919383	9.5528237
E_fuscus	158877	Yokenella	Yokenella regensburgei		664	83.7498006	100	15	1.8919383	9.5528237
E_fuscus	160674	Raoultella	Raoultella		147737	18633.95224	99	49	6.1803317	0.5497132
E_fuscus	161934	Beta	Beta vulgaris		0	0	-100	35457	4472.163674	99
E_fuscus	164851		uncultured soil bacterium		9800	1236.066334	99	0	0	-100
E_fuscus	165185	Eubacterium	uncultured Eubacterium sp.		117	14.7571185	99	0	0	-100
E_fuscus	165186	Ruminococcus	uncultured Ruminococcus sp.		2	0.2522584	2.2048958	0	0	-100
E_fuscus	165433	Acinetobacter	uncultured Acinetobacter sp.		31	3.9100058	1.0111348	0	0	-100
E_fuscus	165695	Sphingobium	Sphingobium		4	0.5045169	-0.3532131	0	0	-100
E_fuscus	165697	Sphingopyxis	Sphingopyxis		81	10.2164666	-0.0522327	0	0	-100
E_fuscus	167972	Enterococcus	uncultured Enterococcus sp.		1096	138.2376227	99	0	0	-100
E_fuscus	167973	Lactococcus	uncultured Lactococcus sp.		430	54.2355636	99	0	0	-100
E_fuscus	168169	Candidatus Ishikawaella	Candidatus Ishikawaella capsulata		86	10.8471127	99	0	0	-100
E_fuscus	169133	Citricoccus	Citricoccus		2	0.2522584	2.2455932	1	0.1261292	-0.0783765
E_fuscus	172672		uncultured Antarctic soil bacterium		173	21.8203547	100	0	0	-100
E_fuscus	175245		uncultured fungus		514	64.8304179	9.6697587	0	0	-100
E_fuscus	175275		uncultured Cercozoa		5170	652.0880558	99	0	0	-100
E_fuscus	176102	Pseudoalteromonas	Pseudoalteromonas agarivorans		113	14.2526016	100	0	0	-100
E_fuscus	180957	Pectobacterium	Pectobacterium brasiliense		259	32.6674674	100	1	0.1261292	100
E_fuscus	182337	Erwinia	Erwinia billingiae		84	10.5948543	47.608876	3	0.3783877	1.8022189
E_fuscus	182709	Oceanobacillus	Oceanobacillus		11	1.3874214	5.4273904	1688	212.9061196	47.7670504
E_fuscus	183417	Proteus	Proteus hauseri		23	2.900972	100	0	0	-100
E_fuscus	186158	Enterococcus	Enterococcus sp. U5-1		118	14.8832477	100	0	0	-100
E_fuscus	186490		Candidatus Baumannia cicadellinicola		178	22.4510008	99	1	0.1261292	23.1198294
E_fuscus	186765	Lambdavirus	Lambdavirus		2557	322.5124098	100	0	0	-100
E_fuscus	188907	Oleispira	Oleispira		94	11.8561465	70.3319394	0	0	-100
E_fuscus	188908	Oleispira	Oleispira antarctica		93	11.7300173	69.5821699	0	0	-100
E_fuscus	189330	Dorea	Dorea		1	0.1261292	4.6672001	6942	875.5890297	99
E_fuscus	189384	Candidatus Tremblaya	Candidatus Tremblaya		119	15.0093769	99	0	0	-100
E_fuscus	189385	Candidatus Tremblaya	Candidatus Tremblaya princeps		119	15.0093769	99	0	0	-100
E_fuscus	190895	Vibrio	Vibrio rotiferianus		144	18.1626074	33.0095779	0	0	-100
E_fuscus	192012	Mikania	Mikania micrantha		0	0	-100	7	0.8829045	100
E_fuscus	192073	Shewanella	Shewanella denitrificans		1843	232.4561483	99	0	0	-100
E_fuscus	194846		uncultured Enterobacterales bacterium		4911	619.4205884	99	0	0	-100
E_fuscus	195046		uncultured Vibrionaceae bacterium		9397	1185.236259	100	0	0	-100
E_fuscus	195164	Agrilus	Agrilus		89	11.2255004	99	116	14.6309893	99
E_fuscus	198251	Candidatus Pelagibacter	Candidatus Pelagibacter		3	0.3783877	10.8694943	0	0	-100
E_fuscus	198431		uncultured prokaryote		1821	229.6813055	4.1153141	4	0.5045169	-0.1296367
E_fuscus	198477	Gregarina	Gregarina polymorpha		3	0.3783877	100	0	0	-100
E_fuscus	199914		secondary endosymbiont of Paracoccus nothofagicola		143	18.0364781	100	0	0	-100
E_fuscus	200446	Citrobacter	uncultured Citrobacter sp.		1556	196.2570628	99	0	0	-100
E_fuscus	202956	Acinetobacter	Acinetobacter towneri		0	0	-100	9	1.135163	-0.2278808
E_fuscus	203804	Candidatus Blochmannia	Candidatus Blochmannia		125	15.7661522	99	0	0	-100
E_fuscus	204037	Dickeya	Dickeya		5374	677.8184163	99	16	2.0180675	0.4054705
E_fuscus	204038	Dickeya	Dickeya dadantii		210	26.4871357	33.0315082	3	0.3783877	1.8348352
E_fuscus	204039	Dickeya	Dickeya dianthicola		948	119.5704984	100	4	0.5045169	0.193085
E_fuscus	204042	Dickeya	Dickeya zeae		2013	253.8981154	99	6	0.7567753	1.9973335
E_fuscus	204619	Candidatus Nardonella	Candidatus Nardonella		89	11.2255004	99	0	0	-100
E_fuscus	208223	Kosakonia	Kosakonia cowanii		202	25.478102	3.7113503	2	0.2522584	0.068344
E_fuscus	208224	Enterobacter	Enterobacter kobei		5207	656.7548369	99	10	1.2612922	6.3613918
E_fuscus	208546		uncultured Streptococcaceae bacterium		163	20.5590625	99	0	0	-100
E_fuscus	208962	Escherichia	Escherichia albertii		14954	1886.136322	99	3	0.3783877	0.1413609
E_fuscus	212791	Enhydrobacter	Enhydrobacter		0	0	-100	2	0.2522584	-0.1662223
E_fuscus	214651		uncultured earthworm intestine bacterium		154	19.4238995	99	0	0	-100
E_fuscus	214906	Histophilus	Histophilus		81	10.2164666	99	0	0	-100
E_fuscus	215689	Erwinia	Erwinia sp. Ejp617		123	15.5138938	99	0	0	-100
E_fuscus	216816	Bifidobacterium	Bifidobacterium longum		517	65.2088056	27.3328905	0	0	-100
E_fuscus	216851	Faecalibacterium	Faecalibacterium		1101	138.8682688	13.4705859	0	0	-100
E_fuscus	218034		uncultured Enterobacteriaceae bacterium		43171	5445.12446	99	0	0	-100
E_fuscus	218084	Pantoea	uncultured Pantoea sp.		3921	494.5526629	99	0	0	-100
E_fuscus	221279	Candidatus Competibacter	Candidatus Competibacter		229	28.8835909	99	0	0	-100
E_fuscus	221280	Candidatus Competibacter	Candidatus Competibacter phosphatis		229	28.8835909	99	0	0	-100
E_fuscus	223915	Pasteurella	uncultured Pasteurella sp.		93	11.7300173	100	0	0	-100
E_fuscus	224129	Agrilus	Agrilus planipennis		89	11.2255004	99	116	14.6309893	99
E_fuscus	224209		uncultured Bacilli bacterium		129	16.2706691	21.6022305	0	0	-100
E_fuscus	225143	Oceanisphaera	Oceanisphaera		158	19.9284164	99	7699	971.0688476	99
E_fuscus	225716	Plateumaris	Plateumaris constricticollis		88	11.0993712	100	0	0	-100
E_fuscus	225991	Comamonas	Comamonas aquatica		46	5.801944	0.1516781	14	1.765809	0.0105005
E_fuscus	229535	Penicillium	Penicillium nordicum		0	0	-100	3	0.3783877	-0.2427408
E_fuscus	231276	Tenebrio	Tenebrio sp. JMM-2003		964	121.5885659	99	0	0	-100
E_fuscus	231454	Dyella	Dyella		17	2.1441967	-0.1436131	0	0	-100
E_fuscus	231683	Saccharospirillum	Saccharospirillum		9	1.135163	0.1636224	1	0.1261292	-0.096221
E_fuscus	233316	Alteromonas	Alteromonas stellipolaris		149	18.7932534	99	0	0	-100
E_fuscus	235205		Bathymodiolus azoricus thioautotrophic gill symbiont		0	0	-100	1	0.1261292	0.3887547
E_fuscus	235559	Arsenophonus	Arsenophonus endosymbiont of Aleurodicus dispersus		104	13.1174386	99	1	0.1261292	100
E_fuscus	235565	Arsenophonus	Arsenophonus endosymbiont of Tetraleurodes acaciae		585	73.7855924	100	0	0	-100
E_fuscus	235566	Arsenophonus	Arsenophonus endosymbiont of Tetraleurodes mori		114	14.3787308	99	0	0	-100
E_fuscus	235567	Arsenophonus	Arsenophonus endosymbiont of Trialeurodes vaporariorum		292	36.8297316	100	0	0	-100
E_fuscus	235571		secondary endosymbiont of Bemisia argentifolii		1121	141.3908531	99	0	0	-100
E_fuscus	235572	Candidatus Portiera	Candidatus Portiera		161	20.3068041	89.392818	0	0	-100
E_fuscus	237777	Escherichia	uncultured Escherichia sp.		1354	170.7789609	99	1	0.1261292	100
E_fuscus	238202	Enterobacter	uncultured Enterobacter sp.		14073	1775.016482	99	0	0	-100
E_fuscus	239175	Serratia	uncultured Serratia sp.		1129	142.3998869	99	0	0	-100
E_fuscus	239790		bacterium JB7		108	13.6219555	100	0	0	-100
E_fuscus	244366	Klebsiella	Klebsiella variicola		572039	72150.8316	99	38463	4851.308103	99
E_fuscus	246798	Erwinia	uncultured Erwinia sp.		491	61.9294459	100	0	0	-100
E_fuscus	246861	Grimontia	Grimontia		247	31.1539168	99	0	0	-100
E_fuscus	251716	Enterobryus	Enterobryus		168	21.1897086	100	0	0	-100
E_fuscus	252294	Carposina	Carposina		97	12.2345341	100	0	0	-100
E_fuscus	252295	Carposina	Carposina sasakii		97	12.2345341	100	0	0	-100
E_fuscus	259315	Faecalibacterium	uncultured Faecalibacterium sp.		1094	137.9853642	100	0	0	-100
E_fuscus	260554	Bacillus	Bacillus halotolerans		3	0.3783877	100	0	0	-100
E_fuscus	261825	Agarivorans	Agarivorans		100	12.6129218	99	0	0	-100
E_fuscus	263763	Aeromonas	uncultured Aeromonas sp.		449	56.6320188	99	0	0	-100
E_fuscus	263767	Raoultella	uncultured Raoultella sp.		867	109.3540318	100	0	0	-100
E_fuscus	272776	Arsenophonus	Arsenophonus endosymbiont of Trialeurodes hutchingsi		95	11.9822757	100	0	0	-100
E_fuscus	272777	Arsenophonus	Arsenophonus endosymbiont of Aleyrodes proletella		88	11.0993712	100	0	0	-100
E_fuscus	279698	Pseudoalteromonas	Pseudoalteromonas sp. No. 46		420	52.9742715	100	0	0	-100
E_fuscus	281915	Curvibacter	Curvibacter		1	0.1261292	-0.3237319	35	4.4145226	-0.229088
E_fuscus	283686	Kosakonia	Kosakonia radicincitans		90	11.3516296	54.8931768	13	1.6396798	0.148523
E_fuscus	283734	Staphylococcus	Staphylococcus pseudintermedius		93	11.7300173	16.016803	0	0	-100
E_fuscus	284011	Klebsiella	uncultured Klebsiella sp.		20123	2538.098249	99	0	0	-100
E_fuscus	286114	Synchytrium	Synchytrium		4	0.5045169	100	0	0	-100
E_fuscus	286134	Shigella	uncultured Shigella sp.		43494	5485.864197	99	0	0	-100
E_fuscus	286549	Kluyvera	uncultured Kluyvera sp.		141	17.7842197	100	0	0	-100
E_fuscus	290112	Xenorhabdus	Xenorhabdus szentirmaii		35	4.4145226	100	0	0	-100
E_fuscus	291112	Photorhabdus	Photorhabdus asymbiotica		842	106.2008014	99	0	0	-100
E_fuscus	291577	Rahnella	uncultured Rahnella sp.		187	23.5861637	99	0	0	-100
E_fuscus	292486	Avibacterium	Avibacterium		12	1.5135506	99	1	0.1261292	-0.0461128
E_fuscus	296587	Micromonas	Micromonas commoda		609	76.8126936	99	0	0	-100
E_fuscus	297314		uncultured Lachnospiraceae bacterium		302	38.0910238	99	0	0	-100
E_fuscus	298657	Pseudoalteromonas	Pseudoalteromonas spongiae		100	12.6129218	100	0	0	-100
E_fuscus	299767	Enterobacter	Enterobacter ludwigii		24674	3112.112319	99	2653	334.6208147	99
E_fuscus	300849	Morganella	uncultured Morganella sp.		349	44.019097	100	0	0	-100
E_fuscus	300876	Vibrio	Vibrio europaeus		418	52.722013	100	0	0	-100
E_fuscus	305899	Endozoicomonas	Endozoicomonas		144	18.1626074	99	0	0	-100
E_fuscus	306241	Serratia	Serratia sp. T3		1111	140.1295609	100	0	0	-100
E_fuscus	308865	Elizabethkingia	Elizabethkingia		8	1.0090337	-0.149515	68542	8645.148844	18.6357801
E_fuscus	310071		uncultured Acidimicrobiales bacterium		0	0	-100	1	0.1261292	100
E_fuscus	312716	Aeromonas	Aeromonas sp. 15m		379	47.8029735	100	0	0	-100
E_fuscus	314275	Alteromonas	Alteromonas mediterranea		639	80.5965702	99	0	0	-100
E_fuscus	314282	Psychromonas	Psychromonas sp. CNPT3		169	21.3158378	95.6887716	0	0	-100
E_fuscus	318429	Klebsiella	Klebsiella sp. XW111		323	40.7397373	100	0	0	-100
E_fuscus	319400		bacterium 38		2191	276.3491161	100	0	0	-100
E_fuscus	332949	Enterococcus	Enterococcus silesiacus		154	19.4238995	99	0	0	-100
E_fuscus	333965	Providencia	Providencia vermicola		90	11.3516296	99	0	0	-100
E_fuscus	336803	Thorsellia	Thorsellia		81	10.2164666	99	0	0	-100
E_fuscus	337255	Arsenophonus	Candidatus Arsenophonus arthropodicus		8	1.0090337	100	0	0	-100
E_fuscus	338565	Erwinia	Erwinia tasmaniensis		52	6.5587193	99	0	0	-100
E_fuscus	347533	Zobellella	Zobellella		1103	139.1205272	100	0	0	-100
E_fuscus	347534	Zobellella	Zobellella denitrificans		1102	138.994398	100	0	0	-100
E_fuscus	351614	Xenorhabdus	Xenorhabdus stockiae		11514	1452.251813	100	13277	1674.617624	100
E_fuscus	351671	Xenorhabdus	Xenorhabdus doucetiae		781	98.5069191	99	0	0	-100
E_fuscus	351674	Xenorhabdus	Xenorhabdus miraniensis		179	22.57713	100	0	0	-100
E_fuscus	351679	Xenorhabdus	Xenorhabdus hominickii		72	9.0813037	99	0	0	-100
E_fuscus	352154	Klebsiella	Klebsiella sp. TNT2		149	18.7932534	100	0	0	-100
E_fuscus	354439	Rhynchophorus	Rhynchophorus ferrugineus		0	0	-100	18	2.2703259	100
E_fuscus	357233	Siccibacter	Siccibacter turicensis		103	12.9913094	99	2	0.2522584	100
E_fuscus	357441	Enterococcus	Enterococcus lactis		118	14.8832477	99	0	0	-100
E_fuscus	358574		uncultured microorganism		100	12.6129218	6.0696848	0	0	-100
E_fuscus	363952	Comamonas	Comamonas thiooxydans		2	0.2522584	100	12	1.5135506	0.0386446
E_fuscus	367190	Yersinia	Yersinia similis		153	19.2977703	99	1	0.1261292	100
E_fuscus	368002	Proteus	uncultured Proteus sp.		197	24.8474559	100	0	0	-100
E_fuscus	368603	Morganella	Morganella psychrotolerans		244	30.7755291	100	6	0.7567753	37.7323318
E_fuscus	374604	Hafnia	uncultured Hafnia sp.		250	31.5323044	100	0	0	-100
E_fuscus	375175	Lactobacillus	Lactobacillus backii		11	1.3874214	10.2685728	625	78.8307611	99
E_fuscus	382530	Gorgonomyces	Gorgonomyces haynaldii		81	10.2164666	100	0	0	-100
E_fuscus	387984	Serratia	Serratia sp. FBT4-19		1	0.1261292	100	0	0	-100
E_fuscus	390517	Providencia	uncultured Providencia sp.		163	20.5590625	99	0	0	-100
E_fuscus	395631	Phytobacter	Phytobacter diazotrophicus		164	20.6851917	100	1	0.1261292	100
E_fuscus	398041	Flavisolibacter	Flavisolibacter		0	0	-100	1	0.1261292	-0.2961272
E_fuscus	401469	Undibacterium	Undibacterium		101	12.739051	18.0049056	0	0	-100
E_fuscus	407217	Aquitalea	Aquitalea		2	0.2522584	60.7669397	0	0	-100
E_fuscus	409304	Candidatus Ishikawaella	Candidatus Ishikawaella		86	10.8471127	99	0	0	-100
E_fuscus	413496	Cronobacter	Cronobacter		61749	7788.353068	99	4789	604.0328239	99
E_fuscus	413497	Cronobacter	Cronobacter dublinensis		80	10.0903374	40.2412084	12	1.5135506	16.1281034
E_fuscus	413501	Cronobacter	Cronobacter muytjensii		137	17.2797028	37.9303883	2	0.2522584	12.1343011
E_fuscus	413502	Cronobacter	Cronobacter turicensis		43	5.4235564	34.5738467	4	0.5045169	9.2369711
E_fuscus	413503	Cronobacter	Cronobacter malonaticus		3843	484.7145839	99	3	0.3783877	9.8088623
E_fuscus	416916	Aggregatibacter	Aggregatibacter		110	13.874214	3.3971439	2	0.2522584	-0.1159543
E_fuscus	417305		uncultured beta proteobacterium CBNPD1 BAC clone 578		2	0.2522584	-0.1655685	1	0.1261292	-0.1127892
E_fuscus	417574	Neptunomonas	Neptunomonas japonica		120	15.1355061	99	0	0	-100
E_fuscus	418750	Saccharospirillum	Saccharospirillum salsuginis		0	0	-100	1	0.1261292	100
E_fuscus	421767	Bacillus	Peribacillus butanolivorans		1	0.1261292	100	0	0	-100
E_fuscus	432893	Inopeplus	Inopeplus		3	0.3783877	100	0	0	-100
E_fuscus	434227	Vibrio	Vibrio sp. MR3		3155	397.937682	100	0	0	-100
E_fuscus	434305	Thorsellia	uncultured Thorsellia sp.		81	10.2164666	99	0	0	-100
E_fuscus	435910	Franconibacter	Franconibacter pulveris		84	10.5948543	99	2	0.2522584	2.5461793
E_fuscus	437715	Colwellia	Colwellia sp. enrichment culture clone 1428a		152	19.1716411	100	0	0	-100
E_fuscus	447792	Phytobacter	Phytobacter		201	25.3519728	100	4	0.5045169	100
E_fuscus	451512	Mangrovibacter	Mangrovibacter		13	1.6396798	100	2	0.2522584	2.2662198
E_fuscus	452629	Amphritea	Amphritea balenae		0	0	-100	241	30.3971415	100
E_fuscus	458197	Serratia	Serratia nematodiphila		123	15.5138938	99	0	0	-100
E_fuscus	460521	Nakazawaea	Nakazawaea		138	17.4058321	99	0	0	-100
E_fuscus	464824		coliform bacterium S1/7		4725	595.9605539	100	0	0	-100
E_fuscus	467094	Ilumatobacter	Ilumatobacter coccineus		86	10.8471127	1.6065239	0	0	-100
E_fuscus	470921	Creolimax	Creolimax fragrantissima		37	4.6667811	47.2454599	0	0	-100
E_fuscus	470933	Pantoea	Pantoea eucalypti		82	10.3425959	100	0	0	-100
E_fuscus	470934	Pantoea	Pantoea vagans		399	50.3255579	99	5	0.6306461	0.5213277
E_fuscus	471225	Alteromonas	Alteromonas genovensis		88	11.0993712	100	0	0	-100
E_fuscus	472152	Acanthascus	Acanthascus		58	7.3154946	100	0	0	-100
E_fuscus	472181	Pseudomonas	Pseudomonas sabulinigri		2	0.2522584	0.9548462	0	0	-100
E_fuscus	472225	Acanthascus	Acanthascus dawsoni		58	7.3154946	100	0	0	-100
E_fuscus	472705	Pantoea	Pantoea conspicua		12	1.5135506	100	0	0	-100
E_fuscus	472825	Candidatus Purcelliella	Candidatus Purcelliella		323	40.7397373	99	0	0	-100
E_fuscus	472834	Candidatus Purcelliella	Candidatus Purcelliella pentastirinorum		323	40.7397373	99	0	0	-100
E_fuscus	472963	Anaerobacillus	Anaerobacillus alkalidiazotrophicus		5	0.6306461	100	0	0	-100
E_fuscus	473531	Nitrosococcus	Nitrosococcus watsonii		7	0.8829045	31.8159179	0	0	-100
E_fuscus	483908	Paenibacillus	Paenibacillus sp. P22		0	0	-100	10	1.2612922	-0.1347762
E_fuscus	487184	Pseudomonas	Pseudomonas xinjiangensis		90	11.3516296	18.2931344	0	0	-100
E_fuscus	497725	Kosakonia	Kosakonia oryzae		639	80.5965702	75.3821584	0	0	-100
E_fuscus	504090	Kushneria	Kushneria		26	3.2793597	13.907207	0	0	-100
E_fuscus	507510	Hyphopichia	Hyphopichia		108	13.6219555	99	0	0	-100
E_fuscus	511678	Aliivibrio	Aliivibrio		1066	134.4537461	99	0	0	-100
E_fuscus	512643	Photobacterium	Photobacterium aquimaris		0	0	-100	19	2.3964551	100
E_fuscus	515417	Amphritea	Amphritea		36	4.5406518	99	241	30.3971415	99
E_fuscus	521292	Serratia	Serratia sp. R1(2008)		126	15.8922814	100	0	0	-100
E_fuscus	531815	Oceanobacillus	Oceanobacillus neutriphilus		0	0	-100	123	15.5138938	100
E_fuscus	536059	Arsenophonus	Arsenophonus endosymbiont of Bemisia tabaci		1507	190.0767312	99	3	0.3783877	100
E_fuscus	539813	Enterobacter	Enterobacter mori		133	16.775186	100	3	0.3783877	2.68192
E_fuscus	542391		uncultured bacterium ARCTIC08_H_02		201	25.3519728	100	0	0	-100
E_fuscus	542421		uncultured bacterium ARCTIC32_A_02		9	1.135163	30.1712585	0	0	-100
E_fuscus	546367	Hafnia	Hafnia paralvei		23920	3017.010889	100	1110	140.0034317	99
E_fuscus	551338	Serratia	Serratia sp. XY21		7318	923.0136156	100	0	0	-100
E_fuscus	553981		Candidatus Nitrosacidococcus tergens		8	1.0090337	100	1002	126.3814762	100
E_fuscus	554040	Klebsiella	Klebsiella sp. ICB 375		131	16.5229275	100	0	0	-100
E_fuscus	554131	Thiomonas	Thiomonas sp. CB2		1	0.1261292	-0.21972	0	0	-100
E_fuscus	568987	Candidatus Hamiltonella	Candidatus Hamiltonella		597	75.299143	99	3	0.3783877	3.1269787
[truncated: 393 more rows]
