# Supplementary material for: Two Novel Iflaviruses Discovered in Bat Samples in Washington State
Source: Viruses. 2022 May 7;14(5):994. doi: 10.3390/v14050994 (PMC9143909; doi:10.3390/v14050994)
Supplement: Supplementary file 1 [file viruses-14-00994-s001.zip › Table S3 ST3_King_BigQuery.csv]

Table S3 ST3 - SRA data indexed with King virus at 10 RPM or greater.
SRR File	Reads	Biosample	Species	SRA Accession	SRA Study	Bioproject	Organism	Country	Reads Mapping to King	RPM	Log Y King	Sample Type	Spec and Sample
SRR13494332	8002767	SAMN17393141	Pipistrellus pygmaeus	SRS8084875	SRP302618	PRJNA693645	bat metagenome	Switzerland	1959199	244815.1995	5.388838378	Guano	Pipistrellus pygmaeus - Guano
SRR13494418	10641842	SAMN17393134	Myotis myotis	SRS8084789	SRP302618	PRJNA693645	bat metagenome	Switzerland	1286317	120873.5292	5.082331203	Guano	Myotis myotis - Guano
SRR13494434	4383673	SAMN17393084	Nyctalus noctula	SRS8084773	SRP302618	PRJNA693645	bat metagenome	Switzerland	438508	100032.0964	5.00013937	Guano	Nyctalus noctula - Guano
SRR13494432	9920929	SAMN17393121	Pipistrellus nathusii	SRS8084775	SRP302618	PRJNA693645	bat metagenome	Switzerland	828303	83490.46748	4.921636893	Guano	Pipistrellus nathusii - Guano
SRR13494428	6487165	SAMN17393125	Pipistrellus nathusii	SRS8084780	SRP302618	PRJNA693645	bat metagenome	Switzerland	411551	63440.80966	4.802368717	Guano	Pipistrellus nathusii - Guano
SRR13494419	6877571	SAMN17393133	Plecotus austriacus	SRS8084788	SRP302618	PRJNA693645	bat metagenome	Switzerland	430150	62543.88359	4.796184845	Guano	Plecotus austriacus - Guano
SRR13494293	7098090	SAMN17393217	Pipistrellus kuhlii	SRS8084914	SRP302618	PRJNA693645	bat metagenome	Switzerland	343022	48325.95811	4.684180473	Guano	Pipistrellus kuhlii - Guano
SRR13494292	5322847	SAMN17393218	Pipistrellus pipistrellus	SRS8084915	SRP302618	PRJNA693645	bat metagenome	Switzerland	253394	47604.97531	4.677652344	Guano	Pipistrellus pipistrellus - Guano
SRR13494429	8460643	SAMN17393124	Pipistrellus pipistrellus	SRS8084778	SRP302618	PRJNA693645	bat metagenome	Switzerland	381955	45144.91393	4.654608829	Guano	Pipistrellus pipistrellus - Guano
SRR13494397	7924396	SAMN17393180	Myotis mystacinus	SRS8084810	SRP302618	PRJNA693645	bat metagenome	Switzerland	342142	43175.78273	4.63524022	Intestine tissue	Myotis mystacinus - Intestine tissue
SRR13494331	7571847	SAMN17393142	Myotis daubentonii	SRS8084876	SRP302618	PRJNA693645	bat metagenome	Switzerland	283024	37378.46261	4.572621435	Guano	Myotis daubentonii - Guano
SRR13494430	7482276	SAMN17393123	Pipistrellus kuhlii	SRS8084776	SRP302618	PRJNA693645	bat metagenome	Switzerland	231917	30995.51527	4.49129886	Guano	Pipistrellus kuhlii - Guano
SRR13494333	7750360	SAMN17393111	Pipistrellus kuhlii	SRS8084874	SRP302618	PRJNA693645	bat metagenome	Switzerland	173155	22341.54284	4.349113161	Intestine tissue	Pipistrellus kuhlii - Intestine tissue
SRR13494323	5056450	SAMN17393087	Nyctalus noctula	SRS8084887	SRP302618	PRJNA693645	bat metagenome	Switzerland	108195	21397.42309	4.330361474	Guano	Nyctalus noctula - Guano
SRR13494423	7286129	SAMN17393085	Vespertilio murinus	SRS8084784	SRP302618	PRJNA693645	bat metagenome	Switzerland	147558	20251.90605	4.306465904	Guano	Vespertilio murinus - Guano
SRR13494312	3164659	SAMN17393088	Nyctalus noctula	SRS8084894	SRP302618	PRJNA693645	bat metagenome	Switzerland	57013	18015.52711	4.255646973	Guano	Nyctalus noctula - Guano
SRR13494335	3238414	SAMN17393083	Nyctalus noctula	SRS8084872	SRP302618	PRJNA693645	bat metagenome	Switzerland	54752	16907.04153	4.22806762	Guano	Nyctalus noctula - Guano
SRR5858014	17515124	SAMN07370541	Podisus maculiventris	SRS2375881	SRP113301	PRJNA237979	Podisus maculiventris	USA	270300	15432.37718	4.188432829	Whole insect	Podisus maculiventris - Whole insect
SRR13494425	9161285	SAMN17393128	Nyctalus noctula	SRS8084782	SRP302618	PRJNA693645	bat metagenome	Switzerland	86197	9408.832931	3.973535757	Guano	Nyctalus noctula - Guano
SRR13494421	10118476	SAMN17393131	Myotis mystacinus	SRS8084786	SRP302618	PRJNA693645	bat metagenome	Switzerland	93448	9235.382878	3.965454905	Guano	Myotis mystacinus - Guano
SRR10875502	1286855	SAMN13782218	Multispecies bird	SRS5981383	SRP241511	PRJNA600556	bird metagenome	China	9528	7404.097587	3.869472134	Stool	Multispecies bird - Stool
SRR13494364	7588104	SAMN17393096	Pipistrellus kuhlii	SRS8084842	SRP302618	PRJNA693645	bat metagenome	Switzerland	51324	6763.744935	3.830187222	Intestine tissue	Pipistrellus kuhlii - Intestine tissue
SRR13494378	13836687	SAMN17393198	Pipistrellus	SRS8084829	SRP302618	PRJNA693645	bat metagenome	Switzerland	88042	6362.939337	3.803657783	Intestine tissue	Pipistrellus - Intestine tissue
SRR5858009	16630068	SAMN07370529	Podisus maculiventris	SRS2375886	SRP113301	PRJNA237979	Podisus maculiventris	USA	72506	4359.934066	3.639479922	Whole insect	Podisus maculiventris - Whole insect
SRR13494422	5787569	SAMN17393130	Myotis daubentonii	SRS8084785	SRP302618	PRJNA693645	bat metagenome	Switzerland	23325	4030.189532	3.605325471	Guano	Myotis daubentonii - Guano
SRR13494301	2270548	SAMN17393089	Nyctalus noctula	SRS8084906	SRP302618	PRJNA693645	bat metagenome	Switzerland	9148	4028.983312	3.605195468	Guano	Nyctalus noctula - Guano
SRR5858017	16941025	SAMN07370540	Podisus maculiventris	SRS2375878	SRP113301	PRJNA237979	Podisus maculiventris	USA	61220	3613.712866	3.557953642	Whole insect	Podisus maculiventris - Whole insect
SRR13494399	6499837	SAMN17393081	Nyctalus noctula	SRS8084808	SRP302618	PRJNA693645	bat metagenome	Switzerland	20741	3191.003097	3.503927226	Guano	Nyctalus noctula - Guano
SRR13494400	4029820	SAMN17393080	Nyctalus noctula	SRS8084807	SRP302618	PRJNA693645	bat metagenome	Switzerland	12316	3056.21591	3.485184032	Guano	Nyctalus noctula - Guano
SRR5858029	15971246	SAMN07370533	Podisus maculiventris	SRS2375866	SRP113301	PRJNA237979	Podisus maculiventris	USA	42578	2665.915984	3.425846459	Whole insect	Podisus maculiventris - Whole insect
SRR13494279	2695168	SAMN17393095	Pipistrellus kuhlii	SRS8084927	SRP302618	PRJNA693645	bat metagenome	Switzerland	6405	2376.475233	3.375933292	Liver/spleen Tissue	Pipistrellus kuhlii - Liver/spleen Tissue
SRR5858008	17547228	SAMN07370528	Podisus maculiventris	SRS2375887	SRP113301	PRJNA237979	Podisus maculiventris	USA	38798	2211.061485	3.34460082	Whole insect	Podisus maculiventris - Whole insect
SRR13494290	2831849	SAMN17393094	Pipistrellus kuhlii	SRS8084917	SRP302618	PRJNA693645	bat metagenome	Switzerland	5986	2113.813272	3.32506662	Lung tissue	Pipistrellus kuhlii - Lung tissue
SRR13494398	3351264	SAMN17393090	Nyctalus noctula	SRS8084809	SRP302618	PRJNA693645	bat metagenome	Switzerland	6704	2000.439237	3.301125364	Guano	Nyctalus noctula - Guano
SRR9275652	28172485	SAMN11958994	Rattus norvegicus	SRS4948790	SRP201137	PRJNA546290	Hymenolepis diminuta	USA	51976	1844.920673	3.265977697	Whole insect	Rattus norvegicus - Whole insect
SRR5858020	18365226	SAMN07370534	Podisus maculiventris	SRS2375874	SRP113301	PRJNA237979	Podisus maculiventris	USA	30741	1673.869954	3.223721714	Whole insect	Podisus maculiventris - Whole insect
SRR12235350	70286994	SAMN15549743	Tenebrio molitor	SRS7015721	SRP272219	PRJNA646689	Tenebrio molitor	France	106970	1521.903185	3.182387026	Whole insect	Tenebrio molitor - Whole insect
SRR12235349	51296700	SAMN15549744	Tenebrio molitor	SRS7015722	SRP272219	PRJNA646689	Tenebrio molitor	France	75014	1462.355278	3.165052897	Brain sample	Tenebrio molitor - Brain sample
SRR11358229	32949949	SAMN14167976	Tenebrio molitor	SRS6218506	SRP250778	PRJNA608239	Tenebrio molitor	Poland	43068	1307.073343	3.116299958	Brain sample	Tenebrio molitor - Brain sample
SRR13494426	10477665	SAMN17393127	Pipistrellus pipistrellus	SRS8084779	SRP302618	PRJNA693645	bat metagenome	Switzerland	7539	719.5305443	2.857049235	Guano	Pipistrellus pipistrellus - Guano
SRR11184806	33540166	SAMN14167975	Tenebrio molitor	SRS6218505	SRP250778	PRJNA608239	Tenebrio molitor	Poland	22475	670.092092	2.826134493	Whole insect	Tenebrio molitor - Whole insect
SRR1291244	41000788	SAMN02786348	Tenebrio molitor	SRS613247	SRP042075	PRJNA248068	Tenebrio molitor	China	27336	666.7188933	2.823942762	Intestine tissue	Tenebrio molitor - Intestine tissue
SRR13494394	6693340	SAMN17393183	Myotis daubentonii	SRS8084813	SRP302618	PRJNA693645	bat metagenome	Switzerland	3886	580.577111	2.76385991	Whole insect	Myotis daubentonii - Whole insect
SRR5858010	18122682	SAMN07370537	Podisus maculiventris	SRS2375885	SRP113301	PRJNA237979	Podisus maculiventris	USA	9919	547.3251696	2.73824542	Guano	Podisus maculiventris - Guano
SRR13494330	9439599	SAMN17393143	Pipistrellus nathusii	SRS8084877	SRP302618	PRJNA693645	bat metagenome	Switzerland	4844	513.1573915	2.710250589	Whole insect	Pipistrellus nathusii - Whole insect
SRR1023012	10926195	SAMN02389798	Tenebrio molitor	SRS498352	SRP032463	PRJNA226023	Tenebrio molitor	United Kingdom	5478	501.363924	2.700153081	Whole insect	Tenebrio molitor - Whole insect
SRR13494322	4603737	SAMN17393150	Eptesicus nilssonii	SRS8084886	SRP302618	PRJNA693645	bat metagenome	Switzerland	1985	431.1714592	2.634650006	Whole insect	Eptesicus nilssonii - Whole insect
SRR5858031	18567832	SAMN07370531	Podisus maculiventris	SRS2375864	SRP113301	PRJNA237979	Podisus maculiventris	USA	5996	322.9240764	2.509100426	Venom gland	Podisus maculiventris - Venom gland
SRR13494346	3019348	SAMN17393082	Nyctalus noctula	SRS8084861	SRP302618	PRJNA693645	bat metagenome	Switzerland	762	252.3723665	2.4020418	Whole insect	Nyctalus noctula - Whole insect
SRR5858016	15980437	SAMN07370539	Podisus maculiventris	SRS2375879	SRP113301	PRJNA237979	Podisus maculiventris	USA	3705	231.8459752	2.365199561	Whole insect	Podisus maculiventris - Whole insect
SRR5858030	17108580	SAMN07370532	Podisus maculiventris	SRS2375865	SRP113301	PRJNA237979	Podisus maculiventris	USA	3712	216.9671592	2.336394003	Whole insect	Podisus maculiventris - Whole insect
SRR13494334	2885985	SAMN17393110	Pipistrellus kuhlii	SRS8084873	SRP302618	PRJNA693645	bat metagenome	Switzerland	551	190.9226832	2.280857529	Liver/spleen Tissue	Pipistrellus kuhlii - Liver/spleen Tissue
SRR13494377	9931185	SAMN17393199	Pipistrellus pipistrellus	SRS8084830	SRP302618	PRJNA693645	bat metagenome	Switzerland	1649	166.0426223	2.220219584	Guano	Pipistrellus pipistrellus - Guano
SRR12534292	291306	SAMN15915529	Polypedilum vanderplanki	SRS7275646	SRP279056	PRJNA659554	insect metagenome	Nigeria	47	161.3423685	2.207748428	Whole insect	Polypedilum vanderplanki - Whole insect
DRR001793	8700364	SAMD00012955	Bat (unknown)	DRS001229	DRP000524	PRJDB31	viral metagenome	China	1330	152.8671674	2.184314218	Guano	Bat (unknown) - Guano
SRR5858015	16708548	SAMN07370527	Podisus maculiventris	SRS2375880	SRP113301	PRJNA237979	Podisus maculiventris	USA	2226	133.225221	2.124586449	Whole insect	Podisus maculiventris - Whole insect
SRR1106145	98033423	SAMN02581456	Tetramorium bicarinatum	SRS528544	SRP035315	PRJNA234295	Tetramorium bicarinatum	Brazil	12334	125.8142338	2.099729777	Venom gland	Tetramorium bicarinatum - Venom gland
SRR5868361	49753497	SAMN07345557	Solenopsis invicta	SRS2384428	SRP113594	PRJNA393960	Solenopsis invicta	USA	6239	125.3982208	2.098291374	Whole insect	Solenopsis invicta - Whole insect
SRR13494402	7223038	SAMN17393178	Myotis mystacinus	SRS8084805	SRP302618	PRJNA693645	bat metagenome	Switzerland	892	123.4937432	2.091644955	Lung tissue	Myotis mystacinus - Lung tissue
ERR3264080	1335802	SAMEA5548346	Homo sapiens	ERS3350396	ERP112758	PRJEB30317	Salmonella enterica subsp. enterica	Germany	102	76.35862201	1.882858082	Stool	Homo sapiens - Stool
ERR3264081	1286501	SAMEA5548347	Homo sapiens	ERS3350397	ERP112758	PRJEB30317	Salmonella enterica subsp. enterica	Germany	95	73.84370475	1.868313477	Stool	Homo sapiens - Stool
SRR13494336	4918821	SAMN17393109	Pipistrellus kuhlii	SRS8084871	SRP302618	PRJNA693645	bat metagenome	Switzerland	342	69.52885661	1.842165088	Lung tissue	Pipistrellus kuhlii - Lung tissue
ERR3264082	1227502	SAMEA5548348	Homo sapiens	ERS3350398	ERP112758	PRJEB30317	Salmonella enterica subsp. enterica	Germany	75	61.09969678	1.786039055	Uknown	Homo sapiens - Uknown
SRR13494347	5806490	SAMN17393099	Pipistrellus pipistrellus	SRS8084860	SRP302618	PRJNA693645	bat metagenome	Switzerland	257	44.2608185	1.646019441	Intestine tissue	Pipistrellus pipistrellus - Intestine tissue
SRR6379017	61672193	SAMN08181244	Polycelis nigra	SRS2759875	SRP126834	PRJNA422520	Polycelis nigra	Austria	2655	43.05019606	1.633975134	Whole animal	Polycelis nigra - Whole animal
SRR1758994	94987670	SAMN03282375	Microcebus murinus	SRS819392	SRP051959	PRJNA271912	Microcebus murinus	USA	3674	38.6787043	1.587471917	Colon tissue	Microcebus murinus - Colon tissue
SRR5858032	15010865	SAMN07370530	Podisus maculiventris	SRS2375863	SRP113301	PRJNA237979	Podisus maculiventris	USA	571	38.03911367	1.580230389	Whole insect	Podisus maculiventris - Whole insect
SRR13494424	9379797	SAMN17393129	Plecotus auritus	SRS8084783	SRP302618	PRJNA693645	bat metagenome	Switzerland	353	37.63407673	1.575581266	Guano	Plecotus auritus - Guano
SRR13494427	8155927	SAMN17393126	Pipistrellus kuhlii	SRS8084781	SRP302618	PRJNA693645	bat metagenome	Switzerland	244	29.91689357	1.475916496	Guano	Pipistrellus kuhlii - Guano
SRR13494369	9358625	SAMN17393206	Pipistrellus pipistrellus	SRS8084838	SRP302618	PRJNA693645	bat metagenome	Switzerland	262	27.99556559	1.447089246	Intestine tissue	Pipistrellus pipistrellus - Intestine tissue
SRR5858012	18644152	SAMN07370535	Podisus maculiventris	SRS2375883	SRP113301	PRJNA237979	Podisus maculiventris	USA	479	25.69170215	1.409792878	Whole insect	Podisus maculiventris - Whole insect
SRR13494329	1850217	SAMN17393144	Myotis myotis	SRS8084878	SRP302618	PRJNA693645	bat metagenome	Switzerland	45	24.32147148	1.385989847	Guano	Myotis myotis - Guano
SRR7192242	25762341	SAMN09233634	Odontomachus ruginodis	SRS3324448	SRP148603	PRJNA472392	Odontomachus ruginodis	USA	546	21.19372614	1.326207318	Brain sample	Odontomachus ruginodis - Brain sample
SRR9008149	42865255	SAMN11493900	Solenopsis invicta	SRS4718751	SRP127040	PRJNA421367	Solenopsis invicta	USA	894	20.8560523	1.319232107	Unknown	Solenopsis invicta - Unknown
SRR13494353	4565559	SAMN17393097	Pipistrellus pipistrellus	SRS8084854	SRP302618	PRJNA693645	bat metagenome	Switzerland	90	19.71281063	1.29474855	Lung tissue	Pipistrellus pipistrellus - Lung tissue
SRR9008125	44993014	SAMN11493901	Solenopsis invicta	SRS4718775	SRP127040	PRJNA421367	Solenopsis invicta	USA	880	19.55859192	1.291337585	Whole insect	Solenopsis invicta - Whole insect
SRR11942600	5448628	SAMN15150979	Monomorium pharaonis	SRS6786693	SRP266269	PRJNA634441	Monomorium pharaonis	Unknown	98	17.98617927	1.254938918	Whole insect	Monomorium pharaonis - Whole insect
SRR5858011	18218609	SAMN07370538	Podisus maculiventris	SRS2375884	SRP113301	PRJNA237979	Podisus maculiventris	USA	239	13.11845487	1.117882686	Whole insect	Podisus maculiventris - Whole insect
SRR12545953	210574245	SAMN15940908	Mus musculus	SRS7285766	SRP279317	PRJNA660170	Mus musculus	USA	2693	12.78883845	1.106831101	Nasal swab	Mus musculus - Nasal swab
SRR8181828	8149528	SAMN10411404	Homo sapiens	SRS4036493	SRP168451	PRJNA505108	Staphylococcus aureus	China	91	11.16629086	1.047908936	Unknown	Homo sapiens - Unknown
SRR17651889	29103519	SAMN25028143	Solenopsis invicta	SRS11699875	SRP355541	PRJNA797699	Solenopsis invicta	China	313	10.7547132	1.031598833	Whole insect	Solenopsis invicta - Whole insect
SRR13494313	6431075	SAMN17393159	Pipistrellus pipistrellus	SRS8084895	SRP302618	PRJNA693645	bat metagenome	Switzerland	69	10.72915492	1.030565516	Intestine tissue	Pipistrellus pipistrellus - Intestine tissue
SRR2063950	36686222	SAMN03761386	Rhinolophus sinicus	SRS961773	SRP011912		bat metagenome	China	383	10.43988667	1.018695784	Pharyngeal/anal swab	Rhinolophus sinicus - Pharyngeal/anal swab
