# Supplementary material for: Two Novel Iflaviruses Discovered in Bat Samples in Washington State
Source: Viruses. 2022 May 7;14(5):994. doi: 10.3390/v14050994 (PMC9143909; doi:10.3390/v14050994)
Supplement: Supplementary file 1 [file viruses-14-00994-s001.zip › Table S4 ST4_Rolda_BigQuery.csv]

Table S4 ST4 - SRA data indexed with Rolda virus at 10 RPM or greater.
SRR File	Biosample	Species	Sample Accesion	SRA Study	Bioproject	Organism	Institution	Reads	Reads Mapping to Rolda	Rolda RPM	Sample Type	Log Y Rolda	Species and Sample
SRR13494430	SAMN17393123	Pipistrellus kuhlii	SRS8084776	SRP302618	PRJNA693645	bat	Zurich, Switzerland	7482276	97928	13087.99622	Guano	4.116873161	Pipistrellus kuhlii - Guano
SRR13494422	SAMN17393130	Myotis daubentonii	SRS8084785	SRP302618	PRJNA693645	bat	Zurich, Switzerland	5787569	73908	12770.12853	Guano	4.106195268	Myotis daubentonii - Guano
SRR13494429	SAMN17393124	Pipistrellus pipistrellus	SRS8084778	SRP302618	PRJNA693645	bat	Zurich, Switzerland	8460643	44030	5204.09619	Guano	3.716345315	Pipistrellus pipistrellus - Guano
SRR13494418	SAMN17393134	Myotis myotis	SRS8084789	SRP302618	PRJNA693645	bat	Zurich, Switzerland	10641842	28156	2645.782563	Guano	3.42255415	Myotis myotis - Guano
SRR13494312	SAMN17393088	Nyctalus noctula	SRS8084894	SRP302618	PRJNA693645	bat	Zurich, Switzerland	3164659	5719	1807.14573	Guano	3.256993176	Nyctalus noctula - Guano
SRR13494434	SAMN17393084	Nyctalus noctula	SRS8084773	SRP302618	PRJNA693645	bat	Zurich, Switzerland	4383673	5923	1351.150052	Guano	3.130703582	Nyctalus noctula - Guano
SRR13494425	SAMN17393128	Nyctalus noctula	SRS8084782	SRP302618	PRJNA693645	bat	Zurich, Switzerland	9161285	7851	856.97585	Guano	2.932968583	Nyctalus noctula - Guano
SRR13494428	SAMN17393125	Pipistrellus nathusii	SRS8084780	SRP302618	PRJNA693645	bat	Zurich, Switzerland	6487165	3781	582.8431988	Guano	2.765551733	Pipistrellus nathusii - Guano
SRR13494419	SAMN17393133	Plecotus austriacus	SRS8084788	SRP302618	PRJNA693645	bat	Zurich, Switzerland	6877571	3337	485.2003709	Guano	2.685921124	Plecotus austriacus - Guano
SRR10874896	SAMN13782218	Multispecies bird	SRS5981383	SRP241511	PRJNA600556	bat	Zhenjiang, China	1976584	940	475.5679496	Guano	2.677212578	Multispecies bird - Guano
SRR13494397	SAMN17393180	Myotis mystacinus	SRS8084810	SRP302618	PRJNA693645	bat	Zurich, Switzerland	7924396	2617	330.2459897	Intestine tissue	2.518837553	Myotis mystacinus - Intestine tissue
SRR13494323	SAMN17393087	Nyctalus noctula	SRS8084887	SRP302618	PRJNA693645	bat	Zurich, Switzerland	5056450	925	182.9346676	Guano	2.262296016	Nyctalus noctula - Guano
SRR13494426	SAMN17393127	Pipistrellus pipistrellus	SRS8084779	SRP302618	PRJNA693645	bat	Zurich, Switzerland	10477665	1549	147.8382827	Guano	2.169786909	Pipistrellus pipistrellus - Guano
SRR14554287	SAMN16880838	Giant panda and red panda	SRS8961190	SRP319629	PRJNA680461	panda	Zhenjiang, China	3784998	449	118.6262186	Guano	2.074180687	Giant panda and red panda - Guano
SRR13494402	SAMN17393178	Myotis mystacinus	SRS8084805	SRP302618	PRJNA693645	bat	Zurich, Switzerland	7223038	436	60.3624126	Lung tissue	1.78076659	Myotis mystacinus - Lung tissue
SRR15914538	SAMN21421640	Tenebrio molitor	SRS10181113	SRP337437	PRJNA763039	mealworm	Gansu, China	82934056	3438	41.45462269	Gut tissue	1.617572967	Tenebrio molitor - Gut tissue
SRR13494313	SAMN17393159	Pipistrellus pipistrellus	SRS8084895	SRP302618	PRJNA693645	bat	Zurich, Switzerland	6431075	262	40.73968971	Intestine tissue	1.610017717	Pipistrellus pipistrellus - Intestine tissue
SRR13494333	SAMN17393111	Pipistrellus kuhlii	SRS8084874	SRP302618	PRJNA693645	bat	Zurich, Switzerland	7750360	295	38.06274805	Intestine tissue	1.58050014	Pipistrellus kuhlii - Intestine tissue
SRR13494369	SAMN17393206	Pipistrellus pipistrellus	SRS8084838	SRP302618	PRJNA693645	bat	Zurich, Switzerland	9358625	342	36.54382989	Intestine tissue	1.562814061	Pipistrellus pipistrellus - Intestine tissue
SRR13494347	SAMN17393099	Pipistrellus pipistrellus	SRS8084860	SRP302618	PRJNA693645	bat	Zurich, Switzerland	5806490	176	30.31091072	Intestine tissue	1.481598985	Pipistrellus pipistrellus - Intestine tissue
SRR13494412	SAMN17393086	Nyctalus noctula	SRS8084795	SRP302618	PRJNA693645	bat	Zurich, Switzerland	5327739	128	24.02520093	Guano	1.380667028	Nyctalus noctula - Guano
SRR13494394	SAMN17393183	Myotis daubentonii	SRS8084813	SRP302618	PRJNA693645	bat	Zurich, Switzerland	6693340	109	16.28484434	Intestine tissue	1.211783612	Myotis daubentonii - Intestine tissue
SRR13494432	SAMN17393121	Pipistrellus nathusii	SRS8084775	SRP302618	PRJNA693645	bat	Zurich, Switzerland	9920929	153	15.42194284	Guano	1.188139089	Pipistrellus nathusii - Guano
SRR13494301	SAMN17393089	Nyctalus noctula	SRS8084906	SRP302618	PRJNA693645	bat	Zurich, Switzerland	2270548	27	11.89140243	Guano	1.075233077	Nyctalus noctula - Guano
SRR13494335	SAMN17393083	Nyctalus noctula	SRS8084872	SRP302618	PRJNA693645	bat	Zurich, Switzerland	3238414	35	10.8077596	Guano	1.033735676	Nyctalus noctula - Guano
SRR13494421	SAMN17393131	Chalinolobus gouldii	SRS8084786	SRP302618	PRJNA693645	bat	Zurich, Switzerland	10118476	107	10.57471501	Guano	1.024268672	Chalinolobus gouldii - Guano
SRR13494293	SAMN17393217	Pipistrellus kuhlii	SRS8084914	SRP302618	PRJNA693645	bat	Zurich, Switzerland	7098090	74	10.42533977	Guano	1.018090218	Pipistrellus kuhlii - Guano
